# Supplementary material for: β-catenin perturbations control differentiation programs in mouse embryonic stem cells
Source: iScience. 2022 Jan 10;25(2):103756. doi: 10.1016/j.isci.2022.103756 (PMC8804270; doi:10.1016/j.isci.2022.103756)
Supplement: Table S1. Identified gene modules correlating with time or β-catenin doses, related to Figures 3 and S5–S8 — List of identified module genes correlating with time (Figure S3) or β-catenin doses (Figure 3) before and after the filtering for the |kME| ≥ 0.8; GO and pathway analysis. [file mmc2.xlsx]

## Sheet: module_gene
ENSEMBL	ENTREZID	SYMBOL	MODULE_COLOR	kTotal	kWithin	kOut	kDiff
ENSMUSG00000000326	12846	Comt	black	11.1531	2.93292	8.2202	-5.28728
ENSMUSG00000000915	29816	Hip1r	black	23.0853	3.98378	19.1015	-15.1177
ENSMUSG00000001018	20615	Snapin	black	15.438	3.33961	12.0984	-8.75881
ENSMUSG00000001334	384061	Fndc5	black	37.5347	5.49093	32.0438	-26.5529
ENSMUSG00000001768	74030	Rin2	black	10.5881	2.14546	8.44264	-6.29719
ENSMUSG00000001855	227720	Nup214	black	528.418	32.4669	495.951	-463.484
ENSMUSG00000002204	16541	Napsa	black	88.463	25.0039	63.4591	-38.4551
ENSMUSG00000002428	20585	Hltf	black	27.1102	10.1584	16.9518	-6.79338
ENSMUSG00000002496	22084	Tsc2	black	57.3316	5.81233	51.5193	-45.707
ENSMUSG00000002781	70209	Tmem143	black	37.3649	5.3725	31.9924	-26.6199
ENSMUSG00000002825	60507	Qtrt1	black	12.3222	2.81478	9.50738	-6.6926
ENSMUSG00000002980	57278	Bcam	black	462.146	41.5277	420.619	-379.091
ENSMUSG00000002996	73389	Hbp1	black	35.4406	12.0287	23.4118	-11.3831
ENSMUSG00000002997	19088	Prkar2b	black	186.709	21.5181	165.191	-143.673
ENSMUSG00000003575	382056	Crtc1	black	5.59079	0.84458	4.74621	-3.90163
ENSMUSG00000004098	53867	Col5a3	black	262.125	35.9044	226.221	-190.317
ENSMUSG00000005087	12505	Cd44	black	12.4845	1.87702	10.6074	-8.73041
ENSMUSG00000005103	22388	Wdr1	black	94.8204	16.0138	78.8066	-62.7928
ENSMUSG00000005150	67836	Wdr83	black	192.352	22.8249	169.527	-146.703
ENSMUSG00000005374	27368	Tbl2	black	276.258	26.1551	250.103	-223.948
ENSMUSG00000005533	16001	Igf1r	black	14.6673	4.15645	10.5108	-6.35439
ENSMUSG00000005774	53970	Rfx5	black	9.03609	3.06077	5.97531	-2.91454
ENSMUSG00000006335	69714	Tfpt	black	16.2365	3.66023	12.5763	-8.91606
ENSMUSG00000006412	18637	Pfdn2	black	345.559	29.4837	316.075	-286.592
ENSMUSG00000006418	81018	Rnf114	black	32.6846	4.67147	28.0131	-23.3416
ENSMUSG00000006642	69852	Tcf23	black	97.6577	15.9985	81.6592	-65.6606
ENSMUSG00000006717	66834	Acot13	black	400.175	42.4723	357.703	-315.231
ENSMUSG00000006800	72043	Sulf2	black	153.651	37.119	116.532	-79.4132
ENSMUSG00000006941	68969	Eif1b	black	779.363	56.4337	722.93	-666.496
ENSMUSG00000007030	27762	Vwa7	black	109.431	12.6838	96.7476	-84.0637
ENSMUSG00000007035	17687	Msh5	black	14.3637	2.206	12.1577	-9.95167
ENSMUSG00000007850	59013	Hnrnph1	black	47.4037	5.9368	41.4669	-35.5301
ENSMUSG00000007987	67286	Ift22	black	24.0257	7.04458	16.9811	-9.9365
ENSMUSG00000007989	14365	Fzd3	black	82.4514	10.3967	72.0547	-61.658
ENSMUSG00000008028	69349	1700008O03Rik	black	6.66036	2.02875	4.63161	-2.60286
ENSMUSG00000008683	267019	Rps15a	black	136.515	13.625	122.89	-109.265
ENSMUSG00000008822	66204	Acyp1	black	15.1039	1.28373	13.8202	-12.5365
ENSMUSG00000008855	15184	Hdac5	black	99.8327	19.9972	79.8355	-59.8383
ENSMUSG00000009633	14373	G0s2	black	53.0384	22.6156	30.4228	-7.80727
ENSMUSG00000009905	70750	Kdsr	black	151.241	25.7904	125.451	-99.6602
ENSMUSG00000010067	56289	Rassf1	black	352.036	27.6726	324.364	-296.691
ENSMUSG00000011114	21376	Tbrg1	black	680.044	49.3621	630.682	-581.32
ENSMUSG00000012443	16551	Kif11	black	52.4644	14.0213	38.4431	-24.4218
ENSMUSG00000013160	11972	Atp6v0d1	black	157.218	41.1432	116.075	-74.9315
ENSMUSG00000014846	67971	Tppp3	black	249.292	50.35	198.942	-148.592
ENSMUSG00000014956	19046	Ppp1cb	black	11.179	2.69644	8.48251	-5.78607
ENSMUSG00000015016	257633	Acsf3	black	57.6232	6.94018	50.683	-43.7428
ENSMUSG00000015090	19215	Ptgds	black	29.6426	9.04638	20.5962	-11.5498
ENSMUSG00000015149	64383	Sirt2	black	38.3175	5.30403	33.0134	-27.7094
ENSMUSG00000015882	209707	Lcorl	black	67.7108	15.1583	52.5525	-37.3941
ENSMUSG00000015937	26914	H2afy	black	285.943	45.1688	240.774	-195.605
ENSMUSG00000015957	22411	Wnt11	black	6.93638	1.87816	5.05823	-3.18007
ENSMUSG00000015981	57740	Stk32c	black	179.419	24.7949	154.624	-129.83
ENSMUSG00000016024	16803	Lbp	black	7.04444	1.88381	5.16063	-3.27682
ENSMUSG00000016346	16536	Kcnq2	black	241.736	34.4973	207.238	-172.741
ENSMUSG00000016382	102866	Pls3	black	485.938	28.8899	457.049	-428.159
ENSMUSG00000017707	26943	Serinc3	black	188.185	28.1138	160.071	-131.957
ENSMUSG00000017754	18830	Pltp	black	488.248	40.5424	447.705	-407.163
ENSMUSG00000017978	320405	Cadps2	black	28.5175	3.70382	24.8137	-21.1098
ENSMUSG00000018012	170758	Rac3	black	38.6293	3.01021	35.6191	-32.6089
ENSMUSG00000018143	17135	Mafk	black	15.9292	2.141	13.7882	-11.6472
ENSMUSG00000018171	75909	Vmp1	black	124.471	9.75124	114.72	-104.969
ENSMUSG00000018238	14566	Gdf9	black	5.43872	1.15684	4.28188	-3.12504
ENSMUSG00000018474	216848	Chd3	black	28.2731	12.2782	15.9949	-3.71668
ENSMUSG00000018865	29859	Sult4a1	black	107.175	10.5948	96.5803	-85.9854
ENSMUSG00000019124	69938	Scrn1	black	237.797	51.3218	186.476	-135.154
ENSMUSG00000019927	216080	Ube2d1	black	269.307	21.4728	247.834	-226.361
ENSMUSG00000020015	237459	Cdk17	black	61.4938	7.1383	54.3555	-47.2172
ENSMUSG00000020069	432467	Hnrnph3	black	482.081	44.7087	437.372	-392.663
ENSMUSG00000020086	404634	H2afy2	black	114	20.7523	93.2472	-72.4949
ENSMUSG00000020092	27355	Pald1	black	101.525	9.19781	92.3274	-83.1296
ENSMUSG00000020130	66687	Tbc1d15	black	72.4685	12.1913	60.2771	-48.0858
ENSMUSG00000020310	17123	Madcam1	black	53.7547	8.29406	45.4606	-37.1666
ENSMUSG00000020330	15366	Hmmr	black	159.959	29.7788	130.18	-100.401
ENSMUSG00000020364	21408	Zfp354a	black	8.8371	1.36701	7.47008	-6.10307
ENSMUSG00000020389	213084	Cdkl3	black	6.6789	1.59122	5.08768	-3.49647
ENSMUSG00000020390	22210	Ube2b	black	392.188	28.3216	363.867	-335.545
ENSMUSG00000020461	73324	1700034F02Rik	black	12.8677	1.51845	11.3493	-9.83083
ENSMUSG00000020495	74133	Smg8	black	14.3844	3.21906	11.1653	-7.94626
ENSMUSG00000020583	17182	Matn3	black	34.9878	3.78674	31.201	-27.4143
ENSMUSG00000020585	17775	Laptm4a	black	860.464	42.5595	817.905	-775.345
ENSMUSG00000020728	76380	Cep112	black	97.9684	20.9549	77.0135	-56.0586
ENSMUSG00000020752	170472	Recql5	black	5.66676	1.05817	4.60859	-3.55042
ENSMUSG00000020755	57230	Sap30bp	black	59.9924	9.14011	50.8523	-41.7122
ENSMUSG00000020778	69535	Ten1	black	7.17625	1.70108	5.47518	-3.7741
ENSMUSG00000020812	66293	1810032O08Rik	black	11.2129	1.86958	9.34335	-7.47377
ENSMUSG00000021097	94040	Clmn	black	564.558	47.8721	516.686	-468.814
ENSMUSG00000021103	17420	Mnat1	black	36.9651	15.3196	21.6455	-6.32593
ENSMUSG00000021211	622402	Akr1c12	black	51.5	4.73523	46.7648	-42.0295
ENSMUSG00000021357	66482	Exoc2	black	14.1793	1.13565	13.0437	-11.908
ENSMUSG00000021391	66336	Cenpp	black	43.4307	6.13938	37.2914	-31.152
ENSMUSG00000021466	19206	Ptch1	black	66.4355	19.358	47.0774	-27.7194
ENSMUSG00000021497	69672	Txndc15	black	64.3056	4.56414	59.7414	-55.1773
ENSMUSG00000021680	12919	Crhbp	black	13.9937	3.15617	10.8376	-7.6814
ENSMUSG00000021697	218581	Depdc1b	black	20.4672	2.66795	17.7992	-15.1313
ENSMUSG00000021756	16195	Il6st	black	40.6378	8.32642	32.3114	-23.985
ENSMUSG00000021773	69156	Comtd1	black	607.431	35.9313	571.5	-535.569
ENSMUSG00000021884	56794	Hacl1	black	5.61237	1.24084	4.37153	-3.13069
ENSMUSG00000022040	13850	Ephx2	black	62.8731	19.3635	43.5097	-24.1462
ENSMUSG00000022075	246710	Rhobtb2	black	55.4833	8.03629	47.4471	-39.4108
ENSMUSG00000022179	74359	4931414P19Rik	black	4.01719	0.60597	3.41122	-2.80525
ENSMUSG00000022204	68966	Ngdn	black	69.0934	27.0844	42.0091	-14.9247
ENSMUSG00000022237	67434	Ankrd33b	black	45.247	9.89991	35.3471	-25.4471
ENSMUSG00000022322	20419	Shcbp1	black	19.4477	8.79491	10.6528	-1.8579
ENSMUSG00000022548	11815	Apod	black	25.8211	8.84079	16.9803	-8.13951
ENSMUSG00000022579	68453	Gpihbp1	black	10.8207	1.70887	9.11182	-7.40294
ENSMUSG00000022664	74102	Slc35a5	black	7.34989	0.615845	6.73404	-6.1182
ENSMUSG00000023022	65970	Lima1	black	47.0444	17.6423	29.4021	-11.7598
ENSMUSG00000023025	207214	Larp4	black	39.1231	3.78849	35.3346	-31.5461
ENSMUSG00000023088	17250	Abcc1	black	72.4803	19.9388	52.5415	-32.6027
ENSMUSG00000023473	107934	Celsr3	black	192.265	17.952	174.313	-156.361
ENSMUSG00000023963	56050	Cyp39a1	black	126.845	17.9297	108.915	-90.9856
ENSMUSG00000024045	56399	Akap8	black	354.453	26.6566	327.796	-301.14
ENSMUSG00000024056	67052	Ndc80	black	86.1106	29.9973	56.1134	-26.1161
ENSMUSG00000024072	67864	Yipf4	black	21.4703	6.166	15.3043	-9.13826
ENSMUSG00000024074	50766	Crim1	black	85.8505	12.9807	72.8699	-59.8892
ENSMUSG00000024135	78586	Srbd1	black	44.3371	8.26684	36.0702	-27.8034
ENSMUSG00000024155	75178	Meiob	black	32.5949	8.53781	24.0571	-15.5193
ENSMUSG00000024158	14651	Hagh	black	78.0894	11.6472	66.4422	-54.7951
ENSMUSG00000024194	67675	Cuta	black	196.124	32.2894	163.834	-131.545
ENSMUSG00000024395	225341	Lims2	black	12.5157	0.97547	11.5402	-10.5647
ENSMUSG00000024597	20496	Slc12a2	black	73.253	22.7801	50.4729	-27.6927
ENSMUSG00000024697	14675	Gna14	black	26.3878	2.52044	23.8674	-21.3469
ENSMUSG00000024738	58803	Pga5	black	270.322	50.0363	220.286	-170.249
ENSMUSG00000024774	52024	Ankrd22	black	8.4482	1.27123	7.17696	-5.90573
ENSMUSG00000024781	16889	Lipa	black	19.8666	2.47842	17.3882	-14.9098
ENSMUSG00000024799	73166	Tm7sf2	black	72.8077	9.57923	63.2285	-53.6493
ENSMUSG00000024907	14419	Gal	black	8.76426	1.95039	6.81387	-4.86348
ENSMUSG00000024924	22359	Vldlr	black	78.3794	16.0802	62.2991	-46.2189
ENSMUSG00000024970	68229	AI846148	black	28.1304	5.51693	22.6135	-17.0966
ENSMUSG00000024975	18569	Pdcd4	black	662.595	54.8053	607.789	-552.984
ENSMUSG00000024976	56392	Shoc2	black	434.935	24.3243	410.61	-386.286
ENSMUSG00000024978	14732	Gpam	black	6.90068	0.904383	5.9963	-5.09191
ENSMUSG00000025016	107358	Tm9sf3	black	192.726	18.7915	173.935	-155.143
ENSMUSG00000025086	72133	Trub1	black	34.5777	10.6856	23.892	-13.2064
ENSMUSG00000025193	66388	Cutc	black	245.196	19.0833	226.112	-207.029
ENSMUSG00000025219	14179	Fgf8	black	89.436	13.0024	76.4336	-63.4312
ENSMUSG00000025407	14632	Gli1	black	175.711	25.8286	149.883	-124.054
ENSMUSG00000025451	218693	Paip1	black	201.005	17.7788	183.227	-165.448
ENSMUSG00000025453	18115	Nnt	black	44.5293	7.79855	36.7308	-28.9322
ENSMUSG00000025525	68117	Apool	black	49.2902	4.11601	45.1742	-41.0582
ENSMUSG00000025738	214931	Fbxl16	black	3.98231	0.533127	3.44918	-2.91606
ENSMUSG00000025920	29819	Stau2	black	284.964	22.7318	262.232	-239.5
ENSMUSG00000025983	78016	Ccdc150	black	37.9404	5.9517	31.9887	-26.037
ENSMUSG00000026003	11363	Acadl	black	298.435	31.1354	267.3	-236.164
ENSMUSG00000026082	56210	Rev1	black	173.904	20.2008	153.703	-133.502
ENSMUSG00000026111	67387	Unc50	black	7.23816	0.977664	6.2605	-5.28284
ENSMUSG00000026142	76867	Rhbdd1	black	11.8869	3.57713	8.30973	-4.73259
ENSMUSG00000026258	73234	3110079O15Rik	black	64.8468	10.7521	54.0948	-43.3427
ENSMUSG00000026404	67997	Ddx59	black	68.252	6.33388	61.9182	-55.5843
ENSMUSG00000026424	171469	Gpr37l1	black	6.09031	1.45293	4.63738	-3.18445
ENSMUSG00000026489	67426	Adck3	black	116.058	38.1624	77.8957	-39.7333
ENSMUSG00000026495	68226	Efcab2	black	4.60275	0.489374	4.11338	-3.62401
ENSMUSG00000026620	226778	Mark1	black	64.7495	8.67094	56.0786	-47.4077
ENSMUSG00000026675	15490	Hsd17b7	black	634.637	41.0799	593.557	-552.477
ENSMUSG00000026688	66447	Mgst3	black	209.148	30.2088	178.939	-148.73
ENSMUSG00000026831	69327	1700007K13Rik	black	8.96292	2.19525	6.76768	-4.57243
ENSMUSG00000026927	68112	Sdccag3	black	3.9169	0.476172	3.44073	-2.96456
ENSMUSG00000026955	72080	Sapcd2	black	134.31	17.8038	116.506	-98.7027
ENSMUSG00000027012	13427	Dync1i2	black	239.938	46.423	193.515	-147.092
ENSMUSG00000027122	212772	Arl14ep	black	58.4975	21.7345	36.763	-15.0285
ENSMUSG00000027217	241556	Tspan18	black	227.96	18.2467	209.713	-191.466
ENSMUSG00000027227	20322	Sord	black	702.391	52.9983	649.393	-596.395
ENSMUSG00000027233	67578	Patl2	black	81.2326	30.597	50.6355	-20.0385
ENSMUSG00000027293	98878	Ehd4	black	75.8422	15.2	60.6423	-45.4423
ENSMUSG00000027326	76464	Casc5	black	15.6094	5.11205	10.4973	-5.38526
ENSMUSG00000027357	66586	Crls1	black	51.4426	13.5103	37.9323	-24.4219
ENSMUSG00000027387	57432	Zc3h8	black	27.5341	7.80381	19.7303	-11.9265
ENSMUSG00000027474	228788	Ccm2l	black	6.07037	1.16326	4.90711	-3.74385
ENSMUSG00000027551	22722	Zfp64	black	10.7803	1.21969	9.56056	-8.34087
ENSMUSG00000027570	12841	Col9a3	black	44.0637	7.62916	36.4346	-28.8054
ENSMUSG00000027584	18389	Oprl1	black	81.1129	6.60377	74.5091	-67.9053
ENSMUSG00000027589	245867	Pcmtd2	black	19.8222	6.18962	13.6326	-7.44295
ENSMUSG00000027593	19383	Raly	black	11.6477	4.004	7.6437	-3.6397
ENSMUSG00000027620	170791	Rbm39	black	46.3246	20.0714	26.2532	-6.18188
ENSMUSG00000027669	14696	Gnb4	black	655.654	35.9181	619.736	-583.818
ENSMUSG00000027706	69276	Sec62	black	202.303	36.559	165.744	-129.185
ENSMUSG00000027863	12481	Cd2	black	19.4232	3.55479	15.8684	-12.3136
ENSMUSG00000027884	229725	Clcc1	black	99.1065	9.31473	89.7918	-80.4771
ENSMUSG00000027932	26568	Slc27a3	black	137.684	16.7616	120.923	-104.161
ENSMUSG00000027933	229543	Ints3	black	30.9116	8.49117	22.4204	-13.9292
ENSMUSG00000028024	13809	Enpep	black	165.972	23.9747	141.997	-118.023
ENSMUSG00000028089	68058	Chd1l	black	42.8874	9.85117	33.0363	-23.1851
ENSMUSG00000028101	229615	Pias3	black	70.6678	13.9924	56.6754	-42.683
ENSMUSG00000028140	78523	Mrpl9	black	15.5161	2.94042	12.5757	-9.63524
ENSMUSG00000028173	68151	Wls	black	372.468	50.6706	321.797	-271.127
ENSMUSG00000028327	74152	Stra6l	black	28.2062	3.10746	25.0987	-21.9913
ENSMUSG00000028483	77634	Snapc3	black	78.6809	7.42732	71.2536	-63.8263
ENSMUSG00000028573	75578	Fggy	black	443.842	42.2597	401.582	-359.322
ENSMUSG00000028577	18786	Plaa	black	16.4227	1.93268	14.49	-12.5574
ENSMUSG00000028716	67182	Pdzk1ip1	black	98.3639	12.5335	85.8304	-73.2969
ENSMUSG00000028782	230775	Bai2	black	20.8911	7.01944	13.8717	-6.85225
ENSMUSG00000028961	110208	Pgd	black	41.4665	15.9902	25.4763	-9.48605
ENSMUSG00000029071	13542	Dvl1	black	46.8561	9.90071	36.9553	-27.0546
ENSMUSG00000029126	18196	Nsg1	black	4.38444	0.42476	3.95968	-3.53492
ENSMUSG00000029128	100972	Rab28	black	32.5259	4.22571	28.3002	-24.0745
ENSMUSG00000029229	74277	Chic2	black	14.1198	3.87618	10.2436	-6.36745
ENSMUSG00000029461	319604	Fam168a	black	88.5328	13.25	75.2828	-62.0329
ENSMUSG00000029501	71782	Ankle2	black	30.155	11.0745	19.0805	-8.00594
ENSMUSG00000029503	231602	P2rx2	black	64.184	11.27	52.914	-41.6439
ENSMUSG00000029547	68510	Ints1	black	52.3762	6.77537	45.6008	-38.8255
ENSMUSG00000029570	16848	Lfng	black	14.9192	1.48778	13.4314	-11.9437
ENSMUSG00000029627	67235	Zkscan14	black	73.6865	7.44402	66.2425	-58.7985
ENSMUSG00000029647	72587	Pan3	black	32.1319	3.78948	28.3424	-24.553
ENSMUSG00000029782	72649	Tmem209	black	122.212	29.3889	92.8231	-63.4342
ENSMUSG00000029797	243369	Sspo	black	15.1211	1.8861	13.235	-11.3489
ENSMUSG00000029863	12366	Casp2	black	15.8408	3.27156	12.5692	-9.29764
ENSMUSG00000030108	14412	Slc6a13	black	9.03615	1.51241	7.52374	-6.01132
ENSMUSG00000030131	17837	Mug2	black	8.80182	0.954669	7.84715	-6.89248
ENSMUSG00000030188	66441	Magohb	black	9.63582	2.29566	7.34016	-5.0445
ENSMUSG00000030386	67370	Zfp606	black	5.83262	1.38593	4.44669	-3.06076
ENSMUSG00000030428	57776	Ttyh1	black	241.391	28.4329	212.958	-184.525
ENSMUSG00000030470	13009	Csrp3	black	12.1948	2.2574	9.93744	-7.68004
ENSMUSG00000030587	72275	2200002D01Rik	black	171.009	25.2322	145.777	-120.545
ENSMUSG00000030595	18036	Nfkbib	black	64.4621	9.14953	55.3126	-46.163
ENSMUSG00000030643	75985	Rab30	black	8.18668	1.64863	6.53805	-4.88943
ENSMUSG00000030691	207278	Fchsd2	black	9.59502	2.75864	6.83638	-4.07774
ENSMUSG00000030815	68961	Phkg2	black	73.4802	11.3591	62.1211	-50.762
ENSMUSG00000030987	20866	Stim1	black	47.5562	7.84971	39.7065	-31.8568
ENSMUSG00000030996	11870	Art1	black	43.601	2.89828	40.7027	-37.8044
ENSMUSG00000031066	236733	Usp11	black	528.773	47.6645	481.109	-433.444
ENSMUSG00000031090	78914	Nadsyn1	black	5.72249	0.871902	4.85058	-3.97868
ENSMUSG00000031109	209224	Enox2	black	18.7821	5.07773	13.7043	-8.62661
ENSMUSG00000031153	54645	Gripap1	black	70.3961	11.3647	59.0314	-47.6667
ENSMUSG00000031163	69824	Glod5	black	13.2629	3.8541	9.40883	-5.55473
ENSMUSG00000031170	209837	Slc38a5	black	82.3497	11.5511	70.7986	-59.2475
ENSMUSG00000031217	13641	Efnb1	black	507.436	50.9286	456.508	-405.579
ENSMUSG00000031262	102920	Cenpi	black	17.0693	3.03578	14.0335	-10.9978
ENSMUSG00000031290	210297	Lrch2	black	10.5449	3.80568	6.73923	-2.93356
ENSMUSG00000031371	73738	Haus7	black	2.60563	0.474613	2.13102	-1.65641
ENSMUSG00000031411	75829	Prame	black	59.368	12.6369	46.7311	-34.0942
ENSMUSG00000031523	50768	Dlc1	black	53.4677	10.8384	42.6293	-31.7909
ENSMUSG00000031538	18791	Plat	black	22.43	6.87066	15.5593	-8.68864
ENSMUSG00000031751	23802	Amfr	black	474.701	30.542	444.159	-413.617
ENSMUSG00000031755	67378	Bbs2	black	16.5396	2.9635	13.5761	-10.6126
ENSMUSG00000031770	64209	Herpud1	black	747.437	41.0432	706.394	-665.35
ENSMUSG00000031858	74549	Mau2	black	11.4596	2.55325	8.90637	-6.35312
ENSMUSG00000031962	12555	Cdh15	black	9.36292	1.56689	7.79603	-6.22914
ENSMUSG00000031972	11459	Acta1	black	9.88662	2.03696	7.84966	-5.8127
ENSMUSG00000032193	16835	Ldlr	black	587.771	58.3994	529.372	-470.972
ENSMUSG00000032263	12040	Bckdhb	black	231.803	35.8183	195.985	-160.166
ENSMUSG00000032329	66867	Hmg20a	black	90.8681	9.6321	81.236	-71.6039
ENSMUSG00000032624	78798	Eml4	black	127.358	15.1024	112.256	-97.1536
ENSMUSG00000032633	216805	Flcn	black	18.6089	5.64594	12.963	-7.31707
ENSMUSG00000032666	69399	1700025G04Rik	black	334.645	31.3719	303.273	-271.901
ENSMUSG00000032715	228775	Trib3	black	439.365	38.8201	400.545	-361.725
ENSMUSG00000032826	109676	Ank2	black	63.4563	16.9519	46.5044	-29.5525
ENSMUSG00000032827	243725	Ppp1r9a	black	255.924	41.5596	214.365	-172.805
ENSMUSG00000032852	228770	Rspo4	black	58.0178	5.74809	52.2697	-46.5216
ENSMUSG00000033099	97961	Nol12	black	59.6648	13.7865	45.8783	-32.0918
ENSMUSG00000033157	213012	Abhd10	black	43.0335	7.66703	35.3665	-27.6995
ENSMUSG00000033253	230676	Szt2	black	40.3909	8.84024	31.5507	-22.7104
ENSMUSG00000033276	269209	Stk36	black	8.75973	1.93821	6.82153	-4.88332
ENSMUSG00000033306	210126	Lpp	black	14.6355	1.45992	13.1756	-11.7157
ENSMUSG00000033318	14872	Gstt2	black	607.719	47.123	560.596	-513.473
ENSMUSG00000033355	67775	Rtp4	black	3.66959	0.70085	2.96874	-2.26789
ENSMUSG00000033377	114301	Palmd	black	7.38058	2.39424	4.98634	-2.59211
ENSMUSG00000033434	107999	Gtpbp6	black	455.689	32.341	423.348	-391.007
ENSMUSG00000033540	15932	Idua	black	30.549	6.04583	24.5031	-18.4573
ENSMUSG00000033624	319518	Pdpr	black	43.3646	8.929	34.4356	-25.5066
ENSMUSG00000033788	26903	Dysf	black	13.9059	2.28591	11.62	-9.3341
ENSMUSG00000034235	78787	Usp54	black	56.8786	10.384	46.4946	-36.1106
ENSMUSG00000034311	16571	Kif4	black	16.9524	3.4795	13.4729	-9.99339
ENSMUSG00000034377	68842	Tulp4	black	81.2021	5.59734	75.6047	-70.0074
ENSMUSG00000034518	70823	Hmgxb4	black	476.746	32.6115	444.134	-411.523
ENSMUSG00000034610	230594	Zcchc11	black	88.1638	15.5629	72.6009	-57.038
ENSMUSG00000034685	217219	Fam171a2	black	171.519	13.4863	158.032	-144.546
ENSMUSG00000034898	70598	Filip1	black	6.07016	0.833173	5.23699	-4.40381
ENSMUSG00000034906	215387	Ncaph	black	8.50026	2.18267	6.31758	-4.13491
ENSMUSG00000034917	27375	Tjp3	black	49.2927	7.42959	41.8632	-34.4336
ENSMUSG00000034930	20166	Rtkn	black	179.426	22.6855	156.741	-134.055
ENSMUSG00000035121	382913	Neil2	black	94.914	29.3068	65.6072	-36.3005
ENSMUSG00000035342	226154	Lzts2	black	70.0885	5.39704	64.6915	-59.2944
ENSMUSG00000035354	78610	Uvrag	black	14.5703	5.2099	9.36041	-4.15051
ENSMUSG00000035521	214505	Gnptg	black	20.6709	3.93295	16.7379	-12.805
ENSMUSG00000035530	20918	Eif1	black	88.8039	25.6082	63.1957	-37.5875
ENSMUSG00000035561	72535	Aldh1b1	black	182.574	18.758	163.816	-145.058
ENSMUSG00000035640	100503659	Dos	black	79.785	14.8238	64.9612	-50.1374
ENSMUSG00000035711	27261	Dok3	black	6.49644	0.606844	5.88959	-5.28275
ENSMUSG00000035835	216152	Lppr3	black	107.926	11.0375	96.8885	-85.851
ENSMUSG00000035863	18483	Palm	black	133.293	13.5392	119.753	-106.214
ENSMUSG00000035900	223752	Gramd4	black	6.67045	2.32677	4.34369	-2.01692
ENSMUSG00000036832	65086	Lpar3	black	22.3127	4.23451	18.0782	-13.8437
ENSMUSG00000036835	66340	Psenen	black	101.655	9.09569	92.559	-83.4633
ENSMUSG00000036856	22417	Wnt4	black	11.3819	1.03141	10.3504	-9.31903
ENSMUSG00000036913	330863	Trim67	black	14.951	3.07821	11.8727	-8.79453
ENSMUSG00000036916	208968	Zfp280c	black	3.88275	0.569604	3.31315	-2.74354
ENSMUSG00000036932	26926	Aifm1	black	254.673	13.9489	240.724	-226.775
ENSMUSG00000037032	11785	Apbb1	black	55.7573	15.6509	40.1064	-24.4555
ENSMUSG00000037072	93684	2015-09-01	black	47.0528	8.41056	38.6422	-30.2317
ENSMUSG00000037085	68260	Trmt12	black	46.973	5.74465	41.2284	-35.4837
ENSMUSG00000037166	68458	Ppp1r14a	black	313.552	32.3938	281.158	-248.765
ENSMUSG00000037492	320158	Zmat4	black	623.814	52.2311	571.583	-519.352
ENSMUSG00000037563	20055	Rps16	black	564.388	36.5949	527.793	-491.199
ENSMUSG00000037606	79196	Osbpl5	black	42.3189	4.6406	37.6783	-33.0377
ENSMUSG00000037621	71093	Atoh8	black	6.10616	1.01403	5.09213	-4.0781
ENSMUSG00000037716	382077	Ccdc33	black	87.5739	9.79687	77.777	-67.9802
ENSMUSG00000037818	269423	3110057O12Rik	black	18.0501	1.52421	16.5258	-15.0016
ENSMUSG00000037993	64340	Dhx38	black	98.176	12.6005	85.5755	-72.975
ENSMUSG00000038085	70873	Cnbd2	black	63.5541	6.38511	57.169	-50.7839
ENSMUSG00000038119	57810	Cdon	black	17.8105	2.56479	15.2457	-12.6809
ENSMUSG00000038150	66612	Ormdl3	black	28.8431	5.06086	23.7823	-18.7214
ENSMUSG00000038151	12142	Prdm1	black	105.854	30.9479	74.9061	-43.9582
ENSMUSG00000038368	230393	Focad	black	49.8108	7.59015	42.2206	-34.6305
ENSMUSG00000038374	60365	Rbm8a	black	21.5981	5.00124	16.5968	-11.5956
ENSMUSG00000038393	56338	Txnip	black	78.4192	28.0441	50.3751	-22.331
ENSMUSG00000038415	15220	Foxq1	black	414.573	52.0269	362.546	-310.52
ENSMUSG00000038473	70729	Nos1ap	black	71.7789	7.45661	64.3223	-56.8657
ENSMUSG00000038506	102323	Dcun1d2	black	24.541	4.5618	19.9792	-15.4174
ENSMUSG00000038555	225362	Reep2	black	96.618	18.4266	78.1914	-59.7648
ENSMUSG00000038572	228802	Bpifb5	black	15.3331	4.56481	10.7682	-6.20343
ENSMUSG00000038780	75788	Smurf1	black	8.83153	1.50128	7.33025	-5.82897
ENSMUSG00000038900	269261	Rpl12	black	396.551	40.064	356.487	-316.423
ENSMUSG00000039055	268465	Eme1	black	17.8678	5.44926	12.4185	-6.96925
ENSMUSG00000039159	22214	Ube2h	black	144.485	20.2395	124.245	-104.006
ENSMUSG00000039166	432442	Akap7	black	50.3665	12.3545	38.012	-25.6576
ENSMUSG00000039201	209815	Tbc1d25	black	7.18326	0.899752	6.28351	-5.38376
ENSMUSG00000039307	238023	Hexdc	black	16.9023	3.94418	12.9581	-9.01391
ENSMUSG00000039473	170644	Ubn1	black	67.5072	23.2737	44.2334	-20.9597
ENSMUSG00000039523	230967	Cep104	black	8.75613	1.09067	7.66546	-6.57479
ENSMUSG00000039714	235415	Cplx3	black	191.082	19.5864	171.496	-151.909
ENSMUSG00000039741	268515	Bahcc1	black	119.853	7.46281	112.391	-104.928
ENSMUSG00000039763	246738	Dnajc28	black	6.66078	0.976953	5.68382	-4.70687
ENSMUSG00000039831	214137	Arhgap29	black	131.194	16.3464	114.848	-98.5017
ENSMUSG00000039865	213603	Slc44a3	black	56.9848	11.2872	45.6976	-34.4105
ENSMUSG00000040010	20539	Slc7a5	black	552.704	42.0243	510.68	-468.656
ENSMUSG00000040102	232539	Klhl42	black	8.96428	0.862321	8.10196	-7.23964
ENSMUSG00000040331	67872	Nsmce4a	black	309.199	18.9983	290.201	-271.203
ENSMUSG00000040363	71458	Bcor	black	51.3518	10.8053	40.5465	-29.7412
ENSMUSG00000040389	99512	Wdr47	black	118.821	9.10672	109.714	-100.608
ENSMUSG00000040413	171284	Timd2	black	58.2041	5.58869	52.6154	-47.0267
ENSMUSG00000040441	216441	Slc26a10	black	133.32	9.4823	123.837	-114.355
ENSMUSG00000040446	225283	Rprd1a	black	58.1268	11.0075	47.1193	-36.1118
ENSMUSG00000040549	75786	Ckap5	black	36.2159	14.0266	22.1892	-8.16259
ENSMUSG00000040618	74551	Pck2	black	46.6472	13.54	33.1072	-19.5671
ENSMUSG00000040690	107581	Col16a1	black	51.0111	8.26511	42.746	-34.4809
ENSMUSG00000040828	106757	Catsperd	black	59.1742	14.3265	44.8477	-30.5213
ENSMUSG00000040935	242726	Padi6	black	53.541	7.06392	46.4771	-39.4132
ENSMUSG00000040957	63955	Cables1	black	113.743	22.1227	91.6203	-69.4975
ENSMUSG00000041132	100637	N4bp2l1	black	35.9657	7.47033	28.4953	-21.025
ENSMUSG00000041241	68350	Mul1	black	19.3187	5.1107	14.208	-9.0973
ENSMUSG00000041313	11987	Slc7a1	black	180.509	31.6928	148.816	-117.123
ENSMUSG00000041426	227095	Hibch	black	9.75351	2.75838	6.99513	-4.23675
ENSMUSG00000041491	208518	Cep78	black	40.1274	3.98036	36.147	-32.1667
ENSMUSG00000041506	27966	Rrp9	black	426.288	22.5054	403.782	-381.277
ENSMUSG00000041592	237979	Sdk2	black	84.6268	18.6147	66.0121	-47.3974
ENSMUSG00000042216	52850	Sgsm1	black	19.1432	4.08652	15.0567	-10.9701
ENSMUSG00000042659	66412	Arrdc4	black	170.642	56.5243	114.117	-57.5932
ENSMUSG00000042712	22381	Wbp5	black	589.914	46.7448	543.169	-496.424
ENSMUSG00000042787	208194	Exog	black	71.5358	5.66856	65.8673	-60.1987
ENSMUSG00000043140	66690	Tmem186	black	290.001	26.451	263.55	-237.099
ENSMUSG00000043165	16939	Lor	black	28.923	7.24674	21.6763	-14.4295
ENSMUSG00000043289	75033	Mei4	black	11.0057	2.80111	8.2046	-5.40349
ENSMUSG00000043300	26879	B3galnt1	black	176.795	22.1227	154.673	-132.55
ENSMUSG00000043336	78749	Filip1l	black	15.398	2.58923	12.8088	-10.2196
ENSMUSG00000043789	71768	Vwce	black	6.02591	0.533544	5.49236	-4.95882
ENSMUSG00000043794	NA	NA	black	12.3782	3.18892	9.18931	-6.00039
ENSMUSG00000043913	269693	Ccdc60	black	12.2548	2.98901	9.26581	-6.2768
ENSMUSG00000044317	319197	Gpr4	black	12.2008	3.36196	8.8388	-5.47684
ENSMUSG00000044364	108832	Tmem74b	black	126.625	7.22948	119.395	-112.166
ENSMUSG00000044991	73747	1110034G24Rik	black	38.0725	9.81455	28.258	-18.4434
ENSMUSG00000045102	272158	Poln	black	3.7719	0.737708	3.03419	-2.29649
ENSMUSG00000045237	68618	1110012L19Rik	black	76.7588	6.46569	70.2931	-63.8274
ENSMUSG00000045414	68861	1190002N15Rik	black	4.73056	0.608965	4.1216	-3.51264
ENSMUSG00000045932	15958	Ifit2	black	6.11335	1.8949	4.21845	-2.32355
ENSMUSG00000046607	12123	Hrk	black	351.318	60.3288	290.989	-230.66
ENSMUSG00000046942	71967	Mageb16	black	7.4688	2.2751	5.1937	-2.91859
ENSMUSG00000046991	71682	Wdr27	black	6.28904	1.0868	5.20224	-4.11544
ENSMUSG00000047085	272381	Lrrc4b	black	43.5803	2.85031	40.73	-37.8797
ENSMUSG00000047246	319179	Hist1h2be	black	24.9276	2.78991	22.1377	-19.3478
ENSMUSG00000047539	67948	Fbxo28	black	9.50121	1.48022	8.02099	-6.54077
ENSMUSG00000047654	83984	Tssk6	black	49.8664	5.78122	44.0852	-38.304
ENSMUSG00000048550	208967	Thnsl1	black	204.4	11.4976	192.903	-181.405
ENSMUSG00000048970	59048	C1galt1c1	black	5.39506	0.882917	4.51214	-3.62923
ENSMUSG00000049152	223337	Ugt3a2	black	4.68242	0.719435	3.96298	-3.24355
ENSMUSG00000049536	237052	Tceal1	black	43.7999	13.9361	29.8637	-15.9276
ENSMUSG00000049539	80838	Hist1h1a	black	18.6872	4.66879	14.0184	-9.34963
ENSMUSG00000049764	64453	Zfp280b	black	77.1913	5.60783	71.5834	-65.9756
ENSMUSG00000050197	73614	Rhox13	black	241.374	34.6682	206.705	-172.037
ENSMUSG00000050332	72345	Amer1	black	9.17658	1.35766	7.81892	-6.46126
ENSMUSG00000050567	103806	Maml1	black	25.815	8.41481	17.4002	-8.98536
ENSMUSG00000050640	231503	Tmem150c	black	82.7248	13.8264	68.8983	-55.0719
ENSMUSG00000050730	71544	Arhgap42	black	15.2869	1.15293	14.134	-12.981
ENSMUSG00000050799	319177	Hist1h2ba	black	10.5669	2.55963	8.00723	-5.44759
ENSMUSG00000050854	230678	Tmem125	black	53.5954	8.27822	45.3172	-37.0389
ENSMUSG00000051065	239796	Mb21d2	black	7.32132	1.23909	6.08223	-4.84314
ENSMUSG00000051220	236930	Ercc6l	black	18.1772	3.4013	14.7759	-11.3746
ENSMUSG00000051339	243219	2900026A02Rik	black	13.1621	0.932727	12.2294	-11.2967
ENSMUSG00000051989	68936	Smim11	black	17.2535	5.45278	11.8007	-6.34796
ENSMUSG00000052794	72254	1700030K09Rik	black	6.59635	1.12818	5.46817	-4.33999
ENSMUSG00000053007	231991	Creb5	black	18.4568	7.44748	11.0094	-3.56188
ENSMUSG00000053128	213211	Rnf26	black	8.90588	0.998228	7.90765	-6.90943
ENSMUSG00000053153	66722	Spag16	black	16.484	5.16636	11.3176	-6.15123
ENSMUSG00000053617	14218	Sh3pxd2a	black	22.9369	3.37486	19.562	-16.1872
ENSMUSG00000053654	68239	Krt42	black	185.043	18.5391	166.504	-147.965
ENSMUSG00000053768	66075	Chchd3	black	103.183	15.054	88.1288	-73.0748
ENSMUSG00000053907	232087	Mat2a	black	141.74	26.9575	114.782	-87.8246
ENSMUSG00000054034	331532	Tceal5	black	5.4008	0.628915	4.77188	-4.14297
ENSMUSG00000054046	626834	Klk13	black	53.7844	15.306	38.4784	-23.1724
ENSMUSG00000054263	16880	Lifr	black	51.134	17.0324	34.1017	-17.0693
ENSMUSG00000054619	70152	Mettl7a1	black	83.9708	6.68946	77.2813	-70.5919
ENSMUSG00000054667	16370	Irs4	black	19.093	4.63066	14.4624	-9.83169
ENSMUSG00000054675	231633	Tmem119	black	325.617	28.4119	297.205	-268.793
ENSMUSG00000054708	70615	Ankrd24	black	91.667	14.1045	77.5625	-63.4579
ENSMUSG00000054715	232878	Zscan22	black	5.55138	1.2953	4.25608	-2.96077
ENSMUSG00000054727	75514	1700013H16Rik	black	246.397	32.8485	213.548	-180.7
ENSMUSG00000055013	347722	Agap1	black	67.7766	16.8368	50.9397	-34.1029
ENSMUSG00000055137	192136	Sugct	black	6.22688	1.45609	4.77079	-3.3147
ENSMUSG00000055403	232217	4933427D06Rik	black	75.3111	25.6483	49.6628	-24.0145
ENSMUSG00000055491	226169	Pprc1	black	15.521	5.06853	10.4525	-5.38397
ENSMUSG00000055980	16367	Irs1	black	31.3357	8.2328	23.1029	-14.8701
ENSMUSG00000056216	12611	Cebpg	black	56.6216	16.0787	40.5429	-24.4641
ENSMUSG00000056501	12608	Cebpb	black	147.184	20.8631	126.321	-105.458
ENSMUSG00000056598	74665	Lrrc48	black	15.2623	2.83464	12.4277	-9.59306
ENSMUSG00000056749	18030	Nfil3	black	4.15354	0.60584	3.5477	-2.94186
ENSMUSG00000056770	52690	Setd3	black	16.0337	2.3037	13.73	-11.4263
ENSMUSG00000056820	53424	Tsnax	black	28.3108	6.36513	21.9457	-15.5806
ENSMUSG00000056854	18994	Pou3f4	black	95.8545	6.1301	89.7244	-83.5943
ENSMUSG00000056899	93757	Immp2l	black	15.8925	4.74918	11.1433	-6.39416
ENSMUSG00000056978	66438	Hamp2	black	5.11404	0.666325	4.44772	-3.78139
ENSMUSG00000057219	276905	Armc7	black	48.0394	6.07767	41.9617	-35.884
ENSMUSG00000057342	56632	Sphk2	black	50.5082	16.3846	34.1236	-17.739
ENSMUSG00000057594	70317	Arl16	black	9.56147	1.86915	7.69232	-5.82317
ENSMUSG00000058385	319181	Hist1h2bg	black	23.9883	4.95498	19.0334	-14.0784
ENSMUSG00000058558	100503670	Rpl5	black	106.678	16.9343	89.7437	-72.8094
ENSMUSG00000059005	229279	Hnrnpa3	black	69.2485	3.82563	65.4228	-61.5972
ENSMUSG00000059554	215814	Ccdc28a	black	15.8711	4.32012	11.551	-7.23088
ENSMUSG00000060081	319163	Hist1h2aa	black	20.2982	5.28476	15.0134	-9.72865
ENSMUSG00000060093	100041230	Hist1h4m	black	62.3744	9.37621	52.9982	-43.622
ENSMUSG00000060093	100041230	Hist1h4m	black	62.3744	9.37621	52.9982	-43.622
ENSMUSG00000060336	245174	Zfp937	black	26.0092	1.26802	24.7411	-23.4731
ENSMUSG00000060397	243833	Zfp128	black	4.36951	0.49834	3.87117	-3.37283
ENSMUSG00000060572	17150	Mfap2	black	107.729	14.6167	93.1124	-78.4957
ENSMUSG00000060579	14198	Fhit	black	3.18638	0.454804	2.73158	-2.27677
ENSMUSG00000060981	69386	Hist1h4h	black	44.4885	9.43482	35.0536	-25.6188
ENSMUSG00000061947	217847	Serpina10	black	11.8509	2.28606	9.56488	-7.27882
ENSMUSG00000062444	11775	Ap3b2	black	116	32.7339	83.2659	-50.5319
ENSMUSG00000062727	319184	Hist1h2bk	black	35.0904	4.72928	30.3611	-25.6318
ENSMUSG00000062753	106672	AI413582	black	109.23	25.148	84.0816	-58.9336
ENSMUSG00000062901	75785	Klhl24	black	97.3661	31.4393	65.9269	-34.4876
ENSMUSG00000063060	20680	Sox7	black	419.594	36.5804	383.013	-346.433
ENSMUSG00000063239	268934	Grm4	black	102.294	12.8181	89.4756	-76.6575
ENSMUSG00000063800	230596	Prpf38a	black	37.0695	14.0655	23.004	-8.93845
ENSMUSG00000063838	58804	Cdc42ep5	black	135.098	16.925	118.173	-101.248
ENSMUSG00000064023	259277	Klk8	black	217.173	24.0027	193.171	-169.168
ENSMUSG00000064061	224170	Dzip3	black	73.8623	13.569	60.2933	-46.7243
ENSMUSG00000066894	231668	Vsig10	black	3.12745	0.660069	2.46738	-1.80731
ENSMUSG00000068663	74374	Clec16a	black	33.1864	3.71861	29.4678	-25.7492
ENSMUSG00000068739	20226	Sars	black	289.485	37.8	251.685	-213.885
ENSMUSG00000069267	15077	Hist2h3c1	black	10.5522	2.1321	8.42008	-6.28797
ENSMUSG00000069270	319164	Hist1h2ac	black	105.159	12.2742	92.8847	-80.6105
ENSMUSG00000069272	319166	Hist1h2ae	black	102.616	23.2366	79.3798	-56.1433
ENSMUSG00000069274	100041230	Hist1h4m	black	48.4969	8.2562	40.2407	-31.9845
ENSMUSG00000069274	100041230	Hist1h4m	black	48.4969	8.2562	40.2407	-31.9845
ENSMUSG00000069835	69215	Sat2	black	398.499	29.002	369.497	-340.495
ENSMUSG00000070283	66706	Ndufaf3	black	437.729	26.481	411.248	-384.767
ENSMUSG00000070284	331026	Gmppb	black	46.2971	13.2807	33.0164	-19.7356
ENSMUSG00000071068	328833	Treml2	black	159.666	13.3358	146.33	-132.995
ENSMUSG00000072763	NA	NA	black	14.5814	4.25716	10.3243	-6.06711
ENSMUSG00000073411	14964	H2-D1	black	62.2183	8.28282	53.9355	-45.6527
ENSMUSG00000073725	68421	Lmbrd1	black	45.2561	15.7202	29.5359	-13.8157
ENSMUSG00000073771	NA	NA	black	62.1172	9.55651	52.5607	-43.0042
ENSMUSG00000073894	76572	Rbmxl2	black	36.7719	7.80242	28.9695	-21.1671
ENSMUSG00000074274	434147	D930028M14Rik	black	34.635	6.47707	28.158	-21.6809
ENSMUSG00000074622	16658	Mafb	black	50.6046	8.66566	41.9389	-33.2733
ENSMUSG00000075070	75722	4932412D23Rik	black	9.45918	1.26007	8.19911	-6.93904
ENSMUSG00000075122	12519	Cd80	black	13.3182	1.43402	11.8842	-10.4502
ENSMUSG00000075284	215280	Wipf1	black	4.57363	0.799743	3.77389	-2.97415
ENSMUSG00000078184	NA	NA	black	13.4786	3.6782	9.80042	-6.12222
ENSMUSG00000078439	72273	Smim24	black	97.5208	8.99474	88.526	-79.5313
ENSMUSG00000078773	623474	Rad54b	black	17.4343	5.7983	11.636	-5.83768
ENSMUSG00000078776	319482	9530053A07Rik	black	71.549	7.41689	64.1322	-56.7153
ENSMUSG00000078817	378425	Nlrp12	black	6.87011	1.05718	5.81293	-4.75576
ENSMUSG00000078949	100043899	R3hdml	black	129.038	15.5293	113.509	-97.9797
ENSMUSG00000078952	NA	NA	black	40.6083	11.8202	28.7881	-16.9679
ENSMUSG00000079144	319266	A130010J15Rik	black	10.0906	1.09383	8.99679	-7.90296
ENSMUSG00000084844	NA	NA	black	297.275	20.2435	277.031	-256.788
ENSMUSG00000085310	NA	NA	black	9.00773	2.71612	6.29162	-3.5755
ENSMUSG00000085347	NA	NA	black	16.1656	2.14915	14.0165	-11.8673
ENSMUSG00000085511	NA	NA	black	7.41663	1.3898	6.02683	-4.63702
ENSMUSG00000086431	NA	NA	black	42.7714	7.5852	35.1862	-27.601
ENSMUSG00000090110	17763	Mtcp1	black	4.8226	0.897428	3.92517	-3.02774
ENSMUSG00000091144	628705	Phf11c	black	35.4991	3.0099	32.4892	-29.4793
ENSMUSG00000093930	208715	Hmgcs1	black	129.515	40.9197	88.5956	-47.676
ENSMUSG00000095993	NA	NA	black	39.0896	8.84997	30.2396	-21.3896
ENSMUSG00000096175	NA	NA	black	298.815	32.3153	266.5	-234.184
ENSMUSG00000096188	97487	Cmtm4	black	104.254	8.16581	96.0885	-87.9227
ENSMUSG00000096284	54382	Tcstv1	black	64.9151	14.2897	50.6254	-36.3358
ENSMUSG00000097055	NA	NA	black	125.892	12.9377	112.955	-100.017
ENSMUSG00000097062	NA	NA	black	42.0333	5.41551	36.6178	-31.2023
ENSMUSG00000097080	73516	1700086O06Rik	black	39.3576	7.51663	31.841	-24.3243
ENSMUSG00000097222	68434	1010001N08Rik	black	74.1069	8.32088	65.786	-57.4651
ENSMUSG00000097328	21944	Tnfsf12	black	74.2765	7.57739	66.6991	-59.1217
ENSMUSG00000097487	73635	Ptges3l	black	183.791	13.8628	169.928	-156.065
ENSMUSG00000097624	328747	Gm5091	black	290.537	45.7276	244.809	-199.081
ENSMUSG00000097772	100503199	5430416N02Rik	black	157.877	38.8541	119.023	-80.1687
ENSMUSG00000097812	NA	NA	black	5.04763	0.87409	4.17354	-3.29945
ENSMUSG00000097896	NA	NA	black	52.4867	3.3693	49.1174	-45.7481
ENSMUSG00000097930	77610	C330002G04Rik	black	16.274	3.75876	12.5152	-8.75648
ENSMUSG00000097971	NA	NA	black	202.084	36.0921	165.992	-129.899
ENSMUSG00000097974	NA	NA	black	81.067	16.1445	64.9225	-48.7779
ENSMUSG00000099517	NA	NA	black	42.5509	3.70914	38.8418	-35.1327
ENSMUSG00000099632	NA	NA	black	118.395	32.9255	85.4695	-52.5441
ENSMUSG00000100680	NA	NA	black	8.12048	1.21628	6.9042	-5.68792
ENSMUSG00000101355	NA	NA	black	35.9854	4.04861	31.9368	-27.8882
ENSMUSG00000101523	NA	NA	black	11.4099	0.945852	10.464	-9.51817
ENSMUSG00000102748	NA	NA	black	6.49537	1.21293	5.28244	-4.0695
ENSMUSG00000107096	NA	NA	black	11.4377	3.57128	7.86647	-4.2952
ENSMUSG00000109814	NA	NA	black	210.495	31.2594	179.236	-147.977
ENSMUSG00000109969	NA	NA	black	9.10714	2.34985	6.75729	-4.40744
ENSMUSG00000110020	NA	NA	black	4.91105	0.870162	4.04089	-3.17073
ENSMUSG00000110221	NA	NA	black	58.1185	5.66416	52.4543	-46.7902
ENSMUSG00000110588	NA	NA	black	14.3649	1.50569	12.8593	-11.3536
ENSMUSG00000110594	NA	NA	black	4.05982	0.853851	3.20597	-2.35212
ENSMUSG00000111947	NA	NA	black	7.07481	1.49805	5.57676	-4.07872
ENSMUSG00000112858	NA	NA	black	195.513	18.7555	176.757	-158.002
ENSMUSG00000113346	NA	NA	black	60.8754	6.0793	54.7961	-48.7168
ENSMUSG00000116564	NA	NA	black	127.285	15.9738	111.311	-95.3375
ENSMUSG00000000031	NA	NA	blue	853.658	416.592	437.066	-20.4738
ENSMUSG00000000120	18053	Ngfr	blue	228.667	107.503	121.164	-13.6615
ENSMUSG00000000149	14673	Gna12	blue	256.135	102.631	153.504	-50.8729
ENSMUSG00000000168	235339	Dlat	blue	46.4885	21.9167	24.5718	-2.65504
ENSMUSG00000000318	17312	Clec10a	blue	10.7244	5.01702	5.70742	-0.690396
ENSMUSG00000000340	13171	Dbt	blue	1221.09	398.903	822.185	-423.282
ENSMUSG00000000346	23994	Dazap2	blue	453.814	239.055	214.759	24.2957
ENSMUSG00000000365	30054	Rnf17	blue	980.994	288.634	692.36	-403.727
ENSMUSG00000000385	50528	Tmprss2	blue	603.911	337.761	266.15	71.6105
ENSMUSG00000000399	66108	Ndufa9	blue	382.83	116.225	266.605	-150.381
ENSMUSG00000000402	54156	Egfl6	blue	198.828	77.7328	121.095	-43.3623
ENSMUSG00000000409	16818	Lck	blue	353.019	105.483	247.536	-142.053
ENSMUSG00000000441	110157	Raf1	blue	208.959	91.178	117.781	-26.6025
ENSMUSG00000000544	59290	Gpa33	blue	451.662	186.532	265.13	-78.5982
ENSMUSG00000000600	79264	Krit1	blue	384.054	135.601	248.453	-112.852
ENSMUSG00000000732	50723	Icosl	blue	1166.17	365.905	800.264	-434.36
ENSMUSG00000000740	270106	Rpl13	blue	426.15	251.778	174.373	77.4052
ENSMUSG00000000805	12351	Car4	blue	1024.96	337.825	687.133	-349.308
ENSMUSG00000000827	66314	Tpd52l2	blue	557.772	164.237	393.534	-229.297
ENSMUSG00000000876	59038	Pxmp4	blue	113.907	55.4711	58.4357	-2.9646
ENSMUSG00000000884	13972	Gnb1l	blue	317.471	171.675	145.796	25.8791
ENSMUSG00000000902	20587	Smarcb1	blue	809.006	229.163	579.843	-350.68
ENSMUSG00000001016	67781	Ilf2	blue	256.055	137.747	118.307	19.4399
ENSMUSG00000001056	52530	Nhp2	blue	1174.03	247.45	926.581	-679.131
ENSMUSG00000001098	330171	Kctd10	blue	608.884	222.709	386.175	-163.465
ENSMUSG00000001128	18636	Cfp	blue	58.3048	31.3911	26.9137	4.47741
ENSMUSG00000001151	18541	Pcnt	blue	835.262	367.918	467.344	-99.4264
ENSMUSG00000001211	28169	Agpat3	blue	462.208	144.421	317.787	-173.366
ENSMUSG00000001240	54409	Ramp2	blue	760.09	378.02	382.069	-4.04882
ENSMUSG00000001247	54135	Lsr	blue	918.842	248.615	670.226	-421.611
ENSMUSG00000001349	12797	Cnn1	blue	717.621	252.695	464.926	-212.23
ENSMUSG00000001380	15115	Hars	blue	399.136	185.424	213.712	-28.2884
ENSMUSG00000001383	66492	Zmat2	blue	561.484	230.692	330.792	-100.1
ENSMUSG00000001416	12462	Cct3	blue	1195.38	435.413	759.969	-324.556
ENSMUSG00000001420	71913	Tmem79	blue	98.8494	46.3634	52.486	-6.12256
ENSMUSG00000001436	20509	Slc19a1	blue	535.87	179.117	356.753	-177.636
ENSMUSG00000001467	13121	Cyp51	blue	848.044	287.539	560.505	-272.967
ENSMUSG00000001524	14885	Gtf2h4	blue	683.598	320.23	363.368	-43.1377
ENSMUSG00000001576	67458	Ergic1	blue	941.647	368.926	572.721	-203.794
ENSMUSG00000001632	78783	Brpf1	blue	809.233	216.654	592.579	-375.926
ENSMUSG00000001700	107022	Gramd3	blue	576.996	236.078	340.918	-104.84
ENSMUSG00000001739	60363	Cldn15	blue	12.6074	3.99439	8.61302	-4.61863
ENSMUSG00000001751	27419	Naglu	blue	362.946	217.5	145.446	72.0539
ENSMUSG00000001774	66917	Chordc1	blue	584.953	287.622	297.33	-9.70803
ENSMUSG00000001783	28088	Rtcb	blue	998.419	374.235	624.184	-249.949
ENSMUSG00000001847	19353	Rac1	blue	846.997	316.269	530.727	-214.458
ENSMUSG00000001942	22619	Siae	blue	60.7454	29.3302	31.4152	-2.08494
ENSMUSG00000001943	57276	Vsig2	blue	97.6049	43.3619	54.243	-10.881
ENSMUSG00000001964	13726	Emd	blue	1254.27	317.572	936.702	-619.13
ENSMUSG00000002015	27061	Bcap31	blue	560.313	243.247	317.066	-73.819
ENSMUSG00000002031	76568	Ift46	blue	345.343	209.93	135.413	74.5173
ENSMUSG00000002058	22248	Unc119	blue	253.972	137.157	116.815	20.3424
ENSMUSG00000002059	19376	Rab34	blue	1308.53	404.235	904.293	-500.058
ENSMUSG00000002083	170770	Bbc3	blue	1401.77	398.052	1003.72	-605.67
ENSMUSG00000002129	67465	Sf3a1	blue	1065.72	230.78	834.943	-604.164
ENSMUSG00000002205	101568	Vrk3	blue	474.073	240.014	234.059	5.9556
ENSMUSG00000002210	71997	Smg9	blue	320.855	88.8043	232.051	-143.247
ENSMUSG00000002308	54219	Cd320	blue	221.013	78.5178	142.495	-63.9775
ENSMUSG00000002326	105446	Gmpr2	blue	254.833	95.8837	158.949	-63.0657
ENSMUSG00000002345	17259	Mef2b	blue	247.459	112.329	135.13	-22.8011
ENSMUSG00000002345	17259	Mef2b	blue	247.459	112.329	135.13	-22.8011
ENSMUSG00000002372	71810	Ranbp3	blue	913.957	244.025	669.932	-425.907
ENSMUSG00000002395	67023	Use1	blue	850.355	375.05	475.305	-100.254
ENSMUSG00000002455	68879	Prpf6	blue	412.002	224.858	187.144	37.7138
ENSMUSG00000002658	98053	Gtf2f1	blue	718.213	273.469	444.744	-171.275
ENSMUSG00000002660	53895	Clpp	blue	405.633	126.899	278.734	-151.835
ENSMUSG00000002679	69792	Med6	blue	6.19742	2.23063	3.9668	-1.73617
ENSMUSG00000002731	23992	Prkra	blue	54.9019	15.3453	39.5566	-24.2113
ENSMUSG00000002748	22385	Baz1b	blue	900.111	279.388	620.723	-341.335
ENSMUSG00000002763	224824	Pex6	blue	357.387	178.835	178.553	0.282089
ENSMUSG00000002767	27398	Mrpl2	blue	50.2209	21.345	28.8759	-7.53096
ENSMUSG00000002803	399566	Btbd6	blue	45.8495	10.7389	35.1106	-24.3718
ENSMUSG00000002871	24100	Tpra1	blue	124.255	69.4561	54.7989	14.6572
ENSMUSG00000002900	16777	Lamb1	blue	739.84	402.546	337.294	65.2517
ENSMUSG00000002949	21856	Timm44	blue	288.293	121.443	166.851	-45.408
ENSMUSG00000003031	12576	Cdkn1b	blue	51.4892	21.5624	29.9267	-8.3643
ENSMUSG00000003070	13637	Efna2	blue	329.176	119.115	210.061	-90.9467
ENSMUSG00000003119	69131	Cdk12	blue	566.91	258.238	308.672	-50.4342
ENSMUSG00000003123	16890	Lipe	blue	504.004	213.15	290.854	-77.7038
ENSMUSG00000003166	13356	Dgcr2	blue	870.573	354.16	516.413	-162.253
ENSMUSG00000003206	50498	Ebi3	blue	247.684	101.754	145.93	-44.1765
ENSMUSG00000003299	66163	Mrpl4	blue	529.072	302.212	226.86	75.3515
ENSMUSG00000003344	208198	Btbd2	blue	631.997	256.032	375.965	-119.934
ENSMUSG00000003345	103236	Csnk1g2	blue	426.011	189.603	236.409	-46.8059
ENSMUSG00000003346	216169	Abhd17a	blue	159.632	66.304	93.3283	-27.0244
ENSMUSG00000003355	66120	Fkbp11	blue	546.345	241.5	304.844	-63.3439
ENSMUSG00000003438	66525	Timm50	blue	1218.04	403.409	814.626	-411.217
ENSMUSG00000003500	23917	Impdh1	blue	125.079	72.6982	52.3807	20.3175
ENSMUSG00000003531	13353	Dgcr6	blue	615.062	272.972	342.09	-69.1187
ENSMUSG00000003546	74764	Klc4	blue	503.361	123.138	380.223	-257.085
ENSMUSG00000003812	13423	Dnase2a	blue	773.082	382.819	390.263	-7.44383
ENSMUSG00000003849	18104	Nqo1	blue	649.542	207.304	442.239	-234.935
ENSMUSG00000003868	20174	Ruvbl2	blue	162.041	60.6253	101.416	-40.7903
ENSMUSG00000003992	66970	Ssbp2	blue	256.659	72.354	184.305	-111.951
ENSMUSG00000004032	14866	Gstm5	blue	458.543	199.993	258.55	-58.5575
ENSMUSG00000004069	83945	Dnaja3	blue	38.9701	19.9777	18.9925	0.985196
ENSMUSG00000004071	66626	Cdip1	blue	832.619	285.548	547.071	-261.524
ENSMUSG00000004099	13433	Dnmt1	blue	369.486	169.305	200.182	-30.877
ENSMUSG00000004317	12728	Clcn5	blue	743.339	401.456	341.883	59.5737
ENSMUSG00000004328	53417	Hif3a	blue	38.7805	10.2354	28.5451	-18.3097
ENSMUSG00000004393	52513	Ddx56	blue	480.1	144.125	335.974	-191.849
ENSMUSG00000004394	103694	Tmed4	blue	20.3392	8.04775	12.2915	-4.24374
ENSMUSG00000004462	70573	Tbccd1	blue	79.7692	20.751	59.0182	-38.2671
ENSMUSG00000004565	50767	Pnpla6	blue	241.053	95.6608	145.392	-49.7311
ENSMUSG00000004626	20911	Stxbp2	blue	289.714	137.345	152.369	-15.0244
ENSMUSG00000004633	69993	Chn2	blue	661.226	211.439	449.787	-238.348
ENSMUSG00000004661	56380	Arid3b	blue	372.714	123.722	248.992	-125.27
ENSMUSG00000004768	19335	Rab23	blue	94.9837	46.8398	48.1439	-1.30411
ENSMUSG00000004788	217715	Eif2b2	blue	476.857	110.873	365.984	-255.111
ENSMUSG00000004798	29869	Ulk2	blue	21.5954	8.85127	12.7442	-3.89289
ENSMUSG00000004846	26433	Plod3	blue	778.647	298.629	480.017	-181.388
ENSMUSG00000004880	98386	Lbr	blue	1085.03	337.894	747.136	-409.243
ENSMUSG00000004929	50492	Thop1	blue	745.25	186.467	558.783	-372.316
ENSMUSG00000004931	57267	Apba3	blue	21.9131	8.2412	13.6719	-5.43066
ENSMUSG00000004937	52551	Sgta	blue	628.549	340.157	288.392	51.7653
ENSMUSG00000004951	15507	Hspb1	blue	71.2165	33.4845	37.732	-4.24743
ENSMUSG00000004996	67873	Mri1	blue	344.521	135.892	208.628	-72.7362
ENSMUSG00000005125	17988	Ndrg1	blue	121.5	62.2443	59.2553	2.98894
ENSMUSG00000005225	231999	Plekha8	blue	142.438	74.8309	67.6075	7.22342
ENSMUSG00000005262	22230	Ufd1l	blue	1015.14	306.192	708.95	-402.758
ENSMUSG00000005312	56085	Ubqln1	blue	506.231	204.923	301.308	-96.3858
ENSMUSG00000005320	14186	Fgfr4	blue	43.2653	20.7263	22.539	-1.81267
ENSMUSG00000005354	56551	Txn2	blue	1111.57	271.006	840.563	-569.557
ENSMUSG00000005360	20512	Slc1a3	blue	1215.73	412.72	803.01	-390.29
ENSMUSG00000005469	18747	Prkaca	blue	162.866	93.0244	69.8411	23.1833
ENSMUSG00000005481	68278	Ddx39	blue	239.577	80.3857	159.191	-78.8054
ENSMUSG00000005553	11944	Atp4a	blue	44.6188	18.1883	26.4305	-8.24213
ENSMUSG00000005674	641376	Tomm40l	blue	660.362	197.94	462.421	-264.481
ENSMUSG00000005779	19172	Psmb4	blue	755.076	224.227	530.85	-306.623
ENSMUSG00000005836	14465	Gata6	blue	809.208	403.14	406.068	-2.92738
ENSMUSG00000005882	56046	Uqcc1	blue	98.4222	51.6946	46.7276	4.96703
ENSMUSG00000005981	68015	Trap1	blue	464.98	236.389	228.591	7.79829
ENSMUSG00000005982	74763	Naa60	blue	446.181	88.7792	357.402	-268.623
ENSMUSG00000006005	108989	Tpr	blue	1082.5	410.671	671.824	-261.153
ENSMUSG00000006024	108124	Napa	blue	479.592	248.78	230.812	17.9675
ENSMUSG00000006050	24068	Sra1	blue	224.445	76.5119	147.933	-71.4211
ENSMUSG00000006218	277743	Fam131c	blue	81.455	26.5059	54.949	-28.4431
ENSMUSG00000006241	67119	Ccdc159	blue	15.0861	5.27673	9.80936	-4.53262
ENSMUSG00000006276	13859	Eps15l1	blue	269.593	121.518	148.076	-26.5579
ENSMUSG00000006289	66246	Osgep	blue	1057.54	382.959	674.582	-291.623
ENSMUSG00000006299	227290	Aamp	blue	51.9266	19.8302	32.0963	-12.2661
ENSMUSG00000006301	69660	Tmbim1	blue	32.5798	18.3171	14.2627	4.05439
ENSMUSG00000006311	14008	Etv2	blue	384.409	135.065	249.344	-114.279
ENSMUSG00000006356	68337	Crip2	blue	987.22	225.6	761.621	-536.021
ENSMUSG00000006360	12925	Crip1	blue	872.517	422.023	450.494	-28.4715
ENSMUSG00000006378	14429	Galr3	blue	361.344	173.905	187.439	-13.5334
ENSMUSG00000006464	52028	Bbs1	blue	573.296	169.345	403.951	-234.607
ENSMUSG00000006476	56876	Nsmf	blue	431.8	143.631	288.169	-144.538
ENSMUSG00000006538	16147	Ihh	blue	692.566	359.06	333.507	25.5529
ENSMUSG00000006585	67177	Cdt1	blue	670.048	240.437	429.611	-189.173
ENSMUSG00000006589	11821	Aprt	blue	622.236	360.637	261.599	99.038
ENSMUSG00000006678	18968	Pola1	blue	675.191	239.356	435.835	-196.48
ENSMUSG00000006728	12567	Cdk4	blue	1227.99	370.8	857.187	-486.387
ENSMUSG00000006763	78935	Saal1	blue	300.428	187.24	113.188	74.0521
ENSMUSG00000006931	66180	Leprel4	blue	29.7912	16.1917	13.5996	2.59211
ENSMUSG00000007021	20974	Syngr3	blue	70.2609	27.8167	42.4442	-14.6275
ENSMUSG00000007039	51793	Ddah2	blue	492.997	242.262	250.735	-8.47347
ENSMUSG00000007050	27756	Lsm2	blue	716.621	266.649	449.972	-183.323
ENSMUSG00000007279	56788	Scube2	blue	696.821	353.098	343.723	9.37499
ENSMUSG00000007476	241296	Lrrc8a	blue	519.218	167.15	352.068	-184.918
ENSMUSG00000007570	72775	Fance	blue	437.07	258.56	178.509	80.0508
ENSMUSG00000007594	330790	Hapln4	blue	623.225	256.052	367.174	-111.122
ENSMUSG00000007721	234388	Ccdc124	blue	882.269	401.293	480.976	-79.6832
ENSMUSG00000007739	12464	Cct4	blue	900.205	369.441	530.764	-161.323
ENSMUSG00000007888	12931	Crlf1	blue	150.662	52.7017	97.9607	-45.259
ENSMUSG00000007891	13033	Ctsd	blue	581.778	312.223	269.555	42.6675
ENSMUSG00000007950	64296	Abhd8	blue	46.7921	17.6057	29.1864	-11.5808
ENSMUSG00000008090	116701	Fgfrl1	blue	112.743	41.7728	70.9704	-29.1976
ENSMUSG00000008129	74666	4930432K21Rik	blue	23.857	10.6852	13.1718	-2.48664
ENSMUSG00000008307	77036	1700109H08Rik	blue	127.118	40.859	86.2593	-45.4003
ENSMUSG00000008393	52502	Carhsp1	blue	922.144	448.02	474.125	-26.1054
ENSMUSG00000008601	53868	Rab25	blue	21.7038	8.05227	13.6515	-5.59924
ENSMUSG00000008892	22335	Vdac3	blue	684.794	304.164	380.63	-76.4659
ENSMUSG00000009030	67466	Pdcl	blue	13.0635	3.87304	9.19046	-5.31742
ENSMUSG00000009112	94044	Bcl2l13	blue	874.187	412.388	461.799	-49.4113
ENSMUSG00000009248	17173	Ascl2	blue	608.414	256.554	351.86	-95.3064
ENSMUSG00000009293	22213	Ube2g2	blue	357.359	161.934	195.425	-33.4905
ENSMUSG00000009566	14287	Fpgs	blue	50.5306	13.2073	37.3232	-24.1159
ENSMUSG00000009621	22325	Vav2	blue	106.247	54.3905	51.8561	2.53441
ENSMUSG00000009646	69836	Pla2g12b	blue	319.496	189.051	130.445	58.6065
ENSMUSG00000009681	110279	Bcr	blue	166.964	101.836	65.1283	36.7074
ENSMUSG00000009863	67680	Sdhb	blue	558.044	301.596	256.448	45.1478
ENSMUSG00000010044	114602	Zmynd10	blue	174.994	89.6394	85.3545	4.28491
ENSMUSG00000010045	56395	Tmem115	blue	300.203	101.137	199.066	-97.9288
ENSMUSG00000010047	15587	Hyal2	blue	86.9768	38.9283	48.0484	-9.12014
ENSMUSG00000010048	15983	Ifrd2	blue	962.062	378.929	583.133	-204.203
ENSMUSG00000010051	15586	Hyal1	blue	338.504	130.005	208.499	-78.494
ENSMUSG00000010086	22671	Rnf112	blue	9.71574	4.25009	5.46564	-1.21555
ENSMUSG00000010097	53319	Nxf1	blue	259.134	142.85	116.284	26.5663
ENSMUSG00000010175	19130	Prox1	blue	266.14	87.1911	178.949	-91.758
ENSMUSG00000010376	18002	Nedd8	blue	857.806	330.161	527.645	-197.484
ENSMUSG00000010608	67039	Rbm25	blue	805.647	405.163	400.484	4.67975
ENSMUSG00000010651	235674	Acaa1b	blue	110.387	54.685	55.7025	-1.01753
ENSMUSG00000010663	76267	Fads1	blue	395.032	234.131	160.901	73.2293
ENSMUSG00000010914	27402	Pdhx	blue	17.9688	6.1249	11.8439	-5.71904
ENSMUSG00000011751	80297	Sptbn4	blue	161.028	62.5695	98.4586	-35.8891
ENSMUSG00000011831	14020	Evi5	blue	472.075	168.368	303.707	-135.339
ENSMUSG00000011832	213027	Evi5l	blue	70.284	19.8057	50.4783	-30.6727
ENSMUSG00000012076	52592	Brms1l	blue	513.535	171.044	342.491	-171.448
ENSMUSG00000012519	74568	Mlkl	blue	34.1585	9.5212	24.6373	-15.1161
ENSMUSG00000012848	20103	Rps5	blue	916.896	365.718	551.179	-185.461
ENSMUSG00000013150	70575	Gfod2	blue	77.988	23.7615	54.2266	-30.4651
ENSMUSG00000013367	210094	Iglon5	blue	368.326	146.252	222.074	-75.8229
ENSMUSG00000013465	58202	Nelfb	blue	539.768	235.46	304.307	-68.8471
ENSMUSG00000013495	72392	Tmem175	blue	182.141	103.932	78.2099	25.7217
ENSMUSG00000013593	226646	Ndufs2	blue	536.214	242.712	293.501	-50.7889
ENSMUSG00000013646	79566	Sh3bp5l	blue	406.967	191.67	215.297	-23.6263
ENSMUSG00000013698	18611	Pea15a	blue	1444.46	466.561	977.902	-511.341
ENSMUSG00000013822	66126	Elof1	blue	776.702	242.702	534.001	-291.299
ENSMUSG00000014075	66061	Tctex1d2	blue	40.7574	14.5112	26.2462	-11.7349
ENSMUSG00000014294	17991	Ndufa2	blue	607.049	324.051	282.998	41.054
ENSMUSG00000014303	83396	Glis2	blue	28.6451	14.1894	14.4557	-0.266325
ENSMUSG00000014313	12864	Cox6c	blue	167.593	83.7961	83.7965	-0.000377416
ENSMUSG00000014402	22088	Tsg101	blue	262.165	107.027	155.138	-48.1113
ENSMUSG00000014551	64658	Mrps25	blue	178.965	107.319	71.6465	35.6723
ENSMUSG00000014554	27369	Dguok	blue	50.8401	24.5595	26.2806	-1.72106
ENSMUSG00000014599	12977	Csf1	blue	19.417	4.27001	15.147	-10.877
ENSMUSG00000014601	229707	Strip1	blue	970.041	264.569	705.472	-440.904
ENSMUSG00000014602	16560	Kif1a	blue	1037.9	336.226	701.677	-365.451
ENSMUSG00000014704	15399	Hoxa2	blue	12.4883	3.51118	8.97712	-5.46593
ENSMUSG00000014782	102075	Plekhg4	blue	5.44927	2.16112	3.28815	-1.12702
ENSMUSG00000014786	277973	Slc9a5	blue	471.689	284.467	187.222	97.2453
ENSMUSG00000014867	20932	Surf4	blue	717.186	332.331	384.856	-52.5253
ENSMUSG00000014959	70231	Gorasp2	blue	601.217	245.359	355.858	-110.499
ENSMUSG00000015087	227624	Rabl6	blue	885.442	363.558	521.884	-158.327
ENSMUSG00000015092	59022	Edf1	blue	637.49	314.765	322.725	-7.95976
ENSMUSG00000015291	14567	Gdi1	blue	295.277	110.874	184.404	-73.5302
ENSMUSG00000015305	70097	Sash1	blue	49.0568	19.8799	29.1769	-9.297
ENSMUSG00000015363	67976	Trabd	blue	929.951	400.717	529.234	-128.516
ENSMUSG00000015468	18132	Notch4	blue	91.8667	55.9259	35.9408	19.9852
ENSMUSG00000015474	54397	Ppt2	blue	8.62186	3.73212	4.88974	-1.15762
ENSMUSG00000015671	19166	Psma2	blue	413.41	162.262	251.148	-88.8861
ENSMUSG00000015714	76893	Cers2	blue	281.947	158.551	123.397	35.1542
ENSMUSG00000015745	67220	Plekho1	blue	1158.71	410.791	747.921	-337.13
ENSMUSG00000015750	226548	Aph1a	blue	240.119	143.875	96.2445	47.6302
ENSMUSG00000015932	56431	Dstn	blue	543.471	194.38	349.091	-154.71
ENSMUSG00000015944	80909	Gatsl2	blue	670.956	231.62	439.336	-207.715
ENSMUSG00000015971	56249	Actr8	blue	228.119	127.753	100.367	27.3856
ENSMUSG00000015980	76612	Lrrc27	blue	356.258	143.125	213.133	-70.0074
ENSMUSG00000015994	14272	Fnta	blue	472.951	228.689	244.262	-15.5726
ENSMUSG00000016256	64138	Ctsz	blue	501.565	292.998	208.567	84.4304
ENSMUSG00000016477	13557	E2f3	blue	168.124	58.9837	109.141	-50.1569
ENSMUSG00000016503	66596	Gtf3a	blue	988.199	309.792	678.406	-368.614
ENSMUSG00000016554	55944	Eif3d	blue	527.466	313.336	214.13	99.2052
ENSMUSG00000016637	67042	Ift27	blue	408.489	107.388	301.1	-193.712
ENSMUSG00000016757	223723	Ttll12	blue	324.969	188.594	136.375	52.2195
ENSMUSG00000016933	18803	Plcg1	blue	357.032	118.882	238.15	-119.268
ENSMUSG00000017210	23989	Med24	blue	55.569	12.0975	43.4715	-31.3739
ENSMUSG00000017286	67201	Glod4	blue	316.473	116.376	200.097	-83.7206
ENSMUSG00000017291	216965	Taok1	blue	493.629	246.209	247.42	-1.2104
ENSMUSG00000017299	76233	Dnttip1	blue	95.5305	42.4939	53.0366	-10.5428
ENSMUSG00000017376	18099	Nlk	blue	379.405	145.899	233.506	-87.6066
ENSMUSG00000017386	22032	Traf4	blue	870.919	288.197	582.722	-294.525
ENSMUSG00000017405	140859	Nek8	blue	200.652	95.2275	105.424	-10.1968
ENSMUSG00000017499	23834	Cdc6	blue	529.961	184.04	345.921	-161.881
ENSMUSG00000017550	237877	Atad5	blue	275.375	174.005	101.37	72.6344
ENSMUSG00000017607	217169	Tns4	blue	83.1222	39.4106	43.7117	-4.30107
ENSMUSG00000017615	21927	Tnfaip1	blue	768.363	345.207	423.156	-77.9486
ENSMUSG00000017652	21939	Cd40	blue	60.1737	25.3298	34.8439	-9.51417
ENSMUSG00000017765	20498	Slc12a4	blue	155.432	86.8488	68.5837	18.2651
ENSMUSG00000017801	21428	Mlx	blue	18.2926	6.27631	12.0162	-5.73993
ENSMUSG00000017817	59091	Jph2	blue	26.722	9.26812	17.4538	-8.18571
ENSMUSG00000018126	207495	Baiap2l2	blue	32.683	9.50617	23.1768	-13.6706
ENSMUSG00000018169	17305	Mfng	blue	268.526	99.5032	169.023	-69.5194
ENSMUSG00000018189	56207	Uchl5	blue	272.545	95.3555	177.19	-81.8343
ENSMUSG00000018196	69367	Glrx2	blue	317.763	139.559	178.204	-38.6445
ENSMUSG00000018239	67966	Zcchc10	blue	923.745	359.946	563.799	-203.853
ENSMUSG00000018263	21388	Tbx5	blue	6.43348	1.65722	4.77626	-3.11904
ENSMUSG00000018339	14778	Gpx3	blue	626.33	168.897	457.433	-288.537
ENSMUSG00000018363	66313	Smurf2	blue	110.807	56.1009	54.7059	1.39507
ENSMUSG00000018378	70393	2210416O15Rik	blue	474.283	124.58	349.703	-225.123
ENSMUSG00000018387	71774	Shroom1	blue	154.227	62.5442	91.6823	-29.138
ENSMUSG00000018415	66771	Gid4	blue	507.954	268.119	239.835	28.2842
ENSMUSG00000018446	12261	C1qbp	blue	709.375	233.841	475.534	-241.693
ENSMUSG00000018451	NA	NA	blue	9.79356	4.99651	4.79705	0.199453
ENSMUSG00000018501	20185	Ncor1	blue	1106.69	391.4	715.287	-323.886
ENSMUSG00000018507	22368	Trpv2	blue	107.051	24.312	82.7394	-58.4274
ENSMUSG00000018559	67181	Ctdnep1	blue	188.808	78.789	110.019	-31.2297
ENSMUSG00000018565	54351	Elp5	blue	246.95	68.7788	178.171	-109.393
ENSMUSG00000018569	53624	Cldn7	blue	266.733	170.246	96.4872	73.7585
ENSMUSG00000018570	70419	2810408A11Rik	blue	49.9586	18.8453	31.1133	-12.268
ENSMUSG00000018572	78246	Phf23	blue	409.237	171.464	237.773	-66.3097
ENSMUSG00000018593	20692	Sparc	blue	479.914	293.201	186.713	106.489
ENSMUSG00000018661	16834	Cog1	blue	141.473	46.7239	94.7487	-48.0248
ENSMUSG00000018678	78912	Sp2	blue	252.565	106.292	146.273	-39.9808
ENSMUSG00000018698	16869	Lhx1	blue	389.142	205.754	183.387	22.3669
ENSMUSG00000018750	75580	Zbtb4	blue	84.181	31.1631	53.0179	-21.8548
ENSMUSG00000018819	16985	Lsp1	blue	20.8047	8.67521	12.1295	-3.45428
ENSMUSG00000018841	19364	Rad51d	blue	550.296	280.856	269.44	11.4161
ENSMUSG00000018899	16362	Irf1	blue	925.091	316.385	608.706	-292.321
ENSMUSG00000018909	109689	Arrb1	blue	532.474	221.609	310.866	-89.2569
ENSMUSG00000018920	66102	Cxcl16	blue	554.386	290.194	264.191	26.0027
ENSMUSG00000018931	24083	Natd1	blue	39.0531	13.5056	25.5475	-12.042
ENSMUSG00000019027	110084	Dnah1	blue	9.34883	2.62513	6.7237	-4.09857
ENSMUSG00000019054	66437	Fis1	blue	520.816	210.487	310.329	-99.842
ENSMUSG00000019080	69572	Mfsd3	blue	70.9619	28.8161	42.1459	-13.3298
ENSMUSG00000019102	11670	Aldh3a1	blue	51.9563	15.0268	36.9295	-21.9027
ENSMUSG00000019158	69094	Tmem160	blue	560.613	260.429	300.184	-39.7547
ENSMUSG00000019188	14950	H13	blue	409.387	241.526	167.861	73.6654
ENSMUSG00000019189	74315	Rnf145	blue	562.764	194.672	368.091	-173.419
ENSMUSG00000019297	67842	Nop9	blue	353.331	132.829	220.502	-87.6724
ENSMUSG00000019302	11975	Atp6v0a1	blue	674.807	404.075	270.732	133.343
ENSMUSG00000019370	12315	Calm3	blue	1146.71	465.556	681.151	-215.595
ENSMUSG00000019471	12539	Cdc37	blue	970.437	319.877	650.56	-330.683
ENSMUSG00000019478	19341	Rab4a	blue	411.022	178.042	232.98	-54.9383
ENSMUSG00000019539	52377	Rcn3	blue	333.664	186.913	146.751	40.1629
ENSMUSG00000019578	66530	Ubxn6	blue	516.17	170.435	345.735	-175.3
ENSMUSG00000019659	72654	Ccdc12	blue	913.603	211.311	702.292	-490.981
ENSMUSG00000019737	233066	Syne4	blue	148.494	70.6591	77.8348	-7.17569
ENSMUSG00000019738	69920	Polr2i	blue	192.052	98.8164	93.236	5.5804
ENSMUSG00000019795	18537	Pcmt1	blue	1104.79	402.906	701.88	-298.974
ENSMUSG00000019889	19272	Ptprk	blue	70.0274	32.3718	37.6556	-5.28374
ENSMUSG00000019892	74978	Lrriq1	blue	35.4744	12.8829	22.5915	-9.70855
ENSMUSG00000019916	18451	P4ha1	blue	444.857	251.026	193.831	57.1953
ENSMUSG00000019975	67454	Ikbip	blue	139.466	45.9583	93.5075	-47.5492
ENSMUSG00000019978	13822	Epb4.1l2	blue	714.963	231.766	483.197	-251.431
ENSMUSG00000020009	15979	Ifngr1	blue	317.571	122.162	195.409	-73.2473
ENSMUSG00000020032	77976	Nuak1	blue	446.814	251.71	195.103	56.6071
ENSMUSG00000020038	12952	Cry1	blue	670.234	342	328.234	13.7665
ENSMUSG00000020057	71712	Dram1	blue	247.205	148.556	98.6494	49.9064
ENSMUSG00000020076	94213	Ddx50	blue	158.269	40.3696	117.899	-77.5299
ENSMUSG00000020077	19073	Srgn	blue	754.269	374.897	379.372	-4.47569
ENSMUSG00000020080	216019	Hkdc1	blue	523.155	298.369	224.786	73.5822
ENSMUSG00000020088	20224	Sar1a	blue	192.485	114.271	78.2142	36.0566
ENSMUSG00000020098	13180	Pcbd1	blue	826.556	446.136	380.42	65.7165
ENSMUSG00000020101	74048	4632428N05Rik	blue	83.7734	39.0695	44.7039	-5.63438
ENSMUSG00000020108	74747	Ddit4	blue	1001	411.528	589.476	-177.947
ENSMUSG00000020115	56480	Tbk1	blue	61.8965	25.2056	36.6908	-11.4852
ENSMUSG00000020134	67245	Peli1	blue	185.742	45.2035	140.539	-95.3353
ENSMUSG00000020153	75406	Ndufs7	blue	843.482	333.961	509.521	-175.56
ENSMUSG00000020166	72068	Cnot2	blue	84.3535	21.6188	62.7347	-41.1159
ENSMUSG00000020167	21423	Tcf3	blue	740.369	312.708	427.661	-114.953
ENSMUSG00000020182	13195	Ddc	blue	495.771	261.373	234.398	26.9743
ENSMUSG00000020205	21664	Phlda1	blue	517.004	268.149	248.855	19.2939
ENSMUSG00000020211	20222	Sf3a2	blue	404.961	108.357	296.604	-188.247
ENSMUSG00000020216	71912	Jsrp1	blue	262.41	132.289	130.121	2.16744
ENSMUSG00000020219	30055	Timm13	blue	1067.19	339.109	728.086	-388.977
ENSMUSG00000020224	66225	Llph	blue	463.587	167.069	296.518	-129.449
ENSMUSG00000020226	64454	Slc5a4b	blue	577.937	200.686	377.252	-176.566
ENSMUSG00000020230	15468	Prmt2	blue	914.736	409.184	505.552	-96.3676
ENSMUSG00000020238	103425	Ncln	blue	116.834	23.9316	92.9023	-68.9707
ENSMUSG00000020268	75530	Lyrm7	blue	65.7837	34.9377	30.846	4.09174
ENSMUSG00000020271	103583	Fbxw11	blue	125.188	66.8074	58.3801	8.42729
ENSMUSG00000020287	268395	Mpg	blue	96.3231	40.4942	55.8289	-15.3347
ENSMUSG00000020297	18197	Nsg2	blue	726.774	247.454	479.32	-231.866
ENSMUSG00000020326	12450	Ccng1	blue	673.496	142.513	530.983	-388.47
ENSMUSG00000020328	52653	Nudcd2	blue	776.339	209.08	567.26	-358.18
ENSMUSG00000020349	19052	Ppp2ca	blue	1152.68	385.375	767.31	-381.935
ENSMUSG00000020354	24052	Sgcd	blue	20.9944	6.52844	14.466	-7.93751
ENSMUSG00000020361	15525	Hspa4	blue	1032.92	372.05	660.869	-288.82
ENSMUSG00000020372	14694	Gnb2l1	blue	720.028	323.62	396.408	-72.7884
ENSMUSG00000020374	74563	Rasgef1c	blue	4.16577	1.23765	2.92812	-1.69047
ENSMUSG00000020385	12750	Clk4	blue	187.611	94.6465	92.9642	1.68234
ENSMUSG00000020392	52626	Cdkn2aipnl	blue	785.537	277.442	508.095	-230.653
ENSMUSG00000020407	22271	Upp1	blue	170.303	98.3129	71.99	26.3229
ENSMUSG00000020409	193116	Slu7	blue	443.76	248.467	195.293	53.174
ENSMUSG00000020422	319939	Tns3	blue	376.067	125.016	251.05	-126.034
ENSMUSG00000020423	12227	Btg2	blue	132.794	70.744	62.0503	8.69377
ENSMUSG00000020424	71962	Gatsl3	blue	691.506	165.111	526.395	-361.284
ENSMUSG00000020427	16009	Igfbp3	blue	41.8366	16.2162	25.6204	-9.40416
ENSMUSG00000020430	64934	Pes1	blue	907.549	328.33	579.219	-250.889
ENSMUSG00000020434	67430	4921536K21Rik	blue	41.2461	14.9012	26.3449	-11.4437
ENSMUSG00000020444	14923	Guk1	blue	1032.88	330.978	701.898	-370.919
ENSMUSG00000020471	18972	Pold2	blue	776.306	328.344	447.962	-119.618
ENSMUSG00000020476	13169	Dbnl	blue	268.909	65.6684	203.241	-137.572
ENSMUSG00000020477	64660	Mrps24	blue	152.66	90.3673	62.2932	28.0741
ENSMUSG00000020482	104479	Ccdc117	blue	34.4765	14.692	19.7845	-5.09253
ENSMUSG00000020484	22433	Xbp1	blue	484.605	279.041	205.564	73.4764
ENSMUSG00000020496	108660	Rnf187	blue	705.919	345.49	360.429	-14.9385
ENSMUSG00000020520	171212	Galnt10	blue	473.828	156.644	317.184	-160.539
ENSMUSG00000020546	20913	Stxbp4	blue	725.051	197.641	527.411	-329.77
ENSMUSG00000020570	19027	Sypl	blue	532.68	237.543	295.138	-57.5951
ENSMUSG00000020571	71853	Pdia6	blue	861.565	356.7	504.865	-148.164
ENSMUSG00000020577	66109	Tspan13	blue	596.101	265.691	330.41	-64.7184
ENSMUSG00000020621	105014	Rdh14	blue	15.3785	7.25293	8.12552	-0.872588
ENSMUSG00000020630	19819	Rnaseh1	blue	92.0769	35.5528	56.5241	-20.9713
ENSMUSG00000020641	58185	Rsad2	blue	19.7525	6.68523	13.0672	-6.38201
ENSMUSG00000020644	15902	Id2	blue	1144.73	487.016	657.716	-170.699
ENSMUSG00000020646	67216	Mboat2	blue	89.8986	45.8394	44.0592	1.78023
ENSMUSG00000020647	17977	Ncoa1	blue	584.318	244.392	339.926	-95.5345
ENSMUSG00000020652	52504	Cenpo	blue	185.274	46.4158	138.858	-92.4426
ENSMUSG00000020658	668212	Efr3b	blue	49.9169	24.7128	25.2041	-0.491329
ENSMUSG00000020669	24057	Sh3yl1	blue	19.5329	8.08533	11.4476	-3.36225
ENSMUSG00000020674	69675	Pxdn	blue	582.586	220.864	361.723	-140.859
ENSMUSG00000020679	21410	Hnf1b	blue	441.58	258.45	183.13	75.3201
ENSMUSG00000020687	217232	Cdc27	blue	169.281	57.9914	111.29	-53.2987
ENSMUSG00000020692	217011	Nle1	blue	609.354	225.353	384.001	-158.648
ENSMUSG00000020696	67338	Rffl	blue	52.5229	22.0862	30.4368	-8.35059
ENSMUSG00000020697	16882	Lig3	blue	51.3712	22.1607	29.2105	-7.0498
ENSMUSG00000020705	72047	Ddx42	blue	822.991	275.069	547.922	-272.852
ENSMUSG00000020708	19184	Psmc5	blue	283.494	77.1667	206.327	-129.161
ENSMUSG00000020709	216991	Adap2	blue	483.831	182.007	301.824	-119.817
ENSMUSG00000020717	18613	Pecam1	blue	704.715	181.965	522.75	-340.785
ENSMUSG00000020718	50776	Polg2	blue	98.7835	27.2757	71.5078	-44.2322
ENSMUSG00000020721	78455	Helz	blue	764.355	323.001	441.355	-118.354
ENSMUSG00000020733	26941	Slc9a3r1	blue	532.282	282.944	249.339	33.6047
ENSMUSG00000020737	15374	Hn1	blue	946.42	453.274	493.146	-39.8716
ENSMUSG00000020738	170930	Sumo2	blue	26.5844	8.26609	18.3183	-10.0522
ENSMUSG00000020740	260302	Gga3	blue	384.272	161.75	222.521	-60.7712
ENSMUSG00000020743	69674	Mif4gd	blue	311.709	107.654	204.056	-96.4023
ENSMUSG00000020766	14635	Galk1	blue	508.592	317.891	190.7	127.191
ENSMUSG00000020775	60441	Mrpl38	blue	413.919	227.165	186.753	40.4119
ENSMUSG00000020785	55984	Camkk1	blue	53.5414	18.858	34.6834	-15.8253
ENSMUSG00000020808	109212	Fam64a	blue	565.375	235.041	330.334	-95.2933
ENSMUSG00000020810	114886	Cygb	blue	667.946	213.638	454.308	-240.671
ENSMUSG00000020814	67622	Mxra7	blue	462.324	260.061	202.263	57.7977
ENSMUSG00000020834	70451	Dhrs13	blue	583.779	228.163	355.616	-127.452
ENSMUSG00000020844	18230	Nxn	blue	286.572	143.562	143.01	0.552196
ENSMUSG00000020857	18103	Nme2	blue	566.22	291.879	274.341	17.5387
ENSMUSG00000020888	13543	Dvl2	blue	423.658	169.664	253.994	-84.3299
ENSMUSG00000020895	66910	Tmem107	blue	14.1068	6.85968	7.24713	-0.387451
ENSMUSG00000020911	16669	Krt19	blue	193.933	45.5375	148.396	-102.858
ENSMUSG00000020935	68087	Dcakd	blue	618.964	257.764	361.2	-103.436
ENSMUSG00000020940	69441	1700023F06Rik	blue	232.176	115.269	116.907	-1.63854
ENSMUSG00000020978	69554	Klhdc2	blue	979.57	385.867	593.703	-207.836
ENSMUSG00000020982	66244	Nemf	blue	770.878	335.404	435.474	-100.069
ENSMUSG00000020993	78232	Trappc6b	blue	7.41464	2.53164	4.88301	-2.35137
ENSMUSG00000021022	59032	Ppp2r3c	blue	143.075	49.5193	93.5559	-44.0365
ENSMUSG00000021036	20773	Sptlc2	blue	639.654	217.983	421.671	-203.688
ENSMUSG00000021044	72113	Adck1	blue	54.2175	22.2873	31.9302	-9.64292
ENSMUSG00000021072	72736	Tmx1	blue	738.931	252.509	486.422	-233.913
ENSMUSG00000021076	56444	Actr10	blue	891.606	325.842	565.764	-239.922
ENSMUSG00000021102	73046	Glrx5	blue	767.179	238.664	528.514	-289.85
ENSMUSG00000021135	20493	Slc10a1	blue	22.2495	10.8702	11.3793	-0.509076
ENSMUSG00000021175	217946	Cdca7l	blue	730.867	264.4	466.467	-202.067
ENSMUSG00000021176	78767	Efcab11	blue	77.5057	41.555	35.9507	5.60429
ENSMUSG00000021193	69617	Pitrm1	blue	893.996	211.008	682.988	-471.981
ENSMUSG00000021240	19300	Abcd4	blue	28.0893	10.3515	17.7377	-7.38621
ENSMUSG00000021248	68581	Tmed10	blue	510.467	310.833	199.634	111.198
ENSMUSG00000021262	14026	Evl	blue	875.265	342.199	533.066	-190.866
ENSMUSG00000021266	22375	Wars	blue	499.304	262.968	236.336	26.6326
ENSMUSG00000021278	93835	Amn	blue	830.977	439.19	391.787	47.4025
ENSMUSG00000021311	238505	Mtr	blue	713.758	285.704	428.054	-142.35
ENSMUSG00000021326	19720	Trim27	blue	1017.39	277.777	739.612	-461.835
ENSMUSG00000021359	21418	Tfap2a	blue	156.958	56.5734	100.385	-43.8116
ENSMUSG00000021365	18003	Nedd9	blue	33.8337	14.4745	19.3592	-4.8847
ENSMUSG00000021400	78903	Wrnip1	blue	17.0613	5.80753	11.2538	-5.44627
ENSMUSG00000021431	67797	Snrnp48	blue	806.853	212.028	594.825	-382.797
ENSMUSG00000021469	17702	Msx2	blue	6.81803	2.76324	4.05479	-1.29156
ENSMUSG00000021474	14057	Sfxn1	blue	1197.55	411.369	786.183	-374.814
ENSMUSG00000021486	66494	Prelid1	blue	1139.18	330.183	808.999	-478.816
ENSMUSG00000021494	72935	Ddx41	blue	788.415	281.822	506.593	-224.77
ENSMUSG00000021500	212880	Ddx46	blue	567.88	298.049	269.831	28.2183
ENSMUSG00000021519	66410	Mterf3	blue	73.646	28.1852	45.4608	-17.2756
ENSMUSG00000021569	69716	Trip13	blue	185.988	73.5995	112.388	-38.7888
ENSMUSG00000021583	80898	Erap1	blue	54.8799	16.9742	37.9057	-20.9315
ENSMUSG00000021589	73296	Rhobtb3	blue	308.382	151.254	157.128	-5.87407
ENSMUSG00000021606	407785	Ndufs6	blue	991.435	296.035	695.4	-399.365
ENSMUSG00000021636	218518	Marveld2	blue	147.22	87.4288	59.791	27.6378
ENSMUSG00000021650	68927	Ptcd2	blue	490.862	207.374	283.488	-76.1144
ENSMUSG00000021660	218490	Btf3	blue	671.375	263.311	408.064	-144.753
ENSMUSG00000021661	68558	Ankra2	blue	627.139	345.345	281.794	63.5509
ENSMUSG00000021690	57748	Jmy	blue	151.667	53.2057	98.4615	-45.2558
ENSMUSG00000021692	66254	Dimt1	blue	95.3756	31.4655	63.9101	-32.4445
ENSMUSG00000021694	71991	Ercc8	blue	206.48	95.8769	110.603	-14.7262
ENSMUSG00000021703	218442	Serinc5	blue	78.3031	45.8415	32.4616	13.3799
ENSMUSG00000021704	382793	Mtx3	blue	108.132	27.6933	80.4391	-52.7459
ENSMUSG00000021712	81003	Trim23	blue	542.022	127.572	414.45	-286.878
ENSMUSG00000021728	13723	Emb	blue	1329.89	480.765	849.128	-368.363
ENSMUSG00000021732	14165	Fgf10	blue	381.445	221.899	159.546	62.3531
ENSMUSG00000021733	218756	Slc4a7	blue	523.849	149.521	374.327	-224.806
ENSMUSG00000021743	54713	Fezf2	blue	249.047	107.36	141.688	-34.3281
ENSMUSG00000021759	19012	Ppap2a	blue	32.688	16.1497	16.5384	-0.388697
ENSMUSG00000021760	69590	Gpx8	blue	302.913	186.942	115.971	70.9714
ENSMUSG00000021771	22334	Vdac2	blue	1141.58	428.912	712.671	-283.759
ENSMUSG00000021794	14661	Glud1	blue	867.453	238.169	629.284	-391.116
ENSMUSG00000021798	24131	Ldb3	blue	234.393	116.416	117.977	-1.5606
ENSMUSG00000021803	170677	Cdhr1	blue	52.0745	28.7758	23.2987	5.47709
ENSMUSG00000021807	68045	2700060E02Rik	blue	528.661	293.825	234.835	58.9897
ENSMUSG00000021811	108671	Dnajc9	blue	1025.26	194.987	830.274	-635.287
ENSMUSG00000021815	74843	Mss51	blue	35.2517	12.9542	22.2975	-9.34332
ENSMUSG00000021840	218975	Mapk1ip1l	blue	1217.95	318.335	899.612	-581.276
ENSMUSG00000021892	24056	Sh3bp5	blue	324.823	177.702	147.122	30.5798
ENSMUSG00000021901	104416	Bap1	blue	740.046	255.988	484.058	-228.071
ENSMUSG00000021902	71838	Phf7	blue	97.1383	55.7519	41.3864	14.3654
ENSMUSG00000021917	69019	Spcs1	blue	385.02	227.304	157.716	69.5886
ENSMUSG00000021932	67153	Rnaseh2b	blue	419.231	143.309	275.922	-132.613
ENSMUSG00000021944	14463	Gata4	blue	591.912	334.04	257.872	76.1673
ENSMUSG00000021957	21881	Tkt	blue	468.581	186.572	282.009	-95.437
ENSMUSG00000021987	219135	Mtmr6	blue	121.244	48.8961	72.3483	-23.4522
ENSMUSG00000022008	67467	Gpalpp1	blue	319.313	90.9417	228.371	-137.43
ENSMUSG00000022013	66148	Dnajc15	blue	57.9441	27.9267	30.0173	-2.09061
ENSMUSG00000022023	22380	Wbp4	blue	1057.27	373.884	683.385	-309.501
ENSMUSG00000022048	12934	Dpysl2	blue	281.899	161.5	120.399	41.1015
ENSMUSG00000022089	57784	Bin3	blue	11.8705	3.62942	8.24109	-4.61167
ENSMUSG00000022090	213019	Pdlim2	blue	590.905	190.291	400.614	-210.323
ENSMUSG00000022108	16432	Itm2b	blue	319.541	194.086	125.454	68.632
ENSMUSG00000022109	67381	Med4	blue	312.299	116.804	195.495	-78.6914
ENSMUSG00000022130	76355	Tgds	blue	43.8908	19.1718	24.719	-5.54723
ENSMUSG00000022150	13132	Dab2	blue	776.606	428.535	348.071	80.4636
ENSMUSG00000022175	65107	Lrp10	blue	234.04	128.343	105.697	22.6458
ENSMUSG00000022177	219072	Haus4	blue	119.967	58.6719	61.2952	-2.62323
ENSMUSG00000022194	54196	Pabpn1	blue	105.078	46.4462	58.6314	-12.1852
ENSMUSG00000022200	66629	Golph3	blue	124.797	55.7016	69.0954	-13.3938
ENSMUSG00000022257	114128	Laptm4b	blue	764.891	266.612	498.279	-231.668
ENSMUSG00000022269	211147	2011-03-01	blue	37.5366	12.2106	25.326	-13.1154
ENSMUSG00000022312	68135	Eif3h	blue	1177.61	431.065	746.541	-315.476
ENSMUSG00000022313	78581	Utp23	blue	189.01	85.1276	103.883	-18.7551
ENSMUSG00000022350	223593	E430025E21Rik	blue	189.255	101.451	87.8036	13.6479
ENSMUSG00000022360	70472	Atad2	blue	630.985	276.188	354.796	-78.6078
ENSMUSG00000022365	67819	Derl1	blue	616.412	330.82	285.592	45.2282
ENSMUSG00000022369	105837	Mtbp	blue	327.614	145.971	181.642	-35.6709
ENSMUSG00000022370	68537	Mrpl13	blue	508.34	127.078	381.262	-254.185
ENSMUSG00000022378	223601	Fam49b	blue	480.621	219.634	260.987	-41.3527
ENSMUSG00000022386	72026	Trmu	blue	81.6173	30.639	50.9783	-20.3393
ENSMUSG00000022390	20286	Zc3h7b	blue	96.7972	52.748	44.0492	8.69885
ENSMUSG00000022400	56438	Rbx1	blue	613.777	130.442	483.335	-352.893
ENSMUSG00000022404	20524	Slc25a17	blue	13.6492	3.71746	9.93179	-6.21433
ENSMUSG00000022412	239555	Mief1	blue	112.669	63.6437	49.0251	14.6186
ENSMUSG00000022414	66513	Tab1	blue	223.859	128.872	94.9873	33.8846
ENSMUSG00000022415	20972	Syngr1	blue	289.783	141.77	148.013	-6.24302
ENSMUSG00000022420	54152	Dnal4	blue	223.942	103.617	120.325	-16.7075
ENSMUSG00000022426	74158	Josd1	blue	606.774	330.676	276.098	54.5782
ENSMUSG00000022427	223696	Tomm22	blue	1052.86	320.169	732.693	-412.524
ENSMUSG00000022503	26425	Nubp1	blue	363.584	151.439	212.145	-60.7063
ENSMUSG00000022507	69053	1810013L24Rik	blue	75.3866	41.6802	33.7064	7.97388
ENSMUSG00000022519	106393	Srl	blue	237.212	110.829	126.383	-15.5543
ENSMUSG00000022521	12914	Crebbp	blue	527.157	242.325	284.832	-42.5071
ENSMUSG00000022526	71591	Zfp251	blue	43.2912	23.4186	19.8726	3.54594
ENSMUSG00000022550	268822	Adck5	blue	49.0068	23.655	25.3517	-1.6967
ENSMUSG00000022551	66445	Cyc1	blue	515.317	273.669	241.647	32.0224
ENSMUSG00000022568	105782	Scrib	blue	155.485	96.0497	59.4351	36.6145
ENSMUSG00000022574	223646	Naprt	blue	683.768	289.548	394.22	-104.672
ENSMUSG00000022577	23934	Ly6h	blue	4.29991	1.24565	3.05427	-1.80862
ENSMUSG00000022580	14787	Rhpn1	blue	346.108	189.68	156.427	33.2528
ENSMUSG00000022601	271377	Zbtb11	blue	698.965	336.768	362.197	-25.4289
ENSMUSG00000022635	67197	Zcrb1	blue	219.949	113.042	106.906	6.13583
ENSMUSG00000022668	66067	Gtpbp8	blue	75.822	26.8398	48.9823	-22.1425
ENSMUSG00000022671	72083	Mzt2	blue	84.1322	36.2701	47.8621	-11.5919
ENSMUSG00000022672	19090	Prkdc	blue	484.606	273.665	210.941	62.7234
ENSMUSG00000022708	56490	Zbtb20	blue	115.646	59.8326	55.8138	4.0188
ENSMUSG00000022721	15547	Trmt2a	blue	676.728	256.557	420.171	-163.613
ENSMUSG00000022750	224023	Klhl22	blue	62.9912	30.8216	32.1696	-1.34792
ENSMUSG00000022761	66863	Lztr1	blue	293.013	95.9594	197.054	-101.094
ENSMUSG00000022763	72168	Aifm3	blue	85.8628	35.7981	50.0647	-14.2665
ENSMUSG00000022771	66053	Ppil2	blue	21.941	8.0348	13.9062	-5.87143
ENSMUSG00000022788	224014	Fgd4	blue	299.344	121.33	178.014	-56.684
ENSMUSG00000022797	22042	Tfrc	blue	503.744	223.188	280.556	-57.3679
ENSMUSG00000022816	14314	Fstl1	blue	765.873	194.052	571.821	-377.769
ENSMUSG00000022828	74197	Gtf2e1	blue	133.046	36.2135	96.8325	-60.619
ENSMUSG00000022843	12724	Clcn2	blue	32.9267	12.3954	20.5313	-8.13583
ENSMUSG00000022865	13052	Cxadr	blue	7.10752	2.7057	4.40181	-1.69611
ENSMUSG00000022945	110749	Chaf1b	blue	324.228	178.131	146.097	32.0339
ENSMUSG00000022949	209195	Clic6	blue	475.62	258.375	217.245	41.1297
ENSMUSG00000022956	28080	Atp5o	blue	884.845	366.768	518.077	-151.308
ENSMUSG00000022961	20658	Son	blue	290.529	150.642	139.888	10.7538
ENSMUSG00000023015	26934	Racgap1	blue	465.975	279.74	186.236	93.5041
ENSMUSG00000023020	66379	Cox14	blue	30.4535	12.8965	17.557	-4.66056
ENSMUSG00000023021	71949	Cers5	blue	430.549	176.857	253.692	-76.835
ENSMUSG00000023026	239667	Dip2b	blue	288.196	133.282	154.913	-21.6308
ENSMUSG00000023043	16668	Krt18	blue	660.223	274.751	385.472	-110.721
ENSMUSG00000023045	223920	Soat2	blue	483.027	288.525	194.502	94.023
ENSMUSG00000023046	16012	Igfbp6	blue	18.3757	8.23266	10.1431	-1.91041
ENSMUSG00000023074	70380	Mospd1	blue	121.367	63.5714	57.7957	5.77574
ENSMUSG00000023092	14199	Fhl1	blue	630.171	313.916	316.255	-2.33938
ENSMUSG00000023224	12258	Serping1	blue	155.53	38.5158	117.014	-78.498
ENSMUSG00000023272	76737	Creld2	blue	153.43	77.2252	76.2049	1.02035
ENSMUSG00000023411	73181	Nfatc4	blue	1280	343.199	936.798	-593.598
ENSMUSG00000023452	320951	Pisd	blue	51.7917	29.1167	22.6749	6.44179
ENSMUSG00000023723	64656	Mrps23	blue	450.145	161.721	288.424	-126.702
ENSMUSG00000023791	72084	Pigx	blue	407.408	217.769	189.639	28.1291
ENSMUSG00000023827	68262	Agpat4	blue	949.548	450.432	499.116	-48.6834
ENSMUSG00000023905	27279	Tnfrsf12a	blue	65.8361	34.8505	30.9856	3.8649
ENSMUSG00000023906	54419	Cldn6	blue	916.57	366.099	550.471	-184.372
ENSMUSG00000023952	56055	Gtpbp2	blue	218.75	67.4976	151.252	-83.7544
ENSMUSG00000023959	224796	Clic5	blue	534.792	285.444	249.348	36.0955
ENSMUSG00000023967	68565	Mrps18a	blue	254.202	92.6308	161.571	-68.9407
ENSMUSG00000023973	72029	Cnpy3	blue	129.824	74.211	55.613	18.5979
ENSMUSG00000023992	83433	Trem2	blue	125.587	46.7446	78.8426	-32.0981
ENSMUSG00000024002	57261	Brd4	blue	649.491	381.459	268.032	113.426
ENSMUSG00000024008	240058	Cpne5	blue	292.53	179.141	113.389	65.7515
ENSMUSG00000024012	56462	Mtch1	blue	838.23	413.049	425.18	-12.1307
ENSMUSG00000024048	67268	Myl12a	blue	433.109	126.144	306.965	-180.821
ENSMUSG00000024053	246707	Emilin2	blue	32.7864	17.1032	15.6833	1.4199
ENSMUSG00000024082	73694	Ndufaf7	blue	196.451	111.5	84.9508	26.5493
ENSMUSG00000024143	104215	Rhoq	blue	754.501	331.713	422.787	-91.0739
ENSMUSG00000024145	18701	Pigf	blue	256.067	101.653	154.415	-52.7624
ENSMUSG00000024154	71828	Gtf2a1l	blue	150.375	92.4429	57.9322	34.5106
ENSMUSG00000024169	106633	Ift140	blue	152.333	82.7488	69.5845	13.1643
ENSMUSG00000024170	71718	Telo2	blue	136.545	64.6475	71.8973	-7.24977
ENSMUSG00000024181	68611	Mrpl28	blue	512.346	274.062	238.284	35.7779
ENSMUSG00000024191	224630	Bnip1	blue	368.385	110.782	257.603	-146.822
ENSMUSG00000024197	66905	Plin3	blue	448.27	265.817	182.453	83.3642
ENSMUSG00000024208	67267	Uqcc2	blue	372.977	152.166	220.81	-68.6442
ENSMUSG00000024217	20630	Snrpc	blue	516.861	173.639	343.222	-169.583
ENSMUSG00000024218	68776	Taf11	blue	153.688	58.0936	95.5942	-37.5006
ENSMUSG00000024231	71745	Cul2	blue	365.098	113.071	252.027	-138.956
ENSMUSG00000024240	13831	Epc1	blue	118.255	65.5355	52.7197	12.8159
ENSMUSG00000024266	75773	Adad2	blue	83.0961	38.2083	44.8878	-6.67953
ENSMUSG00000024271	58523	Elp2	blue	821.111	219.517	601.594	-382.078
ENSMUSG00000024283	225131	Wac	blue	70.2938	36.2776	34.0162	2.26137
ENSMUSG00000024299	224697	Adamts10	blue	496.223	169.655	326.568	-156.913
ENSMUSG00000024317	56515	Rnf138	blue	34.8657	12.7399	22.1258	-9.38596
ENSMUSG00000024330	12815	Col11a2	blue	78.0612	24.2812	53.78	-29.4988
ENSMUSG00000024338	16913	Psmb8	blue	255.294	110.425	144.869	-34.4442
ENSMUSG00000024357	81500	Sil1	blue	449.975	230.566	219.41	11.1562
ENSMUSG00000024378	170459	Stard4	blue	460.876	196.581	264.296	-67.715
ENSMUSG00000024384	73473	Iws1	blue	1114.55	363.591	750.962	-387.37
ENSMUSG00000024387	13001	Csnk2b	blue	547.519	136.616	410.904	-274.288
ENSMUSG00000024429	14670	Gnl1	blue	606.66	363.646	243.014	120.632
ENSMUSG00000024436	66973	Mrps18b	blue	8.71161	3.60518	5.10642	-1.50124
ENSMUSG00000024442	66839	0610009O20Rik	blue	605.677	286.693	318.984	-32.291
ENSMUSG00000024451	106952	Arap3	blue	272.584	104.069	168.515	-64.4454
ENSMUSG00000024483	108857	Ankhd1	blue	630.619	373.681	256.938	116.743
ENSMUSG00000024491	225432	Rbm27	blue	477.944	251.701	226.244	25.4567
ENSMUSG00000024493	107045	Lars	blue	669.883	296.795	373.089	-76.2937
ENSMUSG00000024503	20730	Spink3	blue	835.846	440.969	394.877	46.0918
ENSMUSG00000024570	68731	Rbfa	blue	657.949	227.567	430.382	-202.815
ENSMUSG00000024571	NA	NA	blue	193.484	102.091	91.3924	10.6989
ENSMUSG00000024583	53382	Txnl1	blue	338.028	175.221	162.808	12.4132
ENSMUSG00000024587	70223	Nars	blue	651.267	363.649	287.618	76.031
ENSMUSG00000024590	16906	Lmnb1	blue	925.154	308.317	616.837	-308.521
ENSMUSG00000024608	20044	Rps14	blue	820.954	316.415	504.54	-188.125
ENSMUSG00000024640	107272	Psat1	blue	1277.83	410.381	867.451	-457.07
ENSMUSG00000024661	14319	Fth1	blue	939.758	386.485	553.274	-166.789
ENSMUSG00000024663	74760	Rab3il1	blue	344.981	201.623	143.358	58.2644
ENSMUSG00000024758	20168	Rtn3	blue	1115.17	463.446	651.729	-188.283
ENSMUSG00000024777	225849	Ppp2r5b	blue	215.037	108.335	106.702	1.63256
ENSMUSG00000024786	622554	1700123I01Rik	blue	78.9547	35.351	43.6037	-8.25264
ENSMUSG00000024790	66406	Sac3d1	blue	324.736	128.546	196.19	-67.6449
ENSMUSG00000024803	107765	Ankrd1	blue	367.887	144.234	223.653	-79.4186
ENSMUSG00000024810	77125	Il33	blue	571.45	242.263	329.187	-86.9239
ENSMUSG00000024817	109113	Uhrf2	blue	442.342	131.967	310.375	-178.409
ENSMUSG00000024855	107975	Pacs1	blue	401.11	159.062	242.047	-82.9853
ENSMUSG00000024858	110355	Adrbk1	blue	294.892	168.236	126.656	41.5804
ENSMUSG00000024862	16594	Klc2	blue	136.673	80.7632	55.9103	24.8529
ENSMUSG00000024868	13380	Dkk1	blue	530.695	281.396	249.299	32.0972
ENSMUSG00000024885	67689	Aldh3b1	blue	11.945	4.37344	7.57151	-3.19808
ENSMUSG00000024889	19671	Rce1	blue	155.739	81.3696	74.3698	6.9998
ENSMUSG00000024905	17771	Mtl5	blue	830.93	337.271	493.659	-156.388
ENSMUSG00000024913	16973	Lrp5	blue	289.169	60.2433	228.926	-168.682
ENSMUSG00000024914	66556	Drap1	blue	183.573	106.286	77.2873	28.9986
ENSMUSG00000024937	114601	Ehbp1l1	blue	69.7976	19.2987	50.4988	-31.2001
ENSMUSG00000024941	78891	Scyl1	blue	399.535	144.75	254.784	-110.034
ENSMUSG00000024944	56327	Arl2	blue	894.424	253.166	641.257	-388.091
ENSMUSG00000024952	56613	Rps6ka4	blue	88.0485	53.0018	35.0467	17.9551
ENSMUSG00000024966	20867	Stip1	blue	1085.79	450.887	634.899	-184.012
ENSMUSG00000024969	13728	Mark2	blue	264.974	105.308	159.666	-54.3588
ENSMUSG00000024974	13006	Smc3	blue	427.78	223.725	204.055	19.6707
ENSMUSG00000024983	53611	Vti1a	blue	184.178	86.3248	97.8537	-11.5289
ENSMUSG00000024991	13669	Eif3a	blue	814.983	324.613	490.37	-165.757
ENSMUSG00000024999	57753	Noc3l	blue	531.059	232.824	298.235	-65.4109
ENSMUSG00000025019	212391	Lcor	blue	235.685	60.5129	175.172	-114.659
ENSMUSG00000025050	71041	Pcgf6	blue	56.3543	24.5611	31.7933	-7.23216
ENSMUSG00000025056	11614	Nr0b1	blue	619.786	255.88	363.906	-108.026
ENSMUSG00000025075	226243	Habp2	blue	426.296	193.934	232.362	-38.4288
ENSMUSG00000025077	55947	Dclre1a	blue	124.931	63.9271	61.0042	2.92293
ENSMUSG00000025130	18453	P4hb	blue	387.995	239.44	148.555	90.8843
ENSMUSG00000025132	192662	Arhgdia	blue	694.169	281.307	412.863	-131.556
ENSMUSG00000025135	66156	Anapc11	blue	703.835	305.928	397.907	-91.9785
ENSMUSG00000025140	209027	Pycr1	blue	127.692	64.0351	63.657	0.378124
ENSMUSG00000025147	101513	Mob2	blue	489.549	196.07	293.48	-97.4103
ENSMUSG00000025157	74168	Zdhhc16	blue	157.032	86.5094	70.5225	15.987
ENSMUSG00000025173	66840	Wdr45b	blue	361.405	203.813	157.592	46.2213
ENSMUSG00000025184	52013	R3hcc1l	blue	187.579	67.8516	119.728	-51.876
ENSMUSG00000025199	12675	Chuk	blue	612.532	139.244	473.287	-334.043
ENSMUSG00000025204	67264	Ndufb8	blue	537.966	175.375	362.591	-187.216
ENSMUSG00000025220	76055	Mgea5	blue	873.336	217.448	655.888	-438.44
ENSMUSG00000025221	80906	Kcnip2	blue	781.087	328.793	452.294	-123.502
ENSMUSG00000025223	16825	Ldb1	blue	223.674	84.8899	138.784	-53.8942
ENSMUSG00000025227	75146	Tmem180	blue	163.812	91.3993	72.4131	18.9862
ENSMUSG00000025231	24069	Sufu	blue	306.936	97.6362	209.299	-111.663
ENSMUSG00000025289	53381	Prdx4	blue	931.136	358.467	572.669	-214.202
ENSMUSG00000025317	12352	Car5a	blue	20.8494	8.55609	12.2933	-3.73718
ENSMUSG00000025318	57340	Jph3	blue	35.1974	15.6001	19.5973	-3.99722
ENSMUSG00000025374	69917	Nabp2	blue	1018.75	253.838	764.914	-511.076
ENSMUSG00000025403	108037	Shmt2	blue	1248.02	402.839	845.185	-442.346
ENSMUSG00000025409	110962	Mbd6	blue	123.863	39.2905	84.5725	-45.282
ENSMUSG00000025410	69654	Dctn2	blue	511.054	276.085	234.968	41.117
ENSMUSG00000025420	71206	Katnal2	blue	903.021	308.784	594.237	-285.453
ENSMUSG00000025432	11567	Avil	blue	60.6	15.7764	44.8236	-29.0472
ENSMUSG00000025464	212503	Paox	blue	174.27	96.7656	77.5047	19.2609
ENSMUSG00000025467	22264	Prap1	blue	583.571	290.98	292.591	-1.61126
ENSMUSG00000025474	74237	Tubgcp2	blue	257.877	122.194	135.683	-13.4892
ENSMUSG00000025492	66141	Ifitm3	blue	161.799	81.8798	79.9196	1.96018
ENSMUSG00000025495	27388	Ptdss2	blue	733.393	296.602	436.791	-140.188
ENSMUSG00000025499	15461	Hras	blue	934.311	331.712	602.6	-270.888
ENSMUSG00000025510	12476	Cd151	blue	783.531	265.217	518.314	-253.097
ENSMUSG00000025511	64540	Tspan4	blue	944.907	410.805	534.102	-123.297
ENSMUSG00000025577	12416	Cbx2	blue	464.705	203.251	261.454	-58.203
ENSMUSG00000025580	192170	Eif4a3	blue	798.198	372.885	425.313	-52.4276
ENSMUSG00000025608	27205	Podxl	blue	1009.56	441.592	567.972	-126.379
ENSMUSG00000025647	66940	Shisa5	blue	472.962	282.636	190.326	92.3094
ENSMUSG00000025702	71779	2008-03-01	blue	161.306	53.5728	107.734	-54.1608
ENSMUSG00000025723	68039	Nmb	blue	274.014	137.351	136.663	0.687136
ENSMUSG00000025724	56529	Sec11a	blue	634.297	314.726	319.571	-4.84532
ENSMUSG00000025728	14755	Pigq	blue	376.191	181.861	194.33	-12.4688
ENSMUSG00000025730	224624	Rab40c	blue	116.066	66.4323	49.6342	16.7981
ENSMUSG00000025737	268933	Wdr24	blue	46.3435	22.8318	23.5117	-0.679854
ENSMUSG00000025782	209361	Taf3	blue	424.157	176.047	248.11	-72.0633
ENSMUSG00000025786	69035	Zdhhc3	blue	945.774	355.409	590.364	-234.955
ENSMUSG00000025795	192678	Rassf3	blue	815.191	350.017	465.175	-115.158
ENSMUSG00000025809	16412	Itgb1	blue	634.173	209.445	424.728	-215.284
ENSMUSG00000025812	93742	Pard3	blue	1118.41	368.031	750.38	-382.349
ENSMUSG00000025858	67604	Get4	blue	538.148	122.685	415.463	-292.778
ENSMUSG00000025869	28126	Nop16	blue	757.326	232.074	525.252	-293.177
ENSMUSG00000025870	56795	Arl10	blue	39.8215	15.6246	24.1968	-8.57221
ENSMUSG00000025871	97820	4833439L19Rik	blue	95.0034	32.3145	62.6889	-30.3745
ENSMUSG00000025898	244672	Cwf19l2	blue	508.766	243.998	264.767	-20.7691
ENSMUSG00000025902	20671	Sox17	blue	574.355	345.286	229.069	116.218
ENSMUSG00000025921	98711	Rdh10	blue	138.534	48.2114	90.3222	-42.1108
ENSMUSG00000025925	21749	Terf1	blue	133.603	48.5264	85.0764	-36.55
ENSMUSG00000025934	14859	Gsta3	blue	24.8343	10.2334	14.601	-4.36757
ENSMUSG00000025940	70397	Tmem70	blue	61.89	26.1427	35.7473	-9.60454
ENSMUSG00000025952	12966	Crygc	blue	18.3566	7.64237	10.7143	-3.0719
ENSMUSG00000025956	67099	Mettl21a	blue	271.418	84.056	187.362	-103.306
ENSMUSG00000025968	227197	Ndufs1	blue	340.988	187.906	153.083	34.8228
ENSMUSG00000025971	68115	9430016H08Rik	blue	17.8248	7.26161	10.5632	-3.30155
ENSMUSG00000026017	241066	Carf	blue	250.042	57.1933	192.849	-135.656
ENSMUSG00000026023	271697	Cdk15	blue	142.513	74.3136	68.1993	6.11431
ENSMUSG00000026029	12370	Casp8	blue	365.867	167.627	198.241	-30.6141
ENSMUSG00000026036	65102	Nif3l1	blue	300.27	54.0323	246.237	-192.205
ENSMUSG00000026087	107734	Mrpl30	blue	668.517	224.742	443.775	-219.033
ENSMUSG00000026116	56030	Tmem131	blue	898.373	351.966	546.407	-194.441
ENSMUSG00000026121	20353	Sema4c	blue	662.14	180.515	481.625	-301.111
ENSMUSG00000026150	75734	Mff	blue	312.592	119.018	193.574	-74.556
ENSMUSG00000026172	66821	Bcs1l	blue	746.383	369.022	377.36	-8.338
ENSMUSG00000026181	68606	Ppm1f	blue	75.5765	24.3783	51.1982	-26.8199
ENSMUSG00000026185	16011	Igfbp5	blue	788.018	406.15	381.869	24.2813
ENSMUSG00000026189	111175	Pecr	blue	100.532	59.2367	41.2949	17.9418
ENSMUSG00000026203	56812	Dnajb2	blue	22.928	7.29463	15.6334	-8.33879
ENSMUSG00000026219	14897	Trip12	blue	940.89	349.712	591.178	-241.466
ENSMUSG00000026223	64294	Itm2c	blue	280.498	141.193	139.304	1.88897
ENSMUSG00000026255	98363	Efhd1	blue	135.732	30.0372	105.695	-75.6579
ENSMUSG00000026279	67026	Thap4	blue	131.848	57.9059	73.9422	-16.0363
ENSMUSG00000026280	66615	Atg4b	blue	174.121	70.1683	103.952	-33.7841
ENSMUSG00000026311	65247	Asb1	blue	466.751	131.635	335.116	-203.48
ENSMUSG00000026374	22099	Tsn	blue	1159.04	300.732	858.307	-557.575
ENSMUSG00000026384	19258	Ptpn4	blue	613.015	228.069	384.946	-156.877
ENSMUSG00000026434	98415	Nucks1	blue	512.965	288.791	224.174	64.6164
ENSMUSG00000026455	240756	Klhl12	blue	137.903	69.4711	68.4322	1.03889
ENSMUSG00000026473	14645	Glul	blue	1282.32	459.311	823.005	-363.694
ENSMUSG00000026482	19731	Rgl1	blue	90.7109	45.4686	45.2422	0.226415
ENSMUSG00000026504	76816	Sdccag8	blue	51.2717	20.7991	30.4726	-9.67357
ENSMUSG00000026516	67459	Nvl	blue	720.513	311.646	408.868	-97.2219
ENSMUSG00000026525	13603	Opn3	blue	57.2402	25.07	32.1702	-7.10016
ENSMUSG00000026548	98365	Slamf9	blue	28.6455	12.1848	16.4607	-4.27596
ENSMUSG00000026563	27878	Tada1	blue	54.1831	24.1546	30.0285	-5.87392
ENSMUSG00000026579	14067	F5	blue	51.732	27.7248	24.0072	3.71764
ENSMUSG00000026594	78255	Ralgps2	blue	198.219	114.278	83.9408	30.3374
ENSMUSG00000026622	18005	Nek2	blue	144.429	73.6645	70.7642	2.90028
ENSMUSG00000026632	68972	Tatdn3	blue	26.1889	7.24202	18.9468	-11.7048
ENSMUSG00000026659	80915	Dusp12	blue	968.75	361.713	607.037	-245.324
ENSMUSG00000026663	226641	Atf6	blue	99.8635	61.0581	38.8053	22.2528
ENSMUSG00000026664	16922	Phyh	blue	235.515	58.511	177.004	-118.493
ENSMUSG00000026726	65969	Cubn	blue	686.436	309.998	376.438	-66.4402
ENSMUSG00000026766	109129	Mmadhc	blue	977.967	320.093	657.874	-337.781
ENSMUSG00000026771	76857	Spopl	blue	299.097	61.8162	237.28	-175.464
ENSMUSG00000026779	67121	Mastl	blue	29.1362	12.7391	16.3971	-3.65792
ENSMUSG00000026796	227737	Fam129b	blue	523.602	306.903	216.699	90.2033
ENSMUSG00000026811	50935	St6galnac6	blue	59.1432	26.4266	32.7165	-6.28992
ENSMUSG00000026870	77996	Cutal	blue	160.185	71.1709	89.0146	-17.8437
ENSMUSG00000026895	68375	Ndufa8	blue	466.742	174.028	292.714	-118.686
ENSMUSG00000026915	20744	Strbp	blue	884.608	278.779	605.829	-327.05
ENSMUSG00000026921	353156	Egfl7	blue	793.371	308.342	485.029	-176.687
ENSMUSG00000026966	68475	Ssna1	blue	258.722	140.599	118.123	22.4756
ENSMUSG00000027001	68082	Dusp19	blue	111.969	64.1376	47.8311	16.3065
ENSMUSG00000027010	78830	Slc25a12	blue	20.2901	7.59944	12.6906	-5.09117
ENSMUSG00000027067	20833	Ssrp1	blue	526.282	160.457	365.824	-205.367
ENSMUSG00000027075	72401	Slc43a1	blue	64.3724	16.9341	47.4384	-30.5043
ENSMUSG00000027082	21788	Tfpi	blue	936.037	461.417	474.62	-13.2034
ENSMUSG00000027109	20687	Sp3	blue	942.538	289.155	653.383	-364.228
ENSMUSG00000027130	107723	Slc12a6	blue	151.995	49.6871	102.308	-52.6211
ENSMUSG00000027133	66181	Nop10	blue	1013.89	289.694	724.193	-434.499
ENSMUSG00000027163	76501	Commd9	blue	123.196	42.2416	80.9547	-38.7131
ENSMUSG00000027164	22034	Traf6	blue	60.7207	23.3316	37.3891	-14.0576
ENSMUSG00000027165	68170	B230118H07Rik	blue	176.36	100.754	75.6055	25.1486
ENSMUSG00000027176	228410	Cstf3	blue	33.0614	16.7218	16.3395	0.382305
ENSMUSG00000027215	12521	Cd82	blue	57.4866	32.8102	24.6764	8.13386
ENSMUSG00000027220	80976	Syt13	blue	1142.62	389.817	752.805	-362.989
ENSMUSG00000027223	19099	Mapk8ip1	blue	610.799	166.069	444.73	-278.66
ENSMUSG00000027244	51897	Atg13	blue	372.261	133.954	238.307	-104.354
ENSMUSG00000027272	22222	Ubr1	blue	590.38	198.386	391.994	-193.608
ENSMUSG00000027291	269338	Vps39	blue	59.2406	22.0322	37.2084	-15.1762
ENSMUSG00000027298	22174	Tyro3	blue	854.205	298.4	555.804	-257.404
ENSMUSG00000027303	19262	Ptpra	blue	40.006	17.6927	22.3133	-4.62054
ENSMUSG00000027305	69702	Ndufaf1	blue	151.747	48.713	103.034	-54.3212
ENSMUSG00000027312	11990	Atrn	blue	216.459	62.5501	153.909	-91.3591
ENSMUSG00000027323	19361	Rad51	blue	418.619	126.495	292.123	-165.628
ENSMUSG00000027331	51944	Knstrn	blue	1124.17	376.184	747.99	-371.807
ENSMUSG00000027332	56357	Ivd	blue	659.673	200.326	459.346	-259.02
ENSMUSG00000027339	215653	Rassf2	blue	89.8631	42.9638	46.8992	-3.93539
ENSMUSG00000027358	12156	Bmp2	blue	324.629	157.621	167.008	-9.38651
ENSMUSG00000027411	80743	Vps16	blue	329.182	106.773	222.409	-115.637
ENSMUSG00000027422	81910	Rrbp1	blue	466.076	227.251	238.825	-11.5739
ENSMUSG00000027423	69178	Snx5	blue	734.974	204.281	530.693	-326.412
ENSMUSG00000027425	228714	Csrp2bp	blue	33.1936	7.96468	25.2289	-17.2643
ENSMUSG00000027427	70408	Polr3f	blue	228.539	136.157	92.3817	43.7752
ENSMUSG00000027438	17957	Napb	blue	70.0521	18.6979	51.3542	-32.6564
ENSMUSG00000027466	24105	Rbck1	blue	661.103	276.471	384.632	-108.162
ENSMUSG00000027472	68559	Pdrg1	blue	749.579	200.374	549.205	-348.831
ENSMUSG00000027496	20878	Aurka	blue	944.924	225.249	719.675	-494.426
ENSMUSG00000027506	21985	Tpd52	blue	443.071	254.858	188.214	66.6442
ENSMUSG00000027560	76829	Dok5	blue	100.071	32.7905	67.2801	-34.4896
ENSMUSG00000027642	20014	Rpn2	blue	874.632	365.817	508.815	-142.998
ENSMUSG00000027646	20779	Src	blue	54.6542	24.4757	30.1785	-5.70279
ENSMUSG00000027649	66642	Ctnnbl1	blue	237.604	123.073	114.531	8.54123
ENSMUSG00000027651	70470	Rprd1b	blue	108.051	33.625	74.4259	-40.8009
ENSMUSG00000027655	71715	Dhx35	blue	58.6614	30.97	27.6914	3.27855
ENSMUSG00000027673	66046	Ndufb5	blue	1049.24	417.642	631.596	-213.954
ENSMUSG00000027708	114893	Dcun1d1	blue	23.8039	9.09082	14.713	-5.62221
ENSMUSG00000027722	57815	Spata5	blue	35.9931	7.32442	28.6687	-21.3443
ENSMUSG00000027746	67890	Ufm1	blue	701.882	161.912	539.97	-378.058
ENSMUSG00000027763	56758	Mbnl1	blue	30.8478	14.0918	16.756	-2.66415
ENSMUSG00000027792	12038	Bche	blue	30.5548	15.5139	15.0408	0.473075
ENSMUSG00000027797	13175	Dclk1	blue	237.713	60.7065	177.006	-116.3
ENSMUSG00000027804	67738	Ppid	blue	982.915	267.903	715.012	-447.109
ENSMUSG00000027809	66841	Etfdh	blue	219.517	50.8554	168.662	-117.806
ENSMUSG00000027810	229317	Eif2a	blue	44.7271	20.5347	24.1924	-3.6577
ENSMUSG00000027858	70747	Tspan2	blue	70.3669	25.5457	44.8213	-19.2756
ENSMUSG00000027947	16194	Il6ra	blue	90.9984	27.8629	63.1356	-35.2727
ENSMUSG00000027955	68659	Fam198b	blue	636.702	298.765	337.937	-39.1719
ENSMUSG00000027978	19142	Prss12	blue	162.11	74.3647	87.7452	-13.3805
ENSMUSG00000027993	80890	Trim2	blue	611.997	166.44	445.557	-279.117
ENSMUSG00000027995	24088	Tlr2	blue	39.619	17.9899	21.6291	-3.63924
ENSMUSG00000027996	20319	Sfrp2	blue	1102.73	337.411	765.323	-427.912
ENSMUSG00000027997	12368	Casp6	blue	305.276	168.202	137.075	31.1273
ENSMUSG00000027999	66350	Pla2g12a	blue	980.348	430.637	549.71	-119.073
ENSMUSG00000028013	74776	Ppa2	blue	395.447	190.31	205.137	-14.8273
ENSMUSG00000028039	13638	Efna3	blue	354.324	194.173	160.151	34.0216
ENSMUSG00000028063	16905	Lmna	blue	410.257	227.987	182.27	45.7168
ENSMUSG00000028068	404710	Iqgap3	blue	695.234	330.276	364.958	-34.6822
ENSMUSG00000028078	70762	Dclk2	blue	176.977	84.1155	92.862	-8.74646
ENSMUSG00000028085	229487	Gatb	blue	72.7976	26.7211	46.0766	-19.3555
ENSMUSG00000028086	50754	Fbxw7	blue	470.801	270.806	199.995	70.8104
ENSMUSG00000028107	71807	Tars2	blue	273.078	101.586	171.492	-69.9064
ENSMUSG00000028108	13601	Ecm1	blue	110.134	43.4523	66.6821	-23.2298
ENSMUSG00000028136	76742	Snx27	blue	466.071	175.191	290.88	-115.689
ENSMUSG00000028138	11532	Adh5	blue	449.143	141.291	307.852	-166.561
ENSMUSG00000028149	229877	Rap1gds1	blue	191.194	102.002	89.1927	12.8089
ENSMUSG00000028158	17777	Mttp	blue	323.196	167.261	155.935	11.3264
ENSMUSG00000028228	70568	Cpne3	blue	346.974	78.8897	268.084	-189.195
ENSMUSG00000028234	67427	Rps20	blue	419.914	223.47	196.443	27.0272
ENSMUSG00000028248	66625	Pnisr	blue	1082.02	389.079	692.941	-303.862
ENSMUSG00000028249	53378	Sdcbp	blue	186.363	87.3779	98.9856	-11.6078
ENSMUSG00000028255	23844	Clca3	blue	59.3293	22.1703	37.159	-14.9888
ENSMUSG00000028270	14469	Gbp2	blue	280.545	140.955	139.59	1.36491
ENSMUSG00000028277	56228	Ube2j1	blue	450.273	168.719	281.554	-112.835
ENSMUSG00000028282	26885	Casp8ap2	blue	489.692	286.153	203.538	82.615
ENSMUSG00000028348	68016	Murc	blue	143.762	60.2624	83.4998	-23.2374
ENSMUSG00000028354	54418	Fmn2	blue	325.681	144.146	181.535	-37.3893
ENSMUSG00000028398	66928	Tmem261	blue	197.126	58.6916	138.434	-79.7423
ENSMUSG00000028399	19266	Ptprd	blue	157.297	58.2486	99.0488	-40.8002
ENSMUSG00000028405	11428	Aco1	blue	20.9462	9.38798	11.5582	-2.17019
ENSMUSG00000028411	66408	Aptx	blue	648.68	268.733	379.947	-111.214
ENSMUSG00000028414	246179	Fktn	blue	44.8364	25.9115	18.9249	6.98668
ENSMUSG00000028420	52076	Tmem38b	blue	16.6202	4.34366	12.2765	-7.93286
ENSMUSG00000028430	230082	Nol6	blue	152.951	86.0408	66.9105	19.1303
ENSMUSG00000028445	69638	Enho	blue	790.382	205.541	584.84	-379.299
ENSMUSG00000028447	53598	Dctn3	blue	136.508	70.1538	66.3538	3.79993
ENSMUSG00000028457	320571	Atp8b5	blue	15.8296	7.87438	7.95521	-0.080825
ENSMUSG00000028464	22004	Tpm2	blue	767.146	325.594	441.552	-115.958
ENSMUSG00000028468	242406	Rgp1	blue	146.976	68.6042	78.3719	-9.76766
ENSMUSG00000028478	12757	Clta	blue	740.446	324.365	416.081	-91.7162
ENSMUSG00000028480	384009	Glipr2	blue	1331.82	436.209	895.614	-459.405
ENSMUSG00000028488	20404	Sh3gl2	blue	128.668	33.7564	94.9116	-61.1552
ENSMUSG00000028540	67728	Dph2	blue	22.0064	11.3238	10.6826	0.64123
ENSMUSG00000028541	53418	B4galt2	blue	653.488	234.53	418.959	-184.429
ENSMUSG00000028545	67621	Bend5	blue	959.31	359.661	599.649	-239.987
ENSMUSG00000028567	66073	Txndc12	blue	375.165	217.548	157.617	59.9305
ENSMUSG00000028583	14726	Pdpn	blue	1237.68	351.937	885.747	-533.81
ENSMUSG00000028584	242735	Lrrc38	blue	27.7132	15.9779	11.7353	4.24263
ENSMUSG00000028607	12896	Cpt2	blue	53.7597	28.4435	25.3162	3.12735
ENSMUSG00000028613	16975	Lrp8	blue	26.5936	10.3257	16.2679	-5.94225
ENSMUSG00000028617	77809	Lrrc42	blue	316.382	159.183	157.199	1.98377
ENSMUSG00000028619	66526	Tceanc2	blue	43.3889	14.8779	28.511	-13.6331
ENSMUSG00000028622	56280	Mrpl37	blue	347.824	138.269	209.554	-71.2854
ENSMUSG00000028637	73332	Ccdc30	blue	88.6834	45.1624	43.521	1.64143
ENSMUSG00000028653	66966	Trit1	blue	153.061	54.4897	98.5712	-44.0815
ENSMUSG00000028654	16918	Mycl	blue	316.24	142.754	173.487	-30.7331
ENSMUSG00000028669	66193	Pithd1	blue	586.517	302.446	284.071	18.3755
ENSMUSG00000028670	26394	Lypla2	blue	442.721	143.768	298.953	-155.185
ENSMUSG00000028676	14105	Srsf10	blue	272.712	118.518	154.195	-35.6773
ENSMUSG00000028688	68276	Toe1	blue	89.3938	49.9148	39.479	10.4358
ENSMUSG00000028691	100862012	Gm21399	blue	969.106	210.477	758.629	-548.152
ENSMUSG00000028717	21349	Tal1	blue	328.746	147.855	180.891	-33.0353
ENSMUSG00000028718	20460	Stil	blue	224.462	94.2412	130.221	-35.9798
ENSMUSG00000028743	110198	Akr7a5	blue	361.656	223.38	138.275	85.1051
ENSMUSG00000028744	212555	Pqlc2	blue	112.836	58.8988	53.9374	4.96141
ENSMUSG00000028755	72269	Cda	blue	648.873	281.563	367.31	-85.7473
ENSMUSG00000028756	68943	Pink1	blue	250.421	61.1651	189.256	-128.091
ENSMUSG00000028757	13200	Ddost	blue	326.675	142.378	184.297	-41.9185
ENSMUSG00000028760	230861	Eif4g3	blue	630.083	201.213	428.87	-227.657
ENSMUSG00000028766	11647	Alpl	blue	786.963	341.875	445.088	-103.214
ENSMUSG00000028796	54383	Phc2	blue	204.213	114.388	89.8243	24.5641
ENSMUSG00000028837	26445	Psmb2	blue	59.7397	27.4013	32.3384	-4.93712
ENSMUSG00000028841	194231	Cnksr1	blue	60.3111	35.5129	24.7982	10.7147
ENSMUSG00000028868	242687	Wasf2	blue	1172.95	380.054	792.896	-412.842
ENSMUSG00000028898	71787	Trnau1ap	blue	122.125	67.4426	54.6822	12.7603
ENSMUSG00000028911	57317	Srsf4	blue	23.5284	8.53307	14.9954	-6.46229
ENSMUSG00000028936	19934	Rpl22	blue	1097.53	444.675	652.85	-208.176
ENSMUSG00000028937	70025	Acot7	blue	519.507	180.532	338.975	-158.443
ENSMUSG00000028944	108099	Prkag2	blue	280.217	122.317	157.901	-35.5839
ENSMUSG00000028952	100090	Zbtb48	blue	115.248	34.8655	80.3824	-45.5169
ENSMUSG00000028955	22319	Vamp3	blue	448.199	245.52	202.679	42.8408
ENSMUSG00000028960	63958	Ube4b	blue	584.115	202.488	381.627	-179.139
ENSMUSG00000028964	57320	Park7	blue	985.043	269.664	715.379	-445.714
ENSMUSG00000028970	18669	Abcb1b	blue	139.269	69.1586	70.1103	-0.951661
ENSMUSG00000028975	56273	Pex14	blue	755.692	242.082	513.61	-271.528
ENSMUSG00000028978	18127	Nos3	blue	17.8953	8.06004	9.83525	-1.77521
ENSMUSG00000028979	17175	Masp2	blue	5.1911	1.99671	3.19439	-1.19768
ENSMUSG00000028988	67087	Ctnnbip1	blue	741.257	225.903	515.354	-289.451
ENSMUSG00000028991	56717	Mtor	blue	95.7563	56.4612	39.295	17.1662
ENSMUSG00000029012	26429	Orc5	blue	668.767	186.951	481.817	-294.866
ENSMUSG00000029026	22062	Trp73	blue	741.841	159.192	582.649	-423.457
ENSMUSG00000029030	67808	Tprgl	blue	496.875	264.264	232.611	31.6535
ENSMUSG00000029034	71957	Cpsf3l	blue	179.805	96.0907	83.7143	12.3764
ENSMUSG00000029036	108888	Atad3a	blue	289.776	130.734	159.041	-28.3068
ENSMUSG00000029048	67830	Rer1	blue	317.498	193.529	123.969	69.56
ENSMUSG00000029063	192185	Nadk	blue	93.0406	41.6516	51.389	-9.73737
ENSMUSG00000029064	14688	Gnb1	blue	841.48	398.173	443.307	-45.1342
ENSMUSG00000029070	74761	Mxra8	blue	414.111	191.668	222.443	-30.7748
ENSMUSG00000029076	20318	Sdf4	blue	346.235	198.701	147.534	51.1665
ENSMUSG00000029086	19126	Prom1	blue	576.892	120.645	456.247	-335.602
ENSMUSG00000029103	16976	Lrpap1	blue	585.08	345.317	239.763	105.554
ENSMUSG00000029108	54216	Pcdh7	blue	17.779	6.31233	11.4667	-5.15432
ENSMUSG00000029125	71116	Stx18	blue	294.873	150.257	144.616	5.64152
ENSMUSG00000029149	69815	Krtcap3	blue	418.624	133.843	284.782	-150.939
ENSMUSG00000029166	100732	Mapre3	blue	10.212	3.82832	6.38366	-2.55535
ENSMUSG00000029189	231238	Sel1l3	blue	13.3139	5.62496	7.68891	-2.06395
ENSMUSG00000029190	320661	D5Ertd579e	blue	137.767	45.2096	92.5578	-47.3482
ENSMUSG00000029195	83379	Klb	blue	292.432	176.056	116.376	59.68
ENSMUSG00000029231	18595	Pdgfra	blue	709.079	367.929	341.15	26.7788
ENSMUSG00000029235	79455	Pdcl2	blue	36.4215	13.7	22.7215	-9.02152
ENSMUSG00000029276	170823	Glmn	blue	19.208	9.98702	9.22094	0.766086
ENSMUSG00000029312	246293	Klhl8	blue	446.182	166.053	280.129	-114.076
ENSMUSG00000029319	71883	Coq2	blue	276.823	139.476	137.347	2.12995
ENSMUSG00000029322	231507	Plac8	blue	340.246	183.949	156.297	27.6518
ENSMUSG00000029363	72151	Rfc5	blue	798.012	260.481	537.531	-277.051
ENSMUSG00000029392	75695	Rilpl1	blue	655.917	292.068	363.85	-71.7817
ENSMUSG00000029404	65105	Arl6ip4	blue	785.947	286.943	499.003	-212.06
ENSMUSG00000029405	23881	G3bp2	blue	341.27	151.422	189.848	-38.4261
ENSMUSG00000029406	19679	Pitpnm2	blue	436.47	183.404	253.066	-69.6616
ENSMUSG00000029426	12492	Scarb2	blue	1018.82	385.63	633.192	-247.562
ENSMUSG00000029440	67151	Psmd9	blue	392.847	82.4816	310.365	-227.884
ENSMUSG00000029449	23912	Rhof	blue	333.606	77.9771	255.629	-177.652
ENSMUSG00000029462	56433	Vps29	blue	566.184	265.485	300.699	-35.2148
ENSMUSG00000029499	19301	Pxmp2	blue	345.758	133.865	211.894	-78.0292
ENSMUSG00000029516	12704	Cit	blue	1189.91	395.423	794.482	-399.059
ENSMUSG00000029518	77407	Rab35	blue	69.1852	42.6623	26.5228	16.1395
ENSMUSG00000029553	21426	Tfec	blue	459.957	227.033	232.924	-5.89115
ENSMUSG00000029560	231834	Snx8	blue	1159.46	423.822	735.635	-311.812
ENSMUSG00000029569	101118	Tmem168	blue	90.2906	31.1364	59.1542	-28.0177
ENSMUSG00000029580	11461	Actb	blue	1125.5	258.23	867.267	-609.037
ENSMUSG00000029581	14086	Fscn1	blue	896.106	369.532	526.574	-157.042
ENSMUSG00000029595	16873	Lhx5	blue	15.3911	3.6113	11.7798	-8.16848
ENSMUSG00000029596	257635	Sdsl	blue	178.988	105.86	73.1286	32.7313
ENSMUSG00000029603	14357	Dtx1	blue	464.124	246.004	218.121	27.8829
ENSMUSG00000029610	231872	Aimp2	blue	1226.32	350.746	875.569	-524.823
ENSMUSG00000029613	15467	Eif2ak1	blue	211.598	118.845	92.7533	26.0917
ENSMUSG00000029614	19988	Rpl6	blue	1159.37	449.751	709.622	-259.871
ENSMUSG00000029616	67397	Erp29	blue	506.815	313.956	192.859	121.097
ENSMUSG00000029621	56443	Arpc1a	blue	763.121	217.153	545.968	-328.816
ENSMUSG00000029625	54188	Cpsf4	blue	297	125.645	171.356	-45.7106
ENSMUSG00000029636	245880	Wasf3	blue	284.164	66.8094	217.355	-150.546
ENSMUSG00000029650	71706	Slc46a3	blue	374.034	168.199	205.835	-37.6351
ENSMUSG00000029674	16885	Limk1	blue	249.902	108.444	141.458	-33.0136
ENSMUSG00000029675	13717	Eln	blue	5.30622	1.43496	3.87126	-2.4363
ENSMUSG00000029684	73178	Wasl	blue	812.437	232.424	580.013	-347.589
ENSMUSG00000029703	71735	Lrwd1	blue	584.979	245.213	339.766	-94.5531
ENSMUSG00000029710	13846	Ephb4	blue	44.5923	24.9551	19.6372	5.31784
ENSMUSG00000029718	18542	Pcolce	blue	153.412	49.7866	103.625	-53.8389
ENSMUSG00000029725	69871	Ppp1r35	blue	22.2656	9.4663	12.7993	-3.33296
ENSMUSG00000029777	353172	Gars	blue	1111.51	475.559	635.948	-160.389
ENSMUSG00000029778	11517	Adcyap1r1	blue	105.275	33.0761	72.1989	-39.1228
ENSMUSG00000029780	107569	Nt5c3	blue	373.242	168.911	204.331	-35.419
ENSMUSG00000029781	27055	Fkbp9	blue	183.415	106.283	77.1314	29.1519
ENSMUSG00000029823	192196	Luc7l2	blue	1170.03	422.029	747.999	-325.97
ENSMUSG00000029833	21848	Trim24	blue	490.708	260.109	230.599	29.51
ENSMUSG00000029860	22793	Zyx	blue	344.138	127.872	216.266	-88.3944
ENSMUSG00000030008	73327	Pradc1	blue	5.64092	1.84886	3.79206	-1.9432
ENSMUSG00000030022	101401	Adamts9	blue	30.0362	12.4974	17.5388	-5.04146
ENSMUSG00000030031	243574	Kbtbd8	blue	12.9397	5.47175	7.46796	-1.9962
ENSMUSG00000030045	56284	Mrpl19	blue	160.174	34.7626	125.412	-90.6492
ENSMUSG00000030056	57905	Isy1	blue	508.893	126.512	382.381	-255.869
ENSMUSG00000030060	232210	Hmces	blue	190.457	62.9721	127.485	-64.513
ENSMUSG00000030062	103963	Rpn1	blue	1156.77	421.544	735.226	-313.682
ENSMUSG00000030082	53421	Sec61a1	blue	958.722	383.817	574.905	-191.089
ENSMUSG00000030095	74122	Tmem43	blue	135.648	59.4919	76.1557	-16.6638
ENSMUSG00000030104	192193	Edem1	blue	81.5132	49.8857	31.6275	18.2582
ENSMUSG00000030124	16768	Lag3	blue	48.1577	19.5718	28.586	-9.0142
ENSMUSG00000030170	22419	Wnt5b	blue	47.1902	11.7735	35.4168	-23.6433
ENSMUSG00000030286	66087	Emc3	blue	575.988	209.762	366.226	-156.463
ENSMUSG00000030306	387314	Tmtc1	blue	846.272	275.493	570.779	-295.286
ENSMUSG00000030307	243616	Slc6a11	blue	74.4742	38.2529	36.2213	2.03159
ENSMUSG00000030309	232560	Caprin2	blue	827.523	195.005	632.518	-437.513
ENSMUSG00000030316	68971	Tamm41	blue	596.666	327.399	269.267	58.132
ENSMUSG00000030335	66493	Mrpl51	blue	697.481	192.267	505.214	-312.946
ENSMUSG00000030339	17000	Ltbr	blue	85.2093	42.1382	43.0711	-0.932872
ENSMUSG00000030492	30962	Slc7a9	blue	386.917	234.423	152.494	81.9282
ENSMUSG00000030493	101831	C230052I12Rik	blue	54.433	20.7158	33.7172	-13.0014
ENSMUSG00000030494	52428	Rhpn2	blue	416.658	210.58	206.078	4.5028
ENSMUSG00000030498	14453	Gas2	blue	39.0859	13.0665	26.0194	-12.9529
ENSMUSG00000030509	117589	Asb7	blue	376.346	152.225	224.121	-71.8966
ENSMUSG00000030512	68981	Snrpa1	blue	857.222	368.044	489.177	-121.133
ENSMUSG00000030516	21872	Tjp1	blue	354.649	138.623	216.026	-77.4039
ENSMUSG00000030551	11819	Nr2f2	blue	113.489	50.408	63.0807	-12.6727
ENSMUSG00000030557	17258	Mef2a	blue	178.503	45.99	132.513	-86.5228
ENSMUSG00000030588	77254	Yif1b	blue	406.546	246.587	159.96	86.6266
ENSMUSG00000030604	NA	NA	blue	890.747	322.473	568.273	-245.8
ENSMUSG00000030612	67308	Mrpl46	blue	403.378	94.1615	309.217	-215.055
ENSMUSG00000030613	66365	Ccdc90b	blue	217.391	70.1813	147.209	-77.0281
ENSMUSG00000030674	67375	Qprt	blue	877.029	285.409	591.621	-306.212
ENSMUSG00000030677	110033	Kif22	blue	1023.12	402.91	620.212	-217.302
ENSMUSG00000030688	56018	Stard10	blue	332.101	144.82	187.281	-42.4611
ENSMUSG00000030701	27276	Plekhb1	blue	49.1719	27.8738	21.2981	6.57571
ENSMUSG00000030707	12721	Coro1a	blue	245.552	68.6569	176.896	-108.239
ENSMUSG00000030718	72590	Ppme1	blue	65.3318	19.3923	45.9395	-26.5471
ENSMUSG00000030741	73658	Spns1	blue	139.683	74.1292	65.5537	8.57545
ENSMUSG00000030760	66190	Acer3	blue	16.2271	5.89802	10.329	-4.43103
ENSMUSG00000030762	11833	Aqp8	blue	645.338	290.26	355.077	-64.8172
ENSMUSG00000030763	30949	Lcmt1	blue	117.914	60.325	57.5892	2.73577
ENSMUSG00000030768	68897	Disp1	blue	50.3348	17.5838	32.7511	-15.1673
ENSMUSG00000030796	21677	Tead2	blue	1081.23	343.255	737.978	-394.722
ENSMUSG00000030800	76560	Prss8	blue	450.778	258.926	191.851	67.0747
ENSMUSG00000030822	233895	Prr14	blue	132.786	60.0104	72.7751	-12.7647
ENSMUSG00000030826	12036	Bcat2	blue	601.173	154.976	446.197	-291.221
ENSMUSG00000030830	16408	Itgal	blue	59.5012	30.6142	28.8871	1.72712
ENSMUSG00000030842	66508	Lamtor1	blue	961.228	314.106	647.122	-333.016
ENSMUSG00000030868	59288	Dctn5	blue	33.736	18.3517	15.3843	2.96736
ENSMUSG00000030872	74105	Gga2	blue	597.151	340.76	256.391	84.3684
ENSMUSG00000030876	59052	Mettl9	blue	612.166	244.825	367.342	-122.517
ENSMUSG00000030880	26939	Polr3e	blue	148.785	65.1426	83.642	-18.4994
ENSMUSG00000030884	67003	Uqcrc2	blue	361.915	132.579	229.336	-96.7572
ENSMUSG00000030888	101867	Rrp8	blue	17.8151	6.00293	11.8122	-5.80928
ENSMUSG00000030978	20133	Rrm1	blue	259.178	78.5808	180.597	-102.016
ENSMUSG00000030983	66165	Bccip	blue	93.7089	48.3554	45.3535	3.00188
ENSMUSG00000031021	56786	Tmem9b	blue	259.539	154.425	105.114	49.3109
ENSMUSG00000031029	66085	Eif3f	blue	700.492	393.595	306.897	86.6987
ENSMUSG00000031059	104130	Ndufb11	blue	273.319	152.612	120.707	31.9058
ENSMUSG00000031074	14174	Fgf3	blue	646.329	328.331	317.998	10.3321
ENSMUSG00000031104	19337	Rab33a	blue	7.62885	3.48579	4.14306	-0.657271
ENSMUSG00000031111	209268	Igsf1	blue	216.965	100.357	116.608	-16.251
ENSMUSG00000031129	331004	Slc9a9	blue	12.2279	5.74369	6.48417	-0.740478
ENSMUSG00000031148	209416	Gpkow	blue	219.906	121.372	98.5342	22.8379
ENSMUSG00000031160	353283	Eras	blue	749.813	258.82	490.993	-232.173
ENSMUSG00000031216	236920	Stard8	blue	481.365	303.651	177.715	125.936
ENSMUSG00000031242	67028	2610002M06Rik	blue	48.4292	20.9463	27.4829	-6.53665
ENSMUSG00000031246	56726	Sh3bgrl	blue	594.884	266.372	328.512	-62.1394
ENSMUSG00000031304	16186	Il2rg	blue	15.8195	5.54989	10.2697	-4.71978
ENSMUSG00000031310	56364	Zmym3	blue	506.473	230.32	276.152	-45.8319
ENSMUSG00000031329	22127	Tsx	blue	68.8301	18.9527	49.8775	-30.9248
ENSMUSG00000031351	22673	Zfp185	blue	644.782	328.274	316.508	11.7663
ENSMUSG00000031353	245688	Rbbp7	blue	432.433	216.35	216.083	0.266784
ENSMUSG00000031370	22184	Zrsr2	blue	860.366	298.588	561.778	-263.19
ENSMUSG00000031373	56078	Car5b	blue	11.1949	3.91846	7.27643	-3.35798
ENSMUSG00000031375	12111	Bgn	blue	263.587	122.324	141.263	-18.9392
ENSMUSG00000031393	17257	Mecp2	blue	207.768	103.628	104.14	-0.512171
ENSMUSG00000031398	18846	Plxna3	blue	268.986	74.4718	194.514	-120.042
ENSMUSG00000031410	170722	Nxf7	blue	527.543	301.385	226.158	75.227
ENSMUSG00000031428	66995	Zcchc18	blue	541.004	253.673	287.33	-33.6571
ENSMUSG00000031431	14605	Tsc22d3	blue	485.714	228.841	256.873	-28.0315
ENSMUSG00000031451	14456	Gas6	blue	505.417	259.306	246.112	13.1938
ENSMUSG00000031502	12826	Col4a1	blue	861.648	443.155	418.493	24.6626
ENSMUSG00000031503	12827	Col4a2	blue	816.579	412.795	403.784	9.01184
ENSMUSG00000031532	67887	Saraf	blue	685.955	378.006	307.949	70.0563
ENSMUSG00000031540	244349	Kat6a	blue	329.423	142.583	186.84	-44.2577
ENSMUSG00000031545	102247	Agpat6	blue	1207.53	359.238	848.295	-489.058
ENSMUSG00000031555	11502	Adam9	blue	11.1776	2.69483	8.4828	-5.78798
ENSMUSG00000031609	60406	Sap30	blue	455.997	138.436	317.561	-179.125
ENSMUSG00000031613	15446	Hpgd	blue	259.906	88.67	171.236	-82.5658
ENSMUSG00000031647	71306	Mfap3l	blue	80.9009	24.517	56.3839	-31.867
ENSMUSG00000031667	14339	Aktip	blue	157.324	71.9811	85.3426	-13.3615
ENSMUSG00000031672	14719	Got2	blue	650.172	364.753	285.419	79.3342
ENSMUSG00000031697	56452	Orc6	blue	814.1	257.413	556.688	-299.275
ENSMUSG00000031711	30932	Zfp330	blue	217.742	104.888	112.853	-7.96515
ENSMUSG00000031730	56749	Dhodh	blue	769.52	405.686	363.834	41.8518
ENSMUSG00000031740	17390	Mmp2	blue	344.411	166.624	177.787	-11.1625
ENSMUSG00000031748	14681	Gnao1	blue	96.9328	58.0325	38.9003	19.1322
ENSMUSG00000031782	67914	Coq9	blue	427.085	192.15	234.935	-42.7846
ENSMUSG00000031788	16582	Kifc3	blue	1154.39	431.884	722.507	-290.623
ENSMUSG00000031790	17388	Mmp15	blue	157.399	87.4835	69.9153	17.5682
ENSMUSG00000031792	101985	Usb1	blue	84.0772	42.7499	41.3274	1.42248
ENSMUSG00000031807	66171	Pgls	blue	723.55	317.34	406.21	-88.8695
ENSMUSG00000031809	76405	1700018B08Rik	blue	52.8911	30.2733	22.6177	7.65559
ENSMUSG00000031818	12857	Cox4i1	blue	540.319	257.52	282.799	-25.2794
ENSMUSG00000031819	18117	Emc8	blue	1073.79	393.761	680.028	-286.268
ENSMUSG00000031823	102193	Zdhhc7	blue	130.736	54.3939	76.3421	-21.9482
ENSMUSG00000031827	72042	Cotl1	blue	709.74	421.235	288.504	132.731
ENSMUSG00000031834	18709	Pik3r2	blue	306.576	191.055	115.521	75.5341
ENSMUSG00000031862	170759	Atp13a1	blue	172.845	70.5195	102.325	-31.8055
ENSMUSG00000031878	234664	Nae1	blue	285.552	130.789	154.763	-23.9742
ENSMUSG00000031891	15484	Hsd11b2	blue	799.568	210.67	588.898	-378.228
ENSMUSG00000031897	19171	Psmb10	blue	880.618	223.306	657.312	-434.006
ENSMUSG00000031902	18021	Nfatc3	blue	181.598	47.6364	133.962	-86.3256
ENSMUSG00000031904	330836	Slc7a6	blue	381.909	222.172	159.737	62.4354
ENSMUSG00000031906	58994	Smpd3	blue	53.4776	19.2671	34.2105	-14.9434
ENSMUSG00000031916	97484	Cog8	blue	108.988	59.877	49.1108	10.7662
ENSMUSG00000031918	77116	Mtmr2	blue	680.56	159.534	521.026	-361.492
ENSMUSG00000031934	55991	Panx1	blue	617.611	220.635	396.976	-176.341
ENSMUSG00000031957	66473	Ctrb1	blue	296.917	102.373	194.544	-92.1715
ENSMUSG00000031963	73230	Bmper	blue	62.6623	35.5216	27.1407	8.3809
ENSMUSG00000031967	114896	Afg3l1	blue	957.752	324.568	633.184	-308.615
ENSMUSG00000031969	66948	Acad8	blue	13.4602	3.99188	9.46835	-5.47647
ENSMUSG00000031985	14712	Gnpat	blue	780.222	379.716	400.507	-20.7909
ENSMUSG00000031986	244666	Sprtn	blue	17.8972	6.2879	11.6093	-5.32144
ENSMUSG00000031988	69091	Vps26b	blue	828.854	240.887	587.967	-347.081
ENSMUSG00000032024	71566	Clmp	blue	12.5355	5.59257	6.9429	-1.35034
ENSMUSG00000032038	20443	St3gal4	blue	42.284	16.1349	26.1491	-10.0142
ENSMUSG00000032041	117149	Tirap	blue	695.805	316.79	379.015	-62.2255
ENSMUSG00000032042	67398	Srpr	blue	606.807	251.828	354.979	-103.151
ENSMUSG00000032059	102580	Alg9	blue	138.157	83.2953	54.8612	28.4341
ENSMUSG00000032060	12955	Cryab	blue	365.987	222.214	143.773	78.4413
ENSMUSG00000032078	22687	Zpr1	blue	172.896	66.0744	106.821	-40.7471
ENSMUSG00000032085	21345	Tagln	blue	351.985	149.209	202.775	-53.5663
ENSMUSG00000032086	23821	Bace1	blue	307.671	104.002	203.669	-99.6665
ENSMUSG00000032105	170761	Pdzd3	blue	476.38	210.182	266.199	-56.0167
ENSMUSG00000032112	60409	Trappc4	blue	792.011	239.553	552.458	-312.905
ENSMUSG00000032114	14385	Slc37a4	blue	71.0476	32.5473	38.5003	-5.95305
ENSMUSG00000032171	23988	Pin1	blue	750.88	178.285	572.594	-394.309
ENSMUSG00000032172	244723	Olfm2	blue	163.395	60.2674	103.128	-42.8606
ENSMUSG00000032187	20586	Smarca4	blue	302.841	116.487	186.355	-69.8677
ENSMUSG00000032204	64008	Aqp9	blue	50.1859	18.3291	31.8568	-13.5278
ENSMUSG00000032218	12442	Ccnb2	blue	844.885	365.204	479.68	-114.476
ENSMUSG00000032231	12306	Anxa2	blue	475.052	262.215	212.837	49.3779
ENSMUSG00000032235	93697	Ice2	blue	100.601	36.2769	64.3238	-28.0469
ENSMUSG00000032239	55934	Rp9	blue	405.693	221.671	184.022	37.6485
ENSMUSG00000032253	83946	Phip	blue	494.086	292.085	202.001	90.0836
ENSMUSG00000032265	212943	Fam46a	blue	67.6543	39.523	28.1313	11.3917
ENSMUSG00000032288	102462	Imp3	blue	754.56	339.142	415.418	-76.2757
ENSMUSG00000032291	12903	Crabp1	blue	707.532	409.452	298.08	111.371
ENSMUSG00000032300	74211	1700017B05Rik	blue	370.595	184.231	186.364	-2.13335
ENSMUSG00000032327	20897	Stra6	blue	515.318	255.076	260.242	-5.16519
ENSMUSG00000032330	12866	Cox7a2	blue	458.538	251.67	206.869	44.8008
ENSMUSG00000032359	13036	Ctsh	blue	516.551	307.723	208.828	98.8948
ENSMUSG00000032366	22003	Tpm1	blue	336.713	202.038	134.675	67.3637
ENSMUSG00000032374	26432	Plod2	blue	688.419	276.654	411.765	-135.111
ENSMUSG00000032383	19035	Ppib	blue	190.572	88.8683	101.703	-12.835
ENSMUSG00000032392	214424	Parp16	blue	268.008	162.7	105.309	57.3907
ENSMUSG00000032402	17127	Smad3	blue	392.436	239.276	153.161	86.1147
ENSMUSG00000032413	114713	Rasa2	blue	400.051	170.72	229.331	-58.6109
ENSMUSG00000032425	71640	Zfp949	blue	24.2111	10.0772	14.1339	-4.05662
ENSMUSG00000032478	54369	Nme6	blue	283.355	114.611	168.744	-54.1332
ENSMUSG00000032480	72831	Dhx30	blue	371.038	197.061	173.977	23.0845
ENSMUSG00000032491	67169	Nradd	blue	619.739	304.46	315.278	-10.818
ENSMUSG00000032492	19228	Pth1r	blue	823.798	445.831	377.967	67.8639
ENSMUSG00000032495	74249	Lrrc2	blue	310.319	161.07	149.25	11.8196
ENSMUSG00000032526	26901	Deb1	blue	182.707	71.1441	111.562	-40.4183
ENSMUSG00000032540	67469	Abhd5	blue	503.348	270.309	233.04	37.2691
ENSMUSG00000032551	66202	1110059G10Rik	blue	100.427	50.1742	50.253	-0.0787611
ENSMUSG00000032553	20818	Srprb	blue	525.303	295.09	230.213	64.8779
ENSMUSG00000032557	66663	Uba5	blue	260.181	107.637	152.543	-44.9059
ENSMUSG00000032575	74840	Manf	blue	677.829	248.118	429.711	-181.594
ENSMUSG00000032577	102626	Mapkapk3	blue	1145.23	298.185	847.049	-548.865
ENSMUSG00000032582	19654	Rbm6	blue	324.007	197.746	126.262	71.4841
ENSMUSG00000032590	235606	Apeh	blue	112.31	45.4496	66.8607	-21.4111
ENSMUSG00000032595	69398	Cdhr4	blue	91.473	26.9593	64.5137	-37.5544
ENSMUSG00000032599	76500	Ip6k2	blue	480.633	110.281	370.351	-260.07
ENSMUSG00000032607	434437	Amt	blue	791.152	189.398	601.754	-412.356
ENSMUSG00000032661	246727	Oas3	blue	47.9906	27.6497	20.341	7.30868
ENSMUSG00000032712	67246	2810474O19Rik	blue	1211.9	388.334	823.568	-435.234
ENSMUSG00000032733	235406	Snx33	blue	26.2899	7.52152	18.7684	-11.2469
ENSMUSG00000032757	12068	Bet1	blue	335.719	146.555	189.165	-42.6105
ENSMUSG00000032782	216846	Cntrob	blue	429.723	129.126	300.597	-171.471
ENSMUSG00000032783	78733	Troap	blue	65.5197	24.8137	40.706	-15.8923
ENSMUSG00000032796	16772	Lama1	blue	671.207	315.413	355.793	-40.38
ENSMUSG00000032841	72446	Prr5l	blue	528.159	185.641	342.518	-156.878
ENSMUSG00000032855	18763	Pkd1	blue	18.0915	8.75521	9.33633	-0.581123
ENSMUSG00000032867	231672	Fbxw8	blue	650.569	294.297	356.272	-61.9743
ENSMUSG00000032869	228769	Psmf1	blue	163.5	79.6376	83.8619	-4.2243
ENSMUSG00000032875	207212	Arhgef17	blue	103.891	31.4409	72.4504	-41.0095
ENSMUSG00000032892	57785	Rangrf	blue	594.038	202.179	391.859	-189.681
ENSMUSG00000032898	231670	Fbxo21	blue	595.982	310.193	285.789	24.4043
ENSMUSG00000032902	20501	Slc16a1	blue	498.388	225.868	272.521	-46.6529
ENSMUSG00000032913	269473	Lrig2	blue	45.3416	18.9066	26.435	-7.5284
ENSMUSG00000032936	235604	Camkv	blue	1201.12	415.37	785.746	-370.377
ENSMUSG00000032959	23980	Pebp1	blue	950.459	477.022	473.437	3.58544
ENSMUSG00000032966	14225	Fkbp1a	blue	1394.62	383.791	1010.83	-627.042
ENSMUSG00000032977	108707	Fam207a	blue	690.136	348.315	341.821	6.49354
ENSMUSG00000032999	97895	Nlrp4f	blue	471.653	185.36	286.293	-100.933
ENSMUSG00000033004	105689	Mycbp2	blue	975.045	225.104	749.941	-524.837
ENSMUSG00000033020	69833	Polr2f	blue	1139.76	336.803	802.959	-466.156
ENSMUSG00000033022	12583	Cdo1	blue	616.941	253.879	363.062	-109.182
ENSMUSG00000033039	27008	Micall1	blue	159.587	90.8422	68.7444	22.0977
ENSMUSG00000033047	223691	Eif3l	blue	462.81	164.207	298.603	-134.396
ENSMUSG00000033055	223690	Ankrd54	blue	222.143	123.941	98.2024	25.7386
ENSMUSG00000033102	218294	Cdc14b	blue	484.123	240.456	243.666	-3.21004
ENSMUSG00000033159	69171	Cnppd1	blue	713.686	347.415	366.271	-18.8561
ENSMUSG00000033161	11928	Atp1a1	blue	171.317	91.5994	79.7176	11.8818
ENSMUSG00000033170	105844	Card10	blue	96.678	31.9477	64.7303	-32.7825
ENSMUSG00000033257	67534	Ttll4	blue	513.357	150.373	362.984	-212.612
ENSMUSG00000033287	72844	Kctd17	blue	178.441	42.2078	136.234	-94.0257
ENSMUSG00000033386	20321	Frrs1	blue	666.23	229.843	436.387	-206.544
ENSMUSG00000033411	329506	Ctdspl2	blue	348.099	141.722	206.378	-64.6559
ENSMUSG00000033423	140546	Eri3	blue	572.284	186.136	386.148	-200.011
ENSMUSG00000033429	73724	Mcee	blue	50.9717	26.1637	24.8081	1.3556
ENSMUSG00000033446	67168	Lpar6	blue	868.005	260.071	607.934	-347.863
ENSMUSG00000033502	229776	Cdc14a	blue	233.173	102.39	130.783	-28.3933
ENSMUSG00000033542	54324	Arhgef5	blue	148.503	79.8993	68.6036	11.2958
ENSMUSG00000033576	71939	Apol6	blue	29.9241	10.6428	19.2813	-8.63853
ENSMUSG00000033688	71775	1300017J02Rik	blue	117.108	69.9883	47.1192	22.8691
ENSMUSG00000033697	223666	Arhgap39	blue	120.325	66.3034	54.0214	12.282
ENSMUSG00000033701	72482	Acbd6	blue	534.526	281.821	252.706	29.1148
ENSMUSG00000033732	101943	Sf3b3	blue	933.307	369.757	563.55	-193.793
ENSMUSG00000033735	20751	Spr	blue	541.098	245.199	295.899	-50.7
ENSMUSG00000033767	229473	D930015E06Rik	blue	37.3264	13.7461	23.5803	-9.83417
ENSMUSG00000033809	208624	Alg3	blue	734.941	235.088	499.854	-264.766
ENSMUSG00000033862	234854	Cdk10	blue	176.886	78.6562	98.2302	-19.574
ENSMUSG00000033863	16601	Klf9	blue	1341.25	364.948	976.305	-611.357
ENSMUSG00000033883	241944	D3Ertd254e	blue	261.562	131.639	129.923	1.71609
ENSMUSG00000033900	213582	Map9	blue	419.926	194.944	224.982	-30.0374
ENSMUSG00000033916	68953	Chmp2a	blue	376.876	132.045	244.831	-112.786
ENSMUSG00000033938	66916	Ndufb7	blue	225.356	87.5851	137.771	-50.1861
ENSMUSG00000033940	101314	Brk1	blue	610.362	286.524	323.837	-37.3126
ENSMUSG00000033943	29808	Mga	blue	894.95	340.426	554.525	-214.099
ENSMUSG00000033964	226470	Zbtb41	blue	146.262	34.3527	111.909	-77.5565
ENSMUSG00000033965	20502	Slc16a2	blue	556.726	212.545	344.181	-131.637
ENSMUSG00000033970	69263	Rfc3	blue	557.145	205.874	351.27	-145.396
ENSMUSG00000033983	12812	Coil	blue	644.946	194.698	450.248	-255.55
ENSMUSG00000034006	66943	Pqlc1	blue	264.813	67.8114	197.002	-129.191
ENSMUSG00000034037	232237	Fgd5	blue	28.4727	13.5471	14.9256	-1.3785
ENSMUSG00000034075	228136	Zdhhc5	blue	219.938	71.4834	148.454	-76.971
ENSMUSG00000034101	12388	Ctnnd1	blue	146.841	63.916	82.9251	-19.0091
ENSMUSG00000034118	22021	Tpst1	blue	153.98	74.7729	79.2075	-4.43461
ENSMUSG00000034126	217734	Pomt2	blue	17.659	8.68012	8.97883	-0.298707
ENSMUSG00000034135	70661	Sik3	blue	20.4169	9.72782	10.6891	-0.96129
ENSMUSG00000034154	68142	Ino80	blue	836.536	376.957	459.579	-82.6226
ENSMUSG00000034156	207777	Bzrap1	blue	53.3467	20.5665	32.7802	-12.2137
ENSMUSG00000034164	140703	Emid1	blue	588.594	228.573	360.021	-131.447
ENSMUSG00000034175	279766	Rhbdd3	blue	622.138	209.527	412.611	-203.084
ENSMUSG00000034205	94352	Loxl2	blue	701.648	231.179	470.469	-239.29
ENSMUSG00000034218	11920	Atm	blue	696.399	240.715	455.684	-214.968
ENSMUSG00000034220	14733	Gpc1	blue	756.278	378.079	378.199	-0.119894
ENSMUSG00000034245	232232	Hdac11	blue	147.295	84.2776	63.0178	21.2598
ENSMUSG00000034259	109075	Exosc4	blue	198.285	98.9595	99.3257	-0.366155
ENSMUSG00000034290	217718	Nek9	blue	583.743	306.606	277.137	29.4688
ENSMUSG00000034292	74019	Traf3ip1	blue	281.382	142.29	139.093	3.197
ENSMUSG00000034341	22378	Wbp2	blue	178.054	63.4991	114.555	-51.0555
ENSMUSG00000034343	67921	Ube2f	blue	1169.17	331.476	837.692	-506.216
ENSMUSG00000034379	69544	Wdr5b	blue	76.2856	18.6108	57.6747	-39.0639
ENSMUSG00000034390	74440	Cmip	blue	444.878	228.329	216.549	11.7803
ENSMUSG00000034413	240055	Neurl1b	blue	446.093	98.0777	348.015	-249.937
ENSMUSG00000034424	68133	Gcsh	blue	1072.97	431.518	641.449	-209.931
ENSMUSG00000034480	54004	Diap2	blue	280.792	106.891	173.902	-67.0109
ENSMUSG00000034522	380912	Zfp395	blue	56.1191	21.3025	34.8167	-13.5142
ENSMUSG00000034573	19249	Ptpn13	blue	933.427	373.503	559.923	-186.42
ENSMUSG00000034614	216505	Pik3ip1	blue	498.005	281.38	216.625	64.7546
ENSMUSG00000034617	210009	Mtrr	blue	735.019	312.3	422.72	-110.42
ENSMUSG00000034653	240255	Ythdc2	blue	16.1158	3.86253	12.2533	-8.39074
ENSMUSG00000034659	68539	Tmem109	blue	130.102	72.101	58.0013	14.0997
ENSMUSG00000034675	56320	Dbn1	blue	1147.95	390.532	757.421	-366.889
ENSMUSG00000034686	432763	Prr7	blue	176.748	94.6592	82.0889	12.5702
ENSMUSG00000034738	329416	Nostrin	blue	594.539	264.059	330.48	-66.4206
ENSMUSG00000034751	328329	Mast4	blue	220.235	132.385	87.8491	44.5363
ENSMUSG00000034789	19336	Rab24	blue	225.471	102.691	122.781	-20.0902
ENSMUSG00000034793	68401	G6pc3	blue	16.8544	8.23623	8.61822	-0.381986
ENSMUSG00000034818	319586	Celf5	blue	26.2481	5.40916	20.839	-15.4298
ENSMUSG00000034826	269113	Nup54	blue	18.7178	5.15679	13.561	-8.40423
ENSMUSG00000034829	234404	Nxnl1	blue	176.786	64.3349	112.451	-48.1164
ENSMUSG00000034832	194388	Tet3	blue	20.3801	5.84865	14.5315	-8.68282
ENSMUSG00000034855	15945	Cxcl10	blue	211.81	97.1238	114.686	-17.5625
ENSMUSG00000034863	382014	Ano8	blue	63.3461	36.6186	26.7276	9.89101
ENSMUSG00000034892	20090	Rps29	blue	806.823	347.086	459.737	-112.651
ENSMUSG00000034926	74754	Dhcr24	blue	757.824	194.9	562.923	-368.023
ENSMUSG00000034928	105239	Rnf44	blue	395.572	227.938	167.634	60.3037
ENSMUSG00000034940	217030	Synrg	blue	79.8929	30.8438	49.0491	-18.2052
ENSMUSG00000034951	233824	Cog7	blue	172.479	77.2814	95.1974	-17.916
ENSMUSG00000034994	13629	Eef2	blue	988.818	460.715	528.104	-67.3887
ENSMUSG00000035000	13482	Dpp4	blue	180.939	107.266	73.6738	33.5917
ENSMUSG00000035047	215194	Kri1	blue	947.806	242.163	705.644	-463.481
ENSMUSG00000035062	245522	Zc4h2	blue	20.8809	11.4807	9.40017	2.08052
ENSMUSG00000035078	210376	Mtmr9	blue	145.865	44.9333	100.932	-55.9984
ENSMUSG00000035126	242584	Wdr78	blue	25.3187	6.8522	18.4665	-11.6143
ENSMUSG00000035139	75420	Secisbp2	blue	62.7194	24.465	38.2543	-13.7893
ENSMUSG00000035161	18130	Ints6	blue	687.262	317.998	369.264	-51.2665
ENSMUSG00000035206	73218	Sppl2b	blue	244.853	95.9401	148.913	-52.9728
ENSMUSG00000035232	236900	Pdk3	blue	396.348	197.42	198.928	-1.5083
ENSMUSG00000035234	70681	Fam175a	blue	63.0869	25.48	37.6069	-12.1269
ENSMUSG00000035268	18769	Pkig	blue	31.9407	11.1073	20.8334	-9.72609
ENSMUSG00000035275	242570	Raver2	blue	393.213	159.413	233.8	-74.3877
ENSMUSG00000035278	78670	Plekhj1	blue	645.148	346.119	299.028	47.0911
ENSMUSG00000035279	269855	Ssc5d	blue	20.9719	7.56653	13.4053	-5.83881
ENSMUSG00000035297	26891	Cops4	blue	727.948	147.025	580.923	-433.898
ENSMUSG00000035314	233552	Gdpd5	blue	393.681	218.882	174.799	44.0834
ENSMUSG00000035367	74386	Rmi1	blue	542.757	186.34	356.417	-170.078
ENSMUSG00000035370	100113398	Adat3	blue	18.2717	8.23463	10.0371	-1.80244
ENSMUSG00000035403	241324	Crb2	blue	32.9	16.074	16.826	-0.75203
ENSMUSG00000035413	103743	Tmem98	blue	631.687	200.721	430.966	-230.245
ENSMUSG00000035443	77862	Thyn1	blue	942.722	433.174	509.548	-76.3739
ENSMUSG00000035476	66724	Tab3	blue	24.3535	5.36023	18.9932	-13.633
ENSMUSG00000035495	272027	Tstd2	blue	261.508	100.919	160.589	-59.6695
ENSMUSG00000035557	16667	Krt17	blue	191.44	63.3091	128.131	-64.8221
ENSMUSG00000035585	66078	Tsen34	blue	168.483	89.4496	79.033	10.4167
ENSMUSG00000035615	666060	Frmpd1	blue	216.819	126.826	89.9936	36.832
ENSMUSG00000035632	232791	Cnot3	blue	689.569	219.645	469.924	-250.28
ENSMUSG00000035686	21835	Thrsp	blue	118.013	47.4029	70.6099	-23.207
ENSMUSG00000035697	70719	Hmha1	blue	279.99	101.207	178.783	-77.5757
ENSMUSG00000035704	381903	Alg8	blue	375.678	165.376	210.303	-44.9269
ENSMUSG00000035713	244144	Usp35	blue	97.9502	30.0687	67.8815	-37.8128
ENSMUSG00000035765	69190	Dym	blue	243.54	146.896	96.6432	50.2533
ENSMUSG00000035851	231386	Ythdc1	blue	840.499	326.136	514.363	-188.228
ENSMUSG00000035852	78906	Misp	blue	424.618	206.826	217.792	-10.9656
ENSMUSG00000035890	70294	Rnf126	blue	122.959	46.6359	76.3227	-29.6868
ENSMUSG00000035914	102657	Cd276	blue	547.517	215.056	332.46	-117.404
ENSMUSG00000035944	239570	Ttc38	blue	757.517	184.481	573.036	-388.555
ENSMUSG00000035954	238130	Dock4	blue	287.461	90.4692	196.991	-106.522
ENSMUSG00000035992	216742	Fnip1	blue	306.382	75.0185	231.364	-156.345
ENSMUSG00000036002	230088	Fam214b	blue	174.147	59.531	114.616	-55.0849
ENSMUSG00000036009	216292	Mettl25	blue	150.599	53.838	96.7612	-42.9232
ENSMUSG00000036023	11546	Parp2	blue	46.5049	21.4293	25.0756	-3.64634
ENSMUSG00000036093	75423	Arl5a	blue	37.4594	19.3474	18.1121	1.2353
ENSMUSG00000036097	226151	Fam178a	blue	513.766	207.493	306.274	-98.7809
ENSMUSG00000036103	140792	Colec12	blue	279.697	109.872	169.825	-59.9525
ENSMUSG00000036106	109270	Prr5	blue	144.055	66.4333	77.6213	-11.188
ENSMUSG00000036181	50708	Hist1h1c	blue	555.799	110.141	445.658	-335.517
ENSMUSG00000036198	75404	Arhgap36	blue	31.5127	14.0615	17.4512	-3.38974
ENSMUSG00000036199	67184	Ndufa13	blue	572.176	262.806	309.37	-46.5644
ENSMUSG00000036270	234699	Edc4	blue	23.8112	10.321	13.4902	-3.16919
ENSMUSG00000036309	21402	Skp1a	blue	1168.09	403.918	764.168	-360.25
ENSMUSG00000036330	110877	Slc18a1	blue	231.287	74.3612	156.926	-82.5647
ENSMUSG00000036352	98766	Ubac1	blue	547.791	194.999	352.792	-157.792
ENSMUSG00000036368	381110	Rmdn2	blue	30.4461	13.1914	17.2548	-4.06339
ENSMUSG00000036372	69038	Tmem258	blue	647.887	238.478	409.409	-170.931
ENSMUSG00000036376	30946	Abt1	blue	310.196	143.074	167.122	-24.0485
ENSMUSG00000036377	320827	C530008M17Rik	blue	183.528	54.0078	129.52	-75.5126
ENSMUSG00000036403	381644	Cep135	blue	688.75	216.929	471.821	-254.892
ENSMUSG00000036412	545260	Arsi	blue	36.4334	18.0609	18.3725	-0.311683
ENSMUSG00000036430	72726	Tbcc	blue	237.733	97.1673	140.565	-43.398
ENSMUSG00000036459	101543	Wtip	blue	529.013	218.937	310.076	-91.1392
ENSMUSG00000036461	13709	Elf1	blue	1261.05	341.467	919.583	-578.116
ENSMUSG00000036504	75454	Phpt1	blue	1235.77	425.273	810.493	-385.22
ENSMUSG00000036513	52245	Commd2	blue	146.383	40.702	105.681	-64.9788
ENSMUSG00000036523	268527	Greb1	blue	31.217	13.2078	18.0092	-4.80134
ENSMUSG00000036528	19024	Ppfibp2	blue	19.2055	7.75896	11.4466	-3.6876
ENSMUSG00000036533	260409	Cdc42ep3	blue	662.078	164.986	497.092	-332.106
ENSMUSG00000036598	244608	Ccdc113	blue	83.9549	23.335	60.6199	-37.2849
ENSMUSG00000036646	227619	Man1b1	blue	185.448	76.2802	109.168	-32.8873
ENSMUSG00000036676	237500	Tmtc3	blue	69.8968	28.7028	41.194	-12.4912
ENSMUSG00000036748	67116	Cuedc2	blue	225.266	110.988	114.278	-3.29044
ENSMUSG00000036782	67455	Klhl13	blue	432.585	231.824	200.761	31.0628
ENSMUSG00000036822	106021	Topors	blue	400.827	211.852	188.975	22.8766
ENSMUSG00000036845	75660	Lin37	blue	130.635	29.9294	100.706	-70.7762
ENSMUSG00000036890	227835	Gtdc1	blue	121.293	38.8367	82.4565	-43.6197
ENSMUSG00000036894	74012	Rap2b	blue	731.351	157.723	573.628	-415.904
ENSMUSG00000036918	225049	Ttc7	blue	122.519	66.5958	55.923	10.6729
ENSMUSG00000036948	231807	BC037034	blue	42.7131	19.6981	23.0149	-3.31677
ENSMUSG00000036980	21343	Taf6	blue	479.095	223.868	255.227	-31.3595
ENSMUSG00000036985	208884	Zdhhc9	blue	214.561	133.947	80.6132	53.3343
ENSMUSG00000036990	73945	Otud4	blue	922.439	322.14	600.299	-278.159
ENSMUSG00000037010	30878	Apln	blue	85.7672	47.4971	38.27	9.22708
ENSMUSG00000037022	109136	Mmaa	blue	18.9882	5.83669	13.1515	-7.31478
ENSMUSG00000037025	15376	Foxa2	blue	765.947	403.981	361.966	42.0145
ENSMUSG00000037049	20597	Smpd1	blue	116.948	44.9623	71.9857	-27.0235
ENSMUSG00000037103	212123	Dcaf15	blue	535.79	158.138	377.652	-219.514
ENSMUSG00000037134	102182	Prmt10	blue	21.191	7.13136	14.0597	-6.92829
ENSMUSG00000037148	78514	Arhgap10	blue	225.05	109.36	115.69	-6.33077
ENSMUSG00000037171	18119	Nodal	blue	263.986	143.567	120.419	23.1484
ENSMUSG00000037172	243780	E330009J07Rik	blue	15.937	7.37213	8.56483	-1.1927
ENSMUSG00000037190	56368	Cyb561d2	blue	4.74777	1.58876	3.15901	-1.57024
ENSMUSG00000037204	68118	Atg101	blue	257.342	141.795	115.547	26.2484
ENSMUSG00000037210	231128	Fam193a	blue	232.781	136.292	96.4893	39.8025
ENSMUSG00000037221	68929	Mospd3	blue	523.938	141.419	382.519	-241.1
ENSMUSG00000037262	16588	Kin	blue	171.666	91.9187	79.747	12.1717
ENSMUSG00000037278	69071	Tmem97	blue	474.049	185.009	289.04	-104.03
ENSMUSG00000037295	100017	Ldlrap1	blue	691.664	226.486	465.178	-238.691
ENSMUSG00000037316	67384	Bag4	blue	394.491	168.544	225.948	-57.4039
ENSMUSG00000037335	15110	Hand1	blue	39.2149	10.0399	29.175	-19.1351
ENSMUSG00000037339	74504	Fam53a	blue	15.0968	6.86415	8.23266	-1.36851
ENSMUSG00000037351	226977	Actr1b	blue	1122.68	431.482	691.197	-259.715
ENSMUSG00000037428	381677	Vgf	blue	428.876	122.609	306.267	-183.658
ENSMUSG00000037474	76843	Dtl	blue	537.483	221.494	315.989	-94.4951
ENSMUSG00000037486	75302	Asxl2	blue	963.937	330.225	633.712	-303.488
ENSMUSG00000037487	70790	Ubr5	blue	943.754	207.973	735.781	-527.808
ENSMUSG00000037499	66208	Nenf	blue	774.558	323.983	450.575	-126.592
ENSMUSG00000037533	192786	Rapgef6	blue	951.058	374.101	576.957	-202.856
ENSMUSG00000037536	78938	Fbxo34	blue	53.2897	25.6789	27.6108	-1.93194
ENSMUSG00000037544	218977	Dlgap5	blue	67.7285	33.183	34.5455	-1.36251
ENSMUSG00000037570	51812	Mcrs1	blue	202.519	89.5223	112.997	-23.4747
ENSMUSG00000037628	72391	Cdkn3	blue	74.5845	30.5008	44.0837	-13.5829
ENSMUSG00000037640	22718	Zfp60	blue	127.183	36.1056	91.0769	-54.9713
ENSMUSG00000037643	18759	Prkci	blue	963.055	349.702	613.353	-263.65
ENSMUSG00000037679	70435	Inf2	blue	228.529	79.1828	149.346	-70.1631
ENSMUSG00000037740	99045	Mrps26	blue	520.334	232.246	288.088	-55.842
ENSMUSG00000037750	216971	Fam222b	blue	89.4379	47.9641	41.4738	6.49036
ENSMUSG00000037773	319513	Pced1a	blue	496.791	147.662	349.128	-201.466
ENSMUSG00000037791	268448	Phf12	blue	282.688	144.265	138.423	5.84199
ENSMUSG00000037847	225994	Nmrk1	blue	505.156	240.371	264.785	-24.4146
ENSMUSG00000037876	108829	Jmjd1c	blue	241.818	113.119	128.699	-15.5801
ENSMUSG00000037894	51788	H2afz	blue	1224.77	387.181	837.589	-450.408
ENSMUSG00000037921	234311	Ddx60	blue	101.874	31.8733	70.001	-38.1277
ENSMUSG00000037926	237860	Ssh2	blue	275.765	92.2925	183.472	-91.1796
ENSMUSG00000037949	102566	Ano10	blue	590.582	307.945	282.637	25.3074
ENSMUSG00000037958	237859	Ccdc55	blue	643.663	339.962	303.701	36.2614
ENSMUSG00000037960	68480	1110007C09Rik	blue	133.884	74.6549	59.2287	15.4261
ENSMUSG00000037972	20621	Snn	blue	739.238	204.036	535.203	-331.167
ENSMUSG00000037989	75607	Wnk2	blue	306.993	176.72	130.273	46.4468
ENSMUSG00000038005	72612	2700029M09Rik	blue	299.817	152.478	147.339	5.13899
ENSMUSG00000038047	230376	Haus6	blue	263.259	142.481	120.779	21.702
ENSMUSG00000038060	320256	Dlec1	blue	107.086	27.2323	79.8539	-52.6216
ENSMUSG00000038092	15496	Hsd3b5	blue	20.8212	8.14657	12.6747	-4.52811
ENSMUSG00000038116	228829	Phf20	blue	926.033	324.291	601.742	-277.451
ENSMUSG00000038128	12326	Camk4	blue	21.0207	6.28543	14.7352	-8.4498
ENSMUSG00000038167	213522	Plekhg6	blue	69.3633	20.5333	48.83	-28.2967
ENSMUSG00000038168	210530	Leprel1	blue	481.506	255.391	226.115	29.2765
ENSMUSG00000038178	215113	Slc43a2	blue	845.615	263.222	582.393	-319.171
ENSMUSG00000038210	15396	Hoxa11	blue	145.227	45.6492	99.5779	-53.9287
ENSMUSG00000038267	73102	Slc22a23	blue	274.421	102.304	172.117	-69.8128
ENSMUSG00000038298	59020	Pdzk1	blue	595.851	323.793	272.058	51.7349
ENSMUSG00000038301	71982	Snx10	blue	529.11	190.466	338.645	-148.179
ENSMUSG00000038342	208104	Mlxip	blue	24.9007	5.31719	19.5835	-14.2663
ENSMUSG00000038366	16796	Lasp1	blue	641.919	271.17	370.749	-99.5792
ENSMUSG00000038383	228812	Pigu	blue	9.84854	3.84757	6.00098	-2.15341
ENSMUSG00000038437	246198	Mllt6	blue	981.758	311.124	670.635	-359.511
ENSMUSG00000038495	229603	Otud7b	blue	669.047	216.411	452.636	-236.225
ENSMUSG00000038518	16468	Jarid2	blue	1090.85	293.141	797.707	-504.566
ENSMUSG00000038520	233204	Tbc1d17	blue	288.719	96.8975	191.822	-94.9242
ENSMUSG00000038523	75480	1700003F12Rik	blue	215.997	100.675	115.321	-14.6464
ENSMUSG00000038526	23831	Car14	blue	1203.05	453.395	749.654	-296.259
ENSMUSG00000038527	232371	C1rl	blue	185.909	46.8302	139.079	-92.2489
ENSMUSG00000038535	235469	Zfp280d	blue	142.616	75.9208	66.695	9.22583
ENSMUSG00000038552	64339	Fndc4	blue	889.273	290.05	599.223	-309.173
ENSMUSG00000038563	101592	Eftud1	blue	141.477	54.6935	86.7834	-32.0899
ENSMUSG00000038582	320717	Pptc7	blue	587.018	187.893	399.125	-211.232
ENSMUSG00000038594	100038725	Cep85l	blue	461.107	113.753	347.353	-233.6
ENSMUSG00000038611	101471	Phrf1	blue	700.63	242.444	458.186	-215.742
ENSMUSG00000038612	17210	Mcl1	blue	934.376	359.126	575.25	-216.124
ENSMUSG00000038619	56205	Ensa	blue	68.0412	26.263	41.7783	-15.5153
ENSMUSG00000038622	69790	Med30	blue	5.36653	1.8663	3.50023	-1.63393
ENSMUSG00000038708	54214	Golga4	blue	1023.71	284.287	739.427	-455.14
ENSMUSG00000038740	72543	Mvb12b	blue	430.699	228.584	202.116	26.4679
ENSMUSG00000038742	70726	Angptl6	blue	259.761	87.592	172.169	-84.577
ENSMUSG00000038751	20459	Ptk6	blue	93.3486	39.356	53.9927	-14.6367
ENSMUSG00000038774	77987	Ascc3	blue	191.413	43.9882	147.425	-103.437
ENSMUSG00000038781	106766	Stap2	blue	53.8466	23.0701	30.7765	-7.70644
ENSMUSG00000038784	53621	Cnot4	blue	225.988	80.9948	144.993	-63.998
ENSMUSG00000038806	208768	Sde2	blue	743.598	283.428	460.17	-176.742
ENSMUSG00000038843	14537	Gcnt1	blue	336.663	193.197	143.466	49.7303
ENSMUSG00000038888	233189	Ctu1	blue	132.771	56.3805	76.3901	-20.0096
ENSMUSG00000038895	319601	Zfp653	blue	20.1884	7.58424	12.6042	-5.01994
ENSMUSG00000038914	23856	Dido1	blue	826.268	250.114	576.154	-326.039
ENSMUSG00000038936	109232	Sccpdh	blue	318.923	192.747	126.176	66.5715
ENSMUSG00000038954	109115	Supt3	blue	316.067	188.41	127.657	60.7527
ENSMUSG00000038957	353190	Edc3	blue	921.879	373.434	548.445	-175.011
ENSMUSG00000038965	22195	Ube2l3	blue	816.596	274.79	541.806	-267.016
ENSMUSG00000038982	17828	Bloc1s5	blue	199.395	57.0405	142.355	-85.3141
ENSMUSG00000038991	105245	Txndc5	blue	80.7368	48.3641	32.3728	15.9913
ENSMUSG00000039000	100763	Ube3c	blue	79.9596	30.4299	49.5296	-19.0997
ENSMUSG00000039004	12161	Bmp6	blue	278.593	154.264	124.329	29.9345
ENSMUSG00000039007	54381	Cpq	blue	8.19329	2.21666	5.97663	-3.75996
ENSMUSG00000039050	228983	Osbpl2	blue	27.9952	8.95006	19.0452	-10.0951
ENSMUSG00000039059	99296	Hrh3	blue	407.501	119.207	288.294	-169.088
ENSMUSG00000039117	228980	Taf4a	blue	90.9271	31.0181	59.909	-28.8909
ENSMUSG00000039168	223453	Dap	blue	247.815	136.954	110.861	26.0927
ENSMUSG00000039195	73737	1110008P14Rik	blue	32.309	14.0007	18.3083	-4.30762
ENSMUSG00000039209	68172	Rpl39l	blue	569.715	198.903	370.812	-171.908
ENSMUSG00000039217	16173	Il18	blue	224.775	94.0347	130.741	-36.7061
ENSMUSG00000039220	52040	Ppp1r10	blue	456.8	244.872	211.928	32.9444
ENSMUSG00000039221	68028	Rpl22l1	blue	418.425	196.061	222.365	-26.3039
ENSMUSG00000039298	214444	Cdk5rap2	blue	203.729	83.2514	120.477	-37.2257
ENSMUSG00000039315	27278	Clnk	blue	21.0298	9.13731	11.8924	-2.75513
ENSMUSG00000039328	68867	Rnf122	blue	405.192	195.282	209.91	-14.6279
ENSMUSG00000039329	73679	Tex19.1	blue	158.259	56.2688	101.99	-45.7213
ENSMUSG00000039345	239706	Mettl22	blue	288.587	138.852	149.735	-10.8829
ENSMUSG00000039385	12563	Cdh6	blue	357.825	201.569	156.257	45.3119
ENSMUSG00000039405	76453	Prss23	blue	13.0257	6.74139	6.28435	0.457036
ENSMUSG00000039481	18188	Nrtn	blue	22.9038	9.4684	13.4354	-3.96703
ENSMUSG00000039483	72323	Asb6	blue	76.001	37.8982	38.1028	-0.20451
ENSMUSG00000039531	72580	Zufsp	blue	697.852	158.874	538.977	-380.103
ENSMUSG00000039611	67063	Tmem246	blue	651.328	207.481	443.847	-236.366
ENSMUSG00000039662	57295	Icmt	blue	240.99	91.9891	149.001	-57.0119
ENSMUSG00000039670	66431	Oxld1	blue	37.1022	15.9608	21.1413	-5.18047
ENSMUSG00000039683	330222	Sdk1	blue	36.8704	18.8681	18.0023	0.865816
ENSMUSG00000039701	99526	Usp53	blue	847.786	218.021	629.765	-411.744
ENSMUSG00000039756	99480	Dnttip2	blue	390.937	221.881	169.055	52.8262
ENSMUSG00000039787	99151	Cercam	blue	64.8526	33.6919	31.1607	2.53115
ENSMUSG00000039891	378431	Txlnb	blue	144.45	60.9314	83.519	-22.5876
ENSMUSG00000039936	18707	Pik3cd	blue	79.4572	38.8274	40.6298	-1.80239
ENSMUSG00000039960	69581	Rhou	blue	461.463	272.286	189.178	83.1081
ENSMUSG00000039967	30046	Zfp292	blue	502.21	216.807	285.403	-68.5966
ENSMUSG00000039976	207592	Tbc1d16	blue	127.093	61.5601	65.5332	-3.97305
ENSMUSG00000040022	74998	Rab11fip2	blue	81.9996	24.9999	56.9996	-31.9997
ENSMUSG00000040084	12236	Bub1b	blue	415.958	189.019	226.939	-37.9208
ENSMUSG00000040123	219105	Zmym5	blue	68.6936	31.7067	36.9869	-5.28027
ENSMUSG00000040124	98376	Gorab	blue	18.7091	7.70036	11.0088	-3.30841
ENSMUSG00000040152	21825	Thbs1	blue	15.8446	7.9262	7.9184	0.00779898
ENSMUSG00000040212	13732	Emp3	blue	441.438	133.694	307.743	-174.049
ENSMUSG00000040219	235330	Ttc12	blue	177.44	92.6014	84.839	7.76235
ENSMUSG00000040220	104346	Gas8	blue	7.65322	1.90119	5.75202	-3.85083
ENSMUSG00000040225	226562	Prrc2c	blue	900.878	364.354	536.524	-172.171
ENSMUSG00000040236	66682	Trappc5	blue	812.624	190.499	622.124	-431.625
ENSMUSG00000040249	16971	Lrp1	blue	411.475	126.901	284.574	-157.673
[truncated: 10,949 more rows]

## Sheet: black_kME
ENSEMBL	ENTREZID	SYMBOL	kME
ENSMUSG00000032193	16835	Ldlr	-0.952042
ENSMUSG00000093930	208715	Hmgcs1	-0.905466
ENSMUSG00000032263	12040	Bckdhb	-0.873949
ENSMUSG00000026675	15490	Hsd17b7	-0.871967
ENSMUSG00000022204	68966	Ngdn	-0.848552
ENSMUSG00000001855	227720	Nup214	-0.831973
ENSMUSG00000053907	232087	Mat2a	-0.818775
ENSMUSG00000024045	56399	Akap8	-0.805504
ENSMUSG00000034930	20166	Rtkn	-0.784557
ENSMUSG00000041506	27966	Rrp9	-0.777191
ENSMUSG00000023473	107934	Celsr3	-0.769622
ENSMUSG00000057342	56632	Sphk2	-0.746129
ENSMUSG00000027293	98878	Ehd4	-0.746047
ENSMUSG00000116564	NA	NA	-0.741039
ENSMUSG00000028101	229615	Pias3	-0.737201
ENSMUSG00000063800	230596	Prpf38a	-0.729594
ENSMUSG00000028961	110208	Pgd	-0.729284
ENSMUSG00000005103	22388	Wdr1	-0.727934
ENSMUSG00000097487	73635	Ptges3l	-0.725061
ENSMUSG00000029461	319604	Fam168a	-0.717268
ENSMUSG00000070284	331026	Gmppb	-0.70458
ENSMUSG00000031153	54645	Gripap1	-0.700729
ENSMUSG00000018865	29859	Sult4a1	-0.694071
ENSMUSG00000024158	14651	Hagh	-0.690869
ENSMUSG00000037993	64340	Dhx38	-0.688684
ENSMUSG00000033099	97961	Nol12	-0.68748
ENSMUSG00000036932	26926	Aifm1	-0.68303
ENSMUSG00000024799	73166	Tm7sf2	-0.681105
ENSMUSG00000073771	NA	NA	-0.664112
ENSMUSG00000033253	230676	Szt2	-0.663284
ENSMUSG00000022075	246710	Rhobtb2	-0.647768
ENSMUSG00000020755	57230	Sap30bp	-0.646988
ENSMUSG00000097080	73516	1700086O06Rik	-0.643063
ENSMUSG00000030595	18036	Nfkbib	-0.642495
ENSMUSG00000097328	21944	Tnfsf12	-0.637806
ENSMUSG00000040389	99512	Wdr47	-0.636381
ENSMUSG00000007987	67286	Ift22	-0.630209
ENSMUSG00000078776	319482	9530053A07Rik	-0.623858
ENSMUSG00000027933	229543	Ints3	-0.614225
ENSMUSG00000057219	276905	Armc7	-0.605272
ENSMUSG00000002496	22084	Tsc2	-0.605102
ENSMUSG00000055491	226169	Pprc1	-0.604878
ENSMUSG00000041241	68350	Mul1	-0.599571
ENSMUSG00000037085	68260	Trmt12	-0.598582
ENSMUSG00000039055	268465	Eme1	-0.597889
ENSMUSG00000110221	NA	NA	-0.594154
ENSMUSG00000097062	NA	NA	-0.591544
ENSMUSG00000024970	68229	AI846148	-0.588283
ENSMUSG00000056854	18994	Pou3f4	-0.585984
ENSMUSG00000049764	64453	Zfp280b	-0.58217
ENSMUSG00000078184	NA	NA	-0.572862
ENSMUSG00000029647	72587	Pan3	-0.562888
ENSMUSG00000006335	69714	Tfpt	-0.552668
ENSMUSG00000068663	74374	Clec16a	-0.537942
ENSMUSG00000029547	68510	Ints1	-0.535099
ENSMUSG00000005774	53970	Rfx5	-0.522838
ENSMUSG00000038374	60365	Rbm8a	-0.519837
ENSMUSG00000023025	207214	Larp4	-0.518658
ENSMUSG00000097896	NA	NA	-0.518565
ENSMUSG00000042216	52850	Sgsm1	-0.514902
ENSMUSG00000091144	628705	Phf11c	-0.514282
ENSMUSG00000051220	236930	Ercc6l	-0.505948
ENSMUSG00000059005	229279	Hnrnpa3	-0.505619
ENSMUSG00000024697	14675	Gna14	-0.500514
ENSMUSG00000085347	NA	NA	-0.500261
ENSMUSG00000031262	102920	Cenpi	-0.49877
ENSMUSG00000020495	74133	Smg8	-0.498756
ENSMUSG00000001018	20615	Snapin	-0.49434
ENSMUSG00000056770	52690	Setd3	-0.488839
ENSMUSG00000026831	69327	1700007K13Rik	-0.487445
ENSMUSG00000022579	68453	Gpihbp1	-0.46931
ENSMUSG00000057594	70317	Arl16	-0.455562
ENSMUSG00000054715	232878	Zscan22	-0.454174
ENSMUSG00000020461	73324	1700034F02Rik	-0.449975
ENSMUSG00000037818	269423	3110057O12Rik	-0.439462
ENSMUSG00000033276	269209	Stk36	-0.436437
ENSMUSG00000075122	12519	Cd80	-0.427044
ENSMUSG00000047539	67948	Fbxo28	-0.419608
ENSMUSG00000051065	239796	Mb21d2	-0.419502
ENSMUSG00000046991	71682	Wdr27	-0.405981
ENSMUSG00000039523	230967	Cep104	-0.405146
ENSMUSG00000060336	245174	Zfp937	-0.405017
ENSMUSG00000024395	225341	Lims2	-0.404762
ENSMUSG00000101523	NA	NA	-0.395924
ENSMUSG00000003575	382056	Crtc1	-0.393101
ENSMUSG00000020752	170472	Recql5	-0.384869
ENSMUSG00000051339	243219	2900026A02Rik	-0.381065
ENSMUSG00000027551	22722	Zfp64	-0.36937
ENSMUSG00000040102	232539	Klhl42	-0.36671
ENSMUSG00000039201	209815	Tbc1d25	-0.354766
ENSMUSG00000045414	68861	1190002N15Rik	-0.350243
ENSMUSG00000054034	331532	Tceal5	-0.346574
ENSMUSG00000043789	71768	Vwce	-0.330175
ENSMUSG00000031371	73738	Haus7	-0.329057
ENSMUSG00000026927	68112	Sdccag3	-0.315577
ENSMUSG00000029126	18196	Nsg1	-0.31026
ENSMUSG00000045102	272158	Poln	0.277847
ENSMUSG00000090110	17763	Mtcp1	0.289318
ENSMUSG00000022179	74359	4931414P19Rik	0.291245
ENSMUSG00000026495	68226	Efcab2	0.30282
ENSMUSG00000035711	27261	Dok3	0.305395
ENSMUSG00000060397	243833	Zfp128	0.30651
ENSMUSG00000078817	378425	Nlrp12	0.310901
ENSMUSG00000036916	208968	Zfp280c	0.310965
ENSMUSG00000025738	214931	Fbxl16	0.314347
ENSMUSG00000060579	14198	Fhit	0.316834
ENSMUSG00000056749	18030	Nfil3	0.321008
ENSMUSG00000056978	66438	Hamp2	0.322377
ENSMUSG00000048970	59048	C1galt1c1	0.327712
ENSMUSG00000033355	67775	Rtp4	0.33755
ENSMUSG00000097812	NA	NA	0.349003
ENSMUSG00000066894	231668	Vsig10	0.350471
ENSMUSG00000026111	67387	Unc50	0.353842
ENSMUSG00000022664	74102	Slc35a5	0.354601
ENSMUSG00000110020	NA	NA	0.356445
ENSMUSG00000075284	215280	Wipf1	0.357854
ENSMUSG00000021884	56794	Hacl1	0.360667
ENSMUSG00000024978	14732	Gpam	0.363592
ENSMUSG00000102748	NA	NA	0.366142
ENSMUSG00000039763	246738	Dnajc28	0.36642
ENSMUSG00000020364	21408	Zfp354a	0.36977
ENSMUSG00000034898	70598	Filip1	0.371259
ENSMUSG00000030108	14412	Slc6a13	0.373953
ENSMUSG00000027474	228788	Ccm2l	0.374261
ENSMUSG00000031090	78914	Nadsyn1	0.376682
ENSMUSG00000008822	66204	Acyp1	0.378402
ENSMUSG00000030386	67370	Zfp606	0.382296
ENSMUSG00000018238	14566	Gdf9	0.383968
ENSMUSG00000033306	210126	Lpp	0.385583
ENSMUSG00000049152	223337	Ugt3a2	0.387221
ENSMUSG00000036856	22417	Wnt4	0.387494
ENSMUSG00000075070	75722	4932412D23Rik	0.387513
ENSMUSG00000030131	17837	Mug2	0.390243
ENSMUSG00000100680	NA	NA	0.392155
ENSMUSG00000110594	NA	NA	0.393188
ENSMUSG00000052794	72254	1700030K09Rik	0.393305
ENSMUSG00000053128	213211	Rnf26	0.39563
ENSMUSG00000037621	71093	Atoh8	0.397139
ENSMUSG00000021357	66482	Exoc2	0.399871
ENSMUSG00000031972	11459	Acta1	0.401499
ENSMUSG00000024774	52024	Ankrd22	0.401932
ENSMUSG00000029570	16848	Lfng	0.403776
ENSMUSG00000020389	213084	Cdkl3	0.404915
ENSMUSG00000050730	71544	Arhgap42	0.407828
ENSMUSG00000111947	NA	NA	0.409129
ENSMUSG00000031962	12555	Cdh15	0.410149
ENSMUSG00000085511	NA	NA	0.414438
ENSMUSG00000079144	319266	A130010J15Rik	0.414705
ENSMUSG00000029797	243369	Sspo	0.420471
ENSMUSG00000026424	171469	Gpr37l1	0.420487
ENSMUSG00000110588	NA	NA	0.421037
ENSMUSG00000055137	192136	Sugct	0.422381
ENSMUSG00000020778	69535	Ten1	0.422872
ENSMUSG00000028577	18786	Plaa	0.422895
ENSMUSG00000038780	75788	Smurf1	0.427893
ENSMUSG00000050332	72345	Amer1	0.430829
ENSMUSG00000034906	215387	Ncaph	0.443698
ENSMUSG00000007035	17687	Msh5	0.443805
ENSMUSG00000030470	13009	Csrp3	0.445359
ENSMUSG00000024781	16889	Lipa	0.446772
ENSMUSG00000016024	16803	Lbp	0.452306
ENSMUSG00000020812	66293	1810032O08Rik	0.45243
ENSMUSG00000001768	74030	Rin2	0.452478
ENSMUSG00000015957	22411	Wnt11	0.453061
ENSMUSG00000005087	12505	Cd44	0.453351
ENSMUSG00000024907	14419	Gal	0.454818
ENSMUSG00000109969	NA	NA	0.456373
ENSMUSG00000028140	78523	Mrpl9	0.461158
ENSMUSG00000033788	26903	Dysf	0.461239
ENSMUSG00000018143	17135	Mafk	0.463405
ENSMUSG00000030643	75985	Rab30	0.463771
ENSMUSG00000031858	74549	Mau2	0.46868
ENSMUSG00000007850	59013	Hnrnph1	0.469726
ENSMUSG00000045932	15958	Ifit2	0.472514
ENSMUSG00000033377	114301	Palmd	0.47269
ENSMUSG00000085310	NA	NA	0.473135
ENSMUSG00000050799	319177	Hist1h2ba	0.473904
ENSMUSG00000047085	272381	Lrrc4b	0.474244
ENSMUSG00000008028	69349	1700008O03Rik	0.477825
ENSMUSG00000038119	57810	Cdon	0.480938
ENSMUSG00000030996	11870	Art1	0.481447
ENSMUSG00000061947	217847	Serpina10	0.481645
ENSMUSG00000035900	223752	Gramd4	0.485152
ENSMUSG00000000326	12846	Comt	0.485865
ENSMUSG00000046942	71967	Mageb16	0.486932
ENSMUSG00000053617	14218	Sh3pxd2a	0.487767
ENSMUSG00000069267	15077	Hist2h3c1	0.49463
ENSMUSG00000043289	75033	Mei4	0.496344
ENSMUSG00000031755	67378	Bbs2	0.497456
ENSMUSG00000002825	60507	Qtrt1	0.497804
ENSMUSG00000049539	80838	Hist1h1a	0.499713
ENSMUSG00000018012	170758	Rac3	0.500426
ENSMUSG00000021680	12919	Crhbp	0.501668
ENSMUSG00000043336	78749	Filip1l	0.503362
ENSMUSG00000030691	207278	Fchsd2	0.504113
ENSMUSG00000030188	66441	Magohb	0.50477
ENSMUSG00000059554	215814	Ccdc28a	0.505107
ENSMUSG00000047246	319179	Hist1h2be	0.506882
ENSMUSG00000043794	NA	NA	0.51393
ENSMUSG00000028327	74152	Stra6l	0.514541
ENSMUSG00000027863	12481	Cd2	0.514915
ENSMUSG00000056598	74665	Lrrc48	0.516018
ENSMUSG00000043913	269693	Ccdc60	0.516881
ENSMUSG00000020583	17182	Matn3	0.518407
ENSMUSG00000021697	218581	Depdc1b	0.518886
ENSMUSG00000099517	NA	NA	0.520923
ENSMUSG00000005533	16001	Igf1r	0.523573
ENSMUSG00000029863	12366	Casp2	0.525759
ENSMUSG00000017978	320405	Cadps2	0.527523
ENSMUSG00000014956	19046	Ppp1cb	0.527679
ENSMUSG00000035521	214505	Gnptg	0.528782
ENSMUSG00000036913	330863	Trim67	0.529274
ENSMUSG00000027326	76464	Casc5	0.530387
ENSMUSG00000031290	210297	Lrch2	0.532682
ENSMUSG00000027593	19383	Raly	0.533614
ENSMUSG00000044317	319197	Gpr4	0.536392
ENSMUSG00000054667	16370	Irs4	0.537342
ENSMUSG00000097930	77610	C330002G04Rik	0.539264
ENSMUSG00000041426	227095	Hibch	0.540275
ENSMUSG00000041491	208518	Cep78	0.542732
ENSMUSG00000029229	74277	Chic2	0.546507
ENSMUSG00000025525	68117	Apool	0.54742
ENSMUSG00000072763	NA	NA	0.548008
ENSMUSG00000101355	NA	NA	0.548954
ENSMUSG00000107096	NA	NA	0.551386
ENSMUSG00000039307	238023	Hexdc	0.552385
ENSMUSG00000015149	64383	Sirt2	0.55447
ENSMUSG00000021211	622402	Akr1c12	0.554568
ENSMUSG00000034311	16571	Kif4	0.556511
ENSMUSG00000000915	29816	Hip1r	0.557148
ENSMUSG00000021497	69672	Txndc15	0.560954
ENSMUSG00000026142	76867	Rhbdd1	0.561609
ENSMUSG00000038572	228802	Bpifb5	0.56802
ENSMUSG00000006418	81018	Rnf114	0.568807
ENSMUSG00000002781	70209	Tmem143	0.570841
ENSMUSG00000031163	69824	Glod5	0.570965
ENSMUSG00000036832	65086	Lpar3	0.57203
ENSMUSG00000060081	319163	Hist1h2aa	0.573678
ENSMUSG00000037606	79196	Osbpl5	0.575229
ENSMUSG00000056899	93757	Immp2l	0.575471
ENSMUSG00000001334	384061	Fndc5	0.575825
ENSMUSG00000029128	100972	Rab28	0.575989
ENSMUSG00000062727	319184	Hist1h2bk	0.576123
ENSMUSG00000034377	68842	Tulp4	0.577358
ENSMUSG00000038506	102323	Dcun1d2	0.577885
ENSMUSG00000074274	434147	D930028M14Rik	0.582155
ENSMUSG00000032852	228770	Rspo4	0.583831
ENSMUSG00000040413	171284	Timd2	0.583981
ENSMUSG00000053153	66722	Spag16	0.584053
ENSMUSG00000033540	15932	Idua	0.584336
ENSMUSG00000032633	216805	Flcn	0.58535
ENSMUSG00000058385	319181	Hist1h2bg	0.585763
ENSMUSG00000047654	83984	Tssk6	0.587084
ENSMUSG00000113346	NA	NA	0.588399
ENSMUSG00000035342	226154	Lzts2	0.595433
ENSMUSG00000038150	66612	Ormdl3	0.59675
ENSMUSG00000031109	209224	Enox2	0.599441
ENSMUSG00000035354	78610	Uvrag	0.600387
ENSMUSG00000045237	68618	1110012L19Rik	0.601507
ENSMUSG00000025983	78016	Ccdc150	0.602687
ENSMUSG00000021391	66336	Cenpp	0.603115
ENSMUSG00000051989	68936	Smim11	0.603354
ENSMUSG00000027584	18389	Oprl1	0.604045
ENSMUSG00000027589	245867	Pcmtd2	0.605811
ENSMUSG00000028483	77634	Snapc3	0.60864
ENSMUSG00000015016	257633	Acsf3	0.609067
ENSMUSG00000024072	67864	Yipf4	0.609363
ENSMUSG00000044364	108832	Tmem74b	0.611488
ENSMUSG00000054619	70152	Mettl7a1	0.611771
ENSMUSG00000078773	623474	Rad54b	0.612876
ENSMUSG00000026404	67997	Ddx59	0.613438
ENSMUSG00000038085	70873	Cnbd2	0.615772
ENSMUSG00000034917	27375	Tjp3	0.619146
ENSMUSG00000042787	208194	Exog	0.619221
ENSMUSG00000027387	57432	Zc3h8	0.619386
ENSMUSG00000040363	71458	Bcor	0.622332
ENSMUSG00000097222	68434	1010001N08Rik	0.624132
ENSMUSG00000020015	237459	Cdk17	0.624245
ENSMUSG00000038473	70729	Nos1ap	0.625329
ENSMUSG00000038368	230393	Focad	0.625769
ENSMUSG00000040935	242726	Padi6	0.627148
ENSMUSG00000043165	16939	Lor	0.62722
ENSMUSG00000086431	NA	NA	0.628342
ENSMUSG00000029627	67235	Zkscan14	0.628468
ENSMUSG00000033157	213012	Abhd10	0.630437
ENSMUSG00000073411	14964	H2-D1	0.63272
ENSMUSG00000039741	268515	Bahcc1	0.632876
ENSMUSG00000036835	66340	Psenen	0.634378
ENSMUSG00000021756	16195	Il6st	0.635151
ENSMUSG00000053007	231991	Creb5	0.635231
ENSMUSG00000031538	18791	Plat	0.63559
ENSMUSG00000056820	53424	Tsnax	0.637991
ENSMUSG00000037072	93684	2015-09-01	0.638038
ENSMUSG00000069274	100041230	Hist1h4m	0.640293
ENSMUSG00000069274	100041230	Hist1h4m	0.640293
ENSMUSG00000027570	12841	Col9a3	0.640858
ENSMUSG00000096188	97487	Cmtm4	0.645877
ENSMUSG00000028782	230775	Bai2	0.647043
ENSMUSG00000020310	17123	Madcam1	0.64715
ENSMUSG00000030987	20866	Stim1	0.64798
ENSMUSG00000041132	100637	N4bp2l1	0.648828
ENSMUSG00000073894	76572	Rbmxl2	0.651868
ENSMUSG00000050854	230678	Tmem125	0.652893
ENSMUSG00000032329	66867	Hmg20a	0.653519
ENSMUSG00000022237	67434	Ankrd33b	0.653582
ENSMUSG00000025453	18115	Nnt	0.655599
ENSMUSG00000037716	382077	Ccdc33	0.655698
ENSMUSG00000015090	19215	Ptgds	0.656451
ENSMUSG00000031523	50768	Dlc1	0.65784
ENSMUSG00000074622	16658	Mafb	0.659936
ENSMUSG00000078439	72273	Smim24	0.660154
ENSMUSG00000033624	319518	Pdpr	0.660662
ENSMUSG00000024155	75178	Meiob	0.661359
ENSMUSG00000040441	216441	Slc26a10	0.661517
ENSMUSG00000040690	107581	Col16a1	0.661834
ENSMUSG00000027884	229725	Clcc1	0.661851
ENSMUSG00000022322	20419	Shcbp1	0.66221
ENSMUSG00000055980	16367	Irs1	0.662699
ENSMUSG00000026620	226778	Mark1	0.663376
ENSMUSG00000018171	75909	Vmp1	0.664357
ENSMUSG00000024135	78586	Srbd1	0.666569
ENSMUSG00000028089	68058	Chd1l	0.667445
ENSMUSG00000012443	16551	Kif11	0.668728
ENSMUSG00000002428	20585	Hltf	0.669151
ENSMUSG00000020092	27355	Pald1	0.67041
ENSMUSG00000022548	11815	Apod	0.670978
ENSMUSG00000029071	13542	Dvl1	0.671792
ENSMUSG00000095993	NA	NA	0.672242
ENSMUSG00000034235	78787	Usp54	0.673634
ENSMUSG00000060981	69386	Hist1h4h	0.674889
ENSMUSG00000050567	103806	Maml1	0.675306
ENSMUSG00000044991	73747	1110034G24Rik	0.675412
ENSMUSG00000007989	14365	Fzd3	0.675649
ENSMUSG00000060093	100041230	Hist1h4m	0.675842
ENSMUSG00000060093	100041230	Hist1h4m	0.675842
ENSMUSG00000031170	209837	Slc38a5	0.677394
ENSMUSG00000007030	27762	Vwa7	0.678879
ENSMUSG00000048550	208967	Thnsl1	0.684439
ENSMUSG00000029503	231602	P2rx2	0.685129
ENSMUSG00000035835	216152	Lppr3	0.685518
ENSMUSG00000035863	18483	Palm	0.685837
ENSMUSG00000002996	73389	Hbp1	0.687675
ENSMUSG00000030815	68961	Phkg2	0.689091
ENSMUSG00000039865	213603	Slc44a3	0.689271
ENSMUSG00000026258	73234	3110079O15Rik	0.690428
ENSMUSG00000025219	14179	Fgf8	0.691724
ENSMUSG00000028716	67182	Pdzk1ip1	0.692433
ENSMUSG00000063239	268934	Grm4	0.693768
ENSMUSG00000031411	75829	Prame	0.694227
ENSMUSG00000071068	328833	Treml2	0.695942
ENSMUSG00000008683	267019	Rps15a	0.696241
ENSMUSG00000034685	217219	Fam171a2	0.6985
ENSMUSG00000029501	71782	Ankle2	0.698852
ENSMUSG00000018474	216848	Chd3	0.699014
ENSMUSG00000040446	225283	Rprd1a	0.69967
ENSMUSG00000034610	230594	Zcchc11	0.700128
ENSMUSG00000054708	70615	Ankrd24	0.702809
ENSMUSG00000078952	NA	NA	0.703323
ENSMUSG00000025086	72133	Trub1	0.706083
ENSMUSG00000064061	224170	Dzip3	0.706708
ENSMUSG00000020130	66687	Tbc1d15	0.706968
ENSMUSG00000056216	12611	Cebpg	0.708246
ENSMUSG00000069270	319164	Hist1h2ac	0.712315
ENSMUSG00000063838	58804	Cdc42ep5	0.71242
ENSMUSG00000032624	78798	Eml4	0.71319
ENSMUSG00000097055	NA	NA	0.714775
ENSMUSG00000050640	231503	Tmem150c	0.715644
ENSMUSG00000024074	50766	Crim1	0.71721
ENSMUSG00000040828	106757	Catsperd	0.718309
ENSMUSG00000053768	66075	Chchd3	0.722322
ENSMUSG00000039166	432442	Akap7	0.722575
ENSMUSG00000021103	17420	Mnat1	0.724432
ENSMUSG00000060572	17150	Mfap2	0.727857
ENSMUSG00000040618	74551	Pck2	0.728828
ENSMUSG00000096284	54382	Tcstv1	0.729426
ENSMUSG00000040549	75786	Ckap5	0.730749
ENSMUSG00000040331	67872	Nsmce4a	0.734427
ENSMUSG00000023022	65970	Lima1	0.735387
ENSMUSG00000035640	100503659	Dos	0.73567
ENSMUSG00000054263	16880	Lifr	0.737168
ENSMUSG00000058558	100503670	Rpl5	0.74017
ENSMUSG00000039831	214137	Arhgap29	0.740284
ENSMUSG00000027357	66586	Crls1	0.740849
ENSMUSG00000027932	26568	Slc27a3	0.743427
ENSMUSG00000049536	237052	Tceal1	0.743846
ENSMUSG00000054046	626834	Klk13	0.743898
ENSMUSG00000027620	170791	Rbm39	0.745566
ENSMUSG00000027217	241556	Tspan18	0.746016
ENSMUSG00000006642	69852	Tcf23	0.746897
ENSMUSG00000078949	100043899	R3hdml	0.749087
ENSMUSG00000022040	13850	Ephx2	0.749142
ENSMUSG00000039714	235415	Cplx3	0.750125
ENSMUSG00000037032	11785	Apbb1	0.750162
ENSMUSG00000021466	19206	Ptch1	0.750741
ENSMUSG00000055013	347722	Agap1	0.751601
ENSMUSG00000015882	209707	Lcorl	0.753635
ENSMUSG00000073725	68421	Lmbrd1	0.75427
ENSMUSG00000053654	68239	Krt42	0.755648
ENSMUSG00000024924	22359	Vldlr	0.75617
ENSMUSG00000097974	NA	NA	0.756366
ENSMUSG00000026955	72080	Sapcd2	0.756405
ENSMUSG00000025016	107358	Tm9sf3	0.757642
ENSMUSG00000039159	22214	Ube2h	0.759343
ENSMUSG00000025193	66388	Cutc	0.760381
ENSMUSG00000084844	NA	NA	0.762119
ENSMUSG00000025451	218693	Paip1	0.764101
ENSMUSG00000023963	56050	Cyp39a1	0.764457
ENSMUSG00000038555	225362	Reep2	0.767953
ENSMUSG00000035561	72535	Aldh1b1	0.772679
ENSMUSG00000032826	109676	Ank2	0.772904
ENSMUSG00000043300	26879	B3galnt1	0.774011
ENSMUSG00000112858	NA	NA	0.774813
ENSMUSG00000008855	15184	Hdac5	0.777991
ENSMUSG00000020086	404634	H2afy2	0.778545
ENSMUSG00000019927	216080	Ube2d1	0.778603
ENSMUSG00000026082	56210	Rev1	0.781114
ENSMUSG00000041592	237979	Sdk2	0.782887
ENSMUSG00000064023	259277	Klk8	0.783203
ENSMUSG00000020728	76380	Cep112	0.785071
ENSMUSG00000025920	29819	Stau2	0.786722
ENSMUSG00000005150	67836	Wdr83	0.787492
ENSMUSG00000005374	27368	Tbl2	0.78884
ENSMUSG00000002997	19088	Prkar2b	0.789278
ENSMUSG00000024976	56392	Shoc2	0.791371
ENSMUSG00000040957	63955	Cables1	0.792134
ENSMUSG00000056501	12608	Cebpb	0.792357
ENSMUSG00000025407	14632	Gli1	0.792739
ENSMUSG00000027122	212772	Arl14ep	0.793437
ENSMUSG00000009905	70750	Kdsr	0.795015
ENSMUSG00000028024	13809	Enpep	0.795383
ENSMUSG00000023088	17250	Abcc1	0.796549
ENSMUSG00000069272	319166	Hist1h2ae	0.796905
ENSMUSG00000009633	14373	G0s2	0.797298
ENSMUSG00000030587	72275	2200002D01Rik	0.798291
ENSMUSG00000035530	20918	Eif1	0.798345
ENSMUSG00000010067	56289	Rassf1	0.799415
ENSMUSG00000002204	16541	Napsa	0.802189
ENSMUSG00000070283	66706	Ndufaf3	0.806186
ENSMUSG00000043140	66690	Tmem186	0.80652
ENSMUSG00000055403	232217	4933427D06Rik	0.807543
ENSMUSG00000016382	102866	Pls3	0.808214
ENSMUSG00000033434	107999	Gtpbp6	0.809152
ENSMUSG00000015981	57740	Stk32c	0.809456
ENSMUSG00000039473	170644	Ubn1	0.811134
ENSMUSG00000062753	106672	AI413582	0.81308
ENSMUSG00000020390	22210	Ube2b	0.814974
ENSMUSG00000024597	20496	Slc12a2	0.816409
ENSMUSG00000069835	69215	Sat2	0.822145
ENSMUSG00000024056	67052	Ndc80	0.822935
ENSMUSG00000054675	231633	Tmem119	0.8238
ENSMUSG00000026003	11363	Acadl	0.826446
ENSMUSG00000017707	26943	Serinc3	0.828398
ENSMUSG00000030428	57776	Ttyh1	0.830411
ENSMUSG00000031751	23802	Amfr	0.830872
ENSMUSG00000038393	56338	Txnip	0.834035
ENSMUSG00000032666	69399	1700025G04Rik	0.834662
ENSMUSG00000006412	18637	Pfdn2	0.835317
ENSMUSG00000026688	66447	Mgst3	0.835899
ENSMUSG00000054727	75514	1700013H16Rik	0.836771
ENSMUSG00000021773	69156	Comtd1	0.837304
ENSMUSG00000109814	NA	NA	0.838937
ENSMUSG00000034518	70823	Hmgxb4	0.83908
ENSMUSG00000063060	20680	Sox7	0.842262
ENSMUSG00000029782	72649	Tmem209	0.843975
ENSMUSG00000020330	15366	Hmmr	0.847518
ENSMUSG00000038151	12142	Prdm1	0.848702
ENSMUSG00000027669	14696	Gnb4	0.849494
ENSMUSG00000062901	75785	Klhl24	0.851131
ENSMUSG00000035121	382913	Neil2	0.851434
ENSMUSG00000096175	NA	NA	0.85206
ENSMUSG00000050197	73614	Rhox13	0.855407
ENSMUSG00000062444	11775	Ap3b2	0.857994
ENSMUSG00000024194	67675	Cuta	0.858757
ENSMUSG00000037563	20055	Rps16	0.859056
ENSMUSG00000099632	NA	NA	0.860357
ENSMUSG00000004098	53867	Col5a3	0.860616
ENSMUSG00000037166	68458	Ppp1r14a	0.86135
ENSMUSG00000041313	11987	Slc7a1	0.861477
ENSMUSG00000027233	67578	Patl2	0.862637
ENSMUSG00000031770	64209	Herpud1	0.862666
ENSMUSG00000068739	20226	Sars	0.863508
ENSMUSG00000020585	17775	Laptm4a	0.867054
ENSMUSG00000017754	18830	Pltp	0.870242
ENSMUSG00000040010	20539	Slc7a5	0.872365
ENSMUSG00000038900	269261	Rpl12	0.872943
ENSMUSG00000032715	228775	Trib3	0.87426
ENSMUSG00000016346	16536	Kcnq2	0.875455
ENSMUSG00000006717	66834	Acot13	0.876001
ENSMUSG00000097971	NA	NA	0.876462
ENSMUSG00000028573	75578	Fggy	0.882403
ENSMUSG00000002980	57278	Bcam	0.887711
ENSMUSG00000020069	432467	Hnrnph3	0.891015
ENSMUSG00000027706	69276	Sec62	0.89249
ENSMUSG00000097772	100503199	5430416N02Rik	0.892742
ENSMUSG00000015937	26914	H2afy	0.895861
ENSMUSG00000033318	14872	Gstt2	0.895862
ENSMUSG00000031066	236733	Usp11	0.897235
ENSMUSG00000013160	11972	Atp6v0d1	0.897522
ENSMUSG00000006800	72043	Sulf2	0.897683
ENSMUSG00000011114	21376	Tbrg1	0.899291
ENSMUSG00000026489	67426	Adck3	0.903509
ENSMUSG00000042712	22381	Wbp5	0.907596
ENSMUSG00000031217	13641	Efnb1	0.907608
ENSMUSG00000032827	243725	Ppp1r9a	0.908067
ENSMUSG00000097624	328747	Gm5091	0.908964
ENSMUSG00000027227	20322	Sord	0.912555
ENSMUSG00000021097	94040	Clmn	0.912707
ENSMUSG00000027012	13427	Dync1i2	0.921358
ENSMUSG00000038415	15220	Foxq1	0.924035
ENSMUSG00000028173	68151	Wls	0.925498
ENSMUSG00000006941	68969	Eif1b	0.925812
ENSMUSG00000037492	320158	Zmat4	0.929822
ENSMUSG00000024975	18569	Pdcd4	0.933402
ENSMUSG00000024738	58803	Pga5	0.934083
ENSMUSG00000014846	67971	Tppp3	0.93638
ENSMUSG00000019124	69938	Scrn1	0.940148
ENSMUSG00000046607	12123	Hrk	0.964594
ENSMUSG00000042659	66412	Arrdc4	0.969055

## Sheet: black_kME<-0.08 
ID	Description	GeneRatio	BgRatio	pvalue	p.adjust (FDR)	qvalue	geneID	Count
GO:0071404	cellular response to low-density lipoprotein particle stimulus	2/8	15/23210	1.08911e-05	0.000721537	0.000298073	16835/208715	2
GO:0008203	cholesterol metabolic process	3/8	126/23210	8.57583e-06	0.000721537	0.000298073	15490/16835/208715	3
GO:0016125	sterol metabolic process	3/8	135/23210	1.05495e-05	0.000721537	0.000298073	15490/16835/208715	3
GO:1902652	secondary alcohol metabolic process	3/8	131/23210	9.63887e-06	0.000721537	0.000298073	15490/16835/208715	3
GO:0055094	response to lipoprotein particle	2/8	25/23210	3.10639e-05	0.00160467	0.000662904	16835/208715	2
GO:0071402	cellular response to lipoprotein particle stimulus	2/8	27/23210	3.63322e-05	0.00160467	0.000662904	16835/208715	2
GO:0071398	cellular response to fatty acid	2/8	36/23210	6.51105e-05	0.0024649	0.00101827	56399/16835	2
GO:0006695	cholesterol biosynthetic process	2/8	46/23210	0.000106783	0.00278586	0.00115086	15490/208715	2
GO:0016126	sterol biosynthetic process	2/8	52/23210	0.000136665	0.00278586	0.00115086	15490/208715	2
GO:0070542	response to fatty acid	2/8	51/23210	0.000131431	0.00278586	0.00115086	56399/16835	2
GO:1902653	secondary alcohol biosynthetic process	2/8	47/23210	0.00011151	0.00278586	0.00115086	15490/208715	2
GO:0006066	alcohol metabolic process	3/8	314/23210	0.000130599	0.00278586	0.00115086	15490/16835/208715	3
GO:0008202	steroid metabolic process	3/8	301/23210	0.000115236	0.00278586	0.00115086	15490/16835/208715	3
GO:1901615	organic hydroxy compound metabolic process	3/8	481/23210	0.000458356	0.00867603	0.00358414	15490/16835/208715	3
GO:0014074	response to purine-containing compound	2/8	107/23210	0.000578964	0.0102284	0.00422542	232087/208715	2
GO:0046165	alcohol biosynthetic process	2/8	141/23210	0.00100175	0.0165915	0.0068541	15490/208715	2
GO:0006694	steroid biosynthetic process	2/8	156/23210	0.0012239	0.0190784	0.00788145	15490/208715	2
GO:0007039	protein catabolic process in the vacuole	1/8	11/23210	0.00378576	0.0347176	0.0143421	16835	1
GO:0007076	mitotic chromosome condensation	1/8	15/23210	0.00515928	0.0347176	0.0143421	56399	1
GO:0009081	branched-chain amino acid metabolic process	1/8	16/23210	0.0055024	0.0347176	0.0143421	12040	1
GO:0009083	branched-chain amino acid catabolic process	1/8	15/23210	0.00515928	0.0347176	0.0143421	12040	1
GO:0010896	regulation of triglyceride catabolic process	1/8	14/23210	0.00481606	0.0347176	0.0143421	16835	1
GO:0016114	terpenoid biosynthetic process	1/8	15/23210	0.00515928	0.0347176	0.0143421	208715	1
GO:0030299	intestinal cholesterol absorption	1/8	13/23210	0.00447273	0.0347176	0.0143421	16835	1
GO:0033127	regulation of histone phosphorylation	1/8	14/23210	0.00481606	0.0347176	0.0143421	56399	1
GO:0034214	protein hexamerization	1/8	10/23210	0.00344212	0.0347176	0.0143421	232087	1
GO:0035376	sterol import	1/8	12/23210	0.00412929	0.0347176	0.0143421	16835	1
GO:0042159	lipoprotein catabolic process	1/8	15/23210	0.00515928	0.0347176	0.0143421	16835	1
GO:0043031	negative regulation of macrophage activation	1/8	14/23210	0.00481606	0.0347176	0.0143421	16835	1
GO:0044241	lipid digestion	1/8	16/23210	0.0055024	0.0347176	0.0143421	16835	1
GO:0046500	S-adenosylmethionine metabolic process	1/8	14/23210	0.00481606	0.0347176	0.0143421	232087	1
GO:0070508	cholesterol import	1/8	12/23210	0.00412929	0.0347176	0.0143421	16835	1
GO:0071379	cellular response to prostaglandin stimulus	1/8	16/23210	0.0055024	0.0347176	0.0143421	56399	1
GO:0071380	cellular response to prostaglandin E stimulus	1/8	13/23210	0.00447273	0.0347176	0.0143421	56399	1
GO:0098856	intestinal lipid absorption	1/8	16/23210	0.0055024	0.0347176	0.0143421	16835	1
GO:0150079	negative regulation of neuroinflammatory response	1/8	11/23210	0.00378576	0.0347176	0.0143421	16835	1
GO:1903978	regulation of microglial cell activation	1/8	15/23210	0.00515928	0.0347176	0.0143421	16835	1
GO:1990000	amyloid fibril formation	1/8	16/23210	0.0055024	0.0347176	0.0143421	16835	1
GO:0006732	coenzyme metabolic process	2/8	331/23210	0.0053641	0.0347176	0.0143421	232087/208715	2
GO:0006790	sulfur compound metabolic process	2/8	272/23210	0.00365699	0.0347176	0.0143421	232087/208715	2
GO:0071229	cellular response to acid chemical	2/8	278/23210	0.00381645	0.0347176	0.0143421	56399/16835	2
GO:1901617	organic hydroxy compound biosynthetic process	2/8	229/23210	0.00260966	0.0347176	0.0143421	15490/208715	2
GO:0010867	positive regulation of triglyceride biosynthetic process	1/8	17/23210	0.00584542	0.0356107	0.0147111	16835	1
GO:0006644	phospholipid metabolic process	2/8	348/23210	0.00591271	0.0356107	0.0147111	16835/208715	2
GO:0034695	response to prostaglandin E	1/8	18/23210	0.00618834	0.0364424	0.0150547	56399	1
GO:0010866	regulation of triglyceride biosynthetic process	1/8	21/23210	0.00721646	0.0367344	0.0151753	16835	1
GO:0031065	positive regulation of histone deacetylation	1/8	21/23210	0.00721646	0.0367344	0.0151753	56399	1
GO:0032366	intracellular sterol transport	1/8	22/23210	0.00755897	0.0367344	0.0151753	16835	1
GO:0032367	intracellular cholesterol transport	1/8	22/23210	0.00755897	0.0367344	0.0151753	16835	1
GO:0034383	low-density lipoprotein particle clearance	1/8	23/23210	0.00790136	0.0367344	0.0151753	16835	1
GO:0034694	response to prostaglandin	1/8	21/23210	0.00721646	0.0367344	0.0151753	56399	1
GO:0046475	glycerophospholipid catabolic process	1/8	23/23210	0.00790136	0.0367344	0.0151753	16835	1
GO:0048143	astrocyte activation	1/8	20/23210	0.00687386	0.0367344	0.0151753	16835	1
GO:0048712	negative regulation of astrocyte differentiation	1/8	19/23210	0.00653115	0.0367344	0.0151753	16835	1
GO:0001101	response to acid chemical	2/8	364/23210	0.00645185	0.0367344	0.0151753	56399/16835	2
GO:0009991	response to extracellular stimulus	2/8	401/23210	0.00778215	0.0367344	0.0151753	16835/12040	2
GO:0031667	response to nutrient levels	2/8	371/23210	0.00669461	0.0367344	0.0151753	16835/12040	2
GO:0006730	one-carbon metabolic process	1/8	26/23210	0.00892794	0.0387853	0.0160225	232087	1
GO:0019433	triglyceride catabolic process	1/8	26/23210	0.00892794	0.0387853	0.0160225	16835	1
GO:0090208	positive regulation of triglyceride metabolic process	1/8	26/23210	0.00892794	0.0387853	0.0160225	16835	1
GO:0150077	regulation of neuroinflammatory response	1/8	25/23210	0.00858585	0.0387853	0.0160225	16835	1
GO:0032365	intracellular lipid transport	1/8	27/23210	0.00926992	0.0389925	0.0161081	16835	1
GO:0050996	positive regulation of lipid catabolic process	1/8	27/23210	0.00926992	0.0389925	0.0161081	16835	1
GO:0031063	regulation of histone deacetylation	1/8	28/23210	0.0096118	0.0391866	0.0161883	56399	1
GO:0090312	positive regulation of protein deacetylation	1/8	28/23210	0.0096118	0.0391866	0.0161883	56399	1
GO:0090181	regulation of cholesterol metabolic process	1/8	29/23210	0.00995358	0.0399651	0.0165099	16835	1
GO:0000462	maturation of SSU-rRNA from tricistronic rRNA transcript (SSU-rRNA, 5.8S rRNA, LSU-rRNA)	1/8	31/23210	0.0106368	0.0413059	0.0170638	68966	1
GO:0006084	acetyl-CoA metabolic process	1/8	33/23210	0.0113197	0.0413059	0.0170638	208715	1
GO:0008299	isoprenoid biosynthetic process	1/8	31/23210	0.0106368	0.0413059	0.0170638	208715	1
GO:0016572	histone phosphorylation	1/8	35/23210	0.0120021	0.0413059	0.0170638	56399	1
GO:0019432	triglyceride biosynthetic process	1/8	35/23210	0.0120021	0.0413059	0.0170638	16835	1
GO:0034381	plasma lipoprotein particle clearance	1/8	35/23210	0.0120021	0.0413059	0.0170638	16835	1
GO:0045686	negative regulation of glial cell differentiation	1/8	35/23210	0.0120021	0.0413059	0.0170638	16835	1
GO:0046461	neutral lipid catabolic process	1/8	35/23210	0.0120021	0.0413059	0.0170638	16835	1
GO:0046464	acylglycerol catabolic process	1/8	35/23210	0.0120021	0.0413059	0.0170638	16835	1
GO:0048710	regulation of astrocyte differentiation	1/8	35/23210	0.0120021	0.0413059	0.0170638	16835	1
GO:0097242	amyloid-beta clearance	1/8	32/23210	0.0109783	0.0413059	0.0170638	16835	1
GO:0007616	long-term memory	1/8	38/23210	0.0130249	0.0415857	0.0171794	16835	1
GO:0014002	astrocyte development	1/8	38/23210	0.0130249	0.0415857	0.0171794	16835	1
GO:0046460	neutral lipid biosynthetic process	1/8	38/23210	0.0130249	0.0415857	0.0171794	16835	1
GO:0046463	acylglycerol biosynthetic process	1/8	38/23210	0.0130249	0.0415857	0.0171794	16835	1
GO:0046470	phosphatidylcholine metabolic process	1/8	37/23210	0.0126841	0.0415857	0.0171794	16835	1
GO:0050892	intestinal absorption	1/8	37/23210	0.0126841	0.0415857	0.0171794	16835	1
GO:0009395	phospholipid catabolic process	1/8	43/23210	0.0147277	0.0459156	0.0189681	16835	1
GO:0030490	maturation of SSU-rRNA	1/8	43/23210	0.0147277	0.0459156	0.0189681	68966	1
GO:0001774	microglial cell activation	1/8	45/23210	0.015408	0.0463991	0.0191679	16835	1
GO:0002269	leukocyte activation involved in inflammatory response	1/8	45/23210	0.015408	0.0463991	0.0191679	16835	1
GO:0090207	regulation of triglyceride metabolic process	1/8	45/23210	0.015408	0.0463991	0.0191679	16835	1
GO:0030261	chromosome condensation	1/8	47/23210	0.016088	0.0479024	0.0197889	56399	1
GO:0090311	regulation of protein deacetylation	1/8	48/23210	0.0164278	0.0483707	0.0199823	56399	1
GO:0006406	mRNA export from nucleus	1/8	50/23210	0.0171071	0.049276	0.0203563	227720	1
GO:0071427	mRNA-containing ribonucleoprotein complex export from nucleus	1/8	50/23210	0.0171071	0.049276	0.0203563	227720	1
GO:0014014	negative regulation of gliogenesis	1/8	53/23210	0.0181254	0.0509699	0.0210561	16835	1
GO:0043030	regulation of macrophage activation	1/8	54/23210	0.0184646	0.0509699	0.0210561	16835	1
GO:0046503	glycerolipid catabolic process	1/8	54/23210	0.0184646	0.0509699	0.0210561	16835	1
GO:0061900	glial cell activation	1/8	53/23210	0.0181254	0.0509699	0.0210561	16835	1
GO:0050994	regulation of lipid catabolic process	1/8	57/23210	0.0194816	0.0532229	0.0219868	16835	1
GO:0006721	terpenoid metabolic process	1/8	62/23210	0.0211745	0.0553485	0.0228649	208715	1
GO:0015914	phospholipid transport	1/8	63/23210	0.0215128	0.0553485	0.0228649	16835	1
GO:0032720	negative regulation of tumor necrosis factor production	1/8	62/23210	0.0211745	0.0553485	0.0228649	56399	1
GO:0051591	response to cAMP	1/8	61/23210	0.0208361	0.0553485	0.0228649	232087	1
GO:0097006	regulation of plasma lipoprotein particle levels	1/8	61/23210	0.0208361	0.0553485	0.0228649	16835	1
GO:1903556	negative regulation of tumor necrosis factor superfamily cytokine production	1/8	63/23210	0.0215128	0.0553485	0.0228649	56399	1
GO:0042274	ribosomal small subunit biogenesis	1/8	66/23210	0.0225271	0.0563176	0.0232653	68966	1
GO:0071426	ribonucleoprotein complex export from nucleus	1/8	66/23210	0.0225271	0.0563176	0.0232653	227720	1
GO:0150076	neuroinflammatory response	1/8	65/23210	0.0221891	0.0563176	0.0232653	16835	1
GO:0071166	ribonucleoprotein complex localization	1/8	67/23210	0.0228649	0.0566281	0.0233935	227720	1
GO:1903725	regulation of phospholipid metabolic process	1/8	70/23210	0.0238779	0.0585894	0.0242038	16835	1
GO:0016575	histone deacetylation	1/8	72/23210	0.0245528	0.0596925	0.0246595	56399	1
GO:0006405	RNA export from nucleus	1/8	76/23210	0.0259012	0.0615317	0.0254193	227720	1
GO:0015918	sterol transport	1/8	77/23210	0.0262381	0.0615317	0.0254193	16835	1
GO:0030301	cholesterol transport	1/8	77/23210	0.0262381	0.0615317	0.0254193	16835	1
GO:0048844	artery morphogenesis	1/8	76/23210	0.0259012	0.0615317	0.0254193	16835	1
GO:0044272	sulfur compound biosynthetic process	1/8	79/23210	0.0269115	0.0625574	0.025843	232087	1
GO:0006637	acyl-CoA metabolic process	1/8	82/23210	0.0279208	0.0627035	0.0259033	208715	1
GO:0006720	isoprenoid metabolic process	1/8	82/23210	0.0279208	0.0627035	0.0259033	208715	1
GO:0015748	organophosphate ester transport	1/8	82/23210	0.0279208	0.0627035	0.0259033	16835	1
GO:0035383	thioester metabolic process	1/8	82/23210	0.0279208	0.0627035	0.0259033	208715	1
GO:0042632	cholesterol homeostasis	1/8	85/23210	0.0289292	0.0638854	0.0263916	16835	1
GO:0048708	astrocyte differentiation	1/8	85/23210	0.0289292	0.0638854	0.0263916	16835	1
GO:0055092	sterol homeostasis	1/8	86/23210	0.0292652	0.0640931	0.0264774	16835	1
GO:0006476	protein deacetylation	1/8	92/23210	0.0312787	0.065966	0.0272511	56399	1
GO:0009063	cellular amino acid catabolic process	1/8	90/23210	0.0306079	0.065966	0.0272511	12040	1
GO:0042116	macrophage activation	1/8	93/23210	0.0316139	0.065966	0.0272511	16835	1
GO:0045685	regulation of glial cell differentiation	1/8	91/23210	0.0309433	0.065966	0.0272511	16835	1
GO:0046683	response to organophosphorus	1/8	91/23210	0.0309433	0.065966	0.0272511	232087	1
GO:0046889	positive regulation of lipid biosynthetic process	1/8	93/23210	0.0316139	0.065966	0.0272511	16835	1
GO:0006641	triglyceride metabolic process	1/8	99/23210	0.0336231	0.067501	0.0278852	16835	1
GO:0031058	positive regulation of histone modification	1/8	97/23210	0.0329538	0.067501	0.0278852	56399	1
GO:0033865	nucleoside bisphosphate metabolic process	1/8	99/23210	0.0336231	0.067501	0.0278852	208715	1
GO:0033875	ribonucleoside bisphosphate metabolic process	1/8	99/23210	0.0336231	0.067501	0.0278852	208715	1
GO:0034032	purine nucleoside bisphosphate metabolic process	1/8	99/23210	0.0336231	0.067501	0.0278852	208715	1
GO:0007584	response to nutrient	1/8	100/23210	0.0339576	0.0676599	0.0279509	12040	1
GO:0019218	regulation of steroid metabolic process	1/8	102/23210	0.0346264	0.0681217	0.0281416	16835	1
GO:0035601	protein deacylation	1/8	103/23210	0.0349606	0.0681217	0.0281416	56399	1
GO:0098732	macromolecule deacylation	1/8	103/23210	0.0349606	0.0681217	0.0281416	56399	1
GO:0022600	digestive system process	1/8	106/23210	0.0359626	0.0690586	0.0285287	16835	1
GO:0060840	artery development	1/8	106/23210	0.0359626	0.0690586	0.0285287	16835	1
GO:0051028	mRNA transport	1/8	108/23210	0.0366301	0.0698344	0.0288492	227720	1
GO:0021782	glial cell development	1/8	111/23210	0.0376306	0.0708482	0.029268	16835	1
GO:0046822	regulation of nucleocytoplasmic transport	1/8	112/23210	0.0379639	0.0708482	0.029268	227720	1
GO:1905269	positive regulation of chromatin organization	1/8	112/23210	0.0379639	0.0708482	0.029268	56399	1
GO:0006611	protein export from nucleus	1/8	121/23210	0.0409591	0.0754636	0.0311746	227720	1
GO:0006639	acylglycerol metabolic process	1/8	122/23210	0.0412914	0.0754636	0.0311746	16835	1
GO:0007586	digestion	1/8	122/23210	0.0412914	0.0754636	0.0311746	16835	1
GO:0042157	lipoprotein metabolic process	1/8	123/23210	0.0416236	0.0755497	0.0312102	16835	1
GO:0006638	neutral lipid metabolic process	1/8	124/23210	0.0419557	0.0756344	0.0312452	16835	1
GO:0044839	cell cycle G2/M phase transition	1/8	127/23210	0.0429514	0.0769062	0.0317706	56399	1
GO:1901655	cellular response to ketone	1/8	133/23210	0.04494	0.0799268	0.0330184	56399	1
GO:0051168	nuclear export	1/8	135/23210	0.0456021	0.0800301	0.0330611	227720	1
GO:1903364	positive regulation of cellular protein catabolic process	1/8	135/23210	0.0456021	0.0800301	0.0330611	16835	1
GO:0097306	cellular response to alcohol	1/8	136/23210	0.045933	0.0800805	0.0330819	56399	1
GO:0048706	embryonic skeletal system development	1/8	139/23210	0.046925	0.0812753	0.0335755	15490	1
GO:0045017	glycerolipid biosynthetic process	1/8	141/23210	0.0475859	0.0813565	0.033609	16835	1
GO:0055088	lipid homeostasis	1/8	141/23210	0.0475859	0.0813565	0.033609	16835	1
GO:0050729	positive regulation of inflammatory response	1/8	142/23210	0.0479162	0.081396	0.0336254	16835	1
GO:0000070	mitotic sister chromatid segregation	1/8	146/23210	0.0492363	0.0817231	0.0337605	56399	1
GO:0006606	protein import into nucleus	1/8	151/23210	0.0508842	0.0817231	0.0337605	227720	1
GO:0007613	memory	1/8	144/23210	0.0485764	0.0817231	0.0337605	16835	1
GO:0014013	regulation of gliogenesis	1/8	150/23210	0.0505548	0.0817231	0.0337605	16835	1
GO:0050657	nucleic acid transport	1/8	148/23210	0.0498958	0.0817231	0.0337605	227720	1
GO:0050658	RNA transport	1/8	148/23210	0.0498958	0.0817231	0.0337605	227720	1
GO:0050728	negative regulation of inflammatory response	1/8	149/23210	0.0502253	0.0817231	0.0337605	16835	1
GO:0051236	establishment of RNA localization	1/8	151/23210	0.0508842	0.0817231	0.0337605	227720	1
GO:1902904	negative regulation of supramolecular fiber organization	1/8	147/23210	0.0495661	0.0817231	0.0337605	16835	1
GO:0031056	regulation of histone modification	1/8	153/23210	0.0515427	0.082282	0.0339914	56399	1
GO:0051170	import into nucleus	1/8	155/23210	0.0522007	0.0828335	0.0342192	227720	1
GO:0045834	positive regulation of lipid metabolic process	1/8	157/23210	0.0528584	0.0833778	0.0344441	16835	1
GO:0008654	phospholipid biosynthetic process	1/8	158/23210	0.0531871	0.0833999	0.0344532	208715	1
GO:0051291	protein heterooligomerization	1/8	160/23210	0.0538442	0.0839335	0.0346736	232087	1
GO:0032680	regulation of tumor necrosis factor production	1/8	164/23210	0.0551571	0.0854774	0.0353114	56399	1
GO:0006323	DNA packaging	1/8	169/23210	0.056796	0.0855239	0.0353306	56399	1
GO:0032640	tumor necrosis factor production	1/8	167/23210	0.0561407	0.0855239	0.0353306	56399	1
GO:0046890	regulation of lipid biosynthetic process	1/8	170/23210	0.0571235	0.0855239	0.0353306	16835	1
GO:0071706	tumor necrosis factor superfamily cytokine production	1/8	170/23210	0.0571235	0.0855239	0.0353306	56399	1
GO:0097164	ammonium ion metabolic process	1/8	168/23210	0.0564684	0.0855239	0.0353306	16835	1
GO:1903555	regulation of tumor necrosis factor superfamily cytokine production	1/8	166/23210	0.055813	0.0855239	0.0353306	56399	1
GO:0006403	RNA localization	1/8	172/23210	0.0577782	0.0855375	0.0353363	227720	1
GO:1901654	response to ketone	1/8	172/23210	0.0577782	0.0855375	0.0353363	56399	1
GO:0000819	sister chromatid segregation	1/8	180/23210	0.0603929	0.0883994	0.0365185	56399	1
GO:0002695	negative regulation of leukocyte activation	1/8	182/23210	0.0610456	0.0883994	0.0365185	16835	1
GO:0015931	nucleobase-containing compound transport	1/8	181/23210	0.0607193	0.0883994	0.0365185	227720	1
GO:2001252	positive regulation of chromosome organization	1/8	182/23210	0.0610456	0.0883994	0.0365185	56399	1
GO:0009108	coenzyme biosynthetic process	1/8	194/23210	0.0649534	0.093547	0.038645	232087	1
GO:0006364	rRNA processing	1/8	198/23210	0.0662528	0.0943477	0.0389758	68966	1
GO:0044242	cellular lipid catabolic process	1/8	199/23210	0.0665775	0.0943477	0.0389758	16835	1
GO:1902275	regulation of chromatin organization	1/8	197/23210	0.0659281	0.0943477	0.0389758	56399	1
GO:0050866	negative regulation of cell activation	1/8	203/23210	0.0678749	0.0956748	0.039524	16835	1
GO:0007623	circadian rhythm	1/8	208/23210	0.0694945	0.0958121	0.0395808	232087	1
GO:0017038	protein import	1/8	209/23210	0.0698182	0.0958121	0.0395808	227720	1
GO:0045732	positive regulation of protein catabolic process	1/8	210/23210	0.0701417	0.0958121	0.0395808	16835	1
GO:0046434	organophosphate catabolic process	1/8	210/23210	0.0701417	0.0958121	0.0395808	16835	1
GO:0071103	DNA conformation change	1/8	210/23210	0.0701417	0.0958121	0.0395808	56399	1
GO:0097305	response to alcohol	1/8	209/23210	0.0698182	0.0958121	0.0395808	56399	1
GO:0016054	organic acid catabolic process	1/8	213/23210	0.0711117	0.0961459	0.0397187	12040	1
GO:0046395	carboxylic acid catabolic process	1/8	213/23210	0.0711117	0.0961459	0.0397187	12040	1
GO:0002274	myeloid leukocyte activation	1/8	215/23210	0.0717578	0.096527	0.0398761	16835	1
GO:0031348	negative regulation of defense response	1/8	220/23210	0.0733715	0.0981993	0.0405669	16835	1
GO:0006898	receptor-mediated endocytosis	1/8	222/23210	0.0740163	0.0985645	0.0407178	16835	1
GO:0006650	glycerophospholipid metabolic process	1/8	225/23210	0.0749828	0.0993522	0.0410432	16835	1
GO:0016072	rRNA metabolic process	1/8	230/23210	0.0765916	0.100979	0.0417152	68966	1
GO:0010001	glial cell differentiation	1/8	239/23210	0.0794813	0.103248	0.0426525	16835	1
GO:0015850	organic hydroxy compound transport	1/8	239/23210	0.0794813	0.103248	0.0426525	16835	1
GO:1903362	regulation of cellular protein catabolic process	1/8	239/23210	0.0794813	0.103248	0.0426525	16835	1
GO:0031503	protein-containing complex localization	1/8	249/23210	0.0826827	0.106883	0.0441541	227720	1
GO:0051188	cofactor biosynthetic process	1/8	251/23210	0.0833218	0.107186	0.0442794	232087	1
GO:0001818	negative regulation of cytokine production	1/8	259/23210	0.0858744	0.108884	0.0449808	56399	1
GO:0098813	nuclear chromosome segregation	1/8	258/23210	0.0855557	0.108884	0.0449808	56399	1
GO:0140014	mitotic nuclear division	1/8	257/23210	0.0852368	0.108884	0.0449808	56399	1
GO:0006520	cellular amino acid metabolic process	1/8	261/23210	0.0865116	0.109169	0.0450988	12040	1
GO:0034504	protein localization to nucleus	1/8	272/23210	0.0900091	0.113045	0.0466997	227720	1
GO:0071222	cellular response to lipopolysaccharide	1/8	282/23210	0.0931785	0.116473	0.048116	56399	1
GO:0006913	nucleocytoplasmic transport	1/8	289/23210	0.0953913	0.117648	0.0486014	227720	1
GO:0007611	learning or memory	1/8	292/23210	0.0963382	0.117648	0.0486014	16835	1
GO:0048511	rhythmic process	1/8	291/23210	0.0960227	0.117648	0.0486014	232087	1
GO:0051169	nuclear transport	1/8	289/23210	0.0953913	0.117648	0.0486014	227720	1
GO:0071219	cellular response to molecule of bacterial origin	1/8	290/23210	0.095707	0.117648	0.0486014	56399	1
GO:0042254	ribosome biogenesis	1/8	294/23210	0.096969	0.117875	0.0486952	68966	1
GO:0016042	lipid catabolic process	1/8	306/23210	0.100746	0.121784	0.0503101	16835	1
GO:0032103	positive regulation of response to external stimulus	1/8	312/23210	0.102629	0.121784	0.0503101	16835	1
GO:0044282	small molecule catabolic process	1/8	311/23210	0.102315	0.121784	0.0503101	12040	1
GO:0071216	cellular response to biotic stimulus	1/8	313/23210	0.102942	0.121784	0.0503101	56399	1
GO:1990823	response to leukemia inhibitory factor	1/8	311/23210	0.102315	0.121784	0.0503101	232087	1
GO:1990830	cellular response to leukemia inhibitory factor	1/8	311/23210	0.102315	0.121784	0.0503101	232087	1
GO:0007059	chromosome segregation	1/8	317/23210	0.104195	0.122719	0.0506962	56399	1
GO:0042063	gliogenesis	1/8	323/23210	0.106072	0.124375	0.0513803	16835	1
GO:0046486	glycerolipid metabolic process	1/8	325/23210	0.106697	0.124375	0.0513803	16835	1
GO:0050890	cognition	1/8	326/23210	0.107009	0.124375	0.0513803	16835	1
GO:0006869	lipid transport	1/8	330/23210	0.108257	0.125276	0.0517526	16835	1
GO:0006417	regulation of translation	1/8	332/23210	0.108881	0.125421	0.0518125	68966	1
GO:0006909	phagocytosis	1/8	336/23210	0.110127	0.125421	0.0518125	16835	1
GO:0019216	regulation of lipid metabolic process	1/8	338/23210	0.110749	0.125421	0.0518125	16835	1
GO:0032102	negative regulation of response to external stimulus	1/8	336/23210	0.110127	0.125421	0.0518125	16835	1
GO:0050768	negative regulation of neurogenesis	1/8	337/23210	0.110438	0.125421	0.0518125	16835	1
GO:0034470	ncRNA processing	1/8	343/23210	0.112303	0.12664	0.052316	68966	1
GO:1902903	regulation of supramolecular fiber organization	1/8	348/23210	0.113855	0.127846	0.0528142	16835	1
GO:0031331	positive regulation of cellular catabolic process	1/8	355/23210	0.116024	0.128938	0.0532655	16835	1
GO:0032496	response to lipopolysaccharide	1/8	359/23210	0.117261	0.128938	0.0532655	56399	1
GO:0033044	regulation of chromosome organization	1/8	356/23210	0.116333	0.128938	0.0532655	56399	1
GO:0050727	regulation of inflammatory response	1/8	354/23210	0.115714	0.128938	0.0532655	16835	1
GO:0062012	regulation of small molecule metabolic process	1/8	359/23210	0.117261	0.128938	0.0532655	16835	1
GO:0051961	negative regulation of nervous system development	1/8	361/23210	0.117879	0.129082	0.053325	16835	1
GO:0010876	lipid localization	1/8	370/23210	0.120655	0.131039	0.0541335	16835	1
GO:0031349	positive regulation of defense response	1/8	370/23210	0.120655	0.131039	0.0541335	16835	1
GO:0072594	establishment of protein localization to organelle	1/8	374/23210	0.121887	0.131837	0.0544628	227720	1
GO:0002237	response to molecule of bacterial origin	1/8	377/23210	0.122809	0.132089	0.0545669	56399	1
GO:0042176	regulation of protein catabolic process	1/8	378/23210	0.123117	0.132089	0.0545669	16835	1
GO:0034248	regulation of cellular amide metabolic process	1/8	382/23210	0.124345	0.132869	0.0548891	68966	1
GO:0010721	negative regulation of cell development	1/8	387/23210	0.125878	0.133967	0.0553429	16835	1
GO:0044770	cell cycle phase transition	1/8	394/23210	0.128021	0.135703	0.0560598	56399	1
GO:0000280	nuclear division	1/8	409/23210	0.132598	0.139993	0.0578324	56399	1
GO:0015711	organic anion transport	1/8	415/23210	0.134422	0.141357	0.0583956	16835	1
GO:0009150	purine ribonucleotide metabolic process	1/8	423/23210	0.13685	0.142776	0.0589821	208715	1
GO:0009896	positive regulation of catabolic process	1/8	422/23210	0.136547	0.142776	0.0589821	16835	1
GO:0016570	histone modification	1/8	427/23210	0.138061	0.143476	0.0592709	56399	1
GO:0009259	ribonucleotide metabolic process	1/8	433/23210	0.139876	0.144793	0.0598154	208715	1
GO:0022613	ribonucleoprotein complex biogenesis	1/8	439/23210	0.141687	0.145531	0.0601202	68966	1
GO:0032386	regulation of intracellular transport	1/8	438/23210	0.141386	0.145531	0.0601202	227720	1
GO:0016569	covalent chromatin modification	1/8	444/23210	0.143194	0.146511	0.060525	56399	1
GO:0006163	purine nucleotide metabolic process	1/8	447/23210	0.144097	0.146868	0.0606724	208715	1
GO:0019693	ribose phosphate metabolic process	1/8	450/23210	0.144999	0.147221	0.0608183	208715	1
GO:0048285	organelle fission	1/8	456/23210	0.146801	0.148482	0.0613391	56399	1
GO:0034660	ncRNA metabolic process	1/8	467/23210	0.150096	0.151237	0.0624772	68966	1
GO:0002683	negative regulation of immune system process	1/8	473/23210	0.151888	0.152463	0.0629838	16835	1
GO:0072521	purine-containing compound metabolic process	1/8	490/23210	0.156948	0.156948	0.0648367	208715	1
								1
								1
ID	Description	GeneRatio	BgRatio	pvalue	p.adjust (FDR)	qvalue	geneID	Count
mmu00280	Valine, leucine and isoleucine degradation	2/6	56/8774	0.000590414	0.00700528	0.00331829	12040/208715	2
mmu04913	Ovarian steroidogenesis	2/6	61/8774	0.000700528	0.00700528	0.00331829	15490/16835	2
mmu00072	Synthesis and degradation of ketone bodies	1/6	11/74	0.00750082	0.0500055	0.0236868	208715	1
mmu00100	Steroid biosynthesis	1/6	20/8774	0.0136029	0.0610912	0.0289379	15490	1
mmu00650	Butanoate metabolism	1/6	27/8774	0.0183274	0.0610912	0.0289379	208715	1
mmu00900	Terpenoid backbone biosynthesis	1/6	23/8774	0.01563	0.0610912	0.0289379	208715	1
mmu00640	Propanoate metabolism	1/6	33/8774	0.0223619	0.063891	0.0302642	12040	1
mmu00270	Cysteine and methionine metabolism	1/6	52/8774	0.0350467	0.0778816	0.0368913	232087	1
mmu04979	Cholesterol metabolism	1/6	49/8774	0.033053	0.0778816	0.0368913	16835	1
mmu00140	Steroid hormone biosynthesis	1/6	89/8774	0.0593554	0.0847935	0.0401653	15490	1
mmu01230	Biosynthesis of amino acids	1/6	77/8774	0.0515281	0.0847935	0.0401653	232087	1
mmu03320	PPAR signaling pathway	1/6	87/8774	0.0580546	0.0847935	0.0401653	208715	1
mmu04927	Cortisol synthesis and secretion	1/6	70/8774	0.0469372	0.0847935	0.0401653	16835	1
mmu04976	Bile secretion	1/6	72/8774	0.0482507	0.0847935	0.0401653	16835	1
mmu04925	Aldosterone synthesis and secretion	1/6	100/8774	0.0664831	0.0886442	0.0419894	16835	1
mmu05145	Toxoplasmosis	1/6	108/8774	0.0716386	0.0895483	0.0424176	16835	1
mmu04934	Cushing syndrome	1/6	160/8774	0.104574	0.116194	0.055039	16835	1
mmu05160	Hepatitis C	1/6	160/8774	0.104574	0.116194	0.055039	16835	1
mmu03013	RNA transport	1/6	191/8774	0.123741	0.130254	0.0616992	227720	1
mmu04144	Endocytosis	1/6	270/8774	0.171047	0.171047	0.081022	16835	1

## Sheet: black_kME>0.08
ID	Description	GeneRatio	BgRatio	pvalue	p.adjust (FDR)	qvalue	geneID	Count
GO:0000132	establishment of mitotic spindle orientation	1/72	30/23210	0.0890492	0.336818	0.307358	67052	1
GO:0000279	M phase	1/72	14/23210	0.0425763	0.336818	0.307358	22210	1
GO:0000290	deadenylation-dependent decapping of nuclear-transcribed mRNA	1/72	10/23210	0.0305975	0.336818	0.307358	67578	1
GO:0000462	maturation of SSU-rRNA from tricistronic rRNA transcript (SSU-rRNA, 5.8S rRNA, LSU-rRNA)	1/72	31/23210	0.0918787	0.336818	0.307358	20055	1
GO:0001706	endoderm formation	1/72	33/23210	0.0975118	0.336818	0.307358	20680	1
GO:0001779	natural killer cell differentiation	1/72	32/23210	0.0946996	0.336818	0.307358	12142	1
GO:0001865	NK T cell differentiation	1/72	11/23210	0.033606	0.336818	0.307358	12142	1
GO:0001893	maternal placenta development	1/72	31/23210	0.0918787	0.336818	0.307358	12142	1
GO:0001958	endochondral ossification	1/72	31/23210	0.0918787	0.336818	0.307358	231633	1
GO:0002347	response to tumor cell	1/72	27/23210	0.0805083	0.336818	0.307358	56338	1
GO:0003094	glomerular filtration	1/72	21/23210	0.063189	0.336818	0.307358	72043	1
GO:0006000	fructose metabolic process	1/72	10/23210	0.0305975	0.336818	0.307358	20322	1
GO:0006301	postreplication repair	1/72	24/23210	0.0718885	0.336818	0.307358	22210	1
GO:0006336	DNA replication-independent nucleosome assembly	1/72	29/23210	0.0862109	0.336818	0.307358	170644	1
GO:0006482	protein demethylation	1/72	30/23210	0.0890492	0.336818	0.307358	22210	1
GO:0006577	amino-acid betaine metabolic process	1/72	14/23210	0.0425763	0.336818	0.307358	11363	1
GO:0006595	polyamine metabolic process	1/72	19/23210	0.0573448	0.336818	0.307358	69215	1
GO:0006620	posttranslational protein targeting to endoplasmic reticulum membrane	1/72	14/23210	0.0425763	0.336818	0.307358	69276	1
GO:0006658	phosphatidylserine metabolic process	1/72	11/23210	0.033606	0.336818	0.307358	26943	1
GO:0006691	leukotriene metabolic process	1/72	20/23210	0.0602714	0.336818	0.307358	66447	1
GO:0006743	ubiquinone metabolic process	1/72	18/23210	0.0544092	0.336818	0.307358	67426	1
GO:0006744	ubiquinone biosynthetic process	1/72	17/23210	0.0514645	0.336818	0.307358	67426	1
GO:0006775	fat-soluble vitamin metabolic process	1/72	33/23210	0.0975118	0.336818	0.307358	18830	1
GO:0006884	cell volume homeostasis	1/72	31/23210	0.0918787	0.336818	0.307358	20496	1
GO:0007035	vacuolar acidification	1/72	20/23210	0.0602714	0.336818	0.307358	11972	1
GO:0007063	regulation of sister chromatid cohesion	1/72	22/23210	0.0660978	0.336818	0.307358	26914	1
GO:0007064	mitotic sister chromatid cohesion	1/72	24/23210	0.0718885	0.336818	0.307358	26914	1
GO:0007097	nuclear migration	1/72	32/23210	0.0946996	0.336818	0.307358	94040	1
GO:0007128	meiotic prophase I	1/72	12/23210	0.0366053	0.336818	0.307358	22210	1
GO:0007288	sperm axoneme assembly	1/72	17/23210	0.0514645	0.336818	0.307358	22210	1
GO:0007549	dosage compensation	1/72	26/23210	0.0776439	0.336818	0.307358	26914	1
GO:0008214	protein dealkylation	1/72	30/23210	0.0890492	0.336818	0.307358	22210	1
GO:0008216	spermidine metabolic process	1/72	10/23210	0.0305975	0.336818	0.307358	69215	1
GO:0008608	attachment of spindle microtubules to kinetochore	1/72	30/23210	0.0890492	0.336818	0.307358	67052	1
GO:0009110	vitamin biosynthetic process	1/72	22/23210	0.0660978	0.336818	0.307358	18830	1
GO:0009303	rRNA transcription	1/72	30/23210	0.0890492	0.336818	0.307358	26914	1
GO:0009437	carnitine metabolic process	1/72	12/23210	0.0366053	0.336818	0.307358	11363	1
GO:0010575	positive regulation of vascular endothelial growth factor production	1/72	25/23210	0.0747706	0.336818	0.307358	72043	1
GO:0010818	T cell chemotaxis	1/72	19/23210	0.0573448	0.336818	0.307358	20496	1
GO:0010832	negative regulation of myotube differentiation	1/72	18/23210	0.0544092	0.336818	0.307358	231633	1
GO:0010874	regulation of cholesterol efflux	1/72	23/23210	0.0689976	0.336818	0.307358	18830	1
GO:0010875	positive regulation of cholesterol efflux	1/72	16/23210	0.0485109	0.336818	0.307358	18830	1
GO:0014831	gastro-intestinal system smooth muscle contraction	1/72	14/23210	0.0425763	0.336818	0.307358	72043	1
GO:0015802	basic amino acid transport	1/72	13/23210	0.0395954	0.336818	0.307358	11987	1
GO:0015809	arginine transport	1/72	11/23210	0.033606	0.336818	0.307358	11987	1
GO:0016577	histone demethylation	1/72	27/23210	0.0805083	0.336818	0.307358	22210	1
GO:0019321	pentose metabolic process	1/72	13/23210	0.0395954	0.336818	0.307358	75578	1
GO:0019370	leukotriene biosynthetic process	1/72	13/23210	0.0395954	0.336818	0.307358	66447	1
GO:0019400	alditol metabolic process	1/72	22/23210	0.0660978	0.336818	0.307358	20322	1
GO:0022403	cell cycle phase	1/72	23/23210	0.0689976	0.336818	0.307358	22210	1
GO:0030889	negative regulation of B cell proliferation	1/72	19/23210	0.0573448	0.336818	0.307358	12142	1
GO:0030970	retrograde protein transport, ER to cytosol	1/72	27/23210	0.0805083	0.336818	0.307358	64209	1
GO:0031061	negative regulation of histone methylation	1/72	24/23210	0.0718885	0.336818	0.307358	26914	1
GO:0031100	animal organ regeneration	1/72	25/23210	0.0747706	0.336818	0.307358	72043	1
GO:0031294	lymphocyte costimulation	1/72	31/23210	0.0918787	0.336818	0.307358	13641	1
GO:0031295	T cell costimulation	1/72	29/23210	0.0862109	0.336818	0.307358	13641	1
GO:0031664	regulation of lipopolysaccharide-mediated signaling pathway	1/72	19/23210	0.0573448	0.336818	0.307358	12142	1
GO:0032232	negative regulation of actin filament bundle assembly	1/72	31/23210	0.0918787	0.336818	0.307358	243725	1
GO:0032373	positive regulation of sterol transport	1/72	25/23210	0.0747706	0.336818	0.307358	18830	1
GO:0032376	positive regulation of cholesterol transport	1/72	25/23210	0.0747706	0.336818	0.307358	18830	1
GO:0032469	endoplasmic reticulum calcium ion homeostasis	1/72	25/23210	0.0747706	0.336818	0.307358	64209	1
GO:0032823	regulation of natural killer cell differentiation	1/72	19/23210	0.0573448	0.336818	0.307358	12142	1
GO:0033522	histone H2A ubiquitination	1/72	26/23210	0.0776439	0.336818	0.307358	22210	1
GO:0033539	fatty acid beta-oxidation using acyl-CoA dehydrogenase	1/72	11/23210	0.033606	0.336818	0.307358	11363	1
GO:0033687	osteoblast proliferation	1/72	29/23210	0.0862109	0.336818	0.307358	231633	1
GO:0033688	regulation of osteoblast proliferation	1/72	26/23210	0.0776439	0.336818	0.307358	231633	1
GO:0033690	positive regulation of osteoblast proliferation	1/72	14/23210	0.0425763	0.336818	0.307358	231633	1
GO:0033962	cytoplasmic mRNA processing body assembly	1/72	19/23210	0.0573448	0.336818	0.307358	67578	1
GO:0034086	maintenance of sister chromatid cohesion	1/72	13/23210	0.0395954	0.336818	0.307358	26914	1
GO:0034088	maintenance of mitotic sister chromatid cohesion	1/72	12/23210	0.0366053	0.336818	0.307358	26914	1
GO:0034104	negative regulation of tissue remodeling	1/72	24/23210	0.0718885	0.336818	0.307358	231633	1
GO:0034367	protein-containing complex remodeling	1/72	21/23210	0.063189	0.336818	0.307358	18830	1
GO:0034368	protein-lipid complex remodeling	1/72	20/23210	0.0602714	0.336818	0.307358	18830	1
GO:0034369	plasma lipoprotein particle remodeling	1/72	20/23210	0.0602714	0.336818	0.307358	18830	1
GO:0034375	high-density lipoprotein particle remodeling	1/72	12/23210	0.0366053	0.336818	0.307358	18830	1
GO:0034390	smooth muscle cell apoptotic process	1/72	29/23210	0.0862109	0.336818	0.307358	18569	1
GO:0034391	regulation of smooth muscle cell apoptotic process	1/72	29/23210	0.0862109	0.336818	0.307358	18569	1
GO:0034393	positive regulation of smooth muscle cell apoptotic process	1/72	15/23210	0.0455481	0.336818	0.307358	18569	1
GO:0034397	telomere localization	1/72	14/23210	0.0425763	0.336818	0.307358	22210	1
GO:0034501	protein localization to kinetochore	1/72	17/23210	0.0514645	0.336818	0.307358	67052	1
GO:0034724	DNA replication-independent nucleosome organization	1/72	30/23210	0.0890492	0.336818	0.307358	170644	1
GO:0035627	ceramide transport	1/72	11/23210	0.033606	0.336818	0.307358	18830	1
GO:0036075	replacement ossification	1/72	31/23210	0.0918787	0.336818	0.307358	231633	1
GO:0036295	cellular response to increased oxygen levels	1/72	12/23210	0.0366053	0.336818	0.307358	11972	1
GO:0036296	response to increased oxygen levels	1/72	13/23210	0.0395954	0.336818	0.307358	11972	1
GO:0040001	establishment of mitotic spindle localization	1/72	33/23210	0.0975118	0.336818	0.307358	67052	1
GO:0040036	regulation of fibroblast growth factor receptor signaling pathway	1/72	32/23210	0.0946996	0.336818	0.307358	72043	1
GO:0040037	negative regulation of fibroblast growth factor receptor signaling pathway	1/72	19/23210	0.0573448	0.336818	0.307358	72043	1
GO:0042219	cellular modified amino acid catabolic process	1/72	18/23210	0.0544092	0.336818	0.307358	11363	1
GO:0042362	fat-soluble vitamin biosynthetic process	1/72	14/23210	0.0425763	0.336818	0.307358	18830	1
GO:0042790	nucleolar large rRNA transcription by RNA polymerase I	1/72	18/23210	0.0544092	0.336818	0.307358	26914	1
GO:0043090	amino acid import	1/72	29/23210	0.0862109	0.336818	0.307358	11987	1
GO:0043129	surfactant homeostasis	1/72	15/23210	0.0455481	0.336818	0.307358	16541	1
GO:0043951	negative regulation of cAMP-mediated signaling	1/72	29/23210	0.0862109	0.336818	0.307358	22210	1
GO:0045047	protein targeting to ER	1/72	33/23210	0.0975118	0.336818	0.307358	69276	1
GO:0045109	intermediate filament organization	1/72	26/23210	0.0776439	0.336818	0.307358	75785	1
GO:0045141	meiotic telomere clustering	1/72	12/23210	0.0366053	0.336818	0.307358	22210	1
GO:0045577	regulation of B cell differentiation	1/72	32/23210	0.0946996	0.336818	0.307358	12142	1
GO:0045579	positive regulation of B cell differentiation	1/72	17/23210	0.0514645	0.336818	0.307358	12142	1
GO:0045606	positive regulation of epidermal cell differentiation	1/72	22/23210	0.0660978	0.336818	0.307358	26914	1
GO:0045616	regulation of keratinocyte differentiation	1/72	32/23210	0.0946996	0.336818	0.307358	26914	1
GO:0045618	positive regulation of keratinocyte differentiation	1/72	14/23210	0.0425763	0.336818	0.307358	26914	1
GO:0045779	negative regulation of bone resorption	1/72	16/23210	0.0485109	0.336818	0.307358	231633	1
GO:0045836	positive regulation of meiotic nuclear division	1/72	17/23210	0.0514645	0.336818	0.307358	22210	1
GO:0045876	positive regulation of sister chromatid cohesion	1/72	11/23210	0.033606	0.336818	0.307358	26914	1
GO:0046174	polyol catabolic process	1/72	21/23210	0.063189	0.336818	0.307358	20322	1
GO:0046322	negative regulation of fatty acid oxidation	1/72	13/23210	0.0395954	0.336818	0.307358	11363	1
GO:0046688	response to copper ion	1/72	25/23210	0.0747706	0.336818	0.307358	20322	1
GO:0046835	carbohydrate phosphorylation	1/72	16/23210	0.0485109	0.336818	0.307358	75578	1
GO:0046851	negative regulation of bone remodeling	1/72	18/23210	0.0544092	0.336818	0.307358	231633	1
GO:0046929	negative regulation of neurotransmitter secretion	1/72	12/23210	0.0366053	0.336818	0.307358	243725	1
GO:0048013	ephrin receptor signaling pathway	1/72	33/23210	0.0975118	0.336818	0.307358	13641	1
GO:0048490	anterograde synaptic vesicle transport	1/72	20/23210	0.0602714	0.336818	0.307358	11775	1
GO:0048875	chemical homeostasis within a tissue	1/72	17/23210	0.0514645	0.336818	0.307358	16541	1
GO:0050910	detection of mechanical stimulus involved in sensory perception of sound	1/72	20/23210	0.0602714	0.336818	0.307358	20496	1
GO:0051150	regulation of smooth muscle cell differentiation	1/72	32/23210	0.0946996	0.336818	0.307358	18569	1
GO:0051151	negative regulation of smooth muscle cell differentiation	1/72	16/23210	0.0485109	0.336818	0.307358	18569	1
GO:0051315	attachment of mitotic spindle microtubules to kinetochore	1/72	13/23210	0.0395954	0.336818	0.307358	67052	1
GO:0051324	prophase	1/72	12/23210	0.0366053	0.336818	0.307358	22210	1
GO:0051383	kinetochore organization	1/72	20/23210	0.0602714	0.336818	0.307358	67052	1
GO:0051446	positive regulation of meiotic cell cycle	1/72	28/23210	0.083364	0.336818	0.307358	22210	1
GO:0051497	negative regulation of stress fiber assembly	1/72	26/23210	0.0776439	0.336818	0.307358	243725	1
GO:0051569	regulation of histone H3-K4 methylation	1/72	30/23210	0.0890492	0.336818	0.307358	26914	1
GO:0051589	negative regulation of neurotransmitter transport	1/72	28/23210	0.083364	0.336818	0.307358	243725	1
GO:0051639	actin filament network formation	1/72	10/23210	0.0305975	0.336818	0.307358	102866	1
GO:0051782	negative regulation of cell division	1/72	14/23210	0.0425763	0.336818	0.307358	56338	1
GO:0051823	regulation of synapse structural plasticity	1/72	10/23210	0.0305975	0.336818	0.307358	243725	1
GO:0051984	positive regulation of chromosome segregation	1/72	28/23210	0.083364	0.336818	0.307358	26914	1
GO:0055064	chloride ion homeostasis	1/72	20/23210	0.0602714	0.336818	0.307358	20496	1
GO:0055075	potassium ion homeostasis	1/72	31/23210	0.0918787	0.336818	0.307358	20496	1
GO:0060081	membrane hyperpolarization	1/72	17/23210	0.0514645	0.336818	0.307358	16536	1
GO:0060317	cardiac epithelial to mesenchymal transition	1/72	30/23210	0.0890492	0.336818	0.307358	18569	1
GO:0060384	innervation	1/72	28/23210	0.083364	0.336818	0.307358	72043	1
GO:0060444	branching involved in mammary gland duct morphogenesis	1/72	28/23210	0.083364	0.336818	0.307358	20496	1
GO:0060575	intestinal epithelial cell differentiation	1/72	22/23210	0.0660978	0.336818	0.307358	12142	1
GO:0060576	intestinal epithelial cell development	1/72	15/23210	0.0455481	0.336818	0.307358	12142	1
GO:0060706	cell differentiation involved in embryonic placenta development	1/72	32/23210	0.0946996	0.336818	0.307358	12142	1
GO:0060707	trophoblast giant cell differentiation	1/72	18/23210	0.0544092	0.336818	0.307358	12142	1
GO:0061085	regulation of histone H3-K27 methylation	1/72	11/23210	0.033606	0.336818	0.307358	26914	1
GO:0061669	spontaneous neurotransmitter secretion	1/72	11/23210	0.033606	0.336818	0.307358	243725	1
GO:0062033	positive regulation of mitotic sister chromatid segregation	1/72	16/23210	0.0485109	0.336818	0.307358	26914	1
GO:0070050	neuron cellular homeostasis	1/72	25/23210	0.0747706	0.336818	0.307358	75578	1
GO:0070076	histone lysine demethylation	1/72	27/23210	0.0805083	0.336818	0.307358	22210	1
GO:0070193	synaptonemal complex organization	1/72	25/23210	0.0747706	0.336818	0.307358	22210	1
GO:0070198	protein localization to chromosome, telomeric region	1/72	28/23210	0.083364	0.336818	0.307358	26914	1
GO:0070199	establishment of protein localization to chromosome	1/72	24/23210	0.0718885	0.336818	0.307358	26914	1
GO:0070633	transepithelial transport	1/72	20/23210	0.0602714	0.336818	0.307358	20496	1
GO:0070734	histone H3-K27 methylation	1/72	22/23210	0.0660978	0.336818	0.307358	26914	1
GO:0070979	protein K11-linked ubiquitination	1/72	31/23210	0.0918787	0.336818	0.307358	22210	1
GO:0071168	protein localization to chromatin	1/72	28/23210	0.083364	0.336818	0.307358	26914	1
GO:0071459	protein localization to chromosome, centromeric region	1/72	22/23210	0.0660978	0.336818	0.307358	67052	1
GO:0071827	plasma lipoprotein particle organization	1/72	33/23210	0.0975118	0.336818	0.307358	18830	1
GO:0072574	hepatocyte proliferation	1/72	26/23210	0.0776439	0.336818	0.307358	72043	1
GO:0072575	epithelial cell proliferation involved in liver morphogenesis	1/72	26/23210	0.0776439	0.336818	0.307358	72043	1
GO:0072576	liver morphogenesis	1/72	28/23210	0.083364	0.336818	0.307358	72043	1
GO:0089718	amino acid import across plasma membrane	1/72	26/23210	0.0776439	0.336818	0.307358	11987	1
GO:0090181	regulation of cholesterol metabolic process	1/72	29/23210	0.0862109	0.336818	0.307358	11363	1
GO:0090220	chromosome localization to nuclear envelope involved in homologous chromosome segregation	1/72	13/23210	0.0395954	0.336818	0.307358	22210	1
GO:0090231	regulation of spindle checkpoint	1/72	16/23210	0.0485109	0.336818	0.307358	67052	1
GO:0090266	regulation of mitotic cell cycle spindle assembly checkpoint	1/72	14/23210	0.0425763	0.336818	0.307358	67052	1
GO:0097205	renal filtration	1/72	22/23210	0.0660978	0.336818	0.307358	72043	1
GO:0097421	liver regeneration	1/72	11/23210	0.033606	0.336818	0.307358	72043	1
GO:0098762	meiotic cell cycle phase	1/72	13/23210	0.0395954	0.336818	0.307358	22210	1
GO:0098764	meiosis I cell cycle phase	1/72	13/23210	0.0395954	0.336818	0.307358	22210	1
GO:0098814	spontaneous synaptic transmission	1/72	14/23210	0.0425763	0.336818	0.307358	243725	1
GO:0098974	postsynaptic actin cytoskeleton organization	1/72	16/23210	0.0485109	0.336818	0.307358	243725	1
GO:0099188	postsynaptic cytoskeleton organization	1/72	16/23210	0.0485109	0.336818	0.307358	243725	1
GO:0099514	synaptic vesicle cytoskeletal transport	1/72	20/23210	0.0602714	0.336818	0.307358	11775	1
GO:0099517	synaptic vesicle transport along microtubule	1/72	20/23210	0.0602714	0.336818	0.307358	11775	1
GO:0140112	extracellular vesicle biogenesis	1/72	23/23210	0.0689976	0.336818	0.307358	66412	1
GO:1900016	negative regulation of cytokine production involved in inflammatory response	1/72	16/23210	0.0485109	0.336818	0.307358	18569	1
GO:1900272	negative regulation of long-term synaptic potentiation	1/72	12/23210	0.0366053	0.336818	0.307358	243725	1
GO:1900452	regulation of long-term synaptic depression	1/72	17/23210	0.0514645	0.336818	0.307358	243725	1
GO:1901661	quinone metabolic process	1/72	31/23210	0.0918787	0.336818	0.307358	67426	1
GO:1901663	quinone biosynthetic process	1/72	17/23210	0.0514645	0.336818	0.307358	67426	1
GO:1901836	regulation of transcription of nucleolar large rRNA by RNA polymerase I	1/72	14/23210	0.0425763	0.336818	0.307358	26914	1
GO:1902236	negative regulation of endoplasmic reticulum stress-induced intrinsic apoptotic signaling pathway	1/72	19/23210	0.0573448	0.336818	0.307358	64209	1
GO:1902884	positive regulation of response to oxidative stress	1/72	23/23210	0.0689976	0.336818	0.307358	26914	1
GO:1903010	regulation of bone development	1/72	26/23210	0.0776439	0.336818	0.307358	231633	1
GO:1903504	regulation of mitotic spindle checkpoint	1/72	14/23210	0.0425763	0.336818	0.307358	67052	1
GO:1903513	endoplasmic reticulum to cytosol transport	1/72	27/23210	0.0805083	0.336818	0.307358	64209	1
GO:1904292	regulation of ERAD pathway	1/72	28/23210	0.083364	0.336818	0.307358	64209	1
GO:1904294	positive regulation of ERAD pathway	1/72	15/23210	0.0455481	0.336818	0.307358	64209	1
GO:1904706	negative regulation of vascular smooth muscle cell proliferation	1/72	18/23210	0.0544092	0.336818	0.307358	18569	1
GO:1904814	regulation of protein localization to chromosome, telomeric region	1/72	15/23210	0.0455481	0.336818	0.307358	26914	1
GO:1905063	regulation of vascular smooth muscle cell differentiation	1/72	14/23210	0.0425763	0.336818	0.307358	18569	1
GO:1905288	vascular associated smooth muscle cell apoptotic process	1/72	11/23210	0.033606	0.336818	0.307358	18569	1
GO:1905459	regulation of vascular associated smooth muscle cell apoptotic process	1/72	11/23210	0.033606	0.336818	0.307358	18569	1
GO:2000345	regulation of hepatocyte proliferation	1/72	19/23210	0.0573448	0.336818	0.307358	72043	1
GO:2000353	positive regulation of endothelial cell apoptotic process	1/72	22/23210	0.0660978	0.336818	0.307358	18569	1
GO:0000070	mitotic sister chromatid segregation	2/72	146/23210	0.0755279	0.336818	0.307358	26914/67052	2
GO:0001578	microtubule bundle formation	2/72	100/23210	0.0386481	0.336818	0.307358	67971/22210	2
GO:0001704	formation of primary germ layer	2/72	95/23210	0.0352064	0.336818	0.307358	68151/20680	2
GO:0003333	amino acid transmembrane transport	2/72	74/23210	0.0221995	0.336818	0.307358	20539/11987	2
GO:0006323	DNA packaging	2/72	169/23210	0.0968711	0.336818	0.307358	26914/170644	2
GO:0006333	chromatin assembly or disassembly	2/72	144/23210	0.0737524	0.336818	0.307358	26914/170644	2
GO:0006334	nucleosome assembly	2/72	97/23210	0.036568	0.336818	0.307358	26914/170644	2
GO:0006633	fatty acid biosynthetic process	2/72	134/23210	0.0650882	0.336818	0.307358	11363/228775	2
GO:0006821	chloride transport	2/72	99/23210	0.0379498	0.336818	0.307358	20496/57776	2
GO:0006855	drug transmembrane transport	2/72	68/23210	0.0189468	0.336818	0.307358	20539/11987	2
GO:0006865	amino acid transport	2/72	150/23210	0.0791196	0.336818	0.307358	20539/11987	2
GO:0006986	response to unfolded protein	2/72	110/23210	0.0458959	0.336818	0.307358	23802/64209	2
GO:0007088	regulation of mitotic nuclear division	2/72	163/23210	0.0911482	0.336818	0.307358	26914/67052	2
GO:0007369	gastrulation	2/72	170/23210	0.0978348	0.336818	0.307358	68151/20680	2
GO:0010565	regulation of cellular ketone metabolic process	2/72	127/23210	0.0592462	0.336818	0.307358	11363/228775	2
GO:0010573	vascular endothelial growth factor production	2/72	33/23210	0.00470852	0.336818	0.307358	72043/20226	2
GO:0010574	regulation of vascular endothelial growth factor production	2/72	31/23210	0.00416332	0.336818	0.307358	72043/20226	2
GO:0015698	inorganic anion transport	2/72	139/23210	0.069375	0.336818	0.307358	20496/57776	2
GO:0015807	L-amino acid transport	2/72	59/23210	0.0144875	0.336818	0.307358	20539/11987	2
GO:0016572	histone phosphorylation	2/72	35/23210	0.00528483	0.336818	0.307358	26914/22210	2
GO:0019217	regulation of fatty acid metabolic process	2/72	88/23210	0.0306033	0.336818	0.307358	11363/228775	2
GO:0022612	gland morphogenesis	2/72	150/23210	0.0791196	0.336818	0.307358	72043/20496	2
GO:0030433	ubiquitin-dependent ERAD pathway	2/72	75/23210	0.0227626	0.336818	0.307358	23802/64209	2
GO:0030968	endoplasmic reticulum unfolded protein response	2/72	65/23210	0.0174033	0.336818	0.307358	23802/64209	2
GO:0031056	regulation of histone modification	2/72	153/23210	0.0818482	0.336818	0.307358	26914/22210	2
GO:0031057	negative regulation of histone modification	2/72	43/23210	0.00789342	0.336818	0.307358	26914/22210	2
GO:0031398	positive regulation of protein ubiquitination	2/72	112/23210	0.0474013	0.336818	0.307358	228775/66412	2
GO:0031497	chromatin assembly	2/72	121/23210	0.0543942	0.336818	0.307358	26914/170644	2
GO:0032092	positive regulation of protein binding	2/72	109/23210	0.04515	0.336818	0.307358	23802/228775	2
GO:0032434	regulation of proteasomal ubiquitin-dependent protein catabolic process	2/72	122/23210	0.0551926	0.336818	0.307358	64209/228775	2
GO:0032436	positive regulation of proteasomal ubiquitin-dependent protein catabolic process	2/72	82/23210	0.0268666	0.336818	0.307358	64209/228775	2
GO:0033045	regulation of sister chromatid segregation	2/72	83/23210	0.0274756	0.336818	0.307358	26914/67052	2
GO:0033047	regulation of mitotic sister chromatid segregation	2/72	69/23210	0.0194737	0.336818	0.307358	26914/67052	2
GO:0033127	regulation of histone phosphorylation	2/72	14/23210	0.000842992	0.336818	0.307358	26914/22210	2
GO:0034502	protein localization to chromosome	2/72	85/23210	0.0287103	0.336818	0.307358	26914/67052	2
GO:0034620	cellular response to unfolded protein	2/72	82/23210	0.0268666	0.336818	0.307358	23802/64209	2
GO:0034728	nucleosome organization	2/72	137/23210	0.0676492	0.336818	0.307358	26914/170644	2
GO:0035725	sodium ion transmembrane transport	2/72	108/23210	0.0444087	0.336818	0.307358	20496/75785	2
GO:0035966	response to topologically incorrect protein	2/72	133/23210	0.0642421	0.336818	0.307358	23802/64209	2
GO:0035967	cellular response to topologically incorrect protein	2/72	103/23210	0.0407725	0.336818	0.307358	23802/64209	2
GO:0036503	ERAD pathway	2/72	97/23210	0.036568	0.336818	0.307358	23802/64209	2
GO:0042304	regulation of fatty acid biosynthetic process	2/72	41/23210	0.00719655	0.336818	0.307358	11363/228775	2
GO:0045717	negative regulation of fatty acid biosynthetic process	2/72	12/23210	0.000613861	0.336818	0.307358	11363/228775	2
GO:0045814	negative regulation of gene expression, epigenetic	2/72	90/23210	0.0318922	0.336818	0.307358	26914/22210	2
GO:0045833	negative regulation of lipid metabolic process	2/72	90/23210	0.0318922	0.336818	0.307358	11363/228775	2
GO:0045922	negative regulation of fatty acid metabolic process	2/72	24/23210	0.002506	0.336818	0.307358	11363/228775	2
GO:0045931	positive regulation of mitotic cell cycle	2/72	166/23210	0.0939968	0.336818	0.307358	26914/67052	2
GO:0046847	filopodium assembly	2/72	60/23210	0.0149573	0.336818	0.307358	57776/243725	2
GO:0046890	regulation of lipid biosynthetic process	2/72	170/23210	0.0978348	0.336818	0.307358	11363/228775	2
GO:0050000	chromosome localization	2/72	76/23210	0.0233315	0.336818	0.307358	22210/67052	2
GO:0050821	protein stabilization	2/72	169/23210	0.0968711	0.336818	0.307358	21376/22210	2
GO:0051017	actin filament bundle assembly	2/72	165/23210	0.0930443	0.336818	0.307358	102866/243725	2
GO:0051055	negative regulation of lipid biosynthetic process	2/72	50/23210	0.0105598	0.336818	0.307358	11363/228775	2
GO:0051147	regulation of muscle cell differentiation	2/72	161/23210	0.0892638	0.336818	0.307358	18569/231633	2
GO:0051148	negative regulation of muscle cell differentiation	2/72	59/23210	0.0144875	0.336818	0.307358	18569/231633	2
GO:0051289	protein homotetramerization	2/72	103/23210	0.0407725	0.336818	0.307358	66834/11363	2
GO:0051303	establishment of chromosome localization	2/72	75/23210	0.0227626	0.336818	0.307358	22210/67052	2
GO:0051438	regulation of ubiquitin-protein transferase activity	2/72	48/23210	0.00976243	0.336818	0.307358	228775/66412	2
GO:0051443	positive regulation of ubiquitin-protein transferase activity	2/72	25/23210	0.00271846	0.336818	0.307358	228775/66412	2
GO:0051785	positive regulation of nuclear division	2/72	77/23210	0.0239063	0.336818	0.307358	26914/22210	2
GO:0051983	regulation of chromosome segregation	2/72	104/23210	0.0414902	0.336818	0.307358	26914/67052	2
GO:0055067	monovalent inorganic cation homeostasis	2/72	148/23210	0.0773171	0.336818	0.307358	11972/20496	2
GO:0055123	digestive system development	2/72	134/23210	0.0650882	0.336818	0.307358	68151/12142	2
GO:0061572	actin filament bundle organization	2/72	168/23210	0.0959102	0.336818	0.307358	102866/243725	2
GO:0062014	negative regulation of small molecule metabolic process	2/72	99/23210	0.0379498	0.336818	0.307358	11363/228775	2
GO:0070936	protein K48-linked ubiquitination	2/72	59/23210	0.0144875	0.336818	0.307358	22210/23802	2
GO:0097164	ammonium ion metabolic process	2/72	168/23210	0.0959102	0.336818	0.307358	11363/69215	2
GO:0098739	import across plasma membrane	2/72	116/23210	0.0504658	0.336818	0.307358	20496/11987	2
GO:0106106	cold-induced thermogenesis	2/72	142/23210	0.0719908	0.336818	0.307358	66834/11363	2
GO:0120161	regulation of cold-induced thermogenesis	2/72	142/23210	0.0719908	0.336818	0.307358	66834/11363	2
GO:1901343	negative regulation of vasculature development	2/72	128/23210	0.0600691	0.336818	0.307358	18569/20226	2
GO:1901800	positive regulation of proteasomal protein catabolic process	2/72	103/23210	0.0407725	0.336818	0.307358	64209/228775	2
GO:1901988	negative regulation of cell cycle phase transition	2/72	160/23210	0.0883261	0.336818	0.307358	26914/67052	2
GO:1902235	regulation of endoplasmic reticulum stress-induced intrinsic apoptotic signaling pathway	2/72	29/23210	0.00364965	0.336818	0.307358	26943/64209	2
GO:1902475	L-alpha-amino acid transmembrane transport	2/72	38/23210	0.00620679	0.336818	0.307358	20539/11987	2
GO:1903052	positive regulation of proteolysis involved in cellular protein catabolic process	2/72	116/23210	0.0504658	0.336818	0.307358	64209/228775	2
GO:1903322	positive regulation of protein modification by small protein conjugation or removal	2/72	134/23210	0.0650882	0.336818	0.307358	228775/66412	2
GO:1903364	positive regulation of cellular protein catabolic process	2/72	135/23210	0.0659382	0.336818	0.307358	64209/228775	2
GO:1903825	organic acid transmembrane transport	2/72	104/23210	0.0414902	0.336818	0.307358	20539/11987	2
GO:1905039	carboxylic acid transmembrane transport	2/72	104/23210	0.0414902	0.336818	0.307358	20539/11987	2
GO:1905268	negative regulation of chromatin organization	2/72	62/23210	0.0159164	0.336818	0.307358	26914/22210	2
GO:1905897	regulation of response to endoplasmic reticulum stress	2/72	77/23210	0.0239063	0.336818	0.307358	26943/64209	2
GO:1905898	positive regulation of response to endoplasmic reticulum stress	2/72	34/23210	0.00499281	0.336818	0.307358	26943/64209	2
GO:1990845	adaptive thermogenesis	2/72	156/23210	0.0846057	0.336818	0.307358	66834/11363	2
GO:2000058	regulation of ubiquitin-dependent protein catabolic process	2/72	148/23210	0.0773171	0.336818	0.307358	64209/228775	2
GO:2000060	positive regulation of ubiquitin-dependent protein catabolic process	2/72	93/23210	0.0338651	0.336818	0.307358	64209/228775	2
GO:2001242	regulation of intrinsic apoptotic signaling pathway	2/72	169/23210	0.0968711	0.336818	0.307358	26943/64209	2
GO:0006575	cellular modified amino acid metabolic process	3/72	174/23210	0.0169277	0.336818	0.307358	26943/11363/14872	3
GO:0006813	potassium ion transport	3/72	234/23210	0.0362923	0.336818	0.307358	16536/20496/75785	3
GO:0007059	chromosome segregation	3/72	317/23210	0.075709	0.336818	0.307358	26914/22210/67052	3
GO:0007281	germ cell development	3/72	339/23210	0.0883919	0.336818	0.307358	22210/12142/75514	3
GO:0009913	epidermal cell differentiation	3/72	213/23210	0.0286122	0.336818	0.307358	26914/56338/170644	3
GO:0019216	regulation of lipid metabolic process	3/72	338/23210	0.0877969	0.336818	0.307358	26914/11363/228775	3
GO:0030177	positive regulation of Wnt signaling pathway	3/72	132/23210	0.00805822	0.336818	0.307358	72043/22210/68151	3
GO:0030216	keratinocyte differentiation	3/72	139/23210	0.00927655	0.336818	0.307358	26914/56338/170644	3
GO:0030317	flagellated sperm motility	3/72	103/23210	0.00405453	0.336818	0.307358	18830/22210/20322	3
GO:0031396	regulation of protein ubiquitination	3/72	199/23210	0.0240308	0.336818	0.307358	64209/228775/66412	3
GO:0031589	cell-substrate adhesion	3/72	339/23210	0.0883919	0.336818	0.307358	57278/53867/57776	3
GO:0032259	methylation	3/72	338/23210	0.0877969	0.336818	0.307358	26914/69156/12142	3
GO:0042180	cellular ketone metabolic process	3/72	195/23210	0.0228014	0.336818	0.307358	11363/67426/228775	3
GO:0043062	extracellular structure organization	3/72	315/23210	0.0745994	0.336818	0.307358	53867/72043/18830	3
GO:0045787	positive regulation of cell cycle	3/72	349/23210	0.0944364	0.336818	0.307358	26914/22210/67052	3
GO:0045862	positive regulation of proteolysis	3/72	328/23210	0.0819425	0.336818	0.307358	64209/228775/20680	3
GO:0048515	spermatid differentiation	3/72	227/23210	0.0336252	0.336818	0.307358	22210/231633/75514	3
GO:0051783	regulation of nuclear division	3/72	195/23210	0.0228014	0.336818	0.307358	26914/22210/67052	3
GO:0051865	protein autoubiquitination	3/72	73/23210	0.00152366	0.336818	0.307358	22210/23802/75785	3
GO:0060348	bone development	3/72	231/23210	0.0351362	0.336818	0.307358	72043/102866/231633	3
GO:0070059	intrinsic apoptotic signaling pathway in response to endoplasmic reticulum stress	3/72	63/23210	0.000994624	0.336818	0.307358	26943/64209/228775	3
GO:0071216	cellular response to biotic stimulus	3/72	313/23210	0.0734972	0.336818	0.307358	18569/12142/56338	3
GO:0071804	cellular potassium ion transport	3/72	191/23210	0.0216075	0.336818	0.307358	16536/20496/75785	3
GO:0071805	potassium ion transmembrane transport	3/72	191/23210	0.0216075	0.336818	0.307358	16536/20496/75785	3
GO:0090068	positive regulation of cell cycle process	3/72	249/23210	0.042364	0.336818	0.307358	26914/22210/67052	3
GO:0090263	positive regulation of canonical Wnt signaling pathway	3/72	101/23210	0.00383755	0.336818	0.307358	72043/22210/68151	3
GO:0097193	intrinsic apoptotic signaling pathway	3/72	292/23210	0.0623817	0.336818	0.307358	26943/64209/228775	3
GO:0097722	sperm motility	3/72	104/23210	0.00416576	0.336818	0.307358	18830/22210/20322	3
GO:0098656	anion transmembrane transport	3/72	181/23210	0.0187774	0.336818	0.307358	20496/20539/11987	3
GO:0098813	nuclear chromosome segregation	3/72	258/23210	0.0462374	0.336818	0.307358	26914/22210/67052	3
GO:1903320	regulation of protein modification by small protein conjugation or removal	3/72	229/23210	0.0343763	0.336818	0.307358	64209/228775/66412	3
GO:2001251	negative regulation of chromosome organization	3/72	146/23210	0.010597	0.336818	0.307358	26914/22210/67052	3
GO:0008544	epidermis development	4/72	329/23210	0.019188	0.336818	0.307358	26914/56338/15220/170644	4
GO:0010498	proteasomal protein catabolic process	4/72	459/23210	0.0543439	0.336818	0.307358	22210/23802/64209/228775	4
GO:0016055	Wnt signaling pathway	4/72	428/23210	0.0440339	0.336818	0.307358	72043/22210/68151/20680	4
GO:0022412	cellular process involved in reproduction in multicellular organism	4/72	436/23210	0.0465783	0.336818	0.307358	22210/12142/231633/75514	4
GO:0030111	regulation of Wnt signaling pathway	4/72	292/23210	0.0129313	0.336818	0.307358	72043/22210/68151/20680	4
GO:0034976	response to endoplasmic reticulum stress	4/72	237/23210	0.00633932	0.336818	0.307358	26943/23802/64209/228775	4
GO:0043161	proteasome-mediated ubiquitin-dependent protein catabolic process	4/72	394/23210	0.0341233	0.336818	0.307358	22210/23802/64209/228775	4
GO:0043588	skin development	4/72	293/23210	0.0130802	0.336818	0.307358	26914/56338/15220/170644	4
GO:0048871	multicellular organismal homeostasis	4/72	486/23210	0.0643059	0.336818	0.307358	16541/66834/11363/231633	4
GO:0051656	establishment of organelle localization	4/72	473/23210	0.0593961	0.336818	0.307358	22210/94040/67052/11775	4
GO:0060070	canonical Wnt signaling pathway	4/72	279/23210	0.0110941	0.336818	0.307358	72043/22210/68151/20680	4
GO:0060828	regulation of canonical Wnt signaling pathway	4/72	224/23210	0.00520522	0.336818	0.307358	72043/22210/68151/20680	4
GO:0198738	cell-cell signaling by wnt	4/72	430/23210	0.0446624	0.336818	0.307358	72043/22210/68151/20680	4
GO:0010639	negative regulation of organelle organization	5/72	403/23210	0.00832049	0.336818	0.307358	26914/22210/67052/67578/243725	5
GO:0006356	regulation of transcription by RNA polymerase I	1/72	34/23210	0.100315	0.337453	0.307937	26914	1
GO:0006972	hyperosmotic response	1/72	35/23210	0.10311	0.337453	0.307937	20496	1
GO:0030201	heparan sulfate proteoglycan metabolic process	1/72	35/23210	0.10311	0.337453	0.307937	72043	1
GO:0031069	hair follicle morphogenesis	1/72	34/23210	0.100315	0.337453	0.307937	15220	1
GO:0044275	cellular carbohydrate catabolic process	1/72	34/23210	0.100315	0.337453	0.307937	20322	1
GO:0046320	regulation of fatty acid oxidation	1/72	35/23210	0.10311	0.337453	0.307937	11363	1
GO:0046686	response to cadmium ion	1/72	35/23210	0.10311	0.337453	0.307937	20322	1
GO:0050869	negative regulation of B cell activation	1/72	34/23210	0.100315	0.337453	0.307937	12142	1
GO:0051452	intracellular pH reduction	1/72	35/23210	0.10311	0.337453	0.307937	11972	1
GO:0055083	monovalent inorganic anion homeostasis	1/72	35/23210	0.10311	0.337453	0.307937	20496	1
GO:0060292	long-term synaptic depression	1/72	35/23210	0.10311	0.337453	0.307937	243725	1
GO:1901976	regulation of cell cycle checkpoint	1/72	34/23210	0.100315	0.337453	0.307937	67052	1
GO:1902116	negative regulation of organelle assembly	1/72	35/23210	0.10311	0.337453	0.307937	67578	1
GO:0065004	protein-DNA complex assembly	2/72	172/23210	0.0997705	0.337453	0.307937	26914/170644	2
GO:0016053	organic acid biosynthetic process	3/72	363/23210	0.103178	0.337453	0.307937	11363/66447/228775	3
GO:0033044	regulation of chromosome organization	3/72	356/23210	0.0987673	0.337453	0.307937	26914/22210/67052	3
GO:0046394	carboxylic acid biosynthetic process	3/72	362/23210	0.102543	0.337453	0.307937	11363/66447/228775	3
GO:0000027	ribosomal large subunit assembly	1/72	37/23210	0.108675	0.339456	0.309765	269261	1
GO:0007094	mitotic spindle assembly checkpoint	1/72	37/23210	0.108675	0.339456	0.309765	67052	1
GO:0035886	vascular smooth muscle cell differentiation	1/72	36/23210	0.105897	0.339456	0.309765	18569	1
GO:0040020	regulation of meiotic nuclear division	1/72	37/23210	0.108675	0.339456	0.309765	22210	1
GO:0045684	positive regulation of epidermis development	1/72	37/23210	0.108675	0.339456	0.309765	26914	1
GO:0045815	positive regulation of gene expression, epigenetic	1/72	36/23210	0.105897	0.339456	0.309765	26914	1
GO:0051294	establishment of spindle orientation	1/72	36/23210	0.105897	0.339456	0.309765	67052	1
GO:0051647	nucleus localization	1/72	37/23210	0.108675	0.339456	0.309765	94040	1
GO:0071173	spindle assembly checkpoint	1/72	37/23210	0.108675	0.339456	0.309765	67052	1
GO:0071825	protein-lipid complex subunit organization	1/72	37/23210	0.108675	0.339456	0.309765	18830	1
GO:0072599	establishment of protein localization to endoplasmic reticulum	1/72	37/23210	0.108675	0.339456	0.309765	69276	1
GO:1904037	positive regulation of epithelial cell apoptotic process	1/72	36/23210	0.105897	0.339456	0.309765	18569	1
GO:0000819	sister chromatid segregation	2/72	180/23210	0.107619	0.339456	0.309765	26914/67052	2
GO:0001659	temperature homeostasis	2/72	179/23210	0.106629	0.339456	0.309765	66834/11363	2
GO:0007416	synapse assembly	2/72	180/23210	0.107619	0.339456	0.309765	13641/243725	2
GO:0061136	regulation of proteasomal protein catabolic process	2/72	178/23210	0.105642	0.339456	0.309765	64209/228775	2
GO:0072594	establishment of protein localization to organelle	3/72	374/23210	0.110266	0.34346	0.313419	26914/69276/56338	3
GO:0051262	protein tetramerization	2/72	183/23210	0.110605	0.343555	0.313505	66834/11363	2
GO:0006284	base-excision repair	1/72	38/23210	0.111444	0.345198	0.315004	382913	1
GO:0010661	positive regulation of muscle cell apoptotic process	1/72	39/23210	0.114205	0.349851	0.319251	18569	1
GO:0048730	epidermis morphogenesis	1/72	39/23210	0.114205	0.349851	0.319251	15220	1
GO:0071174	mitotic spindle checkpoint	1/72	39/23210	0.114205	0.349851	0.319251	67052	1
GO:1902476	chloride transmembrane transport	1/72	39/23210	0.114205	0.349851	0.319251	20496	1
GO:0009409	response to cold	1/72	40/23210	0.116958	0.352457	0.321629	11363	1
GO:0045851	pH reduction	1/72	40/23210	0.116958	0.352457	0.321629	11972	1
GO:0045911	positive regulation of DNA recombination	1/72	40/23210	0.116958	0.352457	0.321629	22210	1
GO:0046456	icosanoid biosynthetic process	1/72	40/23210	0.116958	0.352457	0.321629	66447	1
GO:0060603	mammary gland duct morphogenesis	1/72	40/23210	0.116958	0.352457	0.321629	20496	1
GO:0051260	protein homooligomerization	3/72	383/23210	0.116202	0.352457	0.321629	66834/67675/11363	3
GO:0002832	negative regulation of response to biotic stimulus	1/72	41/23210	0.119702	0.353072	0.32219	12142	1
GO:0006418	tRNA aminoacylation for protein translation	1/72	41/23210	0.119702	0.353072	0.32219	20226	1
GO:0030501	positive regulation of bone mineralization	1/72	41/23210	0.119702	0.353072	0.32219	231633	1
GO:0031577	spindle checkpoint	1/72	41/23210	0.119702	0.353072	0.32219	67052	1
GO:0033344	cholesterol efflux	1/72	41/23210	0.119702	0.353072	0.32219	18830	1
GO:0045841	negative regulation of mitotic metaphase/anaphase transition	1/72	41/23210	0.119702	0.353072	0.32219	67052	1
GO:0046164	alcohol catabolic process	1/72	41/23210	0.119702	0.353072	0.32219	20322	1
GO:0051154	negative regulation of striated muscle cell differentiation	1/72	41/23210	0.119702	0.353072	0.32219	231633	1
GO:0007080	mitotic metaphase plate congression	1/72	42/23210	0.122437	0.354155	0.323178	67052	1
GO:0030490	maturation of SSU-rRNA	1/72	43/23210	0.125164	0.354155	0.323178	20055	1
GO:0032371	regulation of sterol transport	1/72	43/23210	0.125164	0.354155	0.323178	18830	1
GO:0032374	regulation of cholesterol transport	1/72	43/23210	0.125164	0.354155	0.323178	18830	1
GO:0032527	protein exit from endoplasmic reticulum	1/72	43/23210	0.125164	0.354155	0.323178	64209	1
GO:0042462	eye photoreceptor cell development	1/72	43/23210	0.125164	0.354155	0.323178	12142	1
GO:0051293	establishment of spindle localization	1/72	43/23210	0.125164	0.354155	0.323178	67052	1
GO:1900015	regulation of cytokine production involved in inflammatory response	1/72	42/23210	0.122437	0.354155	0.323178	18569	1
GO:1902100	negative regulation of metaphase/anaphase transition of cell cycle	1/72	43/23210	0.125164	0.354155	0.323178	67052	1
GO:1903573	negative regulation of response to endoplasmic reticulum stress	1/72	42/23210	0.122437	0.354155	0.323178	64209	1
GO:1990573	potassium ion import across plasma membrane	1/72	43/23210	0.125164	0.354155	0.323178	20496	1
GO:2000816	negative regulation of mitotic sister chromatid separation	1/72	42/23210	0.122437	0.354155	0.323178	67052	1
GO:0000209	protein polyubiquitination	2/72	194/23210	0.121733	0.354155	0.323178	22210/23802	2
GO:0006469	negative regulation of protein kinase activity	2/72	194/23210	0.121733	0.354155	0.323178	26914/228775	2
GO:1902275	regulation of chromatin organization	2/72	197/23210	0.124816	0.354155	0.323178	26914/22210	2
GO:0060249	anatomical structure homeostasis	3/72	392/23210	0.122258	0.354155	0.323178	16541/75578/231633	3
GO:0002063	chondrocyte development	1/72	45/23210	0.130594	0.356807	0.325598	72043	1
GO:0002534	cytokine production involved in inflammatory response	1/72	45/23210	0.130594	0.356807	0.325598	18569	1
GO:0010257	NADH dehydrogenase complex assembly	1/72	45/23210	0.130594	0.356807	0.325598	66706	1
GO:0032814	regulation of natural killer cell activation	1/72	45/23210	0.130594	0.356807	0.325598	12142	1
GO:0032981	mitochondrial respiratory chain complex I assembly	1/72	45/23210	0.130594	0.356807	0.325598	66706	1
GO:0033048	negative regulation of mitotic sister chromatid segregation	1/72	45/23210	0.130594	0.356807	0.325598	67052	1
GO:0042181	ketone biosynthetic process	1/72	44/23210	0.127883	0.356807	0.325598	67426	1
GO:0043038	amino acid activation	1/72	45/23210	0.130594	0.356807	0.325598	20226	1
GO:0043039	tRNA aminoacylation	1/72	44/23210	0.127883	0.356807	0.325598	20226	1
GO:0050974	detection of mechanical stimulus involved in sensory perception	1/72	45/23210	0.130594	0.356807	0.325598	20496	1
GO:0060135	maternal process involved in female pregnancy	1/72	45/23210	0.130594	0.356807	0.325598	12142	1
GO:0098781	ncRNA transcription	1/72	44/23210	0.127883	0.356807	0.325598	26914	1
GO:1905819	negative regulation of chromosome separation	1/72	44/23210	0.127883	0.356807	0.325598	67052	1
GO:0043281	regulation of cysteine-type endopeptidase activity involved in apoptotic process	2/72	201/23210	0.128954	0.356807	0.325598	64209/20680	2
GO:0006576	cellular biogenic amine metabolic process	1/72	46/23210	0.133296	0.358622	0.327254	69215	1
GO:0007131	reciprocal meiotic recombination	1/72	48/23210	0.138676	0.358622	0.327254	22210	1
GO:0008089	anterograde axonal transport	1/72	48/23210	0.138676	0.358622	0.327254	11775	1
GO:0010107	potassium ion import	1/72	48/23210	0.138676	0.358622	0.327254	20496	1
GO:0016574	histone ubiquitination	1/72	47/23210	0.13599	0.358622	0.327254	22210	1
GO:0033046	negative regulation of sister chromatid segregation	1/72	47/23210	0.13599	0.358622	0.327254	67052	1
GO:0044848	biological phase	1/72	48/23210	0.138676	0.358622	0.327254	22210	1
GO:0045104	intermediate filament cytoskeleton organization	1/72	48/23210	0.138676	0.358622	0.327254	75785	1
GO:0047496	vesicle transport along microtubule	1/72	48/23210	0.138676	0.358622	0.327254	11775	1
GO:0051489	regulation of filopodium assembly	1/72	47/23210	0.13599	0.358622	0.327254	243725	1
GO:0051653	spindle localization	1/72	48/23210	0.138676	0.358622	0.327254	67052	1
GO:0070534	protein K63-linked ubiquitination	1/72	48/23210	0.138676	0.358622	0.327254	22210	1
GO:0071300	cellular response to retinoic acid	1/72	47/23210	0.13599	0.358622	0.327254	73614	1
GO:0120163	negative regulation of cold-induced thermogenesis	1/72	47/23210	0.13599	0.358622	0.327254	66834	1
GO:0007160	cell-matrix adhesion	2/72	204/23210	0.13208	0.358622	0.327254	57278/53867	2
GO:0015893	drug transport	2/72	207/23210	0.135222	0.358622	0.327254	20539/11987	2
GO:0045732	positive regulation of protein catabolic process	2/72	210/23210	0.138382	0.358622	0.327254	64209/228775	2
GO:0051099	positive regulation of binding	2/72	205/23210	0.133125	0.358622	0.327254	23802/228775	2
GO:0071103	DNA conformation change	2/72	210/23210	0.138382	0.358622	0.327254	26914/170644	2
GO:1903050	regulation of proteolysis involved in cellular protein catabolic process	2/72	208/23210	0.136274	0.358622	0.327254	64209/228775	2
GO:0000280	nuclear division	3/72	409/23210	0.134006	0.358622	0.327254	26914/22210/67052	3
GO:0001933	negative regulation of protein phosphorylation	3/72	408/23210	0.133304	0.358622	0.327254	26914/22210/228775	3
GO:0015711	organic anion transport	3/72	415/23210	0.138245	0.358622	0.327254	18830/20539/11987	3
GO:0006814	sodium ion transport	2/72	211/23210	0.139439	0.35976	0.328293	20496/75785	2
GO:0000288	nuclear-transcribed mRNA catabolic process, deadenylation-dependent decay	1/72	50/23210	0.144022	0.360705	0.329155	67578	1
GO:0006360	transcription by RNA polymerase I	1/72	50/23210	0.144022	0.360705	0.329155	26914	1
GO:0007129	synapsis	1/72	50/23210	0.144022	0.360705	0.329155	22210	1
GO:0031663	lipopolysaccharide-mediated signaling pathway	1/72	50/23210	0.144022	0.360705	0.329155	12142	1
GO:0035825	homologous recombination	1/72	49/23210	0.141353	0.360705	0.329155	22210	1
GO:0045103	intermediate filament-based process	1/72	49/23210	0.141353	0.360705	0.329155	75785	1
GO:0045124	regulation of bone resorption	1/72	50/23210	0.144022	0.360705	0.329155	231633	1
GO:0051985	negative regulation of chromosome segregation	1/72	50/23210	0.144022	0.360705	0.329155	67052	1
GO:0070169	positive regulation of biomineral tissue development	1/72	49/23210	0.141353	0.360705	0.329155	231633	1
GO:0099054	presynapse assembly	1/72	50/23210	0.144022	0.360705	0.329155	13641	1
GO:0032271	regulation of protein polymerization	2/72	215/23210	0.143685	0.360705	0.329155	67971/243725	2
GO:0033673	negative regulation of kinase activity	2/72	214/23210	0.142621	0.360705	0.329155	26914/228775	2
GO:0071824	protein-DNA complex subunit organization	2/72	215/23210	0.143685	0.360705	0.329155	26914/170644	2
GO:0048762	mesenchymal cell differentiation	2/72	216/23210	0.144751	0.361714	0.330076	18569/13641	2
GO:0030901	midbrain development	1/72	51/23210	0.146683	0.362974	0.331226	68151	1
GO:0033619	membrane protein proteolysis	1/72	51/23210	0.146683	0.362974	0.331226	16541	1
GO:0061001	regulation of dendritic spine morphogenesis	1/72	51/23210	0.146683	0.362974	0.331226	243725	1
GO:2000649	regulation of sodium ion transmembrane transporter activity	1/72	51/23210	0.146683	0.362974	0.331226	75785	1
GO:0007286	spermatid development	2/72	218/23210	0.146887	0.362974	0.331226	22210/75514	2
GO:0048247	lymphocyte chemotaxis	1/72	52/23210	0.149336	0.365776	0.333782	20496	1
GO:1900271	regulation of long-term synaptic potentiation	1/72	52/23210	0.149336	0.365776	0.333782	243725	1
GO:1901570	fatty acid derivative biosynthetic process	1/72	52/23210	0.149336	0.365776	0.333782	66447	1
GO:1902750	negative regulation of cell cycle G2/M phase transition	1/72	52/23210	0.149336	0.365776	0.333782	26914	1
GO:0006289	nucleotide-excision repair	1/72	54/23210	0.154618	0.365819	0.333822	382913	1
GO:0009948	anterior/posterior axis specification	1/72	53/23210	0.151981	0.365819	0.333822	68151	1
GO:0030071	regulation of mitotic metaphase/anaphase transition	1/72	53/23210	0.151981	0.365819	0.333822	67052	1
GO:0030199	collagen fibril organization	1/72	54/23210	0.154618	0.365819	0.333822	53867	1
GO:0035272	exocrine system development	1/72	54/23210	0.154618	0.365819	0.333822	68151	1
GO:0045599	negative regulation of fat cell differentiation	1/72	54/23210	0.154618	0.365819	0.333822	228775	1
GO:0045604	regulation of epidermal cell differentiation	1/72	54/23210	0.154618	0.365819	0.333822	26914	1
GO:0048662	negative regulation of smooth muscle cell proliferation	1/72	53/23210	0.151981	0.365819	0.333822	18569	1
GO:0051568	histone H3-K4 methylation	1/72	54/23210	0.154618	0.365819	0.333822	26914	1
GO:0055078	sodium ion homeostasis	1/72	53/23210	0.151981	0.365819	0.333822	20496	1
GO:0099518	vesicle cytoskeletal trafficking	1/72	53/23210	0.151981	0.365819	0.333822	11775	1
GO:1904705	regulation of vascular smooth muscle cell proliferation	1/72	53/23210	0.151981	0.365819	0.333822	18569	1
GO:1990874	vascular smooth muscle cell proliferation	1/72	53/23210	0.151981	0.365819	0.333822	18569	1
GO:2000351	regulation of endothelial cell apoptotic process	1/72	54/23210	0.154618	0.365819	0.333822	18569	1
GO:0022618	ribonucleoprotein complex assembly	2/72	223/23210	0.152257	0.365819	0.333822	67578/269261	2
GO:0050670	regulation of lymphocyte proliferation	2/72	225/23210	0.154416	0.365819	0.333822	13641/12142	2
GO:0010948	negative regulation of cell cycle process	2/72	226/23210	0.155498	0.365919	0.333913	26914/67052	2
GO:2000116	regulation of cysteine-type endopeptidase activity	2/72	226/23210	0.155498	0.365919	0.333913	64209/20680	2
GO:0022613	ribonucleoprotein complex biogenesis	3/72	439/23210	0.155647	0.365919	0.333913	67578/20055/269261	3
GO:0032944	regulation of mononuclear cell proliferation	2/72	227/23210	0.156581	0.367339	0.335209	13641/12142	2
GO:0001754	eye photoreceptor cell differentiation	1/72	57/23210	0.162479	0.36774	0.335575	12142	1
GO:0003170	heart valve development	1/72	57/23210	0.162479	0.36774	0.335575	12142	1
GO:0006879	cellular iron ion homeostasis	1/72	57/23210	0.162479	0.36774	0.335575	11972	1
GO:0007062	sister chromatid cohesion	1/72	56/23210	0.159867	0.36774	0.335575	26914	1
GO:0007091	metaphase/anaphase transition of mitotic cell cycle	1/72	57/23210	0.162479	0.36774	0.335575	67052	1
GO:0010965	regulation of mitotic sister chromatid separation	1/72	58/23210	0.165084	0.36774	0.335575	67052	1
GO:0032835	glomerulus development	1/72	58/23210	0.165084	0.36774	0.335575	72043	1
GO:0045839	negative regulation of mitotic nuclear division	1/72	55/23210	0.157246	0.36774	0.335575	67052	1
GO:0051310	metaphase plate congression	1/72	57/23210	0.162479	0.36774	0.335575	67052	1
GO:0051445	regulation of meiotic cell cycle	1/72	58/23210	0.165084	0.36774	0.335575	22210	1
GO:0060443	mammary gland morphogenesis	1/72	58/23210	0.165084	0.36774	0.335575	20496	1
GO:0065002	intracellular protein transmembrane transport	1/72	56/23210	0.159867	0.36774	0.335575	69276	1
GO:0071806	protein transmembrane transport	1/72	57/23210	0.162479	0.36774	0.335575	69276	1
GO:0072577	endothelial cell apoptotic process	1/72	57/23210	0.162479	0.36774	0.335575	18569	1
GO:0072678	T cell migration	1/72	58/23210	0.165084	0.36774	0.335575	20496	1
GO:0098930	axonal transport	1/72	58/23210	0.165084	0.36774	0.335575	11775	1
GO:0099172	presynapse organization	1/72	57/23210	0.162479	0.36774	0.335575	13641	1
GO:1900449	regulation of glutamate receptor signaling pathway	1/72	56/23210	0.159867	0.36774	0.335575	75785	1
GO:1901616	organic hydroxy compound catabolic process	1/72	58/23210	0.165084	0.36774	0.335575	20322	1
GO:1902099	regulation of metaphase/anaphase transition of cell cycle	1/72	56/23210	0.159867	0.36774	0.335575	67052	1
GO:1902883	negative regulation of response to oxidative stress	1/72	56/23210	0.159867	0.36774	0.335575	26914	1
GO:0001894	tissue homeostasis	2/72	232/23210	0.16202	0.36774	0.335575	16541/231633	2
GO:0016072	rRNA metabolic process	2/72	230/23210	0.15984	0.36774	0.335575	26914/20055	2
GO:0042326	negative regulation of phosphorylation	3/72	452/23210	0.165351	0.36774	0.335575	26914/22210/228775	3
GO:0043254	regulation of protein complex assembly	3/72	451/23210	0.164598	0.36774	0.335575	67971/67578/243725	3
GO:0045786	negative regulation of cell cycle	3/72	452/23210	0.165351	0.36774	0.335575	21376/26914/67052	3
GO:0001755	neural crest cell migration	1/72	59/23210	0.16768	0.367772	0.335605	13641	1
GO:0006749	glutathione metabolic process	1/72	59/23210	0.16768	0.367772	0.335605	14872	1
GO:0070972	protein localization to endoplasmic reticulum	1/72	59/23210	0.16768	0.367772	0.335605	69276	1
GO:0098661	inorganic anion transmembrane transport	1/72	59/23210	0.16768	0.367772	0.335605	20496	1
GO:1901016	regulation of potassium ion transmembrane transporter activity	1/72	59/23210	0.16768	0.367772	0.335605	75785	1
GO:0071826	ribonucleoprotein complex subunit organization	2/72	236/23210	0.166395	0.367772	0.335605	67578/269261	2
GO:0015672	monovalent inorganic cation transport	3/72	455/23210	0.167616	0.367772	0.335605	16536/20496/75785	3
GO:0070663	regulation of leukocyte proliferation	2/72	238/23210	0.168591	0.368317	0.336102	13641/12142	2
GO:0048285	organelle fission	3/72	456/23210	0.168373	0.368317	0.336102	26914/22210/67052	3
GO:0044784	metaphase/anaphase transition of cell cycle	1/72	60/23210	0.170269	0.368778	0.336523	67052	1
GO:0046850	regulation of bone remodeling	1/72	60/23210	0.170269	0.368778	0.336523	231633	1
GO:0050982	detection of mechanical stimulus	1/72	60/23210	0.170269	0.368778	0.336523	20496	1
GO:0001763	morphogenesis of a branching structure	2/72	240/23210	0.170792	0.368778	0.336523	20496/12142	2
GO:0043393	regulation of protein binding	2/72	240/23210	0.170792	0.368778	0.336523	23802/228775	2
GO:1903362	regulation of cellular protein catabolic process	2/72	239/23210	0.169691	0.368778	0.336523	64209/228775	2
GO:0042461	photoreceptor cell development	1/72	61/23210	0.17285	0.369632	0.337302	12142	1
GO:0045143	homologous chromosome segregation	1/72	61/23210	0.17285	0.369632	0.337302	22210	1
GO:0045840	positive regulation of mitotic nuclear division	1/72	61/23210	0.17285	0.369632	0.337302	26914	1
GO:0097006	regulation of plasma lipoprotein particle levels	1/72	61/23210	0.17285	0.369632	0.337302	18830	1
GO:1902305	regulation of sodium ion transmembrane transport	1/72	61/23210	0.17285	0.369632	0.337302	75785	1
GO:0010830	regulation of myotube differentiation	1/72	63/23210	0.177987	0.371335	0.338855	231633	1
GO:0015914	phospholipid transport	1/72	63/23210	0.177987	0.371335	0.338855	18830	1
GO:0030858	positive regulation of epithelial cell differentiation	1/72	62/23210	0.175422	0.371335	0.338855	26914	1
GO:0035904	aorta development	1/72	63/23210	0.177987	0.371335	0.338855	12142	1
GO:0043949	regulation of cAMP-mediated signaling	1/72	62/23210	0.175422	0.371335	0.338855	22210	1
GO:0048008	platelet-derived growth factor receptor signaling pathway	1/72	62/23210	0.175422	0.371335	0.338855	56338	1
GO:0051306	mitotic sister chromatid separation	1/72	62/23210	0.175422	0.371335	0.338855	67052	1
GO:0060999	positive regulation of dendritic spine development	1/72	63/23210	0.177987	0.371335	0.338855	243725	1
GO:0070988	demethylation	1/72	62/23210	0.175422	0.371335	0.338855	22210	1
GO:0099601	regulation of neurotransmitter receptor activity	1/72	63/23210	0.177987	0.371335	0.338855	75785	1
GO:0051348	negative regulation of transferase activity	2/72	246/23210	0.177424	0.371335	0.338855	26914/228775	2
GO:0034660	ncRNA metabolic process	3/72	467/23210	0.176768	0.371335	0.338855	26914/20055/20226	3
GO:0048732	gland development	3/72	467/23210	0.176768	0.371335	0.338855	72043/20496/68151	3
GO:0009880	embryonic pattern specification	1/72	64/23210	0.180544	0.375261	0.342438	13641	1
GO:1905818	regulation of chromosome separation	1/72	64/23210	0.180544	0.375261	0.342438	67052	1
GO:0001707	mesoderm formation	1/72	65/23210	0.183093	0.37985	0.346625	68151	1
GO:0005996	monosaccharide metabolic process	2/72	253/23210	0.185212	0.383531	0.349985	20322/75578	2
GO:0042274	ribosomal small subunit biogenesis	1/72	66/23210	0.185634	0.38369	0.35013	20055	1
GO:0006513	protein monoubiquitination	1/72	68/23210	0.190693	0.385729	0.35199	22210	1
GO:0006635	fatty acid beta-oxidation	1/72	67/23210	0.188168	0.385729	0.35199	11363	1
GO:0006766	vitamin metabolic process	1/72	69/23210	0.193211	0.385729	0.35199	18830	1
GO:0007492	endoderm development	1/72	69/23210	0.193211	0.385729	0.35199	20680	1
GO:0030888	regulation of B cell proliferation	1/72	69/23210	0.193211	0.385729	0.35199	12142	1
GO:0032370	positive regulation of lipid transport	1/72	69/23210	0.193211	0.385729	0.35199	18830	1
GO:0035082	axoneme assembly	1/72	68/23210	0.190693	0.385729	0.35199	22210	1
GO:0045669	positive regulation of osteoblast differentiation	1/72	68/23210	0.190693	0.385729	0.35199	231633	1
GO:0046637	regulation of alpha-beta T cell differentiation	1/72	68/23210	0.190693	0.385729	0.35199	12142	1
GO:0048332	mesoderm morphogenesis	1/72	69/23210	0.193211	0.385729	0.35199	68151	1
GO:0051453	regulation of intracellular pH	1/72	68/23210	0.190693	0.385729	0.35199	11972	1
GO:0051784	negative regulation of nuclear division	1/72	67/23210	0.188168	0.385729	0.35199	67052	1
GO:0055081	anion homeostasis	1/72	68/23210	0.190693	0.385729	0.35199	20496	1
GO:0060997	dendritic spine morphogenesis	1/72	69/23210	0.193211	0.385729	0.35199	243725	1
GO:2001244	positive regulation of intrinsic apoptotic signaling pathway	1/72	68/23210	0.190693	0.385729	0.35199	26943	1
GO:0001818	negative regulation of cytokine production	2/72	259/23210	0.191928	0.385729	0.35199	18569/20226	2
GO:0140014	mitotic nuclear division	2/72	257/23210	0.189685	0.385729	0.35199	26914/67052	2
GO:0120031	plasma membrane bounded cell projection assembly	3/72	488/23210	0.193111	0.385729	0.35199	22210/57776/243725	3
GO:1901615	organic hydroxy compound metabolic process	3/72	481/23210	0.187619	0.385729	0.35199	18830/11363/20322	3
GO:1990868	response to chemokine	1/72	70/23210	0.195722	0.389342	0.355288	20496	1
GO:1990869	cellular response to chemokine	1/72	70/23210	0.195722	0.389342	0.355288	20496	1
GO:0042255	ribosome assembly	1/72	71/23210	0.198224	0.391519	0.357274	269261	1
GO:0070192	chromosome organization involved in meiotic cell cycle	1/72	71/23210	0.198224	0.391519	0.357274	22210	1
GO:0043523	regulation of neuron apoptotic process	2/72	264/23210	0.197549	0.391519	0.357274	15220/12123	2
GO:0072330	monocarboxylic acid biosynthetic process	2/72	264/23210	0.197549	0.391519	0.357274	11363/228775	2
GO:0031060	regulation of histone methylation	1/72	73/23210	0.203206	0.399232	0.364312	26914	1
GO:0051145	smooth muscle cell differentiation	1/72	73/23210	0.203206	0.399232	0.364312	18569	1
GO:0010038	response to metal ion	2/72	269/23210	0.203192	0.399232	0.364312	67675/20322	2
GO:0002066	columnar/cuboidal epithelial cell development	1/72	74/23210	0.205686	0.39952	0.364575	12142	1
GO:0002532	production of molecular mediator involved in inflammatory response	1/72	74/23210	0.205686	0.39952	0.364575	18569	1
GO:0008543	fibroblast growth factor receptor signaling pathway	1/72	74/23210	0.205686	0.39952	0.364575	72043	1
GO:0045453	bone resorption	1/72	74/23210	0.205686	0.39952	0.364575	231633	1
GO:1901224	positive regulation of NIK/NF-kappaB signaling	1/72	74/23210	0.205686	0.39952	0.364575	18569	1
GO:0006790	sulfur compound metabolic process	2/72	272/23210	0.206586	0.39952	0.364575	72043/14872	2
GO:0030198	extracellular matrix organization	2/72	271/23210	0.205454	0.39952	0.364575	53867/72043	2
GO:0034504	protein localization to nucleus	2/72	272/23210	0.206586	0.39952	0.364575	21376/56338	2
GO:0060485	mesenchyme development	2/72	272/23210	0.206586	0.39952	0.364575	18569/13641	2
GO:0008088	axo-dendritic transport	1/72	76/23210	0.210622	0.401047	0.365969	11775	1
GO:0019319	hexose biosynthetic process	1/72	76/23210	0.210622	0.401047	0.365969	20322	1
GO:0030641	regulation of cellular pH	1/72	75/23210	0.208158	0.401047	0.365969	11972	1
GO:0032507	maintenance of protein location in cell	1/72	75/23210	0.208158	0.401047	0.365969	94040	1
GO:0048844	artery morphogenesis	1/72	76/23210	0.210622	0.401047	0.365969	12142	1
GO:0060350	endochondral bone morphogenesis	1/72	76/23210	0.210622	0.401047	0.365969	231633	1
GO:0007018	microtubule-based movement	2/72	275/23210	0.209987	0.401047	0.365969	13427/11775	2
GO:0031647	regulation of protein stability	2/72	275/23210	0.209987	0.401047	0.365969	21376/22210	2
GO:0051258	protein polymerization	2/72	274/23210	0.208853	0.401047	0.365969	67971/243725	2
GO:0015918	sterol transport	1/72	77/23210	0.213079	0.402965	0.367719	18830	1
GO:0030301	cholesterol transport	1/72	77/23210	0.213079	0.402965	0.367719	18830	1
GO:0033108	mitochondrial respiratory chain complex assembly	1/72	77/23210	0.213079	0.402965	0.367719	66706	1
GO:0061180	mammary gland epithelium development	1/72	77/23210	0.213079	0.402965	0.367719	20496	1
GO:0046785	microtubule polymerization	1/72	78/23210	0.215528	0.406215	0.370685	67971	1
GO:0060976	coronary vasculature development	1/72	78/23210	0.215528	0.406215	0.370685	12142	1
GO:0006029	proteoglycan metabolic process	1/72	79/23210	0.21797	0.408482	0.372753	72043	1
GO:0021675	nerve development	1/72	80/23210	0.220404	0.408482	0.372753	72043	1
GO:0030500	regulation of bone mineralization	1/72	80/23210	0.220404	0.408482	0.372753	231633	1
GO:0043154	negative regulation of cysteine-type endopeptidase activity involved in apoptotic process	1/72	80/23210	0.220404	0.408482	0.372753	64209	1
GO:0043525	positive regulation of neuron apoptotic process	1/72	79/23210	0.21797	0.408482	0.372753	12123	1
GO:0045682	regulation of epidermis development	1/72	80/23210	0.220404	0.408482	0.372753	26914	1
GO:0050805	negative regulation of synaptic transmission	1/72	80/23210	0.220404	0.408482	0.372753	243725	1
GO:0040029	regulation of gene expression, epigenetic	2/72	284/23210	0.220224	0.408482	0.372753	26914/22210	2
GO:0044262	cellular carbohydrate metabolic process	2/72	284/23210	0.220224	0.408482	0.372753	20322/75578	2
GO:0071222	cellular response to lipopolysaccharide	2/72	282/23210	0.217945	0.408482	0.372753	18569/12142	2
GO:0042273	ribosomal large subunit biogenesis	1/72	81/23210	0.222831	0.409566	0.373743	269261	1
GO:0044106	cellular amine metabolic process	1/72	81/23210	0.222831	0.409566	0.373743	69215	1
GO:0046530	photoreceptor cell differentiation	1/72	81/23210	0.222831	0.409566	0.373743	12142	1
GO:0072384	organelle transport along microtubule	1/72	81/23210	0.222831	0.409566	0.373743	11775	1
GO:2000243	positive regulation of reproductive process	1/72	81/23210	0.222831	0.409566	0.373743	22210	1
GO:0015748	organophosphate ester transport	1/72	82/23210	0.22525	0.412649	0.376556	18830	1
GO:0046364	monosaccharide biosynthetic process	1/72	82/23210	0.22525	0.412649	0.376556	20322	1
GO:0071219	cellular response to molecule of bacterial origin	2/72	290/23210	0.227074	0.414624	0.378358	18569/12142	2
GO:1901987	regulation of cell cycle phase transition	2/72	290/23210	0.227074	0.414624	0.378358	26914/67052	2
GO:0006342	chromatin silencing	1/72	84/23210	0.230066	0.41599	0.379604	22210	1
GO:0006970	response to osmotic stress	1/72	84/23210	0.230066	0.41599	0.379604	20496	1
GO:0032945	negative regulation of mononuclear cell proliferation	1/72	84/23210	0.230066	0.41599	0.379604	12142	1
GO:0034103	regulation of tissue remodeling	1/72	84/23210	0.230066	0.41599	0.379604	231633	1
GO:0050672	negative regulation of lymphocyte proliferation	1/72	84/23210	0.230066	0.41599	0.379604	12142	1
GO:1901379	regulation of potassium ion transmembrane transport	1/72	84/23210	0.230066	0.41599	0.379604	75785	1
GO:0051402	neuron apoptotic process	2/72	293/23210	0.230505	0.416106	0.379711	15220/12123	2
GO:0014032	neural crest cell development	1/72	85/23210	0.232463	0.416934	0.380466	13641	1
GO:0098659	inorganic cation import across plasma membrane	1/72	85/23210	0.232463	0.416934	0.380466	20496	1
GO:0099587	inorganic ion import across plasma membrane	1/72	85/23210	0.232463	0.416934	0.380466	20496	1
GO:0042254	ribosome biogenesis	2/72	294/23210	0.231649	0.416934	0.380466	20055/269261	2
GO:0003281	ventricular septum development	1/72	86/23210	0.234853	0.41852	0.381914	12142	1
GO:0010827	regulation of glucose transmembrane transport	1/72	86/23210	0.234853	0.41852	0.381914	228775	1
GO:0055072	iron ion homeostasis	1/72	86/23210	0.234853	0.41852	0.381914	11972	1
GO:0060079	excitatory postsynaptic potential	1/72	86/23210	0.234853	0.41852	0.381914	243725	1
GO:2000117	negative regulation of cysteine-type endopeptidase activity	1/72	87/23210	0.237236	0.422089	0.385171	64209	1
GO:0044344	cellular response to fibroblast growth factor stimulus	1/72	88/23210	0.239611	0.423712	0.386651	72043	1
GO:0051492	regulation of stress fiber assembly	1/72	88/23210	0.239611	0.423712	0.386651	243725	1
GO:0070664	negative regulation of leukocyte proliferation	1/72	88/23210	0.239611	0.423712	0.386651	12142	1
GO:0046942	carboxylic acid transport	2/72	301/23210	0.239672	0.423712	0.386651	20539/11987	2
GO:0019226	transmission of nerve impulse	1/72	89/23210	0.241978	0.424416	0.387294	16536	1
GO:0031016	pancreas development	1/72	89/23210	0.241978	0.424416	0.387294	68151	1
GO:1904035	regulation of epithelial cell apoptotic process	1/72	89/23210	0.241978	0.424416	0.387294	18569	1
GO:1905954	positive regulation of lipid localization	1/72	89/23210	0.241978	0.424416	0.387294	18830	1
GO:0015849	organic acid transport	2/72	302/23210	0.240819	0.424416	0.387294	20539/11987	2
GO:0050863	regulation of T cell activation	2/72	304/23210	0.243114	0.425737	0.3885	13641/12142	2
GO:0014031	mesenchymal cell development	1/72	90/23210	0.244339	0.42587	0.38862	13641	1
GO:0032526	response to retinoic acid	1/72	90/23210	0.244339	0.42587	0.38862	73614	1
GO:0071774	response to fibroblast growth factor	1/72	90/23210	0.244339	0.42587	0.38862	72043	1
GO:0002028	regulation of sodium ion transport	1/72	91/23210	0.246692	0.427292	0.389918	75785	1
GO:0009308	amine metabolic process	1/72	91/23210	0.246692	0.427292	0.389918	69215	1
GO:0009798	axis specification	1/72	91/23210	0.246692	0.427292	0.389918	68151	1
GO:0048864	stem cell development	1/72	91/23210	0.246692	0.427292	0.389918	13641	1
GO:0001676	long-chain fatty acid metabolic process	1/72	93/23210	0.251377	0.428072	0.39063	11363	1
GO:0006885	regulation of pH	1/72	92/23210	0.249038	0.428072	0.39063	11972	1
GO:0007215	glutamate receptor signaling pathway	1/72	93/23210	0.251377	0.428072	0.39063	75785	1
GO:0009062	fatty acid catabolic process	1/72	93/23210	0.251377	0.428072	0.39063	11363	1
GO:0014033	neural crest cell differentiation	1/72	92/23210	0.249038	0.428072	0.39063	13641	1
GO:0060998	regulation of dendritic spine development	1/72	92/23210	0.249038	0.428072	0.39063	243725	1
GO:0032943	mononuclear cell proliferation	2/72	310/23210	0.250007	0.428072	0.39063	13641/12142	2
GO:0044282	small molecule catabolic process	2/72	311/23210	0.251157	0.428072	0.39063	11363/20322	2
GO:0046651	lymphocyte proliferation	2/72	308/23210	0.247709	0.428072	0.39063	13641/12142	2
GO:1990823	response to leukemia inhibitory factor	2/72	311/23210	0.251157	0.428072	0.39063	14872/20055	2
GO:1990830	cellular response to leukemia inhibitory factor	2/72	311/23210	0.251157	0.428072	0.39063	14872/20055	2
GO:0097061	dendritic spine organization	1/72	94/23210	0.253709	0.430067	0.392451	243725	1
GO:1902749	regulation of cell cycle G2/M phase transition	1/72	94/23210	0.253709	0.430067	0.392451	26914	1
GO:1902882	regulation of response to oxidative stress	1/72	94/23210	0.253709	0.430067	0.392451	26914	1
GO:0006066	alcohol metabolic process	2/72	314/23210	0.254606	0.430277	0.392642	11363/20322	2
GO:0051321	meiotic cell cycle	2/72	314/23210	0.254606	0.430277	0.392642	22210/75514	2
GO:0046916	cellular transition metal ion homeostasis	1/72	95/23210	0.256033	0.431377	0.393646	11972	1
GO:0051304	chromosome separation	1/72	95/23210	0.256033	0.431377	0.393646	67052	1
GO:0030004	cellular monovalent inorganic cation homeostasis	1/72	96/23210	0.258351	0.433312	0.395411	11972	1
GO:0099565	chemical synaptic transmission, postsynaptic	1/72	96/23210	0.258351	0.433312	0.395411	243725	1
GO:0120162	positive regulation of cold-induced thermogenesis	1/72	96/23210	0.258351	0.433312	0.395411	11363	1
GO:0045132	meiotic chromosome segregation	1/72	97/23210	0.260661	0.434565	0.396555	22210	1
GO:0070167	regulation of biomineral tissue development	1/72	97/23210	0.260661	0.434565	0.396555	231633	1
GO:0072676	lymphocyte migration	1/72	97/23210	0.260661	0.434565	0.396555	20496	1
GO:2001243	negative regulation of intrinsic apoptotic signaling pathway	1/72	97/23210	0.260661	0.434565	0.396555	64209	1
GO:0010660	regulation of muscle cell apoptotic process	1/72	98/23210	0.262964	0.436442	0.398267	18569	1
GO:0019395	fatty acid oxidation	1/72	98/23210	0.262964	0.436442	0.398267	11363	1
GO:0042102	positive regulation of T cell proliferation	1/72	98/23210	0.262964	0.436442	0.398267	13641	1
GO:0032006	regulation of TOR signaling	1/72	100/23210	0.267549	0.441416	0.402807	11987	1
GO:0034440	lipid oxidation	1/72	100/23210	0.267549	0.441416	0.402807	11363	1
GO:0045778	positive regulation of ossification	1/72	100/23210	0.267549	0.441416	0.402807	231633	1
GO:0110020	regulation of actomyosin structure organization	1/72	100/23210	0.267549	0.441416	0.402807	243725	1
GO:0051651	maintenance of location in cell	1/72	101/23210	0.269831	0.443864	0.405041	94040	1
GO:1901222	regulation of NIK/NF-kappaB signaling	1/72	101/23210	0.269831	0.443864	0.405041	18569	1
GO:0000018	regulation of DNA recombination	1/72	103/23210	0.274374	0.445407	0.406449	22210	1
GO:0010657	muscle cell apoptotic process	1/72	103/23210	0.274374	0.445407	0.406449	18569	1
GO:0019218	regulation of steroid metabolic process	1/72	102/23210	0.272106	0.445407	0.406449	11363	1
GO:0030038	contractile actin filament bundle assembly	1/72	103/23210	0.274374	0.445407	0.406449	243725	1
GO:0032231	regulation of actin filament bundle assembly	1/72	103/23210	0.274374	0.445407	0.406449	243725	1
GO:0043149	stress fiber assembly	1/72	103/23210	0.274374	0.445407	0.406449	243725	1
GO:0046849	bone remodeling	1/72	102/23210	0.272106	0.445407	0.406449	231633	1
GO:0106027	neuron projection organization	1/72	102/23210	0.272106	0.445407	0.406449	243725	1
GO:0070661	leukocyte proliferation	2/72	331/23210	0.27417	0.445407	0.406449	13641/12142	2
GO:0006413	translational initiation	1/72	104/23210	0.276635	0.447119	0.408011	68969	1
GO:0030101	natural killer cell activation	1/72	104/23210	0.276635	0.447119	0.408011	12142	1
GO:0046634	regulation of alpha-beta T cell activation	1/72	104/23210	0.276635	0.447119	0.408011	12142	1
GO:0000956	nuclear-transcribed mRNA catabolic process	1/72	105/23210	0.278889	0.448805	0.40955	67578	1
GO:0007052	mitotic spindle organization	1/72	105/23210	0.278889	0.448805	0.40955	67052	1
GO:0043266	regulation of potassium ion transport	1/72	105/23210	0.278889	0.448805	0.40955	75785	1
GO:0045185	maintenance of protein location	1/72	106/23210	0.281136	0.449171	0.409884	94040	1
GO:0055006	cardiac cell development	1/72	106/23210	0.281136	0.449171	0.409884	18569	1
GO:0060840	artery development	1/72	106/23210	0.281136	0.449171	0.409884	12142	1
GO:0032102	negative regulation of response to external stimulus	2/72	336/23210	0.279925	0.449171	0.409884	18569/12142	2
GO:0052548	regulation of endopeptidase activity	2/72	337/23210	0.281075	0.449171	0.409884	64209/20680	2
GO:0003014	renal system process	1/72	107/23210	0.283376	0.451453	0.411966	72043	1
GO:0038061	NIK/NF-kappaB signaling	1/72	107/23210	0.283376	0.451453	0.411966	18569	1
GO:0045621	positive regulation of lymphocyte differentiation	1/72	108/23210	0.28561	0.452524	0.412943	12142	1
GO:1900006	positive regulation of dendrite development	1/72	108/23210	0.28561	0.452524	0.412943	243725	1
GO:1904659	glucose transmembrane transport	1/72	108/23210	0.28561	0.452524	0.412943	228775	1
GO:1901342	regulation of vasculature development	2/72	341/23210	0.285676	0.452524	0.412943	18569/20226	2
GO:0006612	protein targeting to membrane	1/72	109/23210	0.287836	0.454005	0.414295	69276	1
GO:0008645	hexose transmembrane transport	1/72	109/23210	0.287836	0.454005	0.414295	228775	1
GO:0034968	histone lysine methylation	1/72	109/23210	0.287836	0.454005	0.414295	26914	1
GO:0001892	embryonic placenta development	1/72	112/23210	0.294475	0.456067	0.416176	12142	1
GO:0001942	hair follicle development	1/72	111/23210	0.292269	0.456067	0.416176	15220	1
GO:0006690	icosanoid metabolic process	1/72	110/23210	0.290056	0.456067	0.416176	66447	1
GO:0006939	smooth muscle contraction	1/72	112/23210	0.294475	0.456067	0.416176	72043	1
GO:0007127	meiosis I	1/72	111/23210	0.292269	0.456067	0.416176	22210	1
GO:0015749	monosaccharide transmembrane transport	1/72	111/23210	0.292269	0.456067	0.416176	228775	1
GO:0016525	negative regulation of angiogenesis	1/72	112/23210	0.294475	0.456067	0.416176	20226	1
GO:0034219	carbohydrate transmembrane transport	1/72	112/23210	0.294475	0.456067	0.416176	228775	1
GO:0042100	B cell proliferation	1/72	112/23210	0.294475	0.456067	0.416176	12142	1
GO:0046632	alpha-beta T cell differentiation	1/72	112/23210	0.294475	0.456067	0.416176	12142	1
GO:0060078	regulation of postsynaptic membrane potential	1/72	112/23210	0.294475	0.456067	0.416176	243725	1
GO:0071901	negative regulation of protein serine/threonine kinase activity	1/72	111/23210	0.292269	0.456067	0.416176	26914	1
GO:0072329	monocarboxylic acid catabolic process	1/72	112/23210	0.294475	0.456067	0.416176	11363	1
GO:0098773	skin epidermis development	1/72	113/23210	0.296674	0.458196	0.418119	15220	1
GO:1904019	epithelial cell apoptotic process	1/72	113/23210	0.296674	0.458196	0.418119	18569	1
GO:0022404	molting cycle process	1/72	114/23210	0.298866	0.459667	0.419461	15220	1
GO:0022405	hair cycle process	1/72	114/23210	0.298866	0.459667	0.419461	15220	1
GO:0048814	regulation of dendrite morphogenesis	1/72	114/23210	0.298866	0.459667	0.419461	243725	1
GO:0016579	protein deubiquitination	1/72	115/23210	0.301052	0.461752	0.421364	236733	1
GO:0032368	regulation of lipid transport	1/72	115/23210	0.301052	0.461752	0.421364	18830	1
GO:0030282	bone mineralization	1/72	116/23210	0.303231	0.461908	0.421506	231633	1
GO:0061982	meiosis I cell cycle process	1/72	116/23210	0.303231	0.461908	0.421506	22210	1
GO:1903828	negative regulation of cellular protein localization	1/72	116/23210	0.303231	0.461908	0.421506	26914	1
GO:2000181	negative regulation of blood vessel morphogenesis	1/72	116/23210	0.303231	0.461908	0.421506	20226	1
GO:0031331	positive regulation of cellular catabolic process	2/72	355/23210	0.301757	0.461908	0.421506	64209/228775	2
GO:0007498	mesoderm development	1/72	117/23210	0.305403	0.464581	0.423945	68151	1
GO:0032496	response to lipopolysaccharide	2/72	359/23210	0.306343	0.464739	0.424089	18569/12142	2
GO:0062012	regulation of small molecule metabolic process	2/72	359/23210	0.306343	0.464739	0.424089	11363/228775	2
GO:0019751	polyol metabolic process	1/72	118/23210	0.307569	0.465329	0.424628	20322	1
GO:0060349	bone morphogenesis	1/72	118/23210	0.307569	0.465329	0.424628	231633	1
GO:0031929	TOR signaling	1/72	119/23210	0.309728	0.46669	0.42587	11987	1
GO:0043280	positive regulation of cysteine-type endopeptidase activity involved in apoptotic process	1/72	119/23210	0.309728	0.46669	0.42587	20680	1
GO:0051963	regulation of synapse assembly	1/72	119/23210	0.309728	0.46669	0.42587	243725	1
GO:0002062	chondrocyte differentiation	1/72	120/23210	0.31188	0.468031	0.427094	72043	1
GO:0031109	microtubule polymerization or depolymerization	1/72	120/23210	0.31188	0.468031	0.427094	67971	1
GO:1901216	positive regulation of neuron death	1/72	120/23210	0.31188	0.468031	0.427094	12123	1
GO:0001889	liver development	1/72	121/23210	0.314026	0.469982	0.428875	72043	1
GO:0048565	digestive tract development	1/72	121/23210	0.314026	0.469982	0.428875	12142	1
GO:0018022	peptidyl-lysine methylation	1/72	122/23210	0.316165	0.471914	0.430637	26914	1
GO:0060996	dendritic spine development	1/72	122/23210	0.316165	0.471914	0.430637	243725	1
GO:1901214	regulation of neuron death	2/72	368/23210	0.316641	0.47199	0.430707	15220/12123	2
GO:0006665	sphingolipid metabolic process	1/72	123/23210	0.318298	0.473191	0.431803	26943	1
GO:0051153	regulation of striated muscle cell differentiation	1/72	123/23210	0.318298	0.473191	0.431803	231633	1
GO:0014902	myotube differentiation	1/72	124/23210	0.320424	0.475081	0.433528	231633	1
GO:0061008	hepaticobiliary system development	1/72	124/23210	0.320424	0.475081	0.433528	72043	1
GO:0032273	positive regulation of protein polymerization	1/72	125/23210	0.322543	0.476952	0.435235	67971	1
GO:0099175	regulation of postsynapse organization	1/72	125/23210	0.322543	0.476952	0.435235	243725	1
GO:0008203	cholesterol metabolic process	1/72	126/23210	0.324656	0.478169	0.436345	11363	1
GO:0009582	detection of abiotic stimulus	1/72	126/23210	0.324656	0.478169	0.436345	20496	1
GO:0055076	transition metal ion homeostasis	1/72	126/23210	0.324656	0.478169	0.436345	11972	1
GO:0009581	detection of external stimulus	1/72	127/23210	0.326762	0.478946	0.437054	20496	1
GO:0044839	cell cycle G2/M phase transition	1/72	127/23210	0.326762	0.478946	0.437054	26914	1
GO:0002237	response to molecule of bacterial origin	2/72	377/23210	0.326907	0.478946	0.437054	18569/12142	2
GO:0006631	fatty acid metabolic process	2/72	376/23210	0.325768	0.478946	0.437054	11363/228775	2
GO:0042176	regulation of protein catabolic process	2/72	378/23210	0.328045	0.479982	0.437999	64209/228775	2
GO:0003279	cardiac septum development	1/72	128/23210	0.328862	0.480545	0.438514	12142	1
GO:0007093	mitotic cell cycle checkpoint	1/72	130/23210	0.333043	0.485231	0.442789	67052	1
GO:0010469	regulation of signaling receptor activity	1/72	131/23210	0.335124	0.485231	0.442789	75785	1
GO:0015696	ammonium transport	1/72	131/23210	0.335124	0.485231	0.442789	20496	1
GO:0042303	molting cycle	1/72	131/23210	0.335124	0.485231	0.442789	15220	1
GO:0042633	hair cycle	1/72	131/23210	0.335124	0.485231	0.442789	15220	1
GO:1902652	secondary alcohol metabolic process	1/72	131/23210	0.335124	0.485231	0.442789	11363	1
GO:1902850	microtubule cytoskeleton organization involved in mitosis	1/72	130/23210	0.333043	0.485231	0.442789	67052	1
GO:0001837	epithelial to mesenchymal transition	1/72	133/23210	0.339266	0.488051	0.445363	18569	1
GO:0007034	vacuolar transport	1/72	133/23210	0.339266	0.488051	0.445363	11972	1
GO:0046928	regulation of neurotransmitter secretion	1/72	133/23210	0.339266	0.488051	0.445363	243725	1
GO:0050906	detection of stimulus involved in sensory perception	1/72	133/23210	0.339266	0.488051	0.445363	20496	1
GO:1901568	fatty acid derivative metabolic process	1/72	133/23210	0.339266	0.488051	0.445363	66447	1
GO:0016125	sterol metabolic process	1/72	135/23210	0.343382	0.49143	0.448446	11363	1
GO:0045598	regulation of fat cell differentiation	1/72	135/23210	0.343382	0.49143	0.448446	228775	1
GO:0070646	protein modification by small protein removal	1/72	135/23210	0.343382	0.49143	0.448446	236733	1
GO:0071453	cellular response to oxygen levels	1/72	135/23210	0.343382	0.49143	0.448446	11972	1
GO:0009791	post-embryonic development	1/72	136/23210	0.345431	0.49165	0.448647	12142	1
GO:0017148	negative regulation of translation	1/72	136/23210	0.345431	0.49165	0.448647	67578	1
GO:0050671	positive regulation of lymphocyte proliferation	1/72	136/23210	0.345431	0.49165	0.448647	13641	1
GO:2001056	positive regulation of cysteine-type endopeptidase activity	1/72	136/23210	0.345431	0.49165	0.448647	20680	1
GO:0044770	cell cycle phase transition	2/72	394/23210	0.346189	0.49165	0.448647	26914/67052	2
GO:0051251	positive regulation of lymphocyte activation	2/72	394/23210	0.346189	0.49165	0.448647	13641/12142	2
GO:0007050	cell cycle arrest	1/72	138/23210	0.34951	0.49206	0.449021	21376	1
GO:0009411	response to UV	1/72	137/23210	0.347474	0.49206	0.449021	22210	1
GO:0016571	histone methylation	1/72	138/23210	0.34951	0.49206	0.449021	26914	1
GO:0030010	establishment of cell polarity	1/72	138/23210	0.34951	0.49206	0.449021	67052	1
GO:0032946	positive regulation of mononuclear cell proliferation	1/72	138/23210	0.34951	0.49206	0.449021	13641	1
GO:0032535	regulation of cellular component size	2/72	397/23210	0.349575	0.49206	0.449021	20496/243725	2
GO:0042692	muscle cell differentiation	2/72	395/23210	0.347318	0.49206	0.449021	18569/231633	2
GO:0048706	embryonic skeletal system development	1/72	139/23210	0.35154	0.4942	0.450974	72043	1
GO:0006979	response to oxidative stress	2/72	400/23210	0.352955	0.494938	0.451647	26914/56338	2
GO:0007015	actin filament organization	2/72	400/23210	0.352955	0.494938	0.451647	102866/243725	2
GO:0009267	cellular response to starvation	1/72	143/23210	0.359597	0.497973	0.454417	12123	1
GO:0016052	carbohydrate catabolic process	1/72	142/23210	0.357592	0.497973	0.454417	20322	1
GO:0031333	negative regulation of protein complex assembly	1/72	143/23210	0.359597	0.497973	0.454417	67578	1
GO:0035637	multicellular organismal signaling	1/72	141/23210	0.355581	0.497973	0.454417	16536	1
GO:0045667	regulation of osteoblast differentiation	1/72	142/23210	0.357592	0.497973	0.454417	231633	1
GO:0050729	positive regulation of inflammatory response	1/72	142/23210	0.357592	0.497973	0.454417	18569	1
GO:0090288	negative regulation of cellular response to growth factor stimulus	1/72	143/23210	0.359597	0.497973	0.454417	72043	1
GO:1901991	negative regulation of mitotic cell cycle phase transition	1/72	143/23210	0.359597	0.497973	0.454417	67052	1
GO:0051098	regulation of binding	2/72	403/23210	0.356329	0.497973	0.454417	23802/228775	2
GO:0070997	neuron death	2/72	405/23210	0.358575	0.497973	0.454417	15220/12123	2
GO:0002065	columnar/cuboidal epithelial cell differentiation	1/72	144/23210	0.361596	0.499497	0.455808	12142	1
GO:0098693	regulation of synaptic vesicle cycle	1/72	144/23210	0.361596	0.499497	0.455808	102866	1
GO:0031099	regeneration	1/72	145/23210	0.363589	0.500385	0.456618	72043	1
GO:0070665	positive regulation of leukocyte proliferation	1/72	145/23210	0.363589	0.500385	0.456618	13641	1
GO:1905952	regulation of lipid localization	1/72	145/23210	0.363589	0.500385	0.456618	18830	1
GO:0072006	nephron development	1/72	146/23210	0.365576	0.501877	0.457979	72043	1
GO:0052547	regulation of peptidase activity	2/72	411/23210	0.365298	0.501877	0.457979	64209/20680	2
GO:0002831	regulation of response to biotic stimulus	1/72	147/23210	0.367556	0.502116	0.458198	12142	1
GO:0008643	carbohydrate transport	1/72	147/23210	0.367556	0.502116	0.458198	228775	1
GO:0030856	regulation of epithelial cell differentiation	1/72	147/23210	0.367556	0.502116	0.458198	26914	1
GO:1902904	negative regulation of supramolecular fiber organization	1/72	147/23210	0.367556	0.502116	0.458198	243725	1
GO:2001233	regulation of apoptotic signaling pathway	2/72	414/23210	0.36865	0.502992	0.458997	26943/64209	2
GO:0003231	cardiac ventricle development	1/72	148/23210	0.369531	0.503576	0.45953	12142	1
GO:0030183	B cell differentiation	1/72	149/23210	0.371499	0.505021	0.460848	12142	1
GO:0050728	negative regulation of inflammatory response	1/72	149/23210	0.371499	0.505021	0.460848	18569	1
GO:0045580	regulation of T cell differentiation	1/72	150/23210	0.373461	0.507068	0.462717	12142	1
GO:0006606	protein import into nucleus	1/72	151/23210	0.375417	0.509103	0.464573	56338	1
GO:0051250	negative regulation of lymphocyte activation	1/72	152/23210	0.377368	0.510755	0.466081	12142	1
GO:0009896	positive regulation of catabolic process	2/72	422/23210	0.377555	0.510755	0.466081	64209/228775	2
GO:0006457	protein folding	1/72	153/23210	0.379312	0.511887	0.467114	18637	1
GO:0010950	positive regulation of endopeptidase activity	1/72	153/23210	0.379312	0.511887	0.467114	20680	1
GO:0007569	cell aging	1/72	155/23210	0.383182	0.513372	0.468469	18569	1
GO:0051170	import into nucleus	1/72	155/23210	0.383182	0.513372	0.468469	56338	1
GO:0051494	negative regulation of cytoskeleton organization	1/72	155/23210	0.383182	0.513372	0.468469	243725	1
GO:0016570	histone modification	2/72	427/23210	0.383095	0.513372	0.468469	26914/22210	2
GO:0019932	second-messenger-mediated signaling	2/72	427/23210	0.383095	0.513372	0.468469	22210/243725	2
GO:0071900	regulation of protein serine/threonine kinase activity	2/72	427/23210	0.383095	0.513372	0.468469	26914/228775	2
GO:0034249	negative regulation of cellular amide metabolic process	1/72	156/23210	0.385109	0.514713	0.469692	67578	1
GO:0051302	regulation of cell division	1/72	156/23210	0.385109	0.514713	0.469692	56338	1
GO:0046631	alpha-beta T cell activation	1/72	157/23210	0.387029	0.516658	0.471468	12142	1
GO:0010970	transport along microtubule	1/72	159/23210	0.390852	0.519889	0.474416	11775	1
GO:0030833	regulation of actin filament polymerization	1/72	159/23210	0.390852	0.519889	0.474416	243725	1
GO:0099111	microtubule-based transport	1/72	159/23210	0.390852	0.519889	0.474416	11775	1
GO:0007565	female pregnancy	1/72	160/23210	0.392755	0.521173	0.475588	12142	1
GO:0031214	biomineral tissue development	1/72	160/23210	0.392755	0.521173	0.475588	231633	1
GO:0010952	positive regulation of peptidase activity	1/72	162/23210	0.396543	0.524947	0.479031	20680	1
GO:0042391	regulation of membrane potential	2/72	439/23210	0.396308	0.524947	0.479031	16536/243725	2
GO:0009266	response to temperature stimulus	1/72	163/23210	0.398428	0.525565	0.479596	11363	1
GO:0030879	mammary gland development	1/72	163/23210	0.398428	0.525565	0.479596	20496	1
GO:0048660	regulation of smooth muscle cell proliferation	1/72	163/23210	0.398428	0.525565	0.479596	18569	1
GO:0006643	membrane lipid metabolic process	1/72	164/23210	0.400307	0.526795	0.480717	26943	1
GO:0030902	hindbrain development	1/72	164/23210	0.400307	0.526795	0.480717	68151	1
GO:0007051	spindle organization	1/72	165/23210	0.402181	0.527388	0.481259	67052	1
GO:0043901	negative regulation of multi-organism process	1/72	165/23210	0.402181	0.527388	0.481259	12142	1
GO:0016569	covalent chromatin modification	2/72	444/23210	0.401777	0.527388	0.481259	26914/22210	2
GO:0042594	response to starvation	1/72	166/23210	0.404048	0.52859	0.482356	12123	1
GO:0002696	positive regulation of leukocyte activation	2/72	446/23210	0.403958	0.52859	0.482356	13641/12142	2
GO:0006399	tRNA metabolic process	1/72	167/23210	0.40591	0.530335	0.483948	20226	1
GO:0030509	BMP signaling pathway	1/72	168/23210	0.407767	0.530335	0.483948	18569	1
GO:0048659	smooth muscle cell proliferation	1/72	168/23210	0.407767	0.530335	0.483948	18569	1
GO:1902107	positive regulation of leukocyte differentiation	1/72	168/23210	0.407767	0.530335	0.483948	12142	1
GO:2001257	regulation of cation channel activity	1/72	168/23210	0.407767	0.530335	0.483948	75785	1
GO:0050808	synapse organization	2/72	451/23210	0.409395	0.531831	0.485314	13641/243725	2
GO:0001890	placenta development	1/72	170/23210	0.411462	0.532649	0.48606	12142	1
GO:0042129	regulation of T cell proliferation	1/72	170/23210	0.411462	0.532649	0.48606	13641	1
GO:0097237	cellular response to toxic substance	1/72	170/23210	0.411462	0.532649	0.48606	243725	1
GO:0030705	cytoskeleton-dependent intracellular transport	1/72	171/23210	0.413301	0.534408	0.487665	11775	1
GO:2000241	regulation of reproductive process	1/72	172/23210	0.415135	0.536155	0.48926	22210	1
GO:0000075	cell cycle checkpoint	1/72	178/23210	0.426018	0.537545	0.490527	67052	1
GO:0006479	protein methylation	1/72	176/23210	0.422412	0.537545	0.490527	26914	1
GO:0006733	oxidoreduction coenzyme metabolic process	1/72	177/23210	0.424218	0.537545	0.490527	67426	1
GO:0008064	regulation of actin polymerization or depolymerization	1/72	176/23210	0.422412	0.537545	0.490527	243725	1
GO:0008213	protein alkylation	1/72	176/23210	0.422412	0.537545	0.490527	26914	1
GO:0009612	response to mechanical stimulus	1/72	176/23210	0.422412	0.537545	0.490527	20496	1
GO:0010951	negative regulation of endopeptidase activity	1/72	178/23210	0.426018	0.537545	0.490527	64209	1
GO:0010977	negative regulation of neuron projection development	1/72	175/23210	0.420601	0.537545	0.490527	13427	1
GO:0019933	cAMP-mediated signaling	1/72	179/23210	0.427812	0.537545	0.490527	22210	1
GO:0030041	actin filament polymerization	1/72	174/23210	0.418785	0.537545	0.490527	243725	1
GO:0030832	regulation of actin filament length	1/72	179/23210	0.427812	0.537545	0.490527	243725	1
GO:0043524	negative regulation of neuron apoptotic process	1/72	178/23210	0.426018	0.537545	0.490527	15220	1
GO:0048489	synaptic vesicle transport	1/72	176/23210	0.422412	0.537545	0.490527	11775	1
GO:0048592	eye morphogenesis	1/72	176/23210	0.422412	0.537545	0.490527	12142	1
GO:0048813	dendrite morphogenesis	1/72	178/23210	0.426018	0.537545	0.490527	243725	1
GO:0051588	regulation of neurotransmitter transport	1/72	178/23210	0.426018	0.537545	0.490527	243725	1
GO:0071772	response to BMP	1/72	179/23210	0.427812	0.537545	0.490527	18569	1
GO:0071773	cellular response to BMP stimulus	1/72	179/23210	0.427812	0.537545	0.490527	18569	1
GO:0097480	establishment of synaptic vesicle localization	1/72	176/23210	0.422412	0.537545	0.490527	11775	1
GO:0140013	meiotic nuclear division	1/72	179/23210	0.427812	0.537545	0.490527	22210	1
GO:0006281	DNA repair	2/72	464/23210	0.423421	0.537545	0.490527	22210/382913	2
GO:0007389	pattern specification process	2/72	468/23210	0.427704	0.537545	0.490527	68151/13641	2
GO:0044270	cellular nitrogen compound catabolic process	2/72	463/23210	0.422348	0.537545	0.490527	11363/67578	2
GO:0050867	positive regulation of cell activation	2/72	461/23210	0.420199	0.537545	0.490527	13641/12142	2
GO:0002695	negative regulation of leukocyte activation	1/72	182/23210	0.433162	0.541209	0.493871	12142	1
GO:0035051	cardiocyte differentiation	1/72	182/23210	0.433162	0.541209	0.493871	18569	1
GO:0045619	regulation of lymphocyte differentiation	1/72	182/23210	0.433162	0.541209	0.493871	12142	1
GO:0120032	regulation of plasma membrane bounded cell projection assembly	1/72	182/23210	0.433162	0.541209	0.493871	243725	1
GO:2001252	positive regulation of chromosome organization	1/72	182/23210	0.433162	0.541209	0.493871	26914	1
GO:2001235	positive regulation of apoptotic signaling pathway	1/72	183/23210	0.434934	0.542814	0.495335	26943	1
GO:0048754	branching morphogenesis of an epithelial tube	1/72	184/23210	0.436701	0.543798	0.496234	20496	1
GO:0060491	regulation of cell projection assembly	1/72	184/23210	0.436701	0.543798	0.496234	243725	1
GO:0007269	neurotransmitter secretion	1/72	185/23210	0.438462	0.544771	0.497122	243725	1
GO:0034765	regulation of ion transmembrane transport	2/72	478/23210	0.438338	0.544771	0.497122	16536/75785	2
GO:0099643	signal release from synapse	1/72	186/23210	0.440218	0.546342	0.498556	243725	1
GO:0050870	positive regulation of T cell activation	1/72	187/23210	0.441969	0.547293	0.499423	13641	1
GO:0097479	synaptic vesicle localization	1/72	187/23210	0.441969	0.547293	0.499423	11775	1
GO:0044706	multi-multicellular organism process	1/72	190/23210	0.447188	0.55314	0.504759	12142	1
GO:0050773	regulation of dendrite development	1/72	191/23210	0.448917	0.554662	0.506148	243725	1
GO:0009108	coenzyme biosynthetic process	1/72	194/23210	0.454072	0.555502	0.506914	67426	1
GO:0016051	carbohydrate biosynthetic process	1/72	194/23210	0.454072	0.555502	0.506914	20322	1
GO:0031669	cellular response to nutrient levels	1/72	194/23210	0.454072	0.555502	0.506914	12123	1
GO:0032869	cellular response to insulin stimulus	1/72	193/23210	0.452359	0.555502	0.506914	228775	1
GO:0048771	tissue remodeling	1/72	193/23210	0.452359	0.555502	0.506914	231633	1
GO:0099173	postsynapse organization	1/72	194/23210	0.454072	0.555502	0.506914	243725	1
GO:0007346	regulation of mitotic cell cycle	2/72	493/23210	0.454093	0.555502	0.506914	26914/67052	2
GO:0010035	response to inorganic substance	2/72	493/23210	0.454093	0.555502	0.506914	67675/20322	2
GO:0042110	T cell activation	2/72	491/23210	0.452006	0.555502	0.506914	13641/12142	2
GO:0003205	cardiac chamber development	1/72	195/23210	0.45578	0.556824	0.50812	12142	1
GO:0009611	response to wounding	2/72	495/23210	0.456175	0.556824	0.50812	72043/100503199	2
GO:0006364	rRNA processing	1/72	198/23210	0.460872	0.561325	0.512228	20055	1
GO:1903046	meiotic cell cycle process	1/72	198/23210	0.460872	0.561325	0.512228	22210	1
GO:0001649	osteoblast differentiation	1/72	199/23210	0.462559	0.562148	0.512979	231633	1
GO:0044242	cellular lipid catabolic process	1/72	199/23210	0.462559	0.562148	0.512979	11363	1
GO:0008154	actin polymerization or depolymerization	1/72	201/23210	0.465917	0.565611	0.516139	243725	1
GO:0050866	negative regulation of cell activation	1/72	203/23210	0.469254	0.568421	0.518703	12142	1
GO:1903039	positive regulation of leukocyte cell-cell adhesion	1/72	203/23210	0.469254	0.568421	0.518703	13641	1
GO:0031032	actomyosin structure organization	1/72	204/23210	0.470915	0.569813	0.519973	243725	1
GO:0031345	negative regulation of cell projection organization	1/72	205/23210	0.472571	0.570574	0.520668	13427	1
GO:0042098	T cell proliferation	1/72	205/23210	0.472571	0.570574	0.520668	13641	1
GO:1902115	regulation of organelle assembly	1/72	206/23210	0.474222	0.571946	0.52192	67578	1
GO:0006402	mRNA catabolic process	1/72	207/23210	0.475867	0.573309	0.523164	67578	1
GO:0008361	regulation of cell size	1/72	209/23210	0.479143	0.574146	0.523927	20496	1
GO:0017038	protein import	1/72	209/23210	0.479143	0.574146	0.523927	56338	1
GO:0019722	calcium-mediated signaling	1/72	209/23210	0.479143	0.574146	0.523927	243725	1
GO:1903708	positive regulation of hemopoiesis	1/72	208/23210	0.477508	0.574146	0.523927	12142	1
GO:2000027	regulation of animal organ morphogenesis	1/72	209/23210	0.479143	0.574146	0.523927	72043	1
GO:0019935	cyclic-nucleotide-mediated signaling	1/72	210/23210	0.480774	0.57548	0.525144	22210	1
GO:0030595	leukocyte chemotaxis	1/72	211/23210	0.482399	0.576185	0.525788	20496	1
GO:0051216	cartilage development	1/72	211/23210	0.482399	0.576185	0.525788	72043	1
GO:0035264	multicellular organism growth	1/72	212/23210	0.48402	0.5775	0.526988	20496	1
GO:0016054	organic acid catabolic process	1/72	213/23210	0.485635	0.578187	0.527614	11363	1
GO:0046395	carboxylic acid catabolic process	1/72	213/23210	0.485635	0.578187	0.527614	11363	1
GO:0050871	positive regulation of B cell activation	1/72	215/23210	0.488851	0.581393	0.53054	12142	1
GO:0007163	establishment or maintenance of cell polarity	1/72	216/23210	0.490451	0.582673	0.531708	67052	1
GO:0030258	lipid modification	1/72	218/23210	0.493638	0.585208	0.534021	11363	1
GO:0051495	positive regulation of cytoskeleton organization	1/72	218/23210	0.493638	0.585208	0.534021	18637	1
GO:0031348	negative regulation of defense response	1/72	220/23210	0.496804	0.588334	0.536875	18569	1
GO:0061138	morphogenesis of a branching epithelium	1/72	221/23210	0.49838	0.589573	0.538005	20496	1
GO:0019318	hexose metabolic process	1/72	223/23210	0.501517	0.59077	0.539097	20322	1
GO:0031668	cellular response to extracellular stimulus	1/72	223/23210	0.501517	0.59077	0.539097	12123	1
GO:0090150	establishment of protein localization to membrane	1/72	223/23210	0.501517	0.59077	0.539097	69276	1
GO:0099504	synaptic vesicle cycle	1/72	223/23210	0.501517	0.59077	0.539097	102866	1
GO:0006650	glycerophospholipid metabolic process	1/72	225/23210	0.504635	0.593186	0.541302	26943	1
GO:0032868	response to insulin	1/72	225/23210	0.504635	0.593186	0.541302	228775	1
GO:0051607	defense response to virus	1/72	227/23210	0.507734	0.596198	0.544051	26943	1
GO:0048863	stem cell differentiation	1/72	228/23210	0.509276	0.596749	0.544553	13641	1
GO:0051606	detection of stimulus	1/72	228/23210	0.509276	0.596749	0.544553	20496	1
GO:1901617	organic hydroxy compound biosynthetic process	1/72	229/23210	0.510813	0.59792	0.545622	18830	1
GO:0009952	anterior/posterior pattern specification	1/72	231/23210	0.513874	0.600239	0.547738	68151	1
GO:2001234	negative regulation of apoptotic signaling pathway	1/72	231/23210	0.513874	0.600239	0.547738	64209	1
GO:1903531	negative regulation of secretion by cell	1/72	232/23210	0.515397	0.601386	0.548785	243725	1
GO:0030278	regulation of ossification	1/72	233/23210	0.516915	0.601895	0.549249	231633	1
GO:0045930	negative regulation of mitotic cell cycle	1/72	233/23210	0.516915	0.601895	0.549249	67052	1
GO:0033002	muscle cell proliferation	1/72	234/23210	0.518429	0.603026	0.550282	18569	1
GO:0006401	RNA catabolic process	1/72	238/23210	0.524438	0.608742	0.555497	67578	1
GO:0045444	fat cell differentiation	1/72	238/23210	0.524438	0.608742	0.555497	228775	1
GO:0015850	organic hydroxy compound transport	1/72	239/23210	0.525928	0.609835	0.556495	18830	1
GO:0010466	negative regulation of peptidase activity	1/72	242/23210	0.530372	0.613708	0.560029	64209	1
GO:0022409	positive regulation of cell-cell adhesion	1/72	242/23210	0.530372	0.613708	0.560029	13641	1
GO:0002064	epithelial cell development	1/72	247/23210	0.537688	0.6145	0.560752	12142	1
GO:0006260	DNA replication	1/72	243/23210	0.531844	0.6145	0.560752	21376	1
GO:0007411	axon guidance	1/72	245/23210	0.534775	0.6145	0.560752	13641	1
GO:0007568	aging	1/72	247/23210	0.537688	0.6145	0.560752	18569	1
GO:0010506	regulation of autophagy	1/72	247/23210	0.537688	0.6145	0.560752	228775	1
GO:0031334	positive regulation of protein complex assembly	1/72	246/23210	0.536234	0.6145	0.560752	67971	1
GO:0051054	positive regulation of DNA metabolic process	1/72	245/23210	0.534775	0.6145	0.560752	22210	1
GO:0060291	long-term synaptic potentiation	1/72	245/23210	0.534775	0.6145	0.560752	243725	1
GO:0071375	cellular response to peptide hormone stimulus	1/72	244/23210	0.533312	0.6145	0.560752	228775	1
GO:0097485	neuron projection guidance	1/72	246/23210	0.536234	0.6145	0.560752	13641	1
GO:0099003	vesicle-mediated transport in synapse	1/72	246/23210	0.536234	0.6145	0.560752	11775	1
GO:1901215	negative regulation of neuron death	1/72	244/23210	0.533312	0.6145	0.560752	15220	1
GO:0051188	cofactor biosynthetic process	1/72	251/23210	0.543459	0.620459	0.566189	67426	1
GO:0032412	regulation of ion transmembrane transporter activity	1/72	254/23210	0.547741	0.624706	0.570065	75785	1
GO:0110053	regulation of actin filament organization	1/72	255/23210	0.54916	0.625682	0.570955	243725	1
GO:0006605	protein targeting	1/72	256/23210	0.550574	0.626651	0.57184	69276	1
GO:0051650	establishment of vesicle localization	1/72	258/23210	0.553389	0.629211	0.574176	11775	1
GO:1901990	regulation of mitotic cell cycle phase transition	1/72	259/23210	0.55479	0.63016	0.575041	67052	1
GO:0016458	gene silencing	1/72	260/23210	0.556186	0.630458	0.575314	22210	1
GO:0045665	negative regulation of neuron differentiation	1/72	260/23210	0.556186	0.630458	0.575314	13427	1
GO:0006520	cellular amino acid metabolic process	1/72	261/23210	0.557579	0.63075	0.575581	20226	1
GO:0051048	negative regulation of secretion	1/72	261/23210	0.557579	0.63075	0.575581	243725	1
GO:0022898	regulation of transmembrane transporter activity	1/72	262/23210	0.558967	0.631037	0.575842	75785	1
GO:0048705	skeletal system morphogenesis	1/72	262/23210	0.558967	0.631037	0.575842	231633	1
GO:0050864	regulation of B cell activation	1/72	264/23210	0.56173	0.633513	0.578102	12142	1
GO:0007605	sensory perception of sound	1/72	266/23210	0.564476	0.635321	0.579752	20496	1
GO:0050807	regulation of synapse organization	1/72	266/23210	0.564476	0.635321	0.579752	243725	1
GO:0030217	T cell differentiation	1/72	269/23210	0.568564	0.639275	0.583359	12142	1
GO:0009615	response to virus	1/72	270/23210	0.569918	0.639504	0.583569	26943	1
GO:0060560	developmental growth involved in morphogenesis	1/72	270/23210	0.569918	0.639504	0.583569	20496	1
GO:0090287	regulation of cellular response to growth factor stimulus	1/72	271/23210	0.571268	0.640372	0.584361	72043	1
GO:0032409	regulation of transporter activity	1/72	272/23210	0.572613	0.641235	0.585148	75785	1
GO:0050803	regulation of synapse structure or activity	1/72	276/23210	0.577954	0.646565	0.590012	243725	1
GO:0051648	vesicle localization	1/72	277/23210	0.579279	0.647396	0.59077	11775	1
GO:0071229	cellular response to acid chemical	1/72	278/23210	0.5806	0.64822	0.591523	73614	1
GO:0003007	heart morphogenesis	1/72	280/23210	0.58323	0.649851	0.593011	18569	1
GO:0006310	DNA recombination	1/72	280/23210	0.58323	0.649851	0.593011	22210	1
GO:0001822	kidney development	1/72	281/23210	0.584539	0.650657	0.593747	72043	1
GO:0070482	response to oxygen levels	1/72	282/23210	0.585843	0.651458	0.594477	11972	1
GO:0045165	cell fate commitment	1/72	284/23210	0.58844	0.653692	0.596515	12142	1
GO:0061448	connective tissue development	1/72	285/23210	0.589733	0.653821	0.596634	72043	1
GO:0071496	cellular response to external stimulus	1/72	285/23210	0.589733	0.653821	0.596634	12123	1
GO:0043414	macromolecule methylation	1/72	286/23210	0.591021	0.654597	0.597342	26914	1
GO:1901653	cellular response to peptide	1/72	287/23210	0.592306	0.654716	0.59745	228775	1
GO:1903037	regulation of leukocyte cell-cell adhesion	1/72	287/23210	0.592306	0.654716	0.59745	13641	1
GO:0006913	nucleocytoplasmic transport	1/72	289/23210	0.594863	0.655587	0.598245	56338	1
GO:0006936	muscle contraction	1/72	289/23210	0.594863	0.655587	0.598245	72043	1
GO:0051169	nuclear transport	1/72	289/23210	0.594863	0.655587	0.598245	56338	1
GO:0009416	response to light stimulus	1/72	290/23210	0.596136	0.656339	0.598931	22210	1
GO:0016358	dendrite development	1/72	294/23210	0.601187	0.660593	0.602813	243725	1
GO:1902105	regulation of leukocyte differentiation	1/72	294/23210	0.601187	0.660593	0.602813	12142	1
GO:0043405	regulation of MAP kinase activity	1/72	295/23210	0.60244	0.661316	0.603473	228775	1
GO:0050954	sensory perception of mechanical stimulus	1/72	296/23210	0.603689	0.662034	0.604128	20496	1
GO:0006836	neurotransmitter transport	1/72	297/23210	0.604934	0.662093	0.604182	243725	1
GO:1903829	positive regulation of cellular protein localization	1/72	297/23210	0.604934	0.662093	0.604182	67052	1
GO:0060271	cilium assembly	1/72	299/23210	0.607413	0.6635	0.605466	22210	1
GO:0060326	cell chemotaxis	1/72	299/23210	0.607413	0.6635	0.605466	20496	1
GO:0008202	steroid metabolic process	1/72	301/23210	0.609877	0.664885	0.60673	11363	1
GO:0090596	sensory organ morphogenesis	1/72	301/23210	0.609877	0.664885	0.60673	12142	1
GO:0050714	positive regulation of protein secretion	1/72	302/23210	0.611103	0.664918	0.60676	68151	1
GO:0072001	renal system development	1/72	302/23210	0.611103	0.664918	0.60676	72043	1
GO:0016042	lipid catabolic process	1/72	306/23210	0.61597	0.669558	0.610994	11363	1
GO:0045765	regulation of angiogenesis	1/72	307/23210	0.617177	0.670215	0.611594	20226	1
GO:0032103	positive regulation of response to external stimulus	1/72	312/23210	0.623157	0.676049	0.616917	18569	1
GO:0051146	striated muscle cell differentiation	1/72	316/23210	0.627875	0.680504	0.620982	231633	1
GO:0018105	peptidyl-serine phosphorylation	1/72	318/23210	0.630212	0.682371	0.622686	57740	1
GO:0007159	leukocyte cell-cell adhesion	1/72	319/23210	0.631375	0.682966	0.623229	13641	1
GO:0051235	maintenance of location	1/72	322/23210	0.634842	0.686049	0.626043	94040	1
GO:0043434	response to peptide hormone	1/72	324/23210	0.637136	0.68786	0.627695	228775	1
GO:0046486	glycerolipid metabolic process	1/72	325/23210	0.638278	0.688424	0.628209	26943	1
GO:0044782	cilium organization	1/72	327/23210	0.64055	0.690205	0.629835	22210	1
GO:0002793	positive regulation of peptide secretion	1/72	331/23210	0.645053	0.693043	0.632424	68151	1
GO:0006732	coenzyme metabolic process	1/72	331/23210	0.645053	0.693043	0.632424	67426	1
GO:0006869	lipid transport	1/72	330/23210	0.643933	0.693043	0.632424	18830	1
GO:0006417	regulation of translation	1/72	332/23210	0.64617	0.693573	0.632908	67578	1
GO:0050768	negative regulation of neurogenesis	1/72	337/23210	0.651703	0.698837	0.637712	13427	1
GO:0009100	glycoprotein metabolic process	1/72	338/23210	0.6528	0.699339	0.63817	72043	1
GO:0050900	leukocyte migration	1/72	340/23210	0.654982	0.701001	0.639687	20496	1
GO:0009636	response to toxic substance	1/72	344/23210	0.659307	0.70225	0.640827	243725	1
GO:0010769	regulation of cell morphogenesis involved in differentiation	1/72	343/23210	0.658231	0.70225	0.640827	243725	1
GO:0018209	peptidyl-serine modification	1/72	343/23210	0.658231	0.70225	0.640827	57740	1
GO:0032956	regulation of actin cytoskeleton organization	1/72	344/23210	0.659307	0.70225	0.640827	243725	1
GO:0034470	ncRNA processing	1/72	343/23210	0.658231	0.70225	0.640827	20055	1
GO:0018205	peptidyl-lysine modification	1/72	345/23210	0.66038	0.70272	0.641255	26914	1
GO:0001655	urogenital system development	1/72	346/23210	0.661449	0.703185	0.64168	72043	1
GO:0006644	phospholipid metabolic process	1/72	348/23210	0.663578	0.703883	0.642316	26943	1
GO:0045861	negative regulation of proteolysis	1/72	349/23210	0.664638	0.703883	0.642316	64209	1
GO:1902903	regulation of supramolecular fiber organization	1/72	348/23210	0.663578	0.703883	0.642316	243725	1
GO:1904062	regulation of cation transmembrane transport	1/72	349/23210	0.664638	0.703883	0.642316	75785	1
GO:0050806	positive regulation of synaptic transmission	1/72	350/23210	0.665694	0.704331	0.642725	243725	1
GO:0050727	regulation of inflammatory response	1/72	354/23210	0.669886	0.708092	0.646158	18569	1
GO:0044772	mitotic cell cycle phase transition	1/72	356/23210	0.671963	0.709613	0.647545	67052	1
GO:0007178	transmembrane receptor protein serine/threonine kinase signaling pathway	1/72	357/23210	0.672996	0.71003	0.647926	18569	1
GO:0050678	regulation of epithelial cell proliferation	1/72	358/23210	0.674026	0.710443	0.648303	72043	1
GO:0048167	regulation of synaptic plasticity	1/72	361/23210	0.677098	0.71233	0.650025	243725	1
GO:0051961	negative regulation of nervous system development	1/72	361/23210	0.677098	0.71233	0.650025	13427	1
GO:0010976	positive regulation of neuron projection development	1/72	362/23210	0.678115	0.712726	0.650386	243725	1
GO:0001101	response to acid chemical	1/72	364/23210	0.680141	0.71418	0.651713	73614	1
GO:0010876	lipid localization	1/72	370/23210	0.686142	0.719124	0.656224	18830	1
GO:0031349	positive regulation of defense response	1/72	370/23210	0.686142	0.719124	0.656224	18569	1
GO:0031667	response to nutrient levels	1/72	371/23210	0.687132	0.719483	0.656552	12123	1
GO:0001505	regulation of neurotransmitter levels	1/72	372/23210	0.688118	0.719838	0.656876	243725	1
GO:0003002	regionalization	1/72	373/23210	0.689101	0.720189	0.657196	68151	1
GO:0006887	exocytosis	1/72	375/23210	0.691059	0.721556	0.658444	69938	1
GO:0035690	cellular response to drug	1/72	380/23210	0.695899	0.725248	0.661813	68458	1
GO:0060562	epithelial tube morphogenesis	1/72	380/23210	0.695899	0.725248	0.661813	20496	1
GO:0001503	ossification	1/72	381/23210	0.696858	0.725568	0.662104	231633	1
GO:0034248	regulation of cellular amide metabolic process	1/72	382/23210	0.697814	0.725883	0.662393	67578	1
GO:1901652	response to peptide	1/72	384/23210	0.699717	0.727183	0.663579	228775	1
GO:0006914	autophagy	1/72	386/23210	0.701609	0.727788	0.664131	228775	1
GO:0061919	process utilizing autophagic mechanism	1/72	386/23210	0.701609	0.727788	0.664131	228775	1
GO:0010721	negative regulation of cell development	1/72	387/23210	0.70255	0.728085	0.664402	13427	1
GO:0043900	regulation of multi-organism process	1/72	391/23210	0.706286	0.731276	0.667313	12142	1
GO:0003012	muscle system process	1/72	392/23210	0.707213	0.731554	0.667567	72043	1
GO:0009314	response to radiation	1/72	395/23210	0.709976	0.73169	0.667691	22210	1
GO:0022407	regulation of cell-cell adhesion	1/72	395/23210	0.709976	0.73169	0.667691	13641	1
GO:0030098	lymphocyte differentiation	1/72	395/23210	0.709976	0.73169	0.667691	12142	1
GO:0032970	regulation of actin filament-based process	1/72	393/23210	0.708137	0.73169	0.667691	243725	1
GO:0001654	eye development	1/72	397/23210	0.711804	0.732894	0.66879	12142	1
GO:0150063	visual system development	1/72	400/23210	0.714524	0.735014	0.670725	12142	1
GO:0009991	response to extracellular stimulus	1/72	401/23210	0.715425	0.735261	0.67095	12123	1
GO:0051346	negative regulation of hydrolase activity	1/72	402/23210	0.716323	0.735504	0.671172	64209	1
GO:0048880	sensory system development	1/72	403/23210	0.717219	0.735745	0.671391	12142	1
GO:0042113	B cell activation	1/72	405/23210	0.719001	0.736894	0.67244	12142	1
GO:0001667	ameboidal-type cell migration	1/72	406/23210	0.719888	0.737123	0.67265	13641	1
GO:1903706	regulation of hemopoiesis	1/72	407/23210	0.720773	0.73735	0.672856	12142	1
GO:0045785	positive regulation of cell adhesion	1/72	411/23210	0.724283	0.74026	0.675512	13641	1
GO:0010959	regulation of metal ion transport	1/72	421/23210	0.732869	0.748348	0.682892	75785	1
GO:0034655	nucleobase-containing compound catabolic process	1/72	425/23210	0.736229	0.750401	0.684765	67578	1
GO:0050673	epithelial cell proliferation	1/72	425/23210	0.736229	0.750401	0.684765	72043	1
GO:0051222	positive regulation of protein transport	1/72	435/23210	0.744449	0.758083	0.691776	68151	1
GO:0045860	positive regulation of protein kinase activity	1/72	438/23210	0.746865	0.759848	0.693386	243725	1
GO:0051052	regulation of DNA metabolic process	1/72	440/23210	0.748463	0.760778	0.694235	22210	1
GO:0001819	positive regulation of cytokine production	1/72	449/23210	0.755533	0.766562	0.699514	72043	1
GO:0048608	reproductive structure development	1/72	449/23210	0.755533	0.766562	0.699514	12142	1
GO:0061458	reproductive system development	1/72	453/23210	0.758612	0.768985	0.701724	12142	1
GO:1904951	positive regulation of establishment of protein localization	1/72	454/23210	0.759375	0.769058	0.701791	68151	1
GO:0007005	mitochondrion organization	1/72	459/23210	0.763158	0.772186	0.704645	66706	1
GO:0045666	positive regulation of neuron differentiation	1/72	461/23210	0.764655	0.772997	0.705385	243725	1
GO:0031346	positive regulation of cell projection organization	1/72	466/23210	0.768356	0.776033	0.708156	243725	1
GO:0046700	heterocycle catabolic process	1/72	469/23210	0.770549	0.777541	0.709532	67578	1
GO:0007409	axonogenesis	1/72	470/23210	0.771276	0.777569	0.709557	13641	1
GO:0002683	negative regulation of immune system process	1/72	473/23210	0.773441	0.777637	0.70962	12142	1
GO:0006874	cellular calcium ion homeostasis	1/72	473/23210	0.773441	0.777637	0.70962	64209	1
GO:1903532	positive regulation of secretion by cell	1/72	472/23210	0.772722	0.777637	0.70962	68151	1
GO:0033674	positive regulation of kinase activity	1/72	476/23210	0.775587	0.77909	0.710946	243725	1
GO:0019439	aromatic compound catabolic process	1/72	483/23210	0.780516	0.783333	0.714818	67578	1
GO:0050708	regulation of protein secretion	1/72	490/23210	0.785338	0.786753	0.717938	68151	1
GO:0055074	calcium ion homeostasis	1/72	489/23210	0.784655	0.786753	0.717938	64209	1
GO:0048568	embryonic organ development	1/72	493/23210	0.787372	0.788081	0.71915	12142	1
GO:0072503	cellular divalent inorganic cation homeostasis	1/72	497/23210	0.790055	0.790055	0.720951	64209	1
ID	Description	GeneRatio	BgRatio	pvalue	p.adjust (FDR)	qvalue	geneID	Count
mmu04142	Lysosome	4/36	131/8774	0.00193091	0.129371	0.121952	16541/11972/17775/11775	4
mmu00480	Glutathione metabolism	2/36	67/8774	0.03063	0.38602	0.363884	66447/14872	2
mmu00980	Metabolism of xenobiotics by cytochrome P450	2/36	67/8774	0.03063	0.38602	0.363884	66447/14872	2
mmu00982	Drug metabolism - cytochrome P450	2/36	69/8774	0.0323352	0.38602	0.363884	66447/14872	2
mmu00983	Drug metabolism - other enzymes	2/36	88/8774	0.0502777	0.38602	0.363884	66447/14872	2
mmu01524	Platinum drug resistance	2/36	78/8774	0.0404547	0.38602	0.363884	66447/14872	2
mmu03320	PPAR signaling pathway	2/36	87/8774	0.0492596	0.38602	0.363884	18830/11363	2
mmu04974	Protein digestion and absorption	2/36	94/8774	0.0565447	0.38602	0.363884	53867/58803	2
mmu05204	Chemical carcinogenesis	2/36	95/8774	0.0576149	0.38602	0.363884	66447/14872	2
mmu04141	Protein processing in endoplasmic reticulum	3/36	164/8774	0.029169	0.38602	0.363884	69276/23802/64209	3
mmu04725	Cholinergic synapse	2/36	112/8774	0.076844	0.46805	0.44121	16536/14696	2
mmu00040	Pentose and glucuronate interconversions	1/36	34/8774	0.130689	0.512012	0.482651	20322	1
mmu00051	Fructose and mannose metabolism	1/36	35/8774	0.13427	0.512012	0.482651	20322	1
mmu03060	Protein export	1/36	28/8774	0.1089	0.512012	0.482651	69276	1
mmu03410	Base excision repair	1/36	34/8774	0.130689	0.512012	0.482651	382913	1
mmu04216	Ferroptosis	1/36	41/8774	0.155454	0.512012	0.482651	69215	1
mmu04962	Vasopressin-regulated water reabsorption	1/36	43/8774	0.162403	0.512012	0.482651	13427	1
mmu04966	Collecting duct acid secretion	1/36	27/8774	0.105218	0.512012	0.482651	11972	1
mmu03010	Ribosome	2/36	175/8774	0.160861	0.512012	0.482651	20055/269261	2
mmu04145	Phagosome	2/36	180/8774	0.168123	0.512012	0.482651	11972/13427	2
mmu05225	Hepatocellular carcinoma	2/36	172/8774	0.156533	0.512012	0.482651	66447/14872	2
mmu05418	Fluid shear stress and atherosclerosis	2/36	144/8774	0.117481	0.512012	0.482651	66447/14872	2
mmu00071	Fatty acid degradation	1/36	50/8774	0.18629	0.513345	0.483907	11363	1
mmu00330	Arginine and proline metabolism	1/36	53/8774	0.196323	0.513345	0.483907	69215	1
mmu04979	Cholesterol metabolism	1/36	49/8774	0.182918	0.513345	0.483907	18830	1
mmu05034	Alcoholism	2/36	201/8774	0.199208	0.513345	0.483907	26914/14696	2
mmu01212	Fatty acid metabolism	1/36	61/8774	0.222493	0.552113	0.520452	11363	1
mmu00970	Aminoacyl-tRNA biosynthesis	1/36	66/8774	0.238427	0.558123	0.526117	20226	1
mmu05230	Central carbon metabolism in cancer	1/36	67/8774	0.241576	0.558123	0.526117	20539	1
mmu04512	ECM-receptor interaction	1/36	88/8774	0.304844	0.600038	0.565629	15366	1
mmu04721	Synaptic vesicle cycle	1/36	77/8774	0.272372	0.600038	0.565629	11972	1
mmu04727	GABAergic synapse	1/36	89/8774	0.307725	0.600038	0.565629	14696	1
mmu04970	Salivary secretion	1/36	79/8774	0.278384	0.600038	0.565629	20496	1
mmu05032	Morphine addiction	1/36	91/8774	0.313453	0.600038	0.565629	14696	1
mmu05323	Rheumatoid arthritis	1/36	86/8774	0.299047	0.600038	0.565629	11972	1
mmu00190	Oxidative phosphorylation	1/36	133/8774	0.423621	0.608313	0.573429	11972	1
mmu04120	Ubiquitin mediated proteolysis	1/36	139/8774	0.437884	0.608313	0.573429	22210	1
mmu04210	Apoptosis	1/36	136/8774	0.430796	0.608313	0.573429	12123	1
mmu04270	Vascular smooth muscle contraction	1/36	140/8774	0.440227	0.608313	0.573429	68458	1
mmu04371	Apelin signaling pathway	1/36	137/8774	0.433168	0.608313	0.573429	14696	1
mmu04713	Circadian entrainment	1/36	98/8774	0.333138	0.608313	0.573429	14696	1
mmu04724	Glutamatergic synapse	1/36	113/8774	0.373492	0.608313	0.573429	14696	1
mmu04726	Serotonergic synapse	1/36	131/8774	0.418789	0.608313	0.573429	14696	1
mmu04728	Dopaminergic synapse	1/36	135/8774	0.428414	0.608313	0.573429	14696	1
mmu04926	Relaxin signaling pathway	1/36	129/8774	0.413918	0.608313	0.573429	14696	1
mmu04931	Insulin resistance	1/36	110/8774	0.365616	0.608313	0.573429	228775	1
mmu04972	Pancreatic secretion	1/36	108/8774	0.360312	0.608313	0.573429	20496	1
mmu05322	Systemic lupus erythematosus	1/36	142/8774	0.444886	0.608313	0.573429	26914	1
mmu05206	MicroRNAs in cancer	2/36	303/8774	0.354606	0.608313	0.573429	18569/11987	2
mmu04723	Retrograde endocannabinoid signaling	1/36	148/8774	0.458636	0.614573	0.57933	14696	1
mmu04150	mTOR signaling pathway	1/36	156/8774	0.476456	0.625933	0.590039	20539	1
mmu04217	Necroptosis	1/36	173/8774	0.512451	0.653327	0.615862	26914	1
mmu04360	Axon guidance	1/36	180/8774	0.526562	0.653327	0.615862	13641	1
mmu05152	Tuberculosis	1/36	178/8774	0.522571	0.653327	0.615862	11972	1
mmu03013	RNA transport	1/36	191/8774	0.547938	0.658665	0.620894	68969	1
mmu04014	Ras signaling pathway	1/36	232/8774	0.619653	0.658665	0.620894	14696	1
mmu04062	Chemokine signaling pathway	1/36	198/8774	0.56105	0.658665	0.620894	14696	1
mmu04621	NOD-like receptor signaling pathway	1/36	213/8774	0.587913	0.658665	0.620894	56338	1
mmu04714	Thermogenesis	1/36	230/8774	0.616427	0.658665	0.620894	66706	1
mmu05132	Salmonella infection	1/36	220/8774	0.599895	0.658665	0.620894	13427	1
mmu05167	Kaposi sarcoma-associated herpesvirus infection	1/36	216/8774	0.59309	0.658665	0.620894	14696	1
mmu05170	Human immunodeficiency virus 1 infection	1/36	238/8774	0.629172	0.658665	0.620894	14696	1
mmu05203	Viral carcinogenesis	1/36	231/8774	0.618043	0.658665	0.620894	11972	1
mmu05205	Proteoglycans in cancer	1/36	205/8774	0.573791	0.658665	0.620894	18569	1
mmu05163	Human cytomegalovirus infection	1/36	255/8774	0.654904	0.675055	0.636344	14696	1
mmu04151	PI3K-Akt signaling pathway	1/36	355/8774	0.774605	0.780328	0.73558	14696	1
mmu05165	Human papillomavirus infection	1/36	361/8774	0.780328	0.780328	0.73558	11972	1

## Sheet: blue_kME
ENSEMBL	ENTREZID	SYMBOL	kME
ENSMUSG00000029823	192196	Luc7l2	-0.953284
ENSMUSG00000006005	108989	Tpr	-0.95024
ENSMUSG00000078503	NA	NA	-0.945026
ENSMUSG00000071054	224903	Safb	-0.943752
ENSMUSG00000029516	12704	Cit	-0.943071
ENSMUSG00000010608	67039	Rbm25	-0.942978
ENSMUSG00000000340	13171	Dbt	-0.942024
ENSMUSG00000064345	17717	ND2	-0.941691
ENSMUSG00000047146	52463	Tet1	-0.940883
ENSMUSG00000028248	66625	Pnisr	-0.93962
ENSMUSG00000024002	57261	Brd4	-0.936893
ENSMUSG00000057110	26920	Cntrl	-0.936622
ENSMUSG00000024483	108857	Ankhd1	-0.936363
ENSMUSG00000018501	20185	Ncor1	-0.935322
ENSMUSG00000022023	22380	Wbp4	-0.935224
ENSMUSG00000037533	192786	Rapgef6	-0.934263
ENSMUSG00000028868	242687	Wasf2	-0.934232
ENSMUSG00000042390	229542	Gatad2b	-0.933296
ENSMUSG00000034154	68142	Ino80	-0.932379
ENSMUSG00000048118	238247	Arid4a	-0.931628
ENSMUSG00000044224	78244	Dnajc21	-0.930551
ENSMUSG00000020361	15525	Hspa4	-0.930371
ENSMUSG00000032712	67246	2810474O19Rik	-0.929977
ENSMUSG00000001151	18541	Pcnt	-0.929224
ENSMUSG00000068823	229663	Csde1	-0.928099
ENSMUSG00000024384	73473	Iws1	-0.92703
ENSMUSG00000040225	226562	Prrc2c	-0.925717
ENSMUSG00000003812	13423	Dnase2a	-0.925562
ENSMUSG00000026116	56030	Tmem131	-0.924906
ENSMUSG00000038612	17210	Mcl1	-0.924419
ENSMUSG00000018239	67966	Zcchc10	-0.924194
ENSMUSG00000037643	18759	Prkci	-0.922141
ENSMUSG00000043962	230753	Thrap3	-0.921548
ENSMUSG00000022601	271377	Zbtb11	-0.92007
ENSMUSG00000020982	66244	Nemf	-0.919675
ENSMUSG00000042625	224902	Safb2	-0.917551
ENSMUSG00000085715	22097	Tsix	-0.916916
ENSMUSG00000026219	14897	Trip12	-0.9162
ENSMUSG00000033863	16601	Klf9	-0.916115
ENSMUSG00000028068	404710	Iqgap3	-0.913481
ENSMUSG00000033943	29808	Mga	-0.913364
ENSMUSG00000037486	75302	Asxl2	-0.91306
ENSMUSG00000030604	NA	NA	-0.911688
ENSMUSG00000028766	11647	Alpl	-0.91134
ENSMUSG00000037958	237859	Ccdc55	-0.910242
ENSMUSG00000036461	13709	Elf1	-0.909602
ENSMUSG00000051257	22037	Trap1a	-0.908288
ENSMUSG00000061755	665775	Bod1l	-0.90775
ENSMUSG00000035851	231386	Ythdc1	-0.907662
ENSMUSG00000020721	78455	Helz	-0.907286
ENSMUSG00000034617	210009	Mtrr	-0.905692
ENSMUSG00000026516	67459	Nvl	-0.905625
ENSMUSG00000074637	20674	Sox2	-0.904801
ENSMUSG00000038116	228829	Phf20	-0.903942
ENSMUSG00000024991	13669	Eif3a	-0.901599
ENSMUSG00000038437	246198	Mllt6	-0.899602
ENSMUSG00000050122	NA	NA	-0.898561
ENSMUSG00000032253	83946	Phip	-0.897375
ENSMUSG00000021500	212880	Ddx46	-0.89732
ENSMUSG00000032041	117149	Tirap	-0.895729
ENSMUSG00000005262	22230	Ufd1l	-0.894999
ENSMUSG00000053754	67772	Chd8	-0.894284
ENSMUSG00000064363	17719	ND4	-0.891148
ENSMUSG00000021311	238505	Mtr	-0.890263
ENSMUSG00000028282	26885	Casp8ap2	-0.889301
ENSMUSG00000031370	22184	Zrsr2	-0.888684
ENSMUSG00000035161	18130	Ints6	-0.888196
ENSMUSG00000027109	20687	Sp3	-0.888067
ENSMUSG00000022672	19090	Prkdc	-0.887826
ENSMUSG00000050973	269952	Gdpgp1	-0.887594
ENSMUSG00000038806	208768	Sde2	-0.887115
ENSMUSG00000091594	100045125	Gm17768	-0.886527
ENSMUSG00000062270	21761	Morf4l1	-0.885209
ENSMUSG00000071632	72307	2510002D24Rik	-0.883729
ENSMUSG00000064194	668620	Zfp936	-0.8832
ENSMUSG00000042557	20466	Sin3a	-0.880548
ENSMUSG00000000365	30054	Rnf17	-0.879534
ENSMUSG00000055436	69207	Srsf11	-0.878648
ENSMUSG00000002748	22385	Baz1b	-0.878009
ENSMUSG00000001774	66917	Chordc1	-0.877963
ENSMUSG00000026434	98415	Nucks1	-0.877943
ENSMUSG00000020705	72047	Ddx42	-0.877711
ENSMUSG00000052707	233833	Tnrc6a	-0.877601
ENSMUSG00000002658	98053	Gtf2f1	-0.87657
ENSMUSG00000030306	387314	Tmtc1	-0.876401
ENSMUSG00000038518	16468	Jarid2	-0.875726
ENSMUSG00000038708	54214	Golga4	-0.874355
ENSMUSG00000022360	70472	Atad2	-0.873528
ENSMUSG00000028086	50754	Fbxw7	-0.873237
ENSMUSG00000025056	11614	Nr0b1	-0.87264
ENSMUSG00000072501	239510	Phf20l1	-0.872517
ENSMUSG00000031160	353283	Eras	-0.872475
ENSMUSG00000041220	170439	Elovl6	-0.871342
ENSMUSG00000020409	193116	Slu7	-0.8687
ENSMUSG00000072419	73703	Dppa2	-0.867578
ENSMUSG00000033022	12583	Cdo1	-0.866913
ENSMUSG00000032042	67398	Srpr	-0.866897
ENSMUSG00000043241	326622	Upf2	-0.866226
ENSMUSG00000029833	21848	Trim24	-0.864122
ENSMUSG00000038366	16796	Lasp1	-0.864018
ENSMUSG00000025898	244672	Cwf19l2	-0.863957
ENSMUSG00000055204	81702	Ankrd17	-0.862696
ENSMUSG00000040325	321006	Vprbp	-0.86203
ENSMUSG00000031697	56452	Orc6	-0.861846
ENSMUSG00000044791	235626	Setd2	-0.860743
ENSMUSG00000024999	57753	Noc3l	-0.860277
ENSMUSG00000079036	211064	Alkbh1	-0.858415
ENSMUSG00000049658	544971	Bdp1	-0.858064
ENSMUSG00000006678	18968	Pola1	-0.857728
ENSMUSG00000038914	23856	Dido1	-0.857134
ENSMUSG00000022521	12914	Crebbp	-0.856998
ENSMUSG00000017291	216965	Taok1	-0.856566
ENSMUSG00000098178	NA	NA	-0.855575
ENSMUSG00000040430	71795	Pitpnc1	-0.854369
ENSMUSG00000026384	19258	Ptpn4	-0.853948
ENSMUSG00000038611	101471	Phrf1	-0.852705
ENSMUSG00000031310	56364	Zmym3	-0.851983
ENSMUSG00000040350	94089	Trim7	-0.851785
ENSMUSG00000024491	225432	Rbm27	-0.851016
ENSMUSG00000035047	215194	Kri1	-0.850626
ENSMUSG00000029684	73178	Wasl	-0.848761
ENSMUSG00000020647	17977	Ncoa1	-0.848195
ENSMUSG00000034390	74440	Cmip	-0.847384
ENSMUSG00000021036	20773	Sptlc2	-0.845327
ENSMUSG00000033386	20321	Frrs1	-0.845125
ENSMUSG00000034218	11920	Atm	-0.844309
ENSMUSG00000003119	69131	Cdk12	-0.844299
ENSMUSG00000020182	13195	Ddc	-0.843846
ENSMUSG00000062627	320713	Mysm1	-0.843829
ENSMUSG00000039756	99480	Dnttip2	-0.842479
ENSMUSG00000040586	237222	Ofd1	-0.842112
ENSMUSG00000020810	114886	Cygb	-0.841235
ENSMUSG00000037847	225994	Nmrk1	-0.841133
ENSMUSG00000085438	66602	1700020I14Rik	-0.841103
ENSMUSG00000037474	76843	Dtl	-0.840692
ENSMUSG00000036403	381644	Cep135	-0.840668
ENSMUSG00000038495	229603	Otud7b	-0.840469
ENSMUSG00000056531	73254	Ccdc18	-0.840076
ENSMUSG00000074657	16572	Kif5a	-0.839275
ENSMUSG00000059796	13681	Eif4a1	-0.839108
ENSMUSG00000039701	99526	Usp53	-0.838815
ENSMUSG00000103983	NA	NA	-0.838686
ENSMUSG00000001632	78783	Brpf1	-0.838274
ENSMUSG00000053289	77591	Ddx10	-0.837517
ENSMUSG00000019978	13822	Epb4.1l2	-0.836745
ENSMUSG00000035632	232791	Cnot3	-0.83552
ENSMUSG00000051978	234086	Erich1	-0.834824
ENSMUSG00000039220	52040	Ppp1r10	-0.834188
ENSMUSG00000039967	30046	Zfp292	-0.833641
ENSMUSG00000002455	68879	Prpf6	-0.833431
ENSMUSG00000036097	226151	Fam178a	-0.832511
ENSMUSG00000024974	13006	Smc3	-0.831624
ENSMUSG00000046449	245555	C77370	-0.829633
ENSMUSG00000035367	74386	Rmi1	-0.826699
ENSMUSG00000001383	66492	Zmat2	-0.825918
ENSMUSG00000032582	19654	Rbm6	-0.825841
ENSMUSG00000003123	16890	Lipe	-0.825764
ENSMUSG00000028760	230861	Eif4g3	-0.825639
ENSMUSG00000038582	320717	Pptc7	-0.824323
ENSMUSG00000021431	67797	Snrnp48	-0.824054
ENSMUSG00000027272	22222	Ubr1	-0.822887
ENSMUSG00000033004	105689	Mycbp2	-0.822482
ENSMUSG00000020709	216991	Adap2	-0.820216
ENSMUSG00000040459	234023	Arglu1	-0.8201
ENSMUSG00000022797	22042	Tfrc	-0.818946
ENSMUSG00000099083	223922	Atf7	-0.818478
ENSMUSG00000027332	56357	Ivd	-0.81558
ENSMUSG00000017550	237877	Atad5	-0.81497
ENSMUSG00000055024	328572	Ep300	-0.813775
ENSMUSG00000033983	12812	Coil	-0.812405
ENSMUSG00000000544	59290	Gpa33	-0.812299
ENSMUSG00000030309	232560	Caprin2	-0.812254
ENSMUSG00000051747	22138	Ttn	-0.811912
ENSMUSG00000036822	106021	Topors	-0.811259
ENSMUSG00000056342	17847	Usp34	-0.811022
ENSMUSG00000032607	434437	Amt	-0.810662
ENSMUSG00000041846	68734	Smek1	-0.81056
ENSMUSG00000078868	NA	NA	-0.810449
ENSMUSG00000024299	224697	Adamts10	-0.810256
ENSMUSG00000070047	14107	Fat1	-0.808729
ENSMUSG00000024008	240058	Cpne5	-0.807212
ENSMUSG00000012076	52592	Brms1l	-0.806729
ENSMUSG00000006464	52028	Bbs1	-0.806472
ENSMUSG00000033900	213582	Map9	-0.80646
ENSMUSG00000021193	69617	Pitrm1	-0.805118
ENSMUSG00000094870	72465	Zfp131	-0.804826
ENSMUSG00000035944	239570	Ttc38	-0.803521
ENSMUSG00000003849	18104	Nqo1	-0.802577
ENSMUSG00000020224	66225	Llph	-0.802409
ENSMUSG00000032999	97895	Nlrp4f	-0.801733
ENSMUSG00000037487	70790	Ubr5	-0.801399
ENSMUSG00000045103	13405	Dmd	-0.800952
ENSMUSG00000004099	13433	Dnmt1	-0.800326
ENSMUSG00000070691	12399	Runx3	-0.799681
ENSMUSG00000025782	209361	Taf3	-0.798826
ENSMUSG00000062785	16504	Kcnc3	-0.797664
ENSMUSG00000040564	11812	Apoc1	-0.796016
ENSMUSG00000098112	668218	Bin2	-0.794499
ENSMUSG00000011831	14020	Evi5	-0.793223
ENSMUSG00000040557	79565	Wbscr27	-0.793062
ENSMUSG00000030509	117589	Asb7	-0.791892
ENSMUSG00000036376	30946	Abt1	-0.791148
ENSMUSG00000036533	260409	Cdc42ep3	-0.79036
ENSMUSG00000097048	72012	1600020E01Rik	-0.789443
ENSMUSG00000041763	22019	Tpp2	-0.788148
ENSMUSG00000020717	18613	Pecam1	-0.787434
ENSMUSG00000040250	71177	Asun	-0.786743
ENSMUSG00000037791	268448	Phf12	-0.785816
ENSMUSG00000026029	12370	Casp8	-0.785431
ENSMUSG00000042699	13211	Dhx9	-0.784504
ENSMUSG00000045136	73710	Tubb2b	-0.784269
ENSMUSG00000033411	329506	Ctdspl2	-0.783444
ENSMUSG00000069495	227867	Epc2	-0.782458
ENSMUSG00000022369	105837	Mtbp	-0.782399
ENSMUSG00000021932	67153	Rnaseh2b	-0.781975
ENSMUSG00000059981	381921	Taok2	-0.781895
ENSMUSG00000037171	18119	Nodal	-0.781835
ENSMUSG00000038047	230376	Haus6	-0.778868
ENSMUSG00000041775	69546	Mapk1ip1	-0.777394
ENSMUSG00000086537	56802	Nespas	-0.777284
ENSMUSG00000042744	269700	Gm15800	-0.775301
ENSMUSG00000039531	72580	Zufsp	-0.774823
ENSMUSG00000116802	NA	NA	-0.774595
ENSMUSG00000000600	79264	Krit1	-0.774576
ENSMUSG00000028354	54418	Fmn2	-0.774224
ENSMUSG00000033883	241944	D3Ertd254e	-0.773292
ENSMUSG00000047649	70333	Cd3eap	-0.773156
ENSMUSG00000034292	74019	Traf3ip1	-0.772057
ENSMUSG00000010051	15586	Hyal1	-0.771567
ENSMUSG00000042118	64918	Bhmt2	-0.769976
ENSMUSG00000001016	67781	Ilf2	-0.769667
ENSMUSG00000027427	70408	Polr3f	-0.769283
ENSMUSG00000074221	243905	Zfp568	-0.7687
ENSMUSG00000037210	231128	Fam193a	-0.767263
ENSMUSG00000032782	216846	Cntrob	-0.767069
ENSMUSG00000020422	319939	Tns3	-0.766625
ENSMUSG00000078498	NA	NA	-0.766353
ENSMUSG00000040249	16971	Lrp1	-0.765207
ENSMUSG00000027244	51897	Atg13	-0.764681
ENSMUSG00000034751	328329	Mast4	-0.764035
ENSMUSG00000031540	244349	Kat6a	-0.763703
ENSMUSG00000070644	214253	Etnk2	-0.763501
ENSMUSG00000032495	74249	Lrrc2	-0.761961
ENSMUSG00000031148	209416	Gpkow	-0.760456
ENSMUSG00000059975	72723	Zfp74	-0.76004
ENSMUSG00000055200	170742	Sertad3	-0.75922
ENSMUSG00000044676	234725	Zfp612	-0.757024
ENSMUSG00000021712	81003	Trim23	-0.75579
ENSMUSG00000037204	68118	Atg101	-0.755726
ENSMUSG00000030516	21872	Tjp1	-0.754914
ENSMUSG00000022961	20658	Son	-0.754283
ENSMUSG00000006276	13859	Eps15l1	-0.753714
ENSMUSG00000046962	114565	Zbtb21	-0.753482
ENSMUSG00000048154	381022	Kmt2d	-0.753242
ENSMUSG00000046311	22720	Zfp62	-0.752933
ENSMUSG00000025199	12675	Chuk	-0.751181
ENSMUSG00000022788	224014	Fgd4	-0.749108
ENSMUSG00000024231	71745	Cul2	-0.748499
ENSMUSG00000110317	NA	NA	-0.747924
ENSMUSG00000031609	60406	Sap30	-0.746804
ENSMUSG00000033916	68953	Chmp2a	-0.746021
ENSMUSG00000029499	19301	Pxmp2	-0.745206
ENSMUSG00000015291	14567	Gdi1	-0.740899
ENSMUSG00000024969	13728	Mark2	-0.740553
ENSMUSG00000020743	69674	Mif4gd	-0.739608
ENSMUSG00000029405	23881	G3bp2	-0.739188
ENSMUSG00000031393	17257	Mecp2	-0.738821
ENSMUSG00000029613	15467	Eif2ak1	-0.738368
ENSMUSG00000113450	NA	NA	-0.735068
ENSMUSG00000050424	385377	Pnma5	-0.734879
ENSMUSG00000018678	78912	Sp2	-0.734817
ENSMUSG00000038594	100038725	Cep85l	-0.734405
ENSMUSG00000046138	240613	9930021J03Rik	-0.733303
ENSMUSG00000028676	14105	Srsf10	-0.732988
ENSMUSG00000034480	54004	Diap2	-0.730981
ENSMUSG00000044730	NA	NA	-0.730728
ENSMUSG00000042489	269582	Clspn	-0.730257
ENSMUSG00000075705	27361	Msrb1	-0.729149
ENSMUSG00000032557	66663	Uba5	-0.729048
ENSMUSG00000075040	381410	Zfp408	-0.72787
ENSMUSG00000045427	56258	Hnrnph2	-0.727533
ENSMUSG00000020385	12750	Clk4	-0.726559
ENSMUSG00000040963	11890	Asgr2	-0.726033
ENSMUSG00000028718	20460	Stil	-0.725174
ENSMUSG00000000441	110157	Raf1	-0.724374
ENSMUSG00000017405	140859	Nek8	-0.72436
ENSMUSG00000033502	229776	Cdc14a	-0.722351
ENSMUSG00000069729	239985	Arid1b	-0.71839
ENSMUSG00000004565	50767	Pnpla6	-0.71782
ENSMUSG00000037262	16588	Kin	-0.716652
ENSMUSG00000031613	15446	Hpgd	-0.716392
ENSMUSG00000040219	235330	Ttc12	-0.714858
ENSMUSG00000037926	237860	Ssh2	-0.71444
ENSMUSG00000022008	67467	Gpalpp1	-0.714188
ENSMUSG00000109864	NA	NA	-0.71359
ENSMUSG00000059182	54353	Skap2	-0.712388
ENSMUSG00000035954	238130	Dock4	-0.712377
ENSMUSG00000042401	72832	Crtac1	-0.71214
ENSMUSG00000048787	233805	Dcun1d3	-0.711426
ENSMUSG00000049553	20019	Polr1a	-0.71093
ENSMUSG00000110277	NA	NA	-0.710471
ENSMUSG00000034413	240055	Neurl1b	-0.7094
ENSMUSG00000053774	224111	Ubxn7	-0.707389
ENSMUSG00000020407	22271	Upp1	-0.706503
ENSMUSG00000048482	12064	Bdnf	-0.706436
ENSMUSG00000025492	66141	Ifitm3	-0.705114
ENSMUSG00000041729	235431	Coro2b	-0.704535
ENSMUSG00000037876	108829	Jmjd1c	-0.704307
ENSMUSG00000046598	71911	Bdh1	-0.702898
ENSMUSG00000108094	NA	NA	-0.702243
ENSMUSG00000000120	18053	Ngfr	-0.701238
ENSMUSG00000079165	751865	Sap25	-0.701099
ENSMUSG00000107181	NA	NA	-0.700123
ENSMUSG00000022313	78581	Utp23	-0.699889
ENSMUSG00000048732	217194	Klhl11	-0.699664
ENSMUSG00000000402	54156	Egfl6	-0.699299
ENSMUSG00000024571	NA	NA	-0.698306
ENSMUSG00000036430	72726	Tbcc	-0.695776
ENSMUSG00000036181	50708	Hist1h1c	-0.69575
ENSMUSG00000087193	NA	NA	-0.694991
ENSMUSG00000042079	98758	Hnrnpf	-0.694728
ENSMUSG00000038784	53621	Cnot4	-0.694623
ENSMUSG00000038535	235469	Zfp280d	-0.694325
ENSMUSG00000074733	414758	5830428H23Rik	-0.691441
ENSMUSG00000033688	71775	1300017J02Rik	-0.691067
ENSMUSG00000028430	230082	Nol6	-0.68904
ENSMUSG00000068855	319176	Hist2h2ac	-0.68891
ENSMUSG00000053877	100043597	Srcap	-0.688307
ENSMUSG00000005225	231999	Plekha8	-0.6869
ENSMUSG00000026622	18005	Nek2	-0.686396
ENSMUSG00000039298	214444	Cdk5rap2	-0.685032
ENSMUSG00000023952	56055	Gtpbp2	-0.684134
ENSMUSG00000098923	226351	Tmem185b	-0.683722
ENSMUSG00000048410	240476	Zfp407	-0.683377
ENSMUSG00000068479	67532	Mfap1a	-0.683333
ENSMUSG00000024240	13831	Epc1	-0.679745
ENSMUSG00000025184	52013	R3hcc1l	-0.678751
ENSMUSG00000034075	228136	Zdhhc5	-0.677838
ENSMUSG00000112964	NA	NA	-0.676562
ENSMUSG00000041671	232491	Pyroxd1	-0.675615
ENSMUSG00000026023	271697	Cdk15	-0.67284
ENSMUSG00000034951	233824	Cog7	-0.672259
ENSMUSG00000018387	71774	Shroom1	-0.671687
ENSMUSG00000028970	18669	Abcb1b	-0.670923
ENSMUSG00000039891	378431	Txlnb	-0.669808
ENSMUSG00000025077	55947	Dclre1a	-0.668931
ENSMUSG00000034829	234404	Nxnl1	-0.667553
ENSMUSG00000028399	19266	Ptprd	-0.665867
ENSMUSG00000020687	217232	Cdc27	-0.664717
ENSMUSG00000028991	56717	Mtor	-0.66353
ENSMUSG00000089889	67672	0610040B10Rik	-0.663373
ENSMUSG00000034101	12388	Ctnnd1	-0.663107
ENSMUSG00000025223	16825	Ldb1	-0.66215
ENSMUSG00000022708	56490	Zbtb20	-0.66031
ENSMUSG00000027312	11990	Atrn	-0.660091
ENSMUSG00000038563	101592	Eftud1	-0.658376
ENSMUSG00000036002	230088	Fam214b	-0.657587
ENSMUSG00000028756	68943	Pink1	-0.656324
ENSMUSG00000011751	80297	Sptbn4	-0.655106
ENSMUSG00000053119	66700	Chmp3	-0.654626
ENSMUSG00000078813	69757	Leng1	-0.653531
ENSMUSG00000015468	18132	Notch4	-0.652936
ENSMUSG00000022412	239555	Mief1	-0.652491
ENSMUSG00000030822	233895	Prr14	-0.652243
ENSMUSG00000110794	NA	NA	-0.652209
ENSMUSG00000044452	668501	Zfp507	-0.650816
ENSMUSG00000028228	70568	Cpne3	-0.650593
ENSMUSG00000040407	100986	Akap9	-0.649545
ENSMUSG00000032551	66202	1110059G10Rik	-0.649419
ENSMUSG00000052395	328370	Rft1	-0.648652
ENSMUSG00000104891	NA	NA	-0.646571
ENSMUSG00000074867	630579	Zfp808	-0.646379
ENSMUSG00000063785	72554	Utp14a	-0.644121
ENSMUSG00000026771	76857	Spopl	-0.643054
ENSMUSG00000059974	235106	Ntm	-0.642418
ENSMUSG00000016477	13557	E2f3	-0.642208
ENSMUSG00000090673	NA	NA	-0.640275
ENSMUSG00000000876	59038	Pxmp4	-0.640122
ENSMUSG00000051721	238037	BC068281	-0.639516
ENSMUSG00000026017	241066	Carf	-0.639221
ENSMUSG00000060121	66603	Gemin2	-0.639155
ENSMUSG00000071647	225898	Eml3	-0.638737
ENSMUSG00000104445	NA	NA	-0.638634
ENSMUSG00000096370	19653	Rbm4	-0.638066
ENSMUSG00000070972	72429	Dnajc25	-0.637396
ENSMUSG00000027305	69702	Ndufaf1	-0.637377
ENSMUSG00000021690	57748	Jmy	-0.636967
ENSMUSG00000025019	212391	Lcor	-0.636928
ENSMUSG00000115783	NA	NA	-0.63647
ENSMUSG00000035686	21835	Thrsp	-0.635283
ENSMUSG00000074736	433485	Syndig1	-0.635007
ENSMUSG00000010651	235674	Acaa1b	-0.63461
ENSMUSG00000085208	NA	NA	-0.634472
ENSMUSG00000080316	75202	Spaca6	-0.634359
ENSMUSG00000036009	216292	Mettl25	-0.633733
ENSMUSG00000038210	15396	Hoxa11	-0.633554
ENSMUSG00000018661	16834	Cog1	-0.632918
ENSMUSG00000040536	69352	Necab1	-0.632546
ENSMUSG00000028108	13601	Ecm1	-0.632457
ENSMUSG00000052415	99681	Tchh	-0.631044
ENSMUSG00000035992	216742	Fnip1	-0.630946
ENSMUSG00000034006	66943	Pqlc1	-0.630926
ENSMUSG00000021022	59032	Ppp2r3c	-0.629935
ENSMUSG00000028637	73332	Ccdc30	-0.629792
ENSMUSG00000026664	16922	Phyh	-0.629333
ENSMUSG00000004768	19335	Rab23	-0.628945
ENSMUSG00000037750	216971	Fam222b	-0.62872
ENSMUSG00000024913	16973	Lrp5	-0.628488
ENSMUSG00000043467	240869	Zbtb37	-0.628377
ENSMUSG00000041849	239319	Card6	-0.628139
ENSMUSG00000097797	NA	NA	-0.627721
ENSMUSG00000028348	68016	Murc	-0.624773
ENSMUSG00000030557	17258	Mef2a	-0.624017
ENSMUSG00000022507	69053	1810013L24Rik	-0.623571
ENSMUSG00000001420	71913	Tmem79	-0.623356
ENSMUSG00000021359	21418	Tfap2a	-0.622494
ENSMUSG00000056019	236193	Zfp709	-0.621793
ENSMUSG00000029190	320661	D5Ertd579e	-0.620811
ENSMUSG00000027130	107723	Slc12a6	-0.620564
ENSMUSG00000028688	68276	Toe1	-0.618472
ENSMUSG00000094985	671232	Topaz1	-0.618392
ENSMUSG00000085227	69004	6330418K02Rik	-0.617453
ENSMUSG00000030983	66165	Bccip	-0.617436
ENSMUSG00000110615	NA	NA	-0.617305
ENSMUSG00000115388	NA	NA	-0.616869
ENSMUSG00000087403	NA	NA	-0.614683
ENSMUSG00000020134	67245	Peli1	-0.613813
ENSMUSG00000092368	NA	NA	-0.612551
ENSMUSG00000027809	66841	Etfdh	-0.610469
ENSMUSG00000038527	232371	C1rl	-0.609354
ENSMUSG00000072571	619301	Tmem253	-0.609139
ENSMUSG00000061451	381199	Tmem151a	-0.609037
ENSMUSG00000078872	NA	NA	-0.608602
ENSMUSG00000041187	101540	Prkd2	-0.608391
ENSMUSG00000038774	77987	Ascc3	-0.607038
ENSMUSG00000020630	19819	Rnaseh1	-0.606151
ENSMUSG00000024283	225131	Wac	-0.606149
ENSMUSG00000020268	75530	Lyrm7	-0.601447
ENSMUSG00000071723	14853	Gspt2	-0.601163
ENSMUSG00000073888	20301	Ccl27a	-0.600852
ENSMUSG00000040570	242819	Rundc3b	-0.60074
ENSMUSG00000024266	75773	Adad2	-0.600081
ENSMUSG00000089997	613264	1810020O05Rik	-0.600047
ENSMUSG00000045826	19265	Ptprcap	-0.599995
ENSMUSG00000048379	67296	Socs4	-0.599218
ENSMUSG00000067942	224585	Zfp160	-0.595546
ENSMUSG00000039329	73679	Tex19.1	-0.594986
ENSMUSG00000008307	77036	1700109H08Rik	-0.59291
ENSMUSG00000030830	16408	Itgal	-0.59246
ENSMUSG00000067653	78321	Ankrd23	-0.592242
ENSMUSG00000040123	219105	Zmym5	-0.592169
ENSMUSG00000029569	101118	Tmem168	-0.590351
ENSMUSG00000039117	228980	Taf4a	-0.590247
ENSMUSG00000021692	66254	Dimt1	-0.589106
ENSMUSG00000024786	622554	1700123I01Rik	-0.587791
ENSMUSG00000043036	330188	Ccdc63	-0.587467
ENSMUSG00000023224	12258	Serping1	-0.585698
ENSMUSG00000054676	72244	1600014C10Rik	-0.585679
ENSMUSG00000027651	70470	Rprd1b	-0.583994
ENSMUSG00000036676	237500	Tmtc3	-0.5802
ENSMUSG00000028488	20404	Sh3gl2	-0.580117
ENSMUSG00000037640	22718	Zfp60	-0.579158
ENSMUSG00000033964	226470	Zbtb41	-0.579024
ENSMUSG00000021519	66410	Mterf3	-0.578737
ENSMUSG00000025925	21749	Terf1	-0.578509
ENSMUSG00000106951	NA	NA	-0.577857
ENSMUSG00000022194	54196	Pabpn1	-0.57619
ENSMUSG00000054051	319955	Ercc6	-0.57594
ENSMUSG00000001128	18636	Cfp	-0.575832
ENSMUSG00000026579	14067	F5	-0.575283
ENSMUSG00000030701	27276	Plekhb1	-0.574323
ENSMUSG00000032595	69398	Cdhr4	-0.574256
ENSMUSG00000039483	72323	Asb6	-0.572797
ENSMUSG00000038060	320256	Dlec1	-0.572697
ENSMUSG00000020076	94213	Ddx50	-0.570916
ENSMUSG00000018750	75580	Zbtb4	-0.570594
ENSMUSG00000060923	75572	Acyp2	-0.570512
ENSMUSG00000043131	232157	Mob1a	-0.568909
ENSMUSG00000035234	70681	Fam175a	-0.568658
ENSMUSG00000020115	56480	Tbk1	-0.568362
ENSMUSG00000087376	NA	NA	-0.568267
ENSMUSG00000066406	75547	Akap13	-0.567838
ENSMUSG00000066438	217682	Plekhd1	-0.566786
ENSMUSG00000004951	15507	Hspb1	-0.566145
ENSMUSG00000040563	235044	Lppr2	-0.565924
ENSMUSG00000028414	246179	Fktn	-0.565668
ENSMUSG00000027947	16194	Il6ra	-0.565184
ENSMUSG00000058997	219189	Vwa8	-0.56436
ENSMUSG00000037544	218977	Dlgap5	-0.564273
ENSMUSG00000047786	66643	Lix1	-0.56338
ENSMUSG00000019889	19272	Ptprk	-0.56274
ENSMUSG00000058135	14862	Gstm1	-0.562526
ENSMUSG00000104312	NA	NA	-0.562483
ENSMUSG00000042616	230751	Oscp1	-0.559005
ENSMUSG00000037536	78938	Fbxo34	-0.558832
ENSMUSG00000034940	217030	Synrg	-0.553291
ENSMUSG00000070002	13716	Ell	-0.553185
ENSMUSG00000040687	228355	Madd	-0.552972
ENSMUSG00000021704	382793	Mtx3	-0.549814
ENSMUSG00000027164	22034	Traf6	-0.548858
ENSMUSG00000055720	69459	Ubl7	-0.547887
ENSMUSG00000036845	75660	Lin37	-0.547745
ENSMUSG00000022550	268822	Adck5	-0.546856
ENSMUSG00000061356	100503545	Nuggc	-0.546086
ENSMUSG00000038167	213522	Plekhg6	-0.545753
ENSMUSG00000018507	22368	Trpv2	-0.545039
ENSMUSG00000073436	193838	Eme2	-0.541629
ENSMUSG00000042419	18038	Nfkbil1	-0.541107
ENSMUSG00000026255	98363	Efhd1	-0.540456
ENSMUSG00000020785	55984	Camkk1	-0.539531
ENSMUSG00000006218	277743	Fam131c	-0.538957
ENSMUSG00000040022	74998	Rab11fip2	-0.537212
ENSMUSG00000030493	101831	C230052I12Rik	-0.536413
ENSMUSG00000027291	269338	Vps39	-0.536076
ENSMUSG00000035139	75420	Secisbp2	-0.534765
ENSMUSG00000074629	NA	NA	-0.532366
ENSMUSG00000020697	16882	Lig3	-0.532216
ENSMUSG00000054404	327978	Slfn5	-0.52661
ENSMUSG00000036598	244608	Ccdc113	-0.526551
ENSMUSG00000038619	56205	Ensa	-0.525148
ENSMUSG00000070822	232875	Zscan18	-0.524938
ENSMUSG00000034379	69544	Wdr5b	-0.524865
ENSMUSG00000032913	269473	Lrig2	-0.520904
ENSMUSG00000032204	64008	Aqp9	-0.518804
ENSMUSG00000114926	NA	NA	-0.518025
ENSMUSG00000042988	77583	Notum	-0.516999
ENSMUSG00000085012	NA	NA	-0.515793
ENSMUSG00000022130	76355	Tgds	-0.514842
ENSMUSG00000053702	74103	Nebl	-0.513682
ENSMUSG00000049076	78618	Acap2	-0.511661
ENSMUSG00000021759	19012	Ppap2a	-0.511655
ENSMUSG00000025432	11567	Avil	-0.511198
ENSMUSG00000079469	55981	Pigb	-0.510494
ENSMUSG00000097059	NA	NA	-0.510451
ENSMUSG00000041623	276852	D11Wsu47e	-0.510433
ENSMUSG00000013150	70575	Gfod2	-0.509793
ENSMUSG00000057176	233899	Gm166	-0.509553
ENSMUSG00000052981	76980	Ube2ql1	-0.509155
ENSMUSG00000004462	70573	Tbccd1	-0.508767
ENSMUSG00000050963	16539	Kcns2	-0.507728
ENSMUSG00000039195	73737	1110008P14Rik	-0.50738
ENSMUSG00000027792	12038	Bche	-0.507177
ENSMUSG00000047804	56697	Akap10	-0.504403
ENSMUSG00000032038	20443	St3gal4	-0.504024
ENSMUSG00000027176	228410	Cstf3	-0.503994
ENSMUSG00000019102	11670	Aldh3a1	-0.503978
ENSMUSG00000025870	56795	Arl10	-0.503037
ENSMUSG00000027438	17957	Napb	-0.502895
ENSMUSG00000003031	12576	Cdkn1b	-0.502698
ENSMUSG00000027763	56758	Mbnl1	-0.501346
ENSMUSG00000089992	14380	G6pd2	-0.500571
ENSMUSG00000031329	22127	Tsx	-0.497648
ENSMUSG00000110393	NA	NA	-0.497509
ENSMUSG00000050954	67911	Zfp169	-0.497077
ENSMUSG00000015305	70097	Sash1	-0.496821
ENSMUSG00000019892	74978	Lrriq1	-0.496018
ENSMUSG00000036023	11546	Parp2	-0.494549
ENSMUSG00000011832	213027	Evi5l	-0.493364
ENSMUSG00000021815	74843	Mss51	-0.49285
ENSMUSG00000096910	100043468	Zfp955b	-0.492546
ENSMUSG00000027810	229317	Eif2a	-0.490634
ENSMUSG00000040464	207704	Gtpbp10	-0.490159
ENSMUSG00000014303	83396	Glis2	-0.489651
ENSMUSG00000036368	381110	Rmdn2	-0.489059
ENSMUSG00000074817	56522	Papolb	-0.489024
ENSMUSG00000106321	NA	NA	-0.483745
ENSMUSG00000006299	227290	Aamp	-0.479931
ENSMUSG00000034135	70661	Sik3	-0.476783
ENSMUSG00000024317	56515	Rnf138	-0.475315
ENSMUSG00000051413	54711	Plagl2	-0.472227
ENSMUSG00000030022	101401	Adamts9	-0.472005
ENSMUSG00000022843	12724	Clcn2	-0.471691
ENSMUSG00000029235	79455	Pdcl2	-0.470427
ENSMUSG00000044098	229675	Rsbn1	-0.468909
ENSMUSG00000070808	243842	Gltscr1	-0.4664
ENSMUSG00000082229	17954	Nap1l2	-0.465468
ENSMUSG00000050677	66717	Ccdc96	-0.465433
ENSMUSG00000051390	81630	Zbtb22	-0.462374
ENSMUSG00000025934	14859	Gsta3	-0.462356
ENSMUSG00000050213	76793	Snip1	-0.460019
ENSMUSG00000021135	20493	Slc10a1	-0.457934
ENSMUSG00000029276	170823	Glmn	-0.457778
ENSMUSG00000018126	207495	Baiap2l2	-0.457595
ENSMUSG00000054792	270201	Klhl18	-0.456806
ENSMUSG00000044763	52575	Trmt10c	-0.456523
ENSMUSG00000021240	19300	Abcd4	-0.456238
ENSMUSG00000033576	71939	Apol6	-0.454871
ENSMUSG00000112129	NA	NA	-0.454826
ENSMUSG00000026779	67121	Mastl	-0.45467
ENSMUSG00000041229	320595	Phf8	-0.452434
ENSMUSG00000073856	434232	Iqck	-0.451887
ENSMUSG00000032425	71640	Zfp949	-0.451241
ENSMUSG00000078235	625638	Fam43b	-0.45084
ENSMUSG00000038895	319601	Zfp653	-0.446736
ENSMUSG00000022771	66053	Ppil2	-0.445366
ENSMUSG00000037335	15110	Hand1	-0.441665
ENSMUSG00000025317	12352	Car5a	-0.441169
ENSMUSG00000100572	NA	NA	-0.440515
ENSMUSG00000040124	98376	Gorab	-0.438792
ENSMUSG00000071669	74478	Snx29	-0.437259
ENSMUSG00000017817	59091	Jph2	-0.436959
ENSMUSG00000047810	78317	Ccdc88b	-0.434698
ENSMUSG00000012519	74568	Mlkl	-0.434647
ENSMUSG00000032855	18763	Pkd1	-0.434515
ENSMUSG00000041679	234684	Lrrc29	-0.433903
ENSMUSG00000074922	68034	Fam122a	-0.431099
ENSMUSG00000028457	320571	Atp8b5	-0.430256
ENSMUSG00000109704	NA	NA	-0.428862
ENSMUSG00000026632	68972	Tatdn3	-0.428189
ENSMUSG00000025971	68115	9430016H08Rik	-0.427647
ENSMUSG00000004931	57267	Apba3	-0.424693
ENSMUSG00000008601	53868	Rab25	-0.422885
ENSMUSG00000041852	21411	Tcf20	-0.42259
ENSMUSG00000038092	15496	Hsd3b5	-0.420402
ENSMUSG00000035126	242584	Wdr78	-0.420311
ENSMUSG00000025952	12966	Crygc	-0.420218
ENSMUSG00000085030	NA	NA	-0.416445
ENSMUSG00000061778	76763	Mospd2	-0.412679
ENSMUSG00000030031	243574	Kbtbd8	-0.411759
ENSMUSG00000032024	71566	Clmp	-0.411686
ENSMUSG00000097276	320163	4930525G20Rik	-0.41165
ENSMUSG00000058402	233058	Zfp420	-0.411038
ENSMUSG00000020354	24052	Sgcd	-0.410863
ENSMUSG00000027010	78830	Slc25a12	-0.408638
ENSMUSG00000031304	16186	Il2rg	-0.407554
ENSMUSG00000028911	57317	Srsf4	-0.40596
ENSMUSG00000017801	21428	Mlx	-0.405775
ENSMUSG00000073988	50500	Ttpa	-0.40185
ENSMUSG00000038128	12326	Camk4	-0.401458
ENSMUSG00000030888	101867	Rrp8	-0.401125
ENSMUSG00000034826	269113	Nup54	-0.400959
ENSMUSG00000048495	68736	Tyw5	-0.398655
ENSMUSG00000031986	244666	Sprtn	-0.393053
ENSMUSG00000021400	78903	Wrnip1	-0.392541
ENSMUSG00000001739	60363	Cldn15	-0.387998
ENSMUSG00000027722	57815	Spata5	-0.386849
ENSMUSG00000075528	69684	Aarsd1	-0.386813
ENSMUSG00000070564	243967	Ntn5	-0.383303
ENSMUSG00000034832	194388	Tet3	-0.382802
ENSMUSG00000031373	56078	Car5b	-0.378319
ENSMUSG00000020641	58185	Rsad2	-0.37803
ENSMUSG00000028420	52076	Tmem38b	-0.377608
ENSMUSG00000010086	22671	Rnf112	-0.375199
ENSMUSG00000050312	106338	Nsun3	-0.37438
ENSMUSG00000009030	67466	Pdcl	-0.373377
ENSMUSG00000014599	12977	Csf1	-0.371671
ENSMUSG00000034653	240255	Ythdc2	-0.370992
ENSMUSG00000024436	66973	Mrps18b	-0.370625
ENSMUSG00000022089	57784	Bin3	-0.36553
ENSMUSG00000035476	66724	Tab3	-0.365509
ENSMUSG00000090290	212728	Gm17296	-0.359071
ENSMUSG00000059586	68501	Nsmce2	-0.357951
ENSMUSG00000042564	75729	Fam227a	-0.357611
ENSMUSG00000042472	52708	Zfp410	-0.35681
ENSMUSG00000029166	100732	Mapre3	-0.354309
ENSMUSG00000029595	16873	Lhx5	-0.353221
ENSMUSG00000051499	330301	Zfp786	-0.351569
ENSMUSG00000045275	385668	Lca5l	-0.351357
ENSMUSG00000070870	12968	Cryge	-0.348143
ENSMUSG00000073791	NA	NA	-0.34758
ENSMUSG00000058093	100416706	AA987161	-0.339996
ENSMUSG00000044576	242915	Gareml	-0.338424
ENSMUSG00000022865	13052	Cxadr	-0.337186
ENSMUSG00000047759	15478	Hs3st3a1	-0.336318
ENSMUSG00000074093	75744	Svip	-0.333352
ENSMUSG00000090812	238333	Samd15	-0.331144
ENSMUSG00000110620	NA	NA	-0.327943
ENSMUSG00000048439	231042	Nupl2	-0.327851
ENSMUSG00000073779	NA	NA	-0.325882
ENSMUSG00000056054	20201	S100a8	-0.322075
ENSMUSG00000085793	217708	Lin52	-0.319158
ENSMUSG00000087610	NA	NA	-0.316547
ENSMUSG00000031555	11502	Adam9	-0.315138
ENSMUSG00000028979	17175	Masp2	-0.315078
ENSMUSG00000002679	69792	Med6	-0.314367
ENSMUSG00000097000	NA	NA	-0.30879
ENSMUSG00000038622	69790	Med30	-0.306792
ENSMUSG00000030008	73327	Pradc1	-0.299963
ENSMUSG00000018263	21388	Tbx5	-0.285881
ENSMUSG00000096921	NA	NA	-0.284879
ENSMUSG00000086628	100504026	Gm16157	-0.278092
ENSMUSG00000066829	235050	Zfp810	-0.265393
ENSMUSG00000022577	23934	Ly6h	0.237904
ENSMUSG00000073802	12579	Cdkn2b	0.24911
ENSMUSG00000045215	211961	Asxl3	0.264199
ENSMUSG00000020374	74563	Rasgef1c	0.265867
ENSMUSG00000049892	19416	Rasd1	0.277168
ENSMUSG00000047205	75219	Dusp18	0.282429
ENSMUSG00000029675	13717	Eln	0.286752
ENSMUSG00000089872	320119	Rps6kc1	0.299321
ENSMUSG00000040560	104082	Wdr7	0.2994
ENSMUSG00000085633	NA	NA	0.299867
ENSMUSG00000037190	56368	Cyb561d2	0.301044
ENSMUSG00000044715	66787	Gskip	0.302346
ENSMUSG00000014782	102075	Plekhg4	0.30513
ENSMUSG00000040220	104346	Gas8	0.315001
ENSMUSG00000057411	214917	Fam173a	0.317068
ENSMUSG00000021469	17702	Msx2	0.320044
ENSMUSG00000020993	78232	Trappc6b	0.32141
ENSMUSG00000114279	NA	NA	0.326172
ENSMUSG00000055809	436022	Dnaaf3	0.327854
ENSMUSG00000039007	54381	Cpq	0.328962
ENSMUSG00000097792	NA	NA	0.330424
ENSMUSG00000019027	110084	Dnah1	0.331992
ENSMUSG00000042870	21968	Tom1	0.333612
ENSMUSG00000099928	NA	NA	0.337966
ENSMUSG00000045631	75002	Tmprss12	0.338316
ENSMUSG00000060726	78478	Tmsb15a	0.342098
ENSMUSG00000031104	19337	Rab33a	0.342209
ENSMUSG00000071531	432839	Gprin2	0.342444
ENSMUSG00000099913	NA	NA	0.344414
ENSMUSG00000006241	67119	Ccdc159	0.349588
ENSMUSG00000113741	NA	NA	0.353017
ENSMUSG00000022404	20524	Slc25a17	0.35389
ENSMUSG00000038383	228812	Pigu	0.354094
ENSMUSG00000043487	217700	Acot6	0.354967
ENSMUSG00000014704	15399	Hoxa2	0.361276
ENSMUSG00000000318	17312	Clec10a	0.365269
ENSMUSG00000015474	54397	Ppt2	0.365736
ENSMUSG00000037022	109136	Mmaa	0.366403
ENSMUSG00000031969	66948	Acad8	0.366938
ENSMUSG00000096968	NA	NA	0.370097
ENSMUSG00000034818	319586	Celf5	0.376046
ENSMUSG00000024885	67689	Aldh3b1	0.376311
ENSMUSG00000100632	NA	NA	0.377263
ENSMUSG00000054414	66500	Slc30a7	0.378641
ENSMUSG00000038342	208104	Mlxip	0.383398
ENSMUSG00000094840	619309	A630081J09Rik	0.388104
ENSMUSG00000063594	14709	Gng8	0.390238
ENSMUSG00000030760	66190	Acer3	0.394956
ENSMUSG00000071724	100503915	Smpd5	0.396064
ENSMUSG00000100213	NA	NA	0.39673
ENSMUSG00000057691	69228	Zfp746	0.398759
ENSMUSG00000107585	NA	NA	0.398952
ENSMUSG00000018451	NA	NA	0.399286
ENSMUSG00000018819	16985	Lsp1	0.40156
ENSMUSG00000029108	54216	Pcdh7	0.404116
ENSMUSG00000030170	22419	Wnt5b	0.404401
ENSMUSG00000104786	NA	NA	0.404492
ENSMUSG00000020895	66910	Tmem107	0.404627
ENSMUSG00000037134	102182	Prmt10	0.405683
ENSMUSG00000029189	231238	Sel1l3	0.406202
ENSMUSG00000027425	228714	Csrp2bp	0.407082
ENSMUSG00000020738	170930	Sumo2	0.408226
ENSMUSG00000031129	331004	Slc9a9	0.408674
ENSMUSG00000036528	19024	Ppfibp2	0.410575
ENSMUSG00000020669	24057	Sh3yl1	0.411393
ENSMUSG00000037339	74504	Fam53a	0.413049
ENSMUSG00000039405	76453	Prss23	0.415109
ENSMUSG00000041164	52915	Zmiz2	0.416281
ENSMUSG00000028613	16975	Lrp8	0.417231
ENSMUSG00000097296	NA	NA	0.418289
ENSMUSG00000023046	16012	Igfbp6	0.418328
ENSMUSG00000090266	74319	Mettl23	0.418592
ENSMUSG00000096768	170942	Erdr1	0.420108
ENSMUSG00000010914	27402	Pdhx	0.421483
ENSMUSG00000089875	13996	Etohd2	0.422583
ENSMUSG00000026203	56812	Dnajb2	0.42271
ENSMUSG00000028978	18127	Nos3	0.425813
ENSMUSG00000039481	18188	Nrtn	0.426364
ENSMUSG00000074513	99889	Arfip1	0.427903
ENSMUSG00000032733	235406	Snx33	0.428594
ENSMUSG00000027708	114893	Dcun1d1	0.429244
ENSMUSG00000058317	218793	Ube2e2	0.429881
ENSMUSG00000035279	269855	Ssc5d	0.430149
ENSMUSG00000043648	194908	Pld6	0.431699
ENSMUSG00000040152	21825	Thbs1	0.43234
ENSMUSG00000017210	23989	Med24	0.433019
ENSMUSG00000052031	380608	Tagap1	0.433632
ENSMUSG00000045251	69234	Zfp688	0.434262
ENSMUSG00000078853	16145	Igtp	0.4347
ENSMUSG00000063021	319169	Hist1h2ak	0.436389
ENSMUSG00000020621	105014	Rdh14	0.436542
ENSMUSG00000090863	NA	NA	0.439637
ENSMUSG00000037172	243780	E330009J07Rik	0.439995
ENSMUSG00000004394	103694	Tmed4	0.440145
ENSMUSG00000035370	100113398	Adat3	0.440628
ENSMUSG00000045349	230863	Sh2d5	0.441952
ENSMUSG00000039050	228983	Osbpl2	0.442066
ENSMUSG00000004798	29869	Ulk2	0.442236
ENSMUSG00000034793	68401	G6pc3	0.443056
ENSMUSG00000039315	27278	Clnk	0.44345
ENSMUSG00000073293	102954	Nudt10	0.448166
ENSMUSG00000034126	217734	Pomt2	0.448454
ENSMUSG00000014075	66061	Tctex1d2	0.448885
ENSMUSG00000072476	NA	NA	0.44923
ENSMUSG00000066687	235320	Zbtb16	0.450435
ENSMUSG00000008129	74666	4930432K21Rik	0.453967
ENSMUSG00000028405	11428	Aco1	0.45417
ENSMUSG00000058743	211480	Kcnj14	0.454988
ENSMUSG00000029725	69871	Ppp1r35	0.455744
ENSMUSG00000026548	98365	Slamf9	0.457121
ENSMUSG00000086370	78878	Ftx	0.457445
ENSMUSG00000049307	14345	Fut4	0.459435
ENSMUSG00000018931	24083	Natd1	0.460896
ENSMUSG00000069206	238692	Zfp874a	0.461006
ENSMUSG00000002803	399566	Btbd6	0.462904
ENSMUSG00000101904	NA	NA	0.462951
ENSMUSG00000060063	11690	Alox5ap	0.463252
ENSMUSG00000023020	66379	Cox14	0.463381
ENSMUSG00000089665	100503924	Fcor	0.464999
ENSMUSG00000030498	14453	Gas2	0.466913
ENSMUSG00000036270	234699	Edc4	0.46779
ENSMUSG00000004328	53417	Hif3a	0.468567
ENSMUSG00000035268	18769	Pkig	0.468822
ENSMUSG00000021365	18003	Nedd9	0.472275
ENSMUSG00000024937	114601	Ehbp1l1	0.472795
ENSMUSG00000055553	75620	Kxd1	0.472978
ENSMUSG00000036523	268527	Greb1	0.474289
ENSMUSG00000025318	57340	Jph3	0.475867
ENSMUSG00000020238	103425	Ncln	0.477512
ENSMUSG00000028540	67728	Dph2	0.478055
ENSMUSG00000048965	244238	Mrgpre	0.479323
ENSMUSG00000036198	75404	Arhgap36	0.479812
ENSMUSG00000050908	383103	Tvp23a	0.48105
ENSMUSG00000022269	211147	2011-03-01	0.481272
ENSMUSG00000073910	214944	Mob3b	0.481558
ENSMUSG00000020482	104479	Ccdc117	0.483302
ENSMUSG00000009566	14287	Fpgs	0.483307
ENSMUSG00000035062	245522	Zc4h2	0.483338
ENSMUSG00000044864	99696	Ankrd50	0.483758
ENSMUSG00000070372	12340	Capza1	0.484659
ENSMUSG00000034037	232237	Fgd5	0.486339
ENSMUSG00000033767	229473	D930015E06Rik	0.488329
ENSMUSG00000028619	66526	Tceanc2	0.488864
ENSMUSG00000044176	328971	Spink10	0.489275
ENSMUSG00000040631	114255	Dok4	0.491831
ENSMUSG00000051373	227721	Ppapdc3	0.495519
ENSMUSG00000073139	236848	BC023829	0.495569
ENSMUSG00000056214	93737	Pard6g	0.495792
ENSMUSG00000002731	23992	Prkra	0.4969
ENSMUSG00000002767	27398	Mrpl2	0.500163
ENSMUSG00000039670	66431	Oxld1	0.500979
ENSMUSG00000030718	72590	Ppme1	0.502121
ENSMUSG00000021583	80898	Erap1	0.502656
ENSMUSG00000020434	67430	4921536K21Rik	0.503186
ENSMUSG00000027303	19262	Ptpra	0.504355
ENSMUSG00000005553	11944	Atp4a	0.506161
ENSMUSG00000027646	20779	Src	0.506397
ENSMUSG00000111692	NA	NA	0.506818
ENSMUSG00000028584	242735	Lrrc38	0.507084
ENSMUSG00000035403	241324	Crb2	0.508329
ENSMUSG00000027995	24088	Tlr2	0.508653
ENSMUSG00000030768	68897	Disp1	0.509616
ENSMUSG00000027075	72401	Slc43a1	0.509913
ENSMUSG00000049321	22678	Zfp2	0.510532
ENSMUSG00000079487	59024	Med12	0.511669
ENSMUSG00000007950	64296	Abhd8	0.513517
ENSMUSG00000020696	67338	Rffl	0.513905
ENSMUSG00000020427	16009	Igfbp3	0.514655
ENSMUSG00000046378	233879	Asphd1	0.515173
ENSMUSG00000046408	73453	1700067K01Rik	0.515667
ENSMUSG00000006301	69660	Tmbim1	0.516054
ENSMUSG00000024053	246707	Emilin2	0.516502
ENSMUSG00000051675	69807	Trim32	0.517982
ENSMUSG00000026504	76816	Sdccag8	0.518562
ENSMUSG00000031906	58994	Smpd3	0.519651
ENSMUSG00000005320	14186	Fgfr4	0.519701
ENSMUSG00000006931	66180	Leprel4	0.519967
ENSMUSG00000018570	70419	2810408A11Rik	0.521056
ENSMUSG00000036412	545260	Arsi	0.521296
ENSMUSG00000020166	72068	Cnot2	0.521553
ENSMUSG00000000168	235339	Dlat	0.521895
ENSMUSG00000037628	72391	Cdkn3	0.522817
ENSMUSG00000036093	75423	Arl5a	0.52302
ENSMUSG00000004069	83945	Dnaja3	0.523118
ENSMUSG00000044709	69731	Gemin7	0.523181
ENSMUSG00000039683	330222	Sdk1	0.523757
ENSMUSG00000030124	16768	Lag3	0.525323
ENSMUSG00000030868	59288	Dctn5	0.526078
ENSMUSG00000051790	216856	Nlgn2	0.526138
ENSMUSG00000020658	668212	Efr3b	0.526844
ENSMUSG00000050777	170706	Tmem37	0.527271
ENSMUSG00000067768	27083	Xlr4b	0.527363
ENSMUSG00000026811	50935	St6galnac6	0.527451
ENSMUSG00000017652	21939	Cd40	0.527533
ENSMUSG00000047617	227622	BC029214	0.528521
ENSMUSG00000025050	71041	Pcgf6	0.528656
ENSMUSG00000079197	19188	Psme2	0.530709
ENSMUSG00000034156	207777	Bzrap1	0.531636
ENSMUSG00000031647	71306	Mfap3l	0.532488
ENSMUSG00000034522	380912	Zfp395	0.533261
ENSMUSG00000029710	13846	Ephb4	0.533748
ENSMUSG00000036948	231807	BC037034	0.534891
ENSMUSG00000057092	17178	Fxyd3	0.536544
ENSMUSG00000039000	100763	Ube3c	0.536834
ENSMUSG00000032783	78733	Troap	0.537268
ENSMUSG00000074575	241794	Kcng1	0.538065
ENSMUSG00000014554	27369	Dguok	0.53821
ENSMUSG00000051451	233490	Crebzf	0.538214
ENSMUSG00000100876	NA	NA	0.538846
ENSMUSG00000074466	545539	Gm15417	0.539104
ENSMUSG00000031242	67028	2610002M06Rik	0.540231
ENSMUSG00000025940	70397	Tmem70	0.541831
ENSMUSG00000028255	23844	Clca3	0.543001
ENSMUSG00000041949	272538	Tango6	0.54779
ENSMUSG00000069808	116972	Fam57a	0.547826
ENSMUSG00000033429	73724	Mcee	0.54799
ENSMUSG00000074665	381399	Bpifb4	0.549177
ENSMUSG00000026563	27878	Tada1	0.54919
ENSMUSG00000097850	NA	NA	0.549907
ENSMUSG00000024330	12815	Col11a2	0.549994
ENSMUSG00000079330	213409	Lemd1	0.550327
ENSMUSG00000021803	170677	Cdhr1	0.550396
ENSMUSG00000038781	106766	Stap2	0.550938
ENSMUSG00000001942	22619	Siae	0.551233
ENSMUSG00000041747	105372	Utp15	0.551851
ENSMUSG00000026181	68606	Ppm1f	0.551929
ENSMUSG00000048109	229700	Rbm15	0.552802
ENSMUSG00000022526	71591	Zfp251	0.552887
ENSMUSG00000025737	268933	Wdr24	0.553131
ENSMUSG00000032875	207212	Arhgef17	0.55349
ENSMUSG00000021044	72113	Adck1	0.554379
ENSMUSG00000062352	16413	Itgb1bp1	0.555878
ENSMUSG00000079606	209005	Gm595	0.556546
ENSMUSG00000028085	229487	Gatb	0.557235
ENSMUSG00000069237	97863	C78339	0.557513
ENSMUSG00000007021	20974	Syngr3	0.558045
ENSMUSG00000027858	70747	Tspan2	0.558628
ENSMUSG00000023452	320951	Pisd	0.56159
ENSMUSG00000028607	12896	Cpt2	0.561857
ENSMUSG00000044629	380686	Cnrip1	0.562381
ENSMUSG00000086395	NA	NA	0.562465
ENSMUSG00000022013	66148	Dnajc15	0.563815
ENSMUSG00000022668	66067	Gtpbp8	0.563984
ENSMUSG00000060166	27801	Zdhhc8	0.564661
ENSMUSG00000020718	50776	Polg2	0.565272
ENSMUSG00000026525	13603	Opn3	0.566015
ENSMUSG00000019080	69572	Mfsd3	0.569308
ENSMUSG00000032114	14385	Slc37a4	0.57055
ENSMUSG00000022750	224023	Klhl22	0.570737
ENSMUSG00000100320	NA	NA	0.572098
ENSMUSG00000027215	12521	Cd82	0.572122
ENSMUSG00000073434	106618	Wdr90	0.57215
ENSMUSG00000028837	26445	Psmb2	0.572948
ENSMUSG00000032661	246727	Oas3	0.57334
ENSMUSG00000044279	224912	Crb3	0.573507
ENSMUSG00000029778	11517	Adcyap1r1	0.573636
ENSMUSG00000035713	244144	Usp35	0.574431
ENSMUSG00000030045	56284	Mrpl19	0.57467
ENSMUSG00000057751	230971	Megf6	0.575483
ENSMUSG00000038751	20459	Ptk6	0.577266
ENSMUSG00000027655	71715	Dhx35	0.578258
ENSMUSG00000108976	NA	NA	0.579314
ENSMUSG00000018565	54351	Elp5	0.581556
ENSMUSG00000031809	76405	1700018B08Rik	0.582159
ENSMUSG00000037921	234311	Ddx60	0.58222
ENSMUSG00000059498	14131	Fcgr3	0.583844
ENSMUSG00000020652	52504	Cenpo	0.584085
ENSMUSG00000069874	54396	Irgm2	0.584352
ENSMUSG00000087211	78365	Lhx1os	0.584757
ENSMUSG00000033170	105844	Card10	0.584961
ENSMUSG00000017607	217169	Tns4	0.585612
ENSMUSG00000027560	76829	Dok5	0.586156
ENSMUSG00000041765	68889	Ubac2	0.586366
ENSMUSG00000020101	74048	4632428N05Rik	0.586885
ENSMUSG00000028952	100090	Zbtb48	0.587799
ENSMUSG00000110697	NA	NA	0.588066
ENSMUSG00000029063	192185	Nadk	0.589585
ENSMUSG00000022386	72026	Trmu	0.590117
ENSMUSG00000029718	18542	Pcolce	0.590752
ENSMUSG00000033287	72844	Kctd17	0.590765
ENSMUSG00000078588	381546	Ccdc24	0.591416
ENSMUSG00000062683	67942	Atp5g2	0.59162
ENSMUSG00000044982	67158	Sft2d3	0.591776
ENSMUSG00000063455	330286	D630045J12Rik	0.592191
ENSMUSG00000027163	76501	Commd9	0.593337
ENSMUSG00000022828	74197	Gtf2e1	0.593525
ENSMUSG00000079017	76933	Ifi27l2a	0.59377
ENSMUSG00000025871	97820	4833439L19Rik	0.595105
ENSMUSG00000039787	99151	Cercam	0.595585
ENSMUSG00000031963	73230	Bmper	0.595666
ENSMUSG00000020476	13169	Dbnl	0.596451
ENSMUSG00000066838	232855	Zfp772	0.59646
ENSMUSG00000032265	212943	Fam46a	0.597734
ENSMUSG00000087700	NA	NA	0.597938
ENSMUSG00000028841	194231	Cnksr1	0.59845
ENSMUSG00000031792	101985	Usb1	0.599184
ENSMUSG00000023905	27279	Tnfrsf12a	0.599989
ENSMUSG00000036513	52245	Commd2	0.600344
ENSMUSG00000026482	19731	Rgl1	0.600595
ENSMUSG00000022763	72168	Aifm3	0.601123
ENSMUSG00000032235	93697	Ice2	0.601315
ENSMUSG00000030339	17000	Ltbr	0.601912
ENSMUSG00000034863	382014	Ano8	0.602065
ENSMUSG00000022671	72083	Mzt2	0.602736
ENSMUSG00000069135	75296	Fgfr1op	0.603769
ENSMUSG00000047394	70113	Odf3b	0.604318
ENSMUSG00000039936	18707	Pik3cd	0.604406
ENSMUSG00000020911	16669	Krt19	0.604935
ENSMUSG00000020646	67216	Mboat2	0.606892
ENSMUSG00000062591	22153	Tubb4a	0.607456
ENSMUSG00000098702	68982	1500015A07Rik	0.607831
ENSMUSG00000035078	210376	Mtmr9	0.61032
ENSMUSG00000027339	215653	Rassf2	0.610346
ENSMUSG00000026036	65102	Nif3l1	0.610557
ENSMUSG00000025409	110962	Mbd6	0.610685
ENSMUSG00000036890	227835	Gtdc1	0.610819
ENSMUSG00000030307	243616	Slc6a11	0.611539
ENSMUSG00000020287	268395	Mpg	0.612397
ENSMUSG00000005125	17988	Ndrg1	0.613977
ENSMUSG00000069300	319183	Hist1h2bj	0.614203
ENSMUSG00000044005	216456	Gls2	0.614382
ENSMUSG00000019975	67454	Ikbip	0.614827
ENSMUSG00000042804	100129	Gpr153	0.615675
ENSMUSG00000032590	235606	Apeh	0.616148
ENSMUSG00000010047	15587	Hyal2	0.616382
ENSMUSG00000041353	382245	Tmem29	0.616509
ENSMUSG00000070371	77613	Prss36	0.616721
ENSMUSG00000054945	791294	Gm9958	0.616799
ENSMUSG00000060487	320825	Samd5	0.6168
ENSMUSG00000023992	83433	Trem2	0.617381
ENSMUSG00000017299	76233	Dnttip1	0.619047
ENSMUSG00000031902	18021	Nfatc3	0.619861
ENSMUSG00000018363	66313	Smurf2	0.620688
ENSMUSG00000020708	19184	Psmc5	0.621416
ENSMUSG00000008090	116701	Fgfrl1	0.623258
ENSMUSG00000021176	78767	Efcab11	0.624518
ENSMUSG00000030551	11819	Nr2f2	0.624919
ENSMUSG00000029518	77407	Rab35	0.62528
ENSMUSG00000005481	68278	Ddx39	0.625318
ENSMUSG00000022200	66629	Golph3	0.625458
ENSMUSG00000037049	20597	Smpd1	0.626305
ENSMUSG00000079481	100042480	Nhsl2	0.626644
ENSMUSG00000041720	224020	Pi4ka	0.626856
ENSMUSG00000025921	98711	Rdh10	0.627375
ENSMUSG00000035890	70294	Rnf126	0.627508
ENSMUSG00000024218	68776	Taf11	0.628197
ENSMUSG00000051517	230098	Arhgef39	0.628325
ENSMUSG00000001943	57276	Vsig2	0.628454
ENSMUSG00000048755	223722	Mcat	0.629069
ENSMUSG00000063410	223255	Stk24	0.629079
ENSMUSG00000042073	76491	Abhd14b	0.62909
ENSMUSG00000021703	218442	Serinc5	0.630247
ENSMUSG00000009621	22325	Vav2	0.630335
ENSMUSG00000022177	219072	Haus4	0.632234
ENSMUSG00000041025	212632	Iffo2	0.633293
ENSMUSG00000028744	212555	Pqlc2	0.633494
ENSMUSG00000046671	76824	Mtfr1l	0.634461
ENSMUSG00000038991	105245	Txndc5	0.635893
ENSMUSG00000021987	219135	Mtmr6	0.636973
ENSMUSG00000005882	56046	Uqcc1	0.63746
ENSMUSG00000030763	30949	Lcmt1	0.637471
ENSMUSG00000037010	30878	Apln	0.640748
ENSMUSG00000007888	12931	Crlf1	0.640777
ENSMUSG00000035557	16667	Krt17	0.642427
ENSMUSG00000030104	192193	Edem1	0.642583
ENSMUSG00000024952	56613	Rps6ka4	0.642809
ENSMUSG00000046814	320415	Gchfr	0.643658
ENSMUSG00000020423	12227	Btg2	0.644388
ENSMUSG00000025140	209027	Pycr1	0.644392
ENSMUSG00000036377	320827	C530008M17Rik	0.645012
ENSMUSG00000073243	194854	Gm9	0.646316
ENSMUSG00000059540	21400	Tcea2	0.646561
ENSMUSG00000049421	26466	Zfp260	0.647287
ENSMUSG00000031823	102193	Zdhhc7	0.647549
ENSMUSG00000059791	106582	Nrm	0.647598
ENSMUSG00000031748	14681	Gnao1	0.647824
ENSMUSG00000032078	22687	Zpr1	0.648318
ENSMUSG00000039976	207592	Tbc1d16	0.649559
ENSMUSG00000066721	101544	Zfp575	0.649968
ENSMUSG00000027797	13175	Dclk1	0.650344
ENSMUSG00000093565	75614	Rab26os	0.650907
ENSMUSG00000030060	232210	Hmces	0.651381
ENSMUSG00000056648	15416	Hoxb8	0.651386
ENSMUSG00000026280	66615	Atg4b	0.651465
ENSMUSG00000053604	19895	Rpia	0.651697
ENSMUSG00000025702	71779	2008-03-01	0.652369
ENSMUSG00000028398	66928	Tmem261	0.652418
ENSMUSG00000038982	17828	Bloc1s5	0.652674
ENSMUSG00000021902	71838	Phf7	0.653394
ENSMUSG00000038888	233189	Ctu1	0.653524
ENSMUSG00000026279	67026	Thap4	0.654268
ENSMUSG00000023074	70380	Mospd1	0.654533
ENSMUSG00000044595	213236	Dnd1	0.654804
ENSMUSG00000097519	75323	4930558J18Rik	0.654852
ENSMUSG00000031916	97484	Cog8	0.654988
ENSMUSG00000061273	236792	Mmgt1	0.655167
ENSMUSG00000022390	20286	Zc3h7b	0.655351
ENSMUSG00000064068	17827	Mtx1	0.657093
ENSMUSG00000029636	245880	Wasf3	0.657394
ENSMUSG00000028653	66966	Trit1	0.657962
ENSMUSG00000036918	225049	Ttc7	0.658069
ENSMUSG00000005982	74763	Naa60	0.658624
ENSMUSG00000026189	111175	Pecr	0.659086
ENSMUSG00000032172	244723	Olfm2	0.659523
ENSMUSG00000063160	18223	Numbl	0.659885
ENSMUSG00000061759	73419	1700052N19Rik	0.660509
ENSMUSG00000019737	233066	Syne4	0.660895
ENSMUSG00000003868	20174	Ruvbl2	0.661997
ENSMUSG00000056305	28035	Usp39	0.662239
ENSMUSG00000029440	67151	Psmd9	0.662511
ENSMUSG00000048429	69773	1810026J23Rik	0.663325
ENSMUSG00000021569	69716	Trip13	0.663354
ENSMUSG00000030095	74122	Tmem43	0.663704
ENSMUSG00000031398	18846	Plxna3	0.663819
ENSMUSG00000067567	70315	Hdac8	0.664129
ENSMUSG00000034341	22378	Wbp2	0.664382
ENSMUSG00000026663	226641	Atf6	0.665053
ENSMUSG00000028447	53598	Dctn3	0.665174
ENSMUSG00000027001	68082	Dusp19	0.667176
ENSMUSG00000045316	68636	Fahd1	0.667929
ENSMUSG00000068011	70291	Mkrn2os	0.667999
ENSMUSG00000074505	270120	Fat3	0.668214
ENSMUSG00000026455	240756	Klhl12	0.669061
ENSMUSG00000063019	69161	Manbal	0.669347
ENSMUSG00000025730	224624	Rab40c	0.670349
ENSMUSG00000044024	225392	Rell2	0.670801
ENSMUSG00000020271	103583	Fbxw11	0.671513
ENSMUSG00000030978	20133	Rrm1	0.671514
ENSMUSG00000028898	71787	Trnau1ap	0.672077
ENSMUSG00000030612	67308	Mrpl46	0.672484
ENSMUSG00000075266	66311	Cenpw	0.672592
ENSMUSG00000028249	53378	Sdcbp	0.672619
ENSMUSG00000033697	223666	Arhgap39	0.673242
ENSMUSG00000032526	26901	Deb1	0.673627
ENSMUSG00000014313	12864	Cox6c	0.674937
ENSMUSG00000023272	76737	Creld2	0.675013
ENSMUSG00000042078	68666	Svop	0.676747
ENSMUSG00000030707	12721	Coro1a	0.676755
ENSMUSG00000018189	56207	Uchl5	0.677264
ENSMUSG00000030880	26939	Polr3e	0.677462
ENSMUSG00000027978	19142	Prss12	0.677925
ENSMUSG00000002210	71997	Smg9	0.678686
ENSMUSG00000024170	71718	Telo2	0.678879
ENSMUSG00000037960	68480	1110007C09Rik	0.678978
ENSMUSG00000031667	14339	Aktip	0.679837
ENSMUSG00000028468	242406	Rgp1	0.680018
ENSMUSG00000042978	104175	Sbk1	0.680457
ENSMUSG00000029449	23912	Rhof	0.681016
ENSMUSG00000078154	13445	Cdk2ap1	0.681425
ENSMUSG00000003346	216169	Abhd17a	0.681556
ENSMUSG00000036106	109270	Prr5	0.681903
ENSMUSG00000037679	70435	Inf2	0.681914
ENSMUSG00000003992	66970	Ssbp2	0.682484
ENSMUSG00000026870	77996	Cutal	0.682509
ENSMUSG00000034659	68539	Tmem109	0.682883
ENSMUSG00000006050	24068	Sra1	0.683019
ENSMUSG00000002871	24100	Tpra1	0.683775
ENSMUSG00000030613	66365	Ccdc90b	0.685348
ENSMUSG00000068876	70737	Cgn	0.685386
ENSMUSG00000036646	227619	Man1b1	0.685777
ENSMUSG00000056459	109929	Zbtb25	0.686134
ENSMUSG00000057788	234374	Ddx49	0.686374
ENSMUSG00000022400	56438	Rbx1	0.686785
ENSMUSG00000024169	106633	Ift140	0.687004
ENSMUSG00000032869	228769	Psmf1	0.68736
ENSMUSG00000115426	NA	NA	0.687919
ENSMUSG00000031862	170759	Atp13a1	0.688402
ENSMUSG00000018559	67181	Ctdnep1	0.689375
ENSMUSG00000050989	74777	Sepn1	0.689438
ENSMUSG00000060032	232440	H2afj	0.689551
ENSMUSG00000024862	16594	Klc2	0.68971
ENSMUSG00000030741	73658	Spns1	0.690087
ENSMUSG00000052253	52521	Zfp622	0.690235
ENSMUSG00000036330	110877	Slc18a1	0.690283
ENSMUSG00000002308	54219	Cd320	0.690852
ENSMUSG00000034118	22021	Tpst1	0.691802
ENSMUSG00000033938	66916	Ndufb7	0.692025
ENSMUSG00000040280	407790	Ndufa4l2	0.69254
ENSMUSG00000023973	72029	Cnpy3	0.692743
ENSMUSG00000055538	71918	Zcchc24	0.692857
ENSMUSG00000048001	15208	Hes5	0.694019
ENSMUSG00000048583	16002	Igf2	0.694369
ENSMUSG00000046798	64945	Cldn12	0.694918
ENSMUSG00000070730	67809	Rmdn3	0.695082
ENSMUSG00000033862	234854	Cdk10	0.696045
ENSMUSG00000033161	11928	Atp1a1	0.696176
ENSMUSG00000028078	70762	Dclk2	0.696422
ENSMUSG00000075334	67874	Rprm	0.696923
ENSMUSG00000003500	23917	Impdh1	0.697102
ENSMUSG00000071014	230075	Ndufb6	0.697192
ENSMUSG00000057137	68487	Tmem140	0.697475
ENSMUSG00000016637	67042	Ift27	0.698663
ENSMUSG00000032383	19035	Ppib	0.699963
ENSMUSG00000041842	229474	Fhdc1	0.700774
ENSMUSG00000035585	66078	Tsen34	0.700953
ENSMUSG00000059409	21770	Ppp2r5d	0.701243
ENSMUSG00000089953	329360	Rnf224	0.701938
ENSMUSG00000025956	67099	Mettl21a	0.702531
ENSMUSG00000033039	27008	Micall1	0.702598
ENSMUSG00000033542	54324	Arhgef5	0.703085
ENSMUSG00000024889	19671	Rce1	0.703117
ENSMUSG00000023967	68565	Mrps18a	0.70321
ENSMUSG00000032187	20586	Smarca4	0.703294
ENSMUSG00000042942	381157	Greb1l	0.70373
ENSMUSG00000004788	217715	Eif2b2	0.7038
ENSMUSG00000018169	17305	Mfng	0.703955
ENSMUSG00000020477	64660	Mrps24	0.703977
ENSMUSG00000017765	20498	Slc12a4	0.704111
ENSMUSG00000054309	54451	Cpsf3	0.704195
ENSMUSG00000010175	19130	Prox1	0.704323
ENSMUSG00000000409	16818	Lck	0.704468
ENSMUSG00000060216	216869	Arrb2	0.704494
ENSMUSG00000034245	232232	Hdac11	0.7045
ENSMUSG00000019738	69920	Polr2i	0.704587
ENSMUSG00000032599	76500	Ip6k2	0.704781
ENSMUSG00000031711	30932	Zfp330	0.705287
ENSMUSG00000096606	100503386	Gm4980	0.705297
ENSMUSG00000038742	70726	Angptl6	0.705792
ENSMUSG00000010044	114602	Zmynd10	0.706047
ENSMUSG00000071533	76302	Pcnp	0.706297
ENSMUSG00000055745	223732	Ldoc1l	0.706401
ENSMUSG00000042215	213539	Bag2	0.706555
ENSMUSG00000072568	399603	Fam84b	0.706653
ENSMUSG00000045045	225875	Lrfn4	0.707665
ENSMUSG00000037221	68929	Mospd3	0.70803
ENSMUSG00000058254	21912	Tspan7	0.708439
ENSMUSG00000036748	67116	Cuedc2	0.708741
ENSMUSG00000004393	52513	Ddx56	0.708813
ENSMUSG00000056888	73690	Glipr1	0.708843
ENSMUSG00000037148	78514	Arhgap10	0.709015
ENSMUSG00000022350	223593	E430025E21Rik	0.709017
ENSMUSG00000029034	71957	Cpsf3l	0.709129
ENSMUSG00000100691	NA	NA	0.709271
ENSMUSG00000074781	93765	Ube2n	0.710019
ENSMUSG00000020211	20222	Sf3a2	0.710877
ENSMUSG00000024790	66406	Sac3d1	0.71098
ENSMUSG00000032059	102580	Alg9	0.711462
ENSMUSG00000024983	53611	Vti1a	0.712477
ENSMUSG00000027411	80743	Vps16	0.712933
ENSMUSG00000029086	19126	Prom1	0.713337
ENSMUSG00000020326	12450	Ccng1	0.713448
ENSMUSG00000038520	233204	Tbc1d17	0.71367
ENSMUSG00000096145	27973	Vkorc1	0.713756
ENSMUSG00000078348	66125	Sf3b5	0.714461
ENSMUSG00000025157	74168	Zdhhc16	0.714476
ENSMUSG00000040600	99662	Eps8l3	0.715264
ENSMUSG00000021636	218518	Marveld2	0.715772
ENSMUSG00000034259	109075	Exosc4	0.715806
ENSMUSG00000051768	22594	Xrcc1	0.715902
ENSMUSG00000097431	102640338	LOC102640338	0.716545
ENSMUSG00000031790	17388	Mmp15	0.717444
ENSMUSG00000030826	12036	Bcat2	0.717564
ENSMUSG00000061838	20917	Suclg2	0.718264
ENSMUSG00000002326	105446	Gmpr2	0.718318
ENSMUSG00000035206	73218	Sppl2b	0.718441
ENSMUSG00000051007	213350	Pddc1	0.71865
ENSMUSG00000030056	57905	Isy1	0.718663
ENSMUSG00000054622	NA	NA	0.719515
ENSMUSG00000067629	240057	Syngap1	0.720493
ENSMUSG00000005469	18747	Prkaca	0.720762
ENSMUSG00000031111	209268	Igsf1	0.721136
ENSMUSG00000039059	99296	Hrh3	0.72162
ENSMUSG00000009681	110279	Bcr	0.721717
ENSMUSG00000037570	51812	Mcrs1	0.721967
ENSMUSG00000060743	15078	H3f3a	0.722266
ENSMUSG00000025464	212503	Paox	0.722299
ENSMUSG00000055435	17132	Maf	0.72241
ENSMUSG00000024154	71828	Gtf2a1l	0.723737
ENSMUSG00000044216	16520	Kcnj4	0.723801
ENSMUSG00000027165	68170	B230118H07Rik	0.723902
ENSMUSG00000035697	70719	Hmha1	0.72453
ENSMUSG00000022761	66863	Lztr1	0.724692
ENSMUSG00000039662	57295	Icmt	0.724883
ENSMUSG00000034789	19336	Rab24	0.725073
ENSMUSG00000074797	16434	Itpa	0.725181
ENSMUSG00000003206	50498	Ebi3	0.726007
ENSMUSG00000025231	24069	Sufu	0.726091
ENSMUSG00000028149	229877	Rap1gds1	0.726261
ENSMUSG00000000399	66108	Ndufa9	0.726562
ENSMUSG00000097121	319760	D130020L05Rik	0.726741
ENSMUSG00000002660	53895	Clpp	0.727057
ENSMUSG00000064125	73072	BC068157	0.727068
ENSMUSG00000035000	13482	Dpp4	0.727575
ENSMUSG00000002345	17259	Mef2b	0.727592
ENSMUSG00000002345	17259	Mef2b	0.727592
ENSMUSG00000024082	73694	Ndufaf7	0.727899
ENSMUSG00000039217	16173	Il18	0.728144
ENSMUSG00000024914	66556	Drap1	0.72821
ENSMUSG00000029674	16885	Limk1	0.728623
ENSMUSG00000022568	105782	Scrib	0.72913
ENSMUSG00000034855	15945	Cxcl10	0.729172
ENSMUSG00000025227	75146	Tmem180	0.729322
ENSMUSG00000027067	20833	Ssrp1	0.729799
ENSMUSG00000047260	66048	Emc6	0.729931
ENSMUSG00000053046	75770	Brsk2	0.729977
ENSMUSG00000017286	67201	Glod4	0.730243
ENSMUSG00000021694	71991	Ercc8	0.73046
ENSMUSG00000031957	66473	Ctrb1	0.730475
ENSMUSG00000029781	27055	Fkbp9	0.730509
ENSMUSG00000024145	18701	Pigf	0.730911
ENSMUSG00000028107	71807	Tars2	0.731086
ENSMUSG00000029860	22793	Zyx	0.731148
ENSMUSG00000032086	23821	Bace1	0.731419
ENSMUSG00000054256	17690	Msi1	0.731775
ENSMUSG00000042182	320705	Bend6	0.732428
ENSMUSG00000034686	432763	Prr7	0.73331
ENSMUSG00000004626	20911	Stxbp2	0.733443
ENSMUSG00000010045	56395	Tmem115	0.733524
ENSMUSG00000022415	20972	Syngr1	0.734283
ENSMUSG00000014402	22088	Tsg101	0.734403
ENSMUSG00000038523	75480	1700003F12Rik	0.734574
ENSMUSG00000089847	14356	Timm10b	0.734774
ENSMUSG00000035495	272027	Tstd2	0.735391
ENSMUSG00000038267	73102	Slc22a23	0.735781
ENSMUSG00000016933	18803	Plcg1	0.735812
ENSMUSG00000079037	19122	Prnp	0.736308
ENSMUSG00000014551	64658	Mrps25	0.736463
ENSMUSG00000031375	12111	Bgn	0.736595
ENSMUSG00000022109	67381	Med4	0.737283
ENSMUSG00000000149	14673	Gna12	0.737377
ENSMUSG00000003546	74764	Klc4	0.737676
ENSMUSG00000059325	74318	Hopx	0.738077
ENSMUSG00000024451	106952	Arap3	0.738687
ENSMUSG00000046500	320701	Fam19a4	0.738717
ENSMUSG00000026311	65247	Asb1	0.739014
ENSMUSG00000020088	20224	Sar1a	0.739611
ENSMUSG00000022635	67197	Zcrb1	0.740194
ENSMUSG00000021743	54713	Fezf2	0.740258
ENSMUSG00000068328	11993	Aup1	0.740442
ENSMUSG00000024338	16913	Psmb8	0.741087
ENSMUSG00000024191	224630	Bnip1	0.741223
ENSMUSG00000025858	67604	Get4	0.741766
ENSMUSG00000029036	108888	Atad3a	0.742006
ENSMUSG00000013495	72392	Tmem175	0.742451
ENSMUSG00000030884	67003	Uqcrc2	0.742839
ENSMUSG00000060538	68742	Tmem219	0.742868
ENSMUSG00000028796	54383	Phc2	0.743048
ENSMUSG00000036103	140792	Colec12	0.743292
ENSMUSG00000025474	74237	Tubgcp2	0.743507
ENSMUSG00000015671	19166	Psma2	0.743639
ENSMUSG00000022519	106393	Srl	0.743815
ENSMUSG00000022420	54152	Dnal4	0.744191
ENSMUSG00000026223	64294	Itm2c	0.744192
ENSMUSG00000024048	67268	Myl12a	0.744496
ENSMUSG00000027649	66642	Ctnnbl1	0.744729
ENSMUSG00000026594	78255	Ralgps2	0.744848
ENSMUSG00000024387	13001	Csnk2b	0.745333
ENSMUSG00000042569	216820	Dhrs7b	0.745358
ENSMUSG00000037773	319513	Pced1a	0.745764
ENSMUSG00000024777	225849	Ppp2r5b	0.746154
ENSMUSG00000029596	257635	Sdsl	0.746246
ENSMUSG00000050017	56305	Pitpnb	0.746618
ENSMUSG00000004996	67873	Mri1	0.746775
ENSMUSG00000049295	69890	Zfp219	0.748279
ENSMUSG00000019297	67842	Nop9	0.748288
ENSMUSG00000018378	70393	2210416O15Rik	0.748583
ENSMUSG00000020940	69441	1700023F06Rik	0.74876
ENSMUSG00000044813	230126	Shb	0.748857
ENSMUSG00000049482	66965	Ctu2	0.748978
ENSMUSG00000031918	77116	Mtmr2	0.748984
ENSMUSG00000035297	26891	Cops4	0.749228
ENSMUSG00000004661	56380	Arid3b	0.749515
ENSMUSG00000003070	13637	Efna2	0.749905
ENSMUSG00000031878	234664	Nae1	0.750385
ENSMUSG00000018196	69367	Glrx2	0.750519
ENSMUSG00000028622	56280	Mrpl37	0.750958
ENSMUSG00000027746	67890	Ufm1	0.75133
ENSMUSG00000022370	68537	Mrpl13	0.75179
ENSMUSG00000002949	21856	Timm44	0.752245
ENSMUSG00000046434	15382	Hnrnpa1	0.752805
ENSMUSG00000026966	68475	Ssna1	0.753675
ENSMUSG00000055912	232086	Tmem150a	0.753781
ENSMUSG00000028944	108099	Prkag2	0.753861
ENSMUSG00000090213	407243	Tmem189	0.753972
ENSMUSG00000032478	54369	Nme6	0.754277
ENSMUSG00000028670	26394	Lypla2	0.754498
ENSMUSG00000022414	66513	Tab1	0.754951
ENSMUSG00000026150	75734	Mff	0.755908
ENSMUSG00000024817	109113	Uhrf2	0.756213
ENSMUSG00000027323	19361	Rad51	0.757309
ENSMUSG00000028654	16918	Mycl	0.757428
ENSMUSG00000037428	381677	Vgf	0.757784
ENSMUSG00000116657	NA	NA	0.758134
ENSMUSG00000040258	104080	Nxph4	0.758398
ENSMUSG00000028277	56228	Ube2j1	0.75865
ENSMUSG00000041782	16763	Lad1	0.759275
ENSMUSG00000021798	24131	Ldb3	0.759411
ENSMUSG00000006311	14008	Etv2	0.759547
ENSMUSG00000029319	71883	Coq2	0.760393
ENSMUSG00000040212	13732	Emp3	0.760759
ENSMUSG00000047371	233890	Zfp768	0.761063
ENSMUSG00000020844	18230	Nxn	0.761885
ENSMUSG00000047632	72514	Fgfbp3	0.762278
ENSMUSG00000020009	15979	Ifngr1	0.76239
ENSMUSG00000015971	56249	Actr8	0.762863
ENSMUSG00000049382	16691	Krt8	0.763024
ENSMUSG00000002058	22248	Unc119	0.764213
ENSMUSG00000020424	71962	Gatsl3	0.764372
ENSMUSG00000032171	23988	Pin1	0.764422
ENSMUSG00000056537	19820	Rlim	0.764502
ENSMUSG00000063179	214580	Pstk	0.764911
ENSMUSG00000033055	223690	Ankrd54	0.765281
ENSMUSG00000078851	319162	Hist3h2a	0.765377
ENSMUSG00000028717	21349	Tal1	0.76592
ENSMUSG00000078653	68107	Cntd1	0.766926
ENSMUSG00000059714	14251	Flot1	0.767208
ENSMUSG00000040605	56175	Bace2	0.76745
ENSMUSG00000045312	218454	Lhfpl2	0.767509
ENSMUSG00000042750	12069	Bex2	0.767918
ENSMUSG00000034926	74754	Dhcr24	0.768076
ENSMUSG00000029625	54188	Cpsf4	0.768468
ENSMUSG00000001211	28169	Agpat3	0.768795
ENSMUSG00000042558	100206	Adprhl2	0.768889
ENSMUSG00000039345	239706	Mettl22	0.769299
ENSMUSG00000035615	666060	Frmpd1	0.769433
ENSMUSG00000039168	223453	Dap	0.769826
ENSMUSG00000036894	74012	Rap2b	0.770777
ENSMUSG00000058550	73693	Dppa4	0.771094
ENSMUSG00000024208	67267	Uqcc2	0.772456
ENSMUSG00000028138	11532	Adh5	0.772559
ENSMUSG00000023026	239667	Dip2b	0.773592
ENSMUSG00000036985	208884	Zdhhc9	0.773964
ENSMUSG00000024803	107765	Ankrd1	0.773982
ENSMUSG00000028757	13200	Ddost	0.774178
ENSMUSG00000087679	NA	NA	0.774283
ENSMUSG00000063480	20826	Nhp2l1	0.774486
ENSMUSG00000029149	69815	Krtcap3	0.774708
ENSMUSG00000029026	22062	Trp73	0.774959
ENSMUSG00000022175	65107	Lrp10	0.775121
ENSMUSG00000020216	71912	Jsrp1	0.775346
ENSMUSG00000015932	56431	Dstn	0.776735
ENSMUSG00000033257	67534	Ttll4	0.776903
ENSMUSG00000032085	21345	Tagln	0.777336
ENSMUSG00000033047	223691	Eif3l	0.777521
ENSMUSG00000024941	78891	Scyl1	0.777625
ENSMUSG00000035765	69190	Dym	0.777674
ENSMUSG00000020520	171212	Galnt10	0.778119
ENSMUSG00000010097	53319	Nxf1	0.778761
ENSMUSG00000055633	68992	Zfp580	0.779053
ENSMUSG00000038005	72612	2700029M09Rik	0.779319
ENSMUSG00000021811	108671	Dnajc9	0.779734
ENSMUSG00000063146	269713	Clip2	0.779905
ENSMUSG00000020888	13543	Dvl2	0.780904
ENSMUSG00000052752	224619	Traf7	0.78116
ENSMUSG00000047843	55950	Bri3	0.78164
ENSMUSG00000017376	18099	Nlk	0.78186
ENSMUSG00000021733	218756	Slc4a7	0.782008
ENSMUSG00000092564	407803	BC051226	0.782554
ENSMUSG00000006476	56876	Nsmf	0.78261
ENSMUSG00000028270	14469	Gbp2	0.782639
ENSMUSG00000015714	76893	Cers2	0.782713
ENSMUSG00000029125	71116	Stx18	0.782983
ENSMUSG00000031059	104130	Ndufb11	0.783079
ENSMUSG00000023723	64656	Mrps23	0.783145
ENSMUSG00000051022	15476	Hs3st1	0.783337
ENSMUSG00000029312	246293	Klhl8	0.783795
ENSMUSG00000025723	68039	Nmb	0.783827
ENSMUSG00000020057	71712	Dram1	0.78388
ENSMUSG00000022503	26425	Nubp1	0.784788
ENSMUSG00000018339	14778	Gpx3	0.784796
ENSMUSG00000101892	NA	NA	0.785031
ENSMUSG00000079641	67248	Rpl39	0.785283
ENSMUSG00000069744	26446	Psmb3	0.785745
ENSMUSG00000032757	12068	Bet1	0.785877
ENSMUSG00000090101	73474	Snhg9	0.785967
ENSMUSG00000015980	76612	Lrrc27	0.786462
ENSMUSG00000063268	671535	Parp10	0.786649
ENSMUSG00000024378	170459	Stard4	0.786917
ENSMUSG00000062075	16907	Lmnb2	0.78692
ENSMUSG00000021589	73296	Rhobtb3	0.78708
ENSMUSG00000037103	212123	Dcaf15	0.787128
ENSMUSG00000064181	216363	Rab3ip	0.787183
ENSMUSG00000015750	226548	Aph1a	0.787358
ENSMUSG00000058454	13360	Dhcr7	0.787622
ENSMUSG00000041560	68077	Gltscr2	0.787755
ENSMUSG00000055128	68755	Cgrrf1	0.788142
ENSMUSG00000040447	216892	Spns2	0.788515
ENSMUSG00000064307	69358	Lrrc51	0.789037
ENSMUSG00000028617	77809	Lrrc42	0.789251
ENSMUSG00000053293	107939	Pom121	0.789458
ENSMUSG00000030688	56018	Stard10	0.789675
ENSMUSG00000048200	213573	Cracr2b	0.789796
ENSMUSG00000054342	16534	Kcnn4	0.79028
ENSMUSG00000028039	13638	Efna3	0.790443
ENSMUSG00000004929	50492	Thop1	0.790571
ENSMUSG00000035275	242570	Raver2	0.790949
ENSMUSG00000027223	19099	Mapk8ip1	0.791275
ENSMUSG00000060681	236794	Slc9a6	0.791595
ENSMUSG00000040236	66682	Trappc5	0.791716
ENSMUSG00000013367	210094	Iglon5	0.79178
ENSMUSG00000054850	NA	NA	0.792206
ENSMUSG00000027993	80890	Trim2	0.793011
ENSMUSG00000030335	66493	Mrpl51	0.793139
ENSMUSG00000019478	19341	Rab4a	0.79314
ENSMUSG00000019539	52377	Rcn3	0.793407
ENSMUSG00000058183	27390	Mmel1	0.793837
ENSMUSG00000031021	56786	Tmem9b	0.794024
ENSMUSG00000039004	12161	Bmp6	0.794436
ENSMUSG00000024855	107975	Pacs1	0.794518
ENSMUSG00000050552	66096	Lamtor4	0.795199
ENSMUSG00000037316	67384	Bag4	0.795478
ENSMUSG00000031740	17390	Mmp2	0.796159
ENSMUSG00000022048	12934	Dpysl2	0.796459
ENSMUSG00000020740	260302	Gga3	0.796607
ENSMUSG00000000827	66314	Tpd52l2	0.796749
ENSMUSG00000001380	15115	Hars	0.797854
ENSMUSG00000025204	67264	Ndufb8	0.797907
ENSMUSG00000019578	66530	Ubxn6	0.798158
ENSMUSG00000022090	213019	Pdlim2	0.798487
ENSMUSG00000043110	320974	Lrrn4	0.798591
ENSMUSG00000042105	101490	Inpp5f	0.79875
ENSMUSG00000074211	68332	Sdhaf1	0.7995
ENSMUSG00000006378	14429	Galr3	0.79968
ENSMUSG00000028937	70025	Acot7	0.800464
ENSMUSG00000024217	20630	Snrpc	0.800726
ENSMUSG00000035704	381903	Alg8	0.801848
ENSMUSG00000022108	16432	Itm2b	0.801979
ENSMUSG00000052298	72729	Cdc42se2	0.802144
ENSMUSG00000045503	66460	Sys1	0.80237
ENSMUSG00000070858	381633	Gm1673	0.802487
ENSMUSG00000006356	68337	Crip2	0.802575
ENSMUSG00000044254	100102	Pcsk9	0.802792
ENSMUSG00000018572	78246	Phf23	0.803363
ENSMUSG00000090071	12570	Cdk5r2	0.803549
ENSMUSG00000029650	71706	Slc46a3	0.803647
ENSMUSG00000042429	11539	Adora1	0.804142
ENSMUSG00000024858	110355	Adrbk1	0.804142
ENSMUSG00000032413	114713	Rasa2	0.804175
ENSMUSG00000041736	12257	Tspo	0.804654
ENSMUSG00000039221	68028	Rpl22l1	0.80479
ENSMUSG00000027997	12368	Casp6	0.805047
ENSMUSG00000028691	100862012	Gm21399	0.805117
ENSMUSG00000032105	170761	Pdzd3	0.805297
ENSMUSG00000050248	68525	Evc2	0.805317
ENSMUSG00000063229	16828	Ldha	0.805536
ENSMUSG00000027358	12156	Bmp2	0.805792
ENSMUSG00000038301	71982	Snx10	0.806545
ENSMUSG00000019659	72654	Ccdc12	0.806904
ENSMUSG00000028158	17777	Mttp	0.807122
ENSMUSG00000009293	22213	Ube2g2	0.80731
ENSMUSG00000007476	241296	Lrrc8a	0.80756
ENSMUSG00000033970	69263	Rfc3	0.807791
ENSMUSG00000032392	214424	Parp16	0.80781
ENSMUSG00000025075	226243	Habp2	0.80795
ENSMUSG00000061143	433586	Maml3	0.808073
ENSMUSG00000019189	74315	Rnf145	0.80825
ENSMUSG00000018569	53624	Cldn7	0.808386
ENSMUSG00000009646	69836	Pla2g12b	0.809062
ENSMUSG00000048644	330695	Ctxn1	0.80918
ENSMUSG00000026121	20353	Sema4c	0.80981
ENSMUSG00000022816	14314	Fstl1	0.810034
ENSMUSG00000035413	103743	Tmem98	0.810274
ENSMUSG00000051043	70355	Gprc5c	0.810429
ENSMUSG00000044628	68846	Rnf208	0.810628
ENSMUSG00000021957	21881	Tkt	0.810671
ENSMUSG00000037989	75607	Wnk2	0.810967
ENSMUSG00000026895	68375	Ndufa8	0.81145
ENSMUSG00000032366	22003	Tpm1	0.811621
ENSMUSG00000024663	74760	Rab3il1	0.811995
ENSMUSG00000017499	23834	Cdc6	0.812019
ENSMUSG00000056665	223626	Them6	0.812025
ENSMUSG00000004032	14866	Gstm5	0.812178
ENSMUSG00000025809	16412	Itgb1	0.812801
ENSMUSG00000029012	26429	Orc5	0.812924
ENSMUSG00000028013	74776	Ppa2	0.813031
ENSMUSG00000054206	16904	Gzmm	0.813277
ENSMUSG00000000884	13972	Gnb1l	0.813306
ENSMUSG00000029322	231507	Plac8	0.813471
ENSMUSG00000024583	53382	Txnl1	0.813592
ENSMUSG00000023021	71949	Cers5	0.813636
ENSMUSG00000031353	245688	Rbbp7	0.813826
ENSMUSG00000028988	67087	Ctnnbip1	0.814034
ENSMUSG00000029780	107569	Nt5c3	0.814035
ENSMUSG00000032300	74211	1700017B05Rik	0.814037
ENSMUSG00000022580	14787	Rhpn1	0.814145
ENSMUSG00000022945	110749	Chaf1b	0.814335
ENSMUSG00000058076	66052	Sdhc	0.814678
ENSMUSG00000020328	52653	Nudcd2	0.814885
ENSMUSG00000071454	13528	Dtnb	0.814944
ENSMUSG00000029195	83379	Klb	0.814987
ENSMUSG00000044641	58220	Pard6b	0.815075
ENSMUSG00000032841	72446	Prr5l	0.815142
ENSMUSG00000028136	76742	Snx27	0.815692
ENSMUSG00000031897	19171	Psmb10	0.815954
ENSMUSG00000039209	68172	Rpl39l	0.816009
ENSMUSG00000037278	69071	Tmem97	0.816407
ENSMUSG00000033423	140546	Eri3	0.816541
ENSMUSG00000027472	68559	Pdrg1	0.817141
ENSMUSG00000001436	20509	Slc19a1	0.817173
ENSMUSG00000006763	78935	Saal1	0.817419
ENSMUSG00000028567	66073	Txndc12	0.81755
ENSMUSG00000029406	19679	Pitpnm2	0.817786
ENSMUSG00000031782	67914	Coq9	0.817811
ENSMUSG00000050628	319370	Ubald2	0.817867
ENSMUSG00000028960	63958	Ube4b	0.818453
ENSMUSG00000038843	14537	Gcnt1	0.818645
ENSMUSG00000004633	69993	Chn2	0.81869
ENSMUSG00000052369	380967	Tmem106c	0.819513
ENSMUSG00000038936	109232	Sccpdh	0.819969
ENSMUSG00000037972	20621	Snn	0.82013
ENSMUSG00000040084	12236	Bub1b	0.820542
ENSMUSG00000074886	26385	Grk6	0.820765
ENSMUSG00000021892	24056	Sh3bp5	0.821591
ENSMUSG00000003345	103236	Csnk1g2	0.821635
ENSMUSG00000062248	66197	Cks2	0.822343
ENSMUSG00000028445	69638	Enho	0.82237
ENSMUSG00000028063	16905	Lmna	0.822419
ENSMUSG00000025728	14755	Pigq	0.822424
ENSMUSG00000007039	51793	Ddah2	0.822693
ENSMUSG00000052533	227699	Nup188	0.822914
ENSMUSG00000027423	69178	Snx5	0.82294
ENSMUSG00000031891	15484	Hsd11b2	0.822976
ENSMUSG00000025968	227197	Ndufs1	0.823032
ENSMUSG00000054728	218194	Phactr1	0.823082
ENSMUSG00000041841	67281	Rpl37	0.823084
ENSMUSG00000013822	66126	Elof1	0.823304
ENSMUSG00000005674	641376	Tomm40l	0.823534
ENSMUSG00000002763	224824	Pex6	0.823945
ENSMUSG00000036372	69038	Tmem258	0.823953
ENSMUSG00000034175	279766	Rhbdd3	0.824231
ENSMUSG00000031834	18709	Pik3r2	0.824448
ENSMUSG00000021760	69590	Gpx8	0.824464
ENSMUSG00000050856	11958	Atp5k	0.824685
ENSMUSG00000001056	52530	Nhp2	0.824786
ENSMUSG00000038954	109115	Supt3	0.824827
ENSMUSG00000020546	20913	Stxbp4	0.825092
ENSMUSG00000016757	223723	Ttll12	0.825218
ENSMUSG00000028234	67427	Rps20	0.825403
ENSMUSG00000063253	56367	Scoc	0.825455
ENSMUSG00000039611	67063	Tmem246	0.825817
ENSMUSG00000029048	67830	Rer1	0.826085
ENSMUSG00000032902	20501	Slc16a1	0.826651
ENSMUSG00000002129	67465	Sf3a1	0.826756
ENSMUSG00000013646	79566	Sh3bp5l	0.82717
ENSMUSG00000063931	18624	Pepd	0.827422
ENSMUSG00000068290	77006	Ddrgk1	0.827482
ENSMUSG00000048007	30058	Timm8a1	0.827598
ENSMUSG00000061479	53607	Snrpa	0.828183
ENSMUSG00000039328	68867	Rnf122	0.829523
ENSMUSG00000025220	76055	Mgea5	0.829542
ENSMUSG00000032480	72831	Dhx30	0.829584
ENSMUSG00000025147	101513	Mob2	0.829845
ENSMUSG00000030286	66087	Emc3	0.83017
ENSMUSG00000029070	74761	Mxra8	0.830229
ENSMUSG00000046056	282619	Sbsn	0.830471
ENSMUSG00000040711	268396	Sh3pxd2b	0.831129
ENSMUSG00000005312	56085	Ubqln1	0.83162
ENSMUSG00000027496	20878	Aurka	0.831693
ENSMUSG00000029076	20318	Sdf4	0.831936
ENSMUSG00000035232	236900	Pdk3	0.832326
ENSMUSG00000042834	27528	Nrep	0.832574
ENSMUSG00000038740	72543	Mvb12b	0.832596
ENSMUSG00000001098	330171	Kctd10	0.832723
ENSMUSG00000025173	66840	Wdr45b	0.832909
ENSMUSG00000086290	100039864	Snhg12	0.832939
ENSMUSG00000021650	68927	Ptcd2	0.833222
ENSMUSG00000029580	11461	Actb	0.83333
ENSMUSG00000097532	NA	NA	0.833465
ENSMUSG00000036352	98766	Ubac1	0.833642
ENSMUSG00000039385	12563	Cdh6	0.833684
ENSMUSG00000034164	140703	Emid1	0.83386
ENSMUSG00000040913	30838	Fbxw4	0.834173
ENSMUSG00000019054	66437	Fis1	0.834292
ENSMUSG00000044600	66818	Smim7	0.834676
ENSMUSG00000025577	12416	Cbx2	0.834901
ENSMUSG00000029621	56443	Arpc1a	0.835571
ENSMUSG00000078938	75459	Syce3	0.835579
ENSMUSG00000035852	78906	Misp	0.835873
ENSMUSG00000020226	64454	Slc5a4b	0.836431
ENSMUSG00000036782	67455	Klhl13	0.836562
ENSMUSG00000021732	14165	Fgf10	0.836603
ENSMUSG00000021102	73046	Glrx5	0.836948
ENSMUSG00000015994	14272	Fnta	0.837475
ENSMUSG00000079179	74173	Rab10os	0.837505
ENSMUSG00000000902	20587	Smarcb1	0.837642
ENSMUSG00000023791	72084	Pigx	0.837652
ENSMUSG00000005779	19172	Psmb4	0.837679
ENSMUSG00000079435	19982	Rpl36a	0.837696
ENSMUSG00000030494	52428	Rhpn2	0.838202
ENSMUSG00000063275	30963	Ptpla	0.838524
ENSMUSG00000032892	57785	Rangrf	0.838562
ENSMUSG00000056895	78303	Hist3h2ba	0.838927
ENSMUSG00000041571	20364	Sepw1	0.839132
ENSMUSG00000070738	227333	Dgkd	0.839245
ENSMUSG00000035314	233552	Gdpd5	0.839525
ENSMUSG00000037295	100017	Ldlrap1	0.839534
ENSMUSG00000025374	69917	Nabp2	0.839633
ENSMUSG00000021794	14661	Glud1	0.839661
ENSMUSG00000024271	58523	Elp2	0.839681
ENSMUSG00000025869	28126	Nop16	0.839686
ENSMUSG00000013593	226646	Ndufs2	0.839703
ENSMUSG00000031431	14605	Tsc22d3	0.83982
ENSMUSG00000027422	81910	Rrbp1	0.84026
ENSMUSG00000020935	68087	Dcakd	0.84028
ENSMUSG00000022378	223601	Fam49b	0.840546
ENSMUSG00000020692	217011	Nle1	0.840779
ENSMUSG00000031451	14456	Gas6	0.84079
ENSMUSG00000018698	16869	Lhx1	0.84083
ENSMUSG00000029363	72151	Rfc5	0.840945
ENSMUSG00000024570	68731	Rbfa	0.841295
ENSMUSG00000028964	57320	Park7	0.841579
ENSMUSG00000032112	60409	Trappc4	0.841897
ENSMUSG00000002015	27061	Bcap31	0.842195
ENSMUSG00000034205	94352	Loxl2	0.842466
ENSMUSG00000002031	76568	Ift46	0.842787
ENSMUSG00000002372	71810	Ranbp3	0.842901
ENSMUSG00000056515	106572	Rab31	0.842915
ENSMUSG00000032060	12955	Cryab	0.843129
ENSMUSG00000001751	27419	Naglu	0.843237
ENSMUSG00000041959	20194	S100a10	0.843584
ENSMUSG00000020032	77976	Nuak1	0.844091
ENSMUSG00000067924	553127	Cxx1b	0.844266
ENSMUSG00000020570	19027	Sypl	0.844926
ENSMUSG00000036459	101543	Wtip	0.845101
ENSMUSG00000029553	21426	Tfec	0.845174
ENSMUSG00000020808	109212	Fam64a	0.845179
ENSMUSG00000060260	101631	Pwwp2b	0.845319
ENSMUSG00000015944	80909	Gatsl2	0.845366
ENSMUSG00000031904	330836	Slc7a6	0.846
ENSMUSG00000063904	75221	Dpp3	0.846896
ENSMUSG00000045665	106073	Mfsd5	0.847086
ENSMUSG00000024357	81500	Sil1	0.847529
ENSMUSG00000057841	19951	Rpl32	0.847565
ENSMUSG00000033965	20502	Slc16a2	0.847584
ENSMUSG00000040714	232943	Klc3	0.847806
ENSMUSG00000026087	107734	Mrpl30	0.848033
ENSMUSG00000032239	55934	Rp9	0.848366
ENSMUSG00000028541	53418	B4galt2	0.848394
ENSMUSG00000020674	69675	Pxdn	0.848655
ENSMUSG00000042684	74091	Npl	0.848839
ENSMUSG00000013465	58202	Nelfb	0.848869
ENSMUSG00000036980	21343	Taf6	0.849086
ENSMUSG00000006585	67177	Cdt1	0.849639
ENSMUSG00000001247	54135	Lsr	0.84981
ENSMUSG00000010663	76267	Fads1	0.849998
ENSMUSG00000086266	111975	Igf2os	0.850119
ENSMUSG00000031934	55991	Panx1	0.850186
ENSMUSG00000019916	18451	P4ha1	0.850272
ENSMUSG00000035914	102657	Cd276	0.850567
ENSMUSG00000062937	66902	Mtap	0.850919
ENSMUSG00000044857	224640	Lemd2	0.851121
ENSMUSG00000028743	110198	Akr7a5	0.851386
ENSMUSG00000038965	22195	Ube2l3	0.851587
ENSMUSG00000031818	12857	Cox4i1	0.851602
ENSMUSG00000018909	109689	Arrb1	0.851905
ENSMUSG00000006024	108124	Napa	0.852095
ENSMUSG00000067071	55927	Hes6	0.85214
ENSMUSG00000034738	329416	Nostrin	0.852206
ENSMUSG00000028955	22319	Vamp3	0.852258
ENSMUSG00000033809	208624	Alg3	0.852272
ENSMUSG00000066900	71954	Suds3	0.852559
ENSMUSG00000020834	70451	Dhrs13	0.853202
ENSMUSG00000020297	18197	Nsg2	0.853412
ENSMUSG00000027506	21985	Tpd52	0.853791
ENSMUSG00000018446	12261	C1qbp	0.854141
ENSMUSG00000032330	12866	Cox7a2	0.8547
ENSMUSG00000005354	56551	Txn2	0.855172
ENSMUSG00000029703	71735	Lrwd1	0.855474
ENSMUSG00000072825	217882	Cep170b	0.855519
ENSMUSG00000043964	269999	Orai3	0.855691
ENSMUSG00000048310	244631	Pskh1	0.856022
ENSMUSG00000032575	74840	Manf	0.856054
ENSMUSG00000050029	72065	Rap2c	0.85617
ENSMUSG00000046718	69550	Bst2	0.856214
ENSMUSG00000030588	77254	Yif1b	0.856272
ENSMUSG00000031428	66995	Zcchc18	0.856274
ENSMUSG00000076437	72657	2700094K13Rik	0.856459
ENSMUSG00000033735	20751	Spr	0.856965
ENSMUSG00000021917	69019	Spcs1	0.856978
ENSMUSG00000003344	208198	Btbd2	0.856992
ENSMUSG00000024944	56327	Arl2	0.857226
ENSMUSG00000031988	69091	Vps26b	0.857632
ENSMUSG00000025130	18453	P4hb	0.85767
ENSMUSG00000034928	105239	Rnf44	0.858443
ENSMUSG00000030492	30962	Slc7a9	0.858569
ENSMUSG00000058756	21833	Thra	0.85908
ENSMUSG00000022257	114128	Laptm4b	0.859134
ENSMUSG00000037740	99045	Mrps26	0.859303
ENSMUSG00000014959	70231	Gorasp2	0.859628
ENSMUSG00000000740	270106	Rpl13	0.859774
ENSMUSG00000097239	NA	NA	0.859831
ENSMUSG00000042961	268780	Egflam	0.859935
ENSMUSG00000001700	107022	Gramd3	0.860025
ENSMUSG00000000346	23994	Dazap2	0.860066
ENSMUSG00000020775	60441	Mrpl38	0.860085
ENSMUSG00000021072	72736	Tmx1	0.860711
ENSMUSG00000047675	20116	Rps8	0.861166
ENSMUSG00000007594	330790	Hapln4	0.861431
ENSMUSG00000032402	17127	Smad3	0.861441
ENSMUSG00000001467	13121	Cyp51	0.861536
ENSMUSG00000033102	218294	Cdc14b	0.861615
ENSMUSG00000049401	72075	Ogfr	0.862077
ENSMUSG00000026915	20744	Strbp	0.862139
ENSMUSG00000030876	59052	Mettl9	0.862311
ENSMUSG00000025510	12476	Cd151	0.862391
ENSMUSG00000032231	12306	Anxa2	0.862712
ENSMUSG00000005981	68015	Trap1	0.863212
ENSMUSG00000028975	56273	Pex14	0.863334
ENSMUSG00000003355	66120	Fkbp11	0.863578
ENSMUSG00000014601	229707	Strip1	0.863731
ENSMUSG00000053838	209586	Nudcd3	0.863775
ENSMUSG00000029603	14357	Dtx1	0.8641
ENSMUSG00000046229	19018	Scand1	0.864763
ENSMUSG00000027804	67738	Ppid	0.865221
ENSMUSG00000073702	114641	Rpl31	0.865406
ENSMUSG00000024810	77125	Il33	0.865512
ENSMUSG00000024197	66905	Plin3	0.865571
ENSMUSG00000002205	101568	Vrk3	0.865691
ENSMUSG00000049047	71703	Armcx3	0.865821
ENSMUSG00000021660	218490	Btf3	0.866111
ENSMUSG00000041012	70031	Cmtm8	0.866342
ENSMUSG00000007050	27756	Lsm2	0.866344
ENSMUSG00000036199	67184	Ndufa13	0.866382
ENSMUSG00000020679	21410	Hnf1b	0.866485
ENSMUSG00000044477	21769	Zfand3	0.866586
ENSMUSG00000096199	69709	Ptrhd1	0.866827
ENSMUSG00000026374	22099	Tsn	0.86711
ENSMUSG00000048668	72440	Rhno1	0.867377
ENSMUSG00000041879	226432	Ipo9	0.867628
ENSMUSG00000047379	108902	B3gnt1	0.867879
ENSMUSG00000020577	66109	Tspan13	0.8681
ENSMUSG00000030800	76560	Prss8	0.86811
ENSMUSG00000019188	14950	H13	0.86822
ENSMUSG00000025647	66940	Shisa5	0.868408
ENSMUSG00000033446	67168	Lpar6	0.869208
ENSMUSG00000021901	104416	Bap1	0.869472
ENSMUSG00000044345	277010	Marveld1	0.869668
ENSMUSG00000027133	66181	Nop10	0.869724
ENSMUSG00000029462	56433	Vps29	0.869749
ENSMUSG00000079033	17259	Mef2b	0.870029
ENSMUSG00000079033	17259	Mef2b	0.870029
ENSMUSG00000055302	67568	Mrfap1	0.87005
ENSMUSG00000021606	407785	Ndufs6	0.870201
ENSMUSG00000022949	209195	Clic6	0.870257
ENSMUSG00000025410	69654	Dctn2	0.870373
ENSMUSG00000001349	12797	Cnn1	0.870827
ENSMUSG00000038178	215113	Slc43a2	0.870956
ENSMUSG00000027466	24105	Rbck1	0.870971
ENSMUSG00000038168	210530	Leprel1	0.871267
ENSMUSG00000025132	192662	Arhgdia	0.871651
ENSMUSG00000023043	16668	Krt18	0.872071
ENSMUSG00000016256	64138	Ctsz	0.872387
ENSMUSG00000042210	68644	Abhd14a	0.872426
ENSMUSG00000048696	237400	Mex3d	0.872566
ENSMUSG00000054252	14184	Fgfr3	0.87313
ENSMUSG00000007570	72775	Fance	0.873152
ENSMUSG00000042808	14776	Gpx2	0.873727
ENSMUSG00000009248	17173	Ascl2	0.874
ENSMUSG00000059119	17955	Nap1l4	0.874043
ENSMUSG00000032374	26432	Plod2	0.874205
ENSMUSG00000066441	17252	Rdh11	0.8743
ENSMUSG00000021175	217946	Cdca7l	0.874398
ENSMUSG00000030762	11833	Aqp8	0.874577
ENSMUSG00000095180	18617	Rhox5	0.874599
ENSMUSG00000032327	20897	Stra6	0.875111
ENSMUSG00000067818	98932	Myl9	0.875309
ENSMUSG00000022721	15547	Trmt2a	0.875326
ENSMUSG00000023015	26934	Racgap1	0.875399
ENSMUSG00000021326	19720	Trim27	0.876479
ENSMUSG00000019158	69094	Tmem160	0.877309
ENSMUSG00000032491	67169	Nradd	0.877311
ENSMUSG00000029030	67808	Tprgl	0.877358
ENSMUSG00000072772	14790	Grcc10	0.877424
ENSMUSG00000052301	13446	Doc2a	0.877933
ENSMUSG00000018920	66102	Cxcl16	0.878272
ENSMUSG00000018593	20692	Sparc	0.878467
ENSMUSG00000031246	56726	Sh3bgrl	0.878506
ENSMUSG00000026726	65969	Cubn	0.878559
ENSMUSG00000032796	16772	Lama1	0.878593
ENSMUSG00000021266	22375	Wars	0.879254
ENSMUSG00000028755	72269	Cda	0.879669
ENSMUSG00000021494	72935	Ddx41	0.87968
ENSMUSG00000022551	66445	Cyc1	0.879736
ENSMUSG00000061979	94254	Wbscr16	0.879871
ENSMUSG00000039960	69581	Rhou	0.880031
ENSMUSG00000033701	72482	Acbd6	0.880091
ENSMUSG00000020814	67622	Mxra7	0.880175
ENSMUSG00000029404	65105	Arl6ip4	0.880345
ENSMUSG00000087590	69749	2410004N09Rik	0.880347
ENSMUSG00000027298	22174	Tyro3	0.880677
ENSMUSG00000032577	102626	Mapkapk3	0.880778
ENSMUSG00000007891	13033	Ctsd	0.881968
ENSMUSG00000020205	21664	Phlda1	0.882007
ENSMUSG00000018841	19364	Rad51d	0.882135
ENSMUSG00000014786	277973	Slc9a5	0.882263
ENSMUSG00000054115	27401	Skp2	0.882524
ENSMUSG00000032540	67469	Abhd5	0.882559
ENSMUSG00000025495	27388	Ptdss2	0.882802
ENSMUSG00000027955	68659	Fam198b	0.882977
ENSMUSG00000024868	13380	Dkk1	0.883009
ENSMUSG00000003531	13353	Dgcr6	0.883623
ENSMUSG00000024181	68611	Mrpl28	0.8839
ENSMUSG00000020392	52626	Cdkn2aipnl	0.884012
ENSMUSG00000031410	170722	Nxf7	0.884371
ENSMUSG00000052681	215449	Rap1b	0.884599
ENSMUSG00000028411	66408	Aptx	0.884714
ENSMUSG00000025135	66156	Anapc11	0.884724
ENSMUSG00000018415	66771	Gid4	0.884849
ENSMUSG00000047264	140482	Zfp358	0.885096
ENSMUSG00000024493	107045	Lars	0.88517
ENSMUSG00000032867	231672	Fbxw8	0.885193
ENSMUSG00000053137	19094	Mapk11	0.885324
ENSMUSG00000025467	22264	Prap1	0.885355
ENSMUSG00000026921	353156	Egfl7	0.885442
ENSMUSG00000034614	216505	Pik3ip1	0.885713
ENSMUSG00000026796	227737	Fam129b	0.885829
ENSMUSG00000067288	54127	Rps28	0.88585
ENSMUSG00000030674	67375	Qprt	0.886036
ENSMUSG00000023959	224796	Clic5	0.886135
ENSMUSG00000020733	26941	Slc9a3r1	0.886268
ENSMUSG00000017386	22032	Traf4	0.886506
ENSMUSG00000037949	102566	Ano10	0.886513
ENSMUSG00000023092	14199	Fhl1	0.886919
ENSMUSG00000033940	101314	Brk1	0.887584
ENSMUSG00000004071	66626	Cdip1	0.887621
ENSMUSG00000055653	14734	Gpc3	0.887808
ENSMUSG00000004846	26433	Plod3	0.888521
ENSMUSG00000038552	64339	Fndc4	0.888701
ENSMUSG00000020484	22433	Xbp1	0.888707
ENSMUSG00000021807	68045	2700060E02Rik	0.889713
ENSMUSG00000022574	223646	Naprt	0.890416
ENSMUSG00000073705	69928	Apitd1	0.890839
ENSMUSG00000001847	19353	Rac1	0.890942
ENSMUSG00000024442	66839	0610009O20Rik	0.891539
ENSMUSG00000023045	223920	Soat2	0.892118
ENSMUSG00000020857	18103	Nme2	0.892349
ENSMUSG00000087260	68576	Lamtor5	0.892578
ENSMUSG00000061904	18674	Slc25a3	0.893222
ENSMUSG00000001964	13726	Emd	0.893365
ENSMUSG00000032553	20818	Srprb	0.893495
ENSMUSG00000029392	75695	Rilpl1	0.893563
ENSMUSG00000074088	66585	Snrnp40	0.893948
ENSMUSG00000053897	67547	Slc39a8	0.894092
ENSMUSG00000020372	14694	Gnb2l1	0.894198
ENSMUSG00000016503	66596	Gtf3a	0.894703
ENSMUSG00000031216	236920	Stard8	0.894754
ENSMUSG00000010376	18002	Nedd8	0.894984
ENSMUSG00000031807	66171	Pgls	0.895216
ENSMUSG00000037499	66208	Nenf	0.895405
ENSMUSG00000021840	218975	Mapk1ip1l	0.895417
ENSMUSG00000074649	613262	BC029722	0.895591
ENSMUSG00000020080	216019	Hkdc1	0.895916
ENSMUSG00000040888	11692	Gfer	0.896067
ENSMUSG00000040808	12309	S100g	0.896083
ENSMUSG00000024590	16906	Lmnb1	0.896132
ENSMUSG00000041845	11854	Rhod	0.896427
ENSMUSG00000019471	12539	Cdc37	0.896905
ENSMUSG00000034290	217718	Nek9	0.897137
ENSMUSG00000003299	66163	Mrpl4	0.897446
ENSMUSG00000022427	223696	Tomm22	0.897568
ENSMUSG00000029616	67397	Erp29	0.8976
ENSMUSG00000028669	66193	Pithd1	0.897635
ENSMUSG00000030796	21677	Tead2	0.897974
ENSMUSG00000032359	13036	Ctsh	0.898443
ENSMUSG00000008892	22335	Vdac3	0.899387
ENSMUSG00000000805	12351	Car4	0.899431
ENSMUSG00000009863	67680	Sdhb	0.899692
ENSMUSG00000042632	53357	Pla2g6	0.900881
ENSMUSG00000026766	109129	Mmadhc	0.900958
ENSMUSG00000028478	12757	Clta	0.901541
ENSMUSG00000030872	74105	Gga2	0.902127
ENSMUSG00000004880	98386	Lbr	0.902614
ENSMUSG00000025499	15461	Hras	0.902798
ENSMUSG00000030842	66508	Lamtor1	0.902833
ENSMUSG00000045690	72338	Wdr89	0.903257
ENSMUSG00000021944	14463	Gata4	0.903454
ENSMUSG00000021486	66494	Prelid1	0.90397
ENSMUSG00000015092	59022	Edf1	0.904254
ENSMUSG00000020430	64934	Pes1	0.904309
ENSMUSG00000071547	70021	Nt5dc2	0.904371
ENSMUSG00000001524	14885	Gtf2h4	0.904481
ENSMUSG00000047215	20005	Rpl9	0.904529
ENSMUSG00000020167	21423	Tcf3	0.904601
ENSMUSG00000025420	71206	Katnal2	0.904982
ENSMUSG00000018899	16362	Irf1	0.90539
ENSMUSG00000024608	20044	Rps14	0.905501
ENSMUSG00000031074	14174	Fgf3	0.905528
ENSMUSG00000038298	59020	Pdzk1	0.905542
ENSMUSG00000052396	233549	Mogat2	0.905749
ENSMUSG00000014294	17991	Ndufa2	0.90586
ENSMUSG00000000385	50528	Tmprss2	0.906101
ENSMUSG00000016554	55944	Eif3d	0.906194
ENSMUSG00000020219	30055	Timm13	0.906455
ENSMUSG00000020766	14635	Galk1	0.906655
ENSMUSG00000020444	14923	Guk1	0.906781
ENSMUSG00000047003	22701	Zfp41	0.906828
ENSMUSG00000029103	16976	Lrpap1	0.90723
ENSMUSG00000034343	67921	Ube2f	0.907267
ENSMUSG00000021248	68581	Tmed10	0.907664
ENSMUSG00000048076	11840	Arf1	0.908062
ENSMUSG00000033020	69833	Polr2f	0.908117
ENSMUSG00000032898	231670	Fbxo21	0.908135
ENSMUSG00000023411	73181	Nfatc4	0.908142
ENSMUSG00000078440	102115	Dohh	0.908518
ENSMUSG00000020496	108660	Rnf187	0.909057
ENSMUSG00000061689	228836	Dlgap4	0.90962
ENSMUSG00000025221	80906	Kcnip2	0.909662
ENSMUSG00000025724	56529	Sec11a	0.90976
ENSMUSG00000031967	114896	Afg3l1	0.910233
ENSMUSG00000014867	20932	Surf4	0.910458
ENSMUSG00000028583	14726	Pdpn	0.91068
ENSMUSG00000046432	12070	Ngfrap1	0.910762
ENSMUSG00000029610	231872	Aimp2	0.911973
ENSMUSG00000036990	73945	Otud4	0.912051
ENSMUSG00000062991	211323	Nrg1	0.912144
ENSMUSG00000022426	74158	Josd1	0.91221
ENSMUSG00000046668	67393	Cxxc5	0.912236
ENSMUSG00000020153	75406	Ndufs7	0.912386
ENSMUSG00000020471	18972	Pold2	0.912877
ENSMUSG00000027996	20319	Sfrp2	0.912897
ENSMUSG00000022365	67819	Derl1	0.912986
ENSMUSG00000025902	20671	Sox17	0.913579
ENSMUSG00000021076	56444	Actr10	0.913732
ENSMUSG00000061132	17060	Blnk	0.913746
ENSMUSG00000032288	102462	Imp3	0.913792
ENSMUSG00000028464	22004	Tpm2	0.914248
ENSMUSG00000014602	16560	Kif1a	0.914722
[truncated: 188 more rows]

## Sheet: blue_kME<-0.08
ID	Description	GeneRatio	BgRatio	pvalue	p.adjust (FDR)	qvalue	geneID	Count
GO:0016569	covalent chromatin modification	26/180	444/23210	1.09889e-15	2.70876e-12	2.29725e-12	78783/22385/13433/52592/20185/17977/12914/57261/73473/14897/67246/11920/75302/70790/228829/246198/16468/321006/20466/235626/52463/238247/328572/21761/320713/73703	26
GO:0016570	histone modification	25/180	427/23210	4.09581e-15	5.04808e-12	4.2812e-12	78783/22385/13433/52592/20185/17977/12914/57261/73473/14897/11920/75302/70790/228829/246198/16468/321006/20466/235626/52463/238247/328572/21761/320713/73703	25
GO:1902275	regulation of chromatin organization	16/180	197/23210	3.39636e-12	2.79067e-09	2.36672e-09	13433/108989/20185/70472/73473/14897/67246/11920/75302/70790/246198/16468/20466/52463/328572/73703	16
GO:0033044	regulation of chromosome organization	19/180	356/23210	4.85244e-11	2.99032e-08	2.53604e-08	13433/108989/20185/70472/73473/14897/12704/67246/11920/226151/75302/70790/246198/16468/52040/20466/52463/328572/73703	19
GO:0031056	regulation of histone modification	13/180	153/23210	2.21102e-10	1.09003e-07	9.24441e-08	13433/20185/73473/14897/11920/75302/70790/246198/16468/20466/52463/328572/73703	13
GO:0006397	mRNA processing	20/180	448/23210	3.46861e-10	1.42502e-07	1.20854e-07	66492/68879/69131/67039/193116/67797/212880/22380/73473/225432/244672/192196/22184/12812/231386/237859/101471/224902/230753/224903	20
GO:0051052	regulation of DNA metabolic process	18/180	440/23210	1.08273e-08	3.81275e-06	3.23354e-06	13433/237877/19090/22042/13006/14897/98415/67459/50754/67246/68142/11920/226151/70790/52040/235626/52463/81702	18
GO:0018205	peptidyl-lysine modification	16/180	345/23210	1.29493e-08	3.99001e-06	3.38386e-06	78783/13433/17977/12914/57261/73473/106021/75302/228829/246198/16468/20466/235626/238247/328572/21761	16
GO:1905269	positive regulation of chromatin organization	10/180	112/23210	1.75086e-08	4.79542e-06	4.06692e-06	13433/108989/20185/67246/11920/75302/16468/20466/52463/328572	10
GO:2001252	positive regulation of chromosome organization	12/180	182/23210	1.9868e-08	4.89746e-06	4.15345e-06	13433/108989/20185/67246/11920/226151/75302/16468/52040/20466/52463/328572	12
GO:0008380	RNA splicing	16/180	364/23210	2.73859e-08	5.62552e-06	4.77091e-06	66492/68879/69131/67039/193116/67797/212880/22380/73473/244672/192196/22184/12812/231386/237859/230753	16
GO:1905268	negative regulation of chromatin organization	8/180	62/23210	2.64843e-08	5.62552e-06	4.77091e-06	13433/70472/14897/70790/246198/16468/20466/52463	8
GO:0030522	intracellular receptor signaling pathway	12/180	199/23210	5.34649e-08	1.01378e-05	8.59768e-06	22230/20185/17977/11614/21848/16601/75302/70790/224902/328572/81702/224903	12
GO:0006260	DNA replication	13/180	243/23210	6.02602e-08	1.06101e-05	8.99826e-06	18968/237877/13006/98415/50754/56452/68142/74386/76843/208768/20466/81702/665775	13
GO:0000375	RNA splicing, via transesterification reactions	13/180	256/23210	1.10589e-07	1.60353e-05	1.35993e-05	66492/68879/67039/193116/212880/22380/244672/192196/22184/12812/231386/237859/230753	13
GO:0000377	RNA splicing, via transesterification reactions with bulged adenosine as nucleophile	13/180	256/23210	1.10589e-07	1.60353e-05	1.35993e-05	66492/68879/67039/193116/212880/22380/244672/192196/22184/12812/231386/237859/230753	13
GO:0000398	mRNA splicing, via spliceosome	13/180	256/23210	1.10589e-07	1.60353e-05	1.35993e-05	66492/68879/67039/193116/212880/22380/244672/192196/22184/12812/231386/237859/230753	13
GO:2001251	negative regulation of chromosome organization	10/180	146/23210	2.18239e-07	2.98867e-05	2.53464e-05	13433/108989/70472/14897/11920/70790/246198/16468/20466/52463	10
GO:0007346	regulation of mitotic cell cycle	17/180	493/23210	3.24166e-07	4.20562e-05	3.56672e-05	108989/216965/237877/12914/19090/57261/13006/12704/83946/213582/68142/11920/226151/76843/52040/20466/81702	17
GO:0040029	regulation of gene expression, epigenetic	13/180	284/23210	3.64421e-07	4.49149e-05	3.80916e-05	13433/20185/78455/70472/67246/231386/20466/52463/238247/233833/328572/21761/22097	13
GO:0090068	positive regulation of cell cycle process	12/180	249/23210	6.03507e-07	7.08402e-05	6.00785e-05	108989/237877/12914/57261/230861/12704/83946/68142/226151/76843/20466/81702	12
GO:0006281	DNA repair	16/180	464/23210	7.31692e-07	8.19828e-05	6.95283e-05	18968/216965/19090/13006/14897/98415/68142/11920/74386/226151/76843/70790/235626/665775/21761/211064	16
GO:0031057	negative regulation of histone modification	6/180	43/23210	9.61495e-07	0.000103047	8.73926e-05	13433/14897/70790/246198/16468/20466	6
GO:0006302	double-strand break repair	11/180	220/23210	1.25581e-06	0.00011906	0.000100973	18968/19090/14897/98415/68142/11920/74386/226151/70790/235626/21761	11
GO:0006479	protein methylation	10/180	176/23210	1.22319e-06	0.00011906	0.000100973	13433/238505/73473/75302/246198/16468/235626/52463/238247/73703	10
GO:0008213	protein alkylation	10/180	176/23210	1.22319e-06	0.00011906	0.000100973	13433/238505/73473/75302/246198/16468/235626/52463/238247/73703	10
GO:0016571	histone methylation	9/180	138/23210	1.3494e-06	0.000123195	0.00010448	13433/73473/75302/246198/16468/235626/52463/238247/73703	9
GO:0016573	histone acetylation	9/180	139/23210	1.43329e-06	0.000126181	0.000107012	78783/17977/12914/57261/73473/228829/20466/328572/21761	9
GO:0031060	regulation of histone methylation	7/180	73/23210	1.58895e-06	0.000135061	0.000114543	13433/73473/75302/246198/16468/52463/73703	7
GO:0018393	internal peptidyl-lysine acetylation	9/180	144/23210	1.92374e-06	0.000158067	0.000134054	78783/17977/12914/57261/73473/228829/20466/328572/21761	9
GO:0006473	protein acetylation	10/180	187/23210	2.11711e-06	0.000168345	0.00014277	78783/216965/17977/12914/57261/73473/228829/20466/328572/21761	10
GO:0006475	internal protein amino acid acetylation	9/180	147/23210	2.28252e-06	0.000175825	0.000149115	78783/17977/12914/57261/73473/228829/20466/328572/21761	9
GO:0046831	regulation of RNA export from nucleus	4/180	14/23210	3.29579e-06	0.000246186	0.000208786	108989/73473/225432/235626	4
GO:0018394	peptidyl-lysine acetylation	9/180	155/23210	3.53376e-06	0.000254923	0.000216196	78783/17977/12914/57261/73473/228829/20466/328572/21761	9
GO:0045787	positive regulation of cell cycle	13/180	349/23210	3.61959e-06	0.000254923	0.000216196	108989/237877/12914/57261/230861/12704/83946/68142/226151/76843/52040/20466/81702	13
GO:0044772	mitotic cell cycle phase transition	13/180	356/23210	4.49103e-06	0.000307511	0.000260795	108989/216965/237877/12914/19090/57261/404710/12704/68142/11920/76843/20466/81702	13
GO:0032239	regulation of nucleobase-containing compound transport	4/180	16/23210	5.92003e-06	0.000391092	0.000331679	108989/73473/225432/235626	4
GO:0045931	positive regulation of mitotic cell cycle	9/180	166/23210	6.18766e-06	0.000391092	0.000331679	108989/12914/57261/83946/226151/76843/52040/20466/81702	9
GO:1901990	regulation of mitotic cell cycle phase transition	11/180	259/23210	6.05732e-06	0.000391092	0.000331679	108989/216965/237877/12914/19090/57261/68142/11920/76843/20466/81702	11
GO:0048545	response to steroid hormone	10/180	216/23210	7.63035e-06	0.00047022	0.000398786	20185/17977/11614/11647/12583/16601/70790/224902/328572/224903	10
GO:0043967	histone H4 acetylation	6/180	63/23210	9.42512e-06	0.000566657	0.000480572	17977/57261/73473/228829/328572/21761	6
GO:0006261	DNA-dependent DNA replication	8/180	135/23210	1.07305e-05	0.000606346	0.000514232	18968/237877/13006/98415/50754/56452/68142/665775	8
GO:0031058	positive regulation of histone modification	7/180	97/23210	1.07159e-05	0.000606346	0.000514232	13433/20185/11920/75302/16468/52463/328572	7
GO:0031935	regulation of chromatin silencing	5/180	38/23210	1.08232e-05	0.000606346	0.000514232	13433/70472/67246/20466/52463	5
GO:0044770	cell cycle phase transition	13/180	394/23210	1.32946e-05	0.000728251	0.000617618	108989/216965/237877/12914/19090/57261/404710/12704/68142/11920/76843/20466/81702	13
GO:0043543	protein acylation	10/180	231/23210	1.37042e-05	0.000734364	0.000622802	78783/216965/17977/12914/57261/73473/228829/20466/328572/21761	10
GO:0006338	chromatin remodeling	8/180	141/23210	1.47423e-05	0.000773187	0.000655727	22385/108989/68142/16468/67772/21761/320713/22097	8
GO:0043414	macromolecule methylation	11/180	286/23210	1.53701e-05	0.000789318	0.000669407	13433/238505/73473/210009/75302/246198/16468/235626/52463/238247/73703	11
GO:0030518	intracellular steroid hormone receptor signaling pathway	7/180	104/23210	1.69321e-05	0.00085179	0.000722389	20185/11614/16601/70790/224902/328572/224903	7
GO:1901987	regulation of cell cycle phase transition	11/180	290/23210	1.7483e-05	0.000861914	0.000730975	108989/216965/237877/12914/19090/57261/68142/11920/76843/20466/81702	11
GO:0034968	histone lysine methylation	7/180	109/23210	2.29905e-05	0.00108984	0.000924273	13433/73473/75302/246198/16468/235626/238247	7
GO:0051054	positive regulation of DNA metabolic process	10/180	245/23210	2.27481e-05	0.00108984	0.000924273	13433/237877/19090/22042/67459/67246/68142/11920/226151/52040	10
GO:0043401	steroid hormone mediated signaling pathway	7/180	111/23210	2.58673e-05	0.00120307	0.00102031	20185/11614/16601/70790/224902/328572/224903	7
GO:0009755	hormone-mediated signaling pathway	8/180	158/23210	3.35134e-05	0.00152983	0.00129742	20185/17977/11614/16601/70790/224902/328572/224903	8
GO:0044786	cell cycle DNA replication	5/180	48/23210	3.46782e-05	0.00155422	0.0013181	18968/237877/13006/50754/68142	5
GO:0016458	gene silencing	10/180	260/23210	3.77102e-05	0.00165992	0.00140775	13433/20185/78455/70472/67246/232791/20466/52463/233833/21761	10
GO:2001020	regulation of response to DNA damage stimulus	9/180	209/23210	3.87588e-05	0.00167615	0.00142151	237877/19090/14897/11920/226151/70790/17210/52040/235626	9
GO:0018022	peptidyl-lysine methylation	7/180	122/23210	4.74995e-05	0.00201873	0.00171205	13433/73473/75302/246198/16468/235626/238247	7
GO:0006342	chromatin silencing	6/180	84/23210	4.9291e-05	0.00205936	0.00174651	13433/70472/67246/20466/52463/21761	6
GO:0044839	cell cycle G2/M phase transition	7/180	127/23210	6.13418e-05	0.00252013	0.00213728	216965/237877/57261/12704/11920/76843/20466	7
GO:0006310	DNA recombination	10/180	280/23210	7.01668e-05	0.00279707	0.00237215	237877/19090/22042/98415/68142/11920/74386/321006/235626/21761	10
GO:0032259	methylation	11/180	338/23210	7.03523e-05	0.00279707	0.00237215	13433/238505/73473/210009/75302/246198/16468/235626/52463/238247/73703	11
GO:0045814	negative regulation of gene expression, epigenetic	6/180	90/23210	7.26583e-05	0.0028429	0.00241102	13433/70472/67246/20466/52463/21761	6
GO:0010639	negative regulation of organelle organization	12/180	403/23210	7.71759e-05	0.00297248	0.00252091	13433/108989/216965/70472/14897/242687/11920/70790/246198/16468/20466/52463	12
GO:1902751	positive regulation of cell cycle G2/M phase transition	4/180	30/23210	8.18901e-05	0.00310553	0.00263375	237877/57261/76843/20466	4
GO:0060968	regulation of gene silencing	6/180	94/23210	9.26202e-05	0.00340759	0.00288992	13433/20185/70472/67246/20466/52463	6
GO:1902749	regulation of cell cycle G2/M phase transition	6/180	94/23210	9.26202e-05	0.00340759	0.00288992	216965/237877/57261/11920/76843/20466	6
GO:0048511	rhythmic process	10/180	291/23210	9.6489e-05	0.00349773	0.00296637	20185/12914/19090/50754/105689/16601/76843/20466/230753/328572	10
[truncated: 2,517 more rows]

## Sheet: blue_kME>0.08
ID	Description	GeneRatio	BgRatio	pvalue	p.adjust (FDR)	qvalue	geneID	Count
[truncated: 4,848 more rows]

[truncated: 33 more sheets: brown_kME, brown_kME<-0.08 , brown_kME>0.08, green_kME, green_kME<-0.08, green_kME>0.08, greenyellow_kME, greenyellow_kME<-0.08, greenyellow_kME>0.08, magenta_kME, magenta_kME<-0.08, magenta_kME>0.08, pink_kME, pink_kME<-0.08, pink_kME>0.08, purple_kME, purple_kME<-0.08, purple_kME>0.08, red_kME, red_kME<-0.08 …]
