# Supplementary material for: β-catenin perturbations control differentiation programs in mouse embryonic stem cells
Source: iScience. 2022 Jan 10;25(2):103756. doi: 10.1016/j.isci.2022.103756 (PMC8804270; doi:10.1016/j.isci.2022.103756)
Supplement: Table S2. Differentially expressed genes, C1M vs C1, related to Figures 3 and S5–S8 — List of differentially expressed genes before and after the filtering for the FDR (< 0.05) and log fold change (−2 > log > 2); GO and pathway analysis in pluripotent C1M vs C1 ESCs. [file mmc3.xlsx]

## Sheet: C1MvsC1
EnsemblGeneID	Symbol	logFC_C1MvsC1	PValue_C1MvsC1	FDR_C1MvsC1
ENSMUSG00000000001	Gnai3	-0.38	0.02602	0.0738087
ENSMUSG00000000028	Cdc45	0.398	0.01644	0.0512275
ENSMUSG00000000031	H19	-0.135	0.86995	0.924352
ENSMUSG00000000037	Scml2	1.221	0	1.55254e-05
ENSMUSG00000000049	Apoh	-0.775	0.0002	0.0013087
ENSMUSG00000000056	Narf	-1.022	0	1.14281e-06
ENSMUSG00000000078	Klf6	0.019	0.85174	0.913396
ENSMUSG00000000085	Scmh1	-0.054	0.69396	0.80533
ENSMUSG00000000088	Cox5a	0.284	2e-05	0.00019881
ENSMUSG00000000093	Tbx2	0.702	0.02147	0.0631038
ENSMUSG00000000094	Tbx4	-0.301	0.54057	0.682478
ENSMUSG00000000120	Ngfr	0.133	0.33082	0.486757
ENSMUSG00000000125	Wnt3	1.915	0.00996	0.0344054
ENSMUSG00000000126	Wnt9a	-0.524	0.47563	0.625154
ENSMUSG00000000127	Fer	-0.333	0.00865	0.0307258
ENSMUSG00000000131	Xpo6	-0.194	0.1442	0.270733
ENSMUSG00000000134	Tfe3	0.541	0	1.35387e-07
ENSMUSG00000000142	Axin2	1.512	0.01936	0.0583655
ENSMUSG00000000148	Brat1	0.624	0.05867	0.137312
ENSMUSG00000000149	Gna12	-0.018	0.94555	0.971717
ENSMUSG00000000154	Slc22a18	0.869	0.03351	0.089754
ENSMUSG00000000159	Igsf5	1.465	0.09848	0.203574
ENSMUSG00000000167	Pih1d2	1.42	0.31859	0.474286
ENSMUSG00000000168	Dlat	0.356	0.00364	0.0152083
ENSMUSG00000000171	Sdhd	0.783	0.01543	0.0486671
ENSMUSG00000000184	Ccnd2	0.608	0.05811	0.136145
ENSMUSG00000000194	Gpr107	-0.338	0.00044	0.00254742
ENSMUSG00000000197	Nalcn	0.959	0.28174	0.437973
ENSMUSG00000000202	Btbd17	0.269	0.43042	0.583158
ENSMUSG00000000214	Th	0	1	1
ENSMUSG00000000223	Drp2	0.483	0.37825	0.535161
ENSMUSG00000000244	Tspan32	-2.445	0	1.45999e-09
ENSMUSG00000000247	Lhx2	0.033	0.90755	0.947311
ENSMUSG00000000253	Gmpr	0.781	0	1.61774e-05
ENSMUSG00000000263	Glra1	0.868	0.33591	0.491606
ENSMUSG00000000266	Mid2	0.569	0.59634	0.728706
ENSMUSG00000000275	Trim25	0.031	0.70893	0.816178
ENSMUSG00000000276	Dgke	-0.291	0.01743	0.0536906
ENSMUSG00000000278	Scpep1	-0.068	0.28426	0.440868
ENSMUSG00000000282	Mnt	-0.392	1e-05	0.000114139
ENSMUSG00000000295	Hddc2	0.179	0.13943	0.264322
ENSMUSG00000000296	Tpd52l1	0.155	0.25206	0.40447
ENSMUSG00000000301	Pemt	-0.088	0.7212	0.82568
ENSMUSG00000000303	Cdh1	1.395	0	6.20831e-65
ENSMUSG00000000305	Cdh4	-1.122	0.0195	0.0587221
ENSMUSG00000000308	Ckmt1	0.112	0.35369	0.510317
ENSMUSG00000000317	Bcl6b	-0.149	0.80061	0.879244
ENSMUSG00000000318	Clec10a	2.484	0.03225	0.0872683
ENSMUSG00000000320	Alox12	0.216	0.26417	0.418938
ENSMUSG00000000325	Arvcf	0.299	0.04043	0.103102
ENSMUSG00000000326	Comt	0.201	0.21411	0.359141
ENSMUSG00000000339	Rtca	0.526	0	1.56229e-05
ENSMUSG00000000340	Dbt	-0.227	0.0352	0.0929637
ENSMUSG00000000346	Dazap2	0.424	0.00056	0.00314777
ENSMUSG00000000355	Mcts1	0.092	0.50465	0.651647
ENSMUSG00000000365	Rnf17	-0.051	0.64514	0.766447
ENSMUSG00000000374	Trappc10	-0.137	0.35401	0.510677
ENSMUSG00000000378	Ccm2	0.406	0.00162	0.00778704
ENSMUSG00000000384	Tbrg4	-0.501	0	1.57126e-08
ENSMUSG00000000385	Tmprss2	2.468	0.00076	0.00411036
ENSMUSG00000000399	Ndufa9	0.053	0.63287	0.756674
ENSMUSG00000000402	Egfl6	-0.683	0.07945	0.172937
ENSMUSG00000000409	Lck	0.018	0.94553	0.971717
ENSMUSG00000000416	Cttnbp2	0.669	0.00928	0.0324383
ENSMUSG00000000420	Galnt1	-0.056	0.58353	0.718683
ENSMUSG00000000439	Mkrn2	-0.32	0.00767	0.0279458
ENSMUSG00000000441	Raf1	-0.186	0.37073	0.528017
ENSMUSG00000000486	Sept1	-2.072	0	3.6618e-52
ENSMUSG00000000489	Pdgfb	1.042	0.28484	0.441273
ENSMUSG00000000530	Acvrl1	1.602	0.00135	0.00666965
ENSMUSG00000000531	Grasp	-1.065	0	2.18657e-19
ENSMUSG00000000532	Acvr1b	1.173	0	1.56789e-06
ENSMUSG00000000538	Tom1l2	-0.511	0.00517	0.0202579
ENSMUSG00000000544	Gpa33	-0.986	0	1.60705e-07
ENSMUSG00000000552	Zfp385a	0.157	0.47028	0.620829
ENSMUSG00000000555	Itga5	-0.452	0.0265	0.0749095
ENSMUSG00000000561	Wdr77	0.287	0.00162	0.00778704
ENSMUSG00000000563	Atp5f1	0.164	0.03205	0.086925
ENSMUSG00000000567	Sox9	-0.732	0.09766	0.202218
ENSMUSG00000000568	Hnrnpd	-0.634	0	1.83043e-18
ENSMUSG00000000581	C1d	0.498	0.00111	0.00559924
ENSMUSG00000000594	Gm2a	0.027	0.8352	0.90325
ENSMUSG00000000600	Krit1	-0.045	0.74342	0.841799
ENSMUSG00000000605	Clcn4	0.237	0.40137	0.556768
ENSMUSG00000000627	Sema4f	-0.756	0.24434	0.395097
ENSMUSG00000000628	Hk2	-0.494	0	3.03988e-06
ENSMUSG00000000631	Myo18a	-0.522	0	1.64747e-07
ENSMUSG00000000632	Sez6	0.145	0.82253	0.894032
ENSMUSG00000000673	Haao	-0.624	0.0335	0.089754
ENSMUSG00000000682	Cd52	0.93	0.28123	0.437446
ENSMUSG00000000686	Abhd15	-0.535	0.43926	0.591686
ENSMUSG00000000693	Loxl3	-0.073	0.93	0.961194
ENSMUSG00000000706	Btn1a1	-0.426	0.52283	0.668026
ENSMUSG00000000708	Kat2b	-1.004	0	5.99487e-18
ENSMUSG00000000711	Rab5b	0.048	0.72345	0.827358
ENSMUSG00000000730	Dnmt3l	-0.597	0.00708	0.026317
ENSMUSG00000000731	Aire	-1.58	0.00022	0.00140213
ENSMUSG00000000732	Icosl	0.189	0.35303	0.50978
ENSMUSG00000000738	Spg7	-0.266	0.00333	0.0141413
ENSMUSG00000000739	Sult5a1	2.075	0	2.0435e-18
ENSMUSG00000000740	Rpl13	0.42	0	1.18268e-07
ENSMUSG00000000743	Chmp1a	-0.019	0.7891	0.872602
ENSMUSG00000000751	Rpa1	0.347	0.00013	0.000927798
ENSMUSG00000000753	Serpinf1	-0.141	0.68026	0.794731
ENSMUSG00000000759	Tubgcp3	-0.244	0.20234	0.345388
ENSMUSG00000000776	Polr3d	0.548	0	3.70091e-23
ENSMUSG00000000782	Tcf7	-0.397	0.20248	0.345596
ENSMUSG00000000787	Ddx3x	-0.381	0	4.54554e-11
ENSMUSG00000000791	Il12rb1	0.715	0.35937	0.515832
ENSMUSG00000000792	Slc5a5	-0.079	0.90965	0.948445
ENSMUSG00000000794	Kcnn3	0.377	0.64557	0.766717
ENSMUSG00000000804	Usp32	-0.107	0.52829	0.672417
ENSMUSG00000000805	Car4	1.529	0.06295	0.145151
ENSMUSG00000000811	Txnrd3	0.127	0.53861	0.680777
ENSMUSG00000000823	Zfp512b	-0.926	0	4.46761e-09
ENSMUSG00000000826	Dnajc5	-0.287	0.00038	0.00223428
ENSMUSG00000000827	Tpd52l2	0.102	0.35994	0.516454
ENSMUSG00000000838	Fmr1	-0.294	0.00478	0.0190022
ENSMUSG00000000861	Bcl11a	2.932	3e-05	0.000265855
ENSMUSG00000000876	Pxmp4	-0.623	8e-05	0.000590423
ENSMUSG00000000881	Dlg3	0.094	0.48922	0.637604
ENSMUSG00000000884	Gnb1l	0.284	0.27753	0.433471
ENSMUSG00000000901	Mmp11	-0.698	0	1.2282e-07
ENSMUSG00000000902	Smarcb1	-0.337	0.00179	0.00846131
ENSMUSG00000000903	Vpreb3	0.677	0.28727	0.443951
ENSMUSG00000000915	Hip1r	0.6	0.00523	0.0204399
ENSMUSG00000000916	Nsun5	0.124	0.55413	0.692919
ENSMUSG00000000934	Top1mt	0.17	0.56914	0.706768
ENSMUSG00000000938	Hoxa10	0.578	0.05023	0.122035
ENSMUSG00000000942	Hoxa4	-0.359	0.61056	0.740332
ENSMUSG00000000948	Gm38393	-0.109	0.78173	0.867576
ENSMUSG00000000957	Mmp14	-1.32	0	1.93761e-05
ENSMUSG00000000958	Slc7a7	1.239	0.00095	0.00492112
ENSMUSG00000000959	Oxa1l	-0.12	0.20653	0.350071
ENSMUSG00000000976	Heatr6	-0.07	0.51301	0.659373
ENSMUSG00000001014	Icam4	-0.04	0.97001	0.986527
ENSMUSG00000001016	Ilf2	0.06	0.50334	0.650394
ENSMUSG00000001017	Chtop	-0.139	0.04046	0.103174
ENSMUSG00000001018	Snapin	-0.246	0.08079	0.175246
ENSMUSG00000001025	S100a6	1.854	0	6.08683e-84
ENSMUSG00000001029	Icam2	0.354	0.47567	0.625154
ENSMUSG00000001034	Mapk7	0.041	0.78693	0.870957
ENSMUSG00000001036	Epn2	0.066	0.29248	0.44884
ENSMUSG00000001039	B9d1	0.134	0.51276	0.659208
ENSMUSG00000001052	Sec24b	-0.684	0.00014	0.000960371
ENSMUSG00000001053	N4bp3	-0.598	0.00914	0.0320986
ENSMUSG00000001054	Rmnd5b	0.227	0.13561	0.259504
ENSMUSG00000001056	Nhp2	0.12	0.1312	0.253406
ENSMUSG00000001062	Vps9d1	-0.11	0.6331	0.756789
ENSMUSG00000001065	Zfp276	-0.534	0.06071	0.141088
ENSMUSG00000001076	C1ql4	1.051	0.06896	0.155889
ENSMUSG00000001082	Mfsd10	-0.096	0.52951	0.673472
ENSMUSG00000001089	Luzp1	-0.327	9e-05	0.000635152
ENSMUSG00000001095	Slc13a2	0.258	0.56286	0.700548
ENSMUSG00000001098	Kctd10	-0.542	0.01479	0.0470322
ENSMUSG00000001100	Poldip2	-0.285	0.00013	0.000874635
ENSMUSG00000001105	Ift20	0.293	0.00435	0.0175408
ENSMUSG00000001120	Pcbp3	0.093	0.50852	0.655307
ENSMUSG00000001123	Lgals9	-0.461	0.03469	0.0919477
ENSMUSG00000001127	Araf	-0.29	0.01863	0.0565552
ENSMUSG00000001128	Cfp	0.546	0.16198	0.294104
ENSMUSG00000001131	Timp1	0.296	0.07119	0.159581
ENSMUSG00000001134	Uxt	0.475	0.10999	0.221484
ENSMUSG00000001138	Cnnm3	0.107	0.42154	0.575361
ENSMUSG00000001143	Lman2l	0.312	0.00729	0.0269163
ENSMUSG00000001150	Mcm3ap	-0.362	0.00022	0.00139907
ENSMUSG00000001151	Pcnt	-0.643	0	1.7722e-18
ENSMUSG00000001155	Ftcd	-0.608	0.00314	0.013467
ENSMUSG00000001156	Mxd1	-0.246	0.3236	0.47949
ENSMUSG00000001157	Gmcl1	0.266	0.02659	0.0751063
ENSMUSG00000001158	Snrnp27	0.233	9e-05	0.000660798
ENSMUSG00000001166	Oas1c	0.313	0.13572	0.259564
ENSMUSG00000001173	Ocrl	0.053	0.65088	0.770943
ENSMUSG00000001175	Calm1	0.182	3e-05	0.000245791
ENSMUSG00000001211	Agpat3	-0.48	0.00038	0.00228459
ENSMUSG00000001227	Sema6b	-0.788	0.3655	0.52265
ENSMUSG00000001228	Uhrf1	-0.955	0	1.96422e-19
ENSMUSG00000001229	Dpp9	-0.032	0.85584	0.916356
ENSMUSG00000001240	Ramp2	-0.005	0.9885	0.996433
ENSMUSG00000001247	Lsr	0.27	0.07386	0.163919
ENSMUSG00000001248	Gramd1a	0.063	0.69536	0.806593
ENSMUSG00000001249	Hpn	-0.491	0.2725	0.428003
ENSMUSG00000001270	Ckb	-0.65	0	2.12668e-16
ENSMUSG00000001280	Sp1	-0.194	0.02015	0.0602218
ENSMUSG00000001281	Itgb7	-0.568	0.2321	0.380915
ENSMUSG00000001285	Myg1	-0.136	0.18093	0.318775
ENSMUSG00000001288	Rarg	-1.211	0	1.68621e-37
ENSMUSG00000001289	Pfdn5	0.027	0.77455	0.86241
ENSMUSG00000001300	Efnb2	0.195	0.53022	0.673963
ENSMUSG00000001305	Rrp15	-0.139	0.10802	0.218524
ENSMUSG00000001313	Rnd2	0.031	0.81946	0.891791
ENSMUSG00000001323	Srr	0.761	0.03283	0.0885416
ENSMUSG00000001333	Sync	-0.689	0.20585	0.349458
ENSMUSG00000001334	Fndc5	-1.49	3e-05	0.000259695
ENSMUSG00000001348	Acp5	-0.501	0.00276	0.0120819
ENSMUSG00000001349	Cnn1	1.107	0.14457	0.271313
ENSMUSG00000001366	Fbxo9	0.268	0.02092	0.0618704
ENSMUSG00000001376	Vps50	0.069	0.70526	0.813368
ENSMUSG00000001380	Hars	0.022	0.84211	0.907002
ENSMUSG00000001383	Zmat2	-0.343	0	9.62735e-09
ENSMUSG00000001403	Ube2c	0.006	0.93447	0.964081
ENSMUSG00000001415	Smg5	-0.212	0.01758	0.0540038
ENSMUSG00000001416	Cct3	0.018	0.80241	0.880086
ENSMUSG00000001418	Glmp	-0.235	0.04848	0.118807
ENSMUSG00000001419	Mef2d	0.796	0	1.58941e-05
ENSMUSG00000001420	Tmem79	-0.958	0.00195	0.0091086
ENSMUSG00000001424	Snd1	-0.011	0.90425	0.94527
ENSMUSG00000001435	Col18a1	-0.492	0.00086	0.00451353
ENSMUSG00000001436	Slc19a1	-0.009	0.97049	0.986676
ENSMUSG00000001440	Kpnb1	-0.221	1e-05	0.000133268
ENSMUSG00000001441	Npepps	-0.106	0.09823	0.20319
ENSMUSG00000001444	Tbx21	0.234	0.55573	0.694365
ENSMUSG00000001445	Mrpl10	0.413	4e-05	0.00028873
ENSMUSG00000001467	Cyp51	-0.384	0	4.80018e-06
ENSMUSG00000001472	Tcf25	-0.043	0.41133	0.566383
ENSMUSG00000001473	Tubb6	0.154	0.19281	0.334026
ENSMUSG00000001482	Def8	0.12	0.16746	0.3011
ENSMUSG00000001493	Meox1	0	1	1
ENSMUSG00000001497	Pax9	0.78	0.15223	0.281976
ENSMUSG00000001504	Irx2	-0.719	0.03813	0.0989053
ENSMUSG00000001506	Col1a1	-0.46	0.1452	0.272171
ENSMUSG00000001507	Itga3	-0.224	0.02041	0.0607845
ENSMUSG00000001510	Dlx3	-0.712	0.46891	0.619607
ENSMUSG00000001517	Foxm1	0.122	0.38554	0.541348
ENSMUSG00000001518	Itfg2	0.2	0.16561	0.298976
ENSMUSG00000001521	Tulp3	0.14	0.3895	0.544987
ENSMUSG00000001524	Gtf2h4	-0.168	0.28717	0.443847
ENSMUSG00000001525	Tubb5	0.077	0.16712	0.300741
ENSMUSG00000001542	Ell2	-0.132	0.33466	0.49037
ENSMUSG00000001552	Jup	-0.844	0	2.239e-12
ENSMUSG00000001555	Fkbp10	-0.696	0.02464	0.0706797
ENSMUSG00000001558	Klhl10	0.214	0.54531	0.686554
ENSMUSG00000001566	Mnx1	0.406	0.45558	0.607564
ENSMUSG00000001569	Nom1	-0.152	0.19728	0.33917
ENSMUSG00000001576	Ergic1	0.038	0.74046	0.839339
ENSMUSG00000001583	Tnk1	-0.151	0.47457	0.624213
ENSMUSG00000001588	Acap1	-0.733	0.09573	0.199312
ENSMUSG00000001604	Tcea3	-0.891	0	6.51414e-06
ENSMUSG00000001622	Csn3	1.291	0.35796	0.514548
ENSMUSG00000001627	Ifrd1	0.651	0	9.46521e-14
ENSMUSG00000001630	Stk38l	0.333	0.09032	0.190615
ENSMUSG00000001632	Brpf1	0.102	0.26965	0.424684
ENSMUSG00000001642	Akr1b3	0.351	0.22399	0.371215
ENSMUSG00000001655	Hoxc13	0.055	0.79922	0.878693
ENSMUSG00000001656	Hoxc11	0.291	0.65902	0.777066
ENSMUSG00000001657	Hoxc8	0.363	0.57433	0.710532
ENSMUSG00000001661	Hoxc6	0.43	0.32882	0.484769
ENSMUSG00000001663	Gstt1	0.542	0.11952	0.235643
ENSMUSG00000001665	Gstt3	0.47	0.00067	0.00368169
ENSMUSG00000001666	Ddt	-0.31	0.00202	0.00934978
ENSMUSG00000001670	Tat	-0.735	0.09684	0.20089
ENSMUSG00000001672	Marveld3	1.895	0.01865	0.056601
ENSMUSG00000001674	Ddx18	0.011	0.90245	0.944012
ENSMUSG00000001687	Ubl3	0.192	0.17004	0.304343
ENSMUSG00000001700	Gramd3	0.977	0.00053	0.00302126
ENSMUSG00000001707	Eef1e1	0.148	0.44146	0.593878
ENSMUSG00000001729	Akt1	-0.578	0	5.02666e-05
ENSMUSG00000001739	Cldn15	-1.02	0.36569	0.522723
ENSMUSG00000001750	Tcirg1	0.129	0.49983	0.647055
ENSMUSG00000001751	Naglu	0.144	0.54342	0.684931
ENSMUSG00000001755	Coasy	-0.079	0.40131	0.556736
ENSMUSG00000001761	Smo	-0.204	0.55502	0.693755
ENSMUSG00000001763	Tspan33	0.164	0.53894	0.681031
ENSMUSG00000001767	Crnkl1	-0.505	0	1.90809e-07
ENSMUSG00000001768	Rin2	0.352	0.31176	0.467157
ENSMUSG00000001774	Chordc1	-0.059	0.4372	0.589771
ENSMUSG00000001783	Rtcb	0.393	0	1.98212e-06
ENSMUSG00000001785	Pwp1	0.22	0.02219	0.0647461
ENSMUSG00000001786	Fbxo7	0.582	0.00134	0.00659313
ENSMUSG00000001794	Capns1	-0.16	0.0011	0.00556291
ENSMUSG00000001802	Lrp3	-0.311	0.14646	0.273751
ENSMUSG00000001819	Hoxd13	0.977	0.02074	0.0614894
ENSMUSG00000001823	Hoxd12	2.295	0.09131	0.192084
ENSMUSG00000001827	Folr1	-1.119	0	1.81259e-15
ENSMUSG00000001829	Clpb	0.051	0.62625	0.751727
ENSMUSG00000001833	Sept7	-0.251	0.00025	0.00154488
ENSMUSG00000001844	Zdhhc4	0.013	0.91048	0.948669
ENSMUSG00000001847	Rac1	0.145	0.06494	0.148684
ENSMUSG00000001855	Nup214	-0.38	0.00018	0.00117081
ENSMUSG00000001864	Aif1l	1.494	0	1.48237e-06
ENSMUSG00000001870	Ltbp1	-0.887	5e-05	0.000360986
ENSMUSG00000001891	Ugp2	0.114	0.43155	0.584132
ENSMUSG00000001901	Kcnh6	2.677	0.07159	0.160203
ENSMUSG00000001909	Trmt1	-0.449	0	8.13323e-07
ENSMUSG00000001910	Nacc1	-0.341	0	1.36689e-05
ENSMUSG00000001911	Nfix	0.948	0	1.32155e-05
ENSMUSG00000001918	Slc1a5	0.802	0	8.35609e-20
ENSMUSG00000001924	Uba1	0.108	0.1612	0.293344
ENSMUSG00000001930	Vwf	-0.725	0.06225	0.144001
ENSMUSG00000001942	Siae	0.442	0.00629	0.023828
ENSMUSG00000001943	Vsig2	-0.607	0.46423	0.615314
ENSMUSG00000001946	Esam	0.45	0.58594	0.72034
ENSMUSG00000001948	Spa17	1.025	0	8.55788e-07
ENSMUSG00000001962	Fam50a	-0.591	0	3.70335e-08
ENSMUSG00000001964	Emd	-0.133	0.18694	0.326373
ENSMUSG00000001983	Taco1	0.65	0.01205	0.0399542
ENSMUSG00000001985	Grik3	-0.379	0.05208	0.12526
ENSMUSG00000001986	Gria3	2.214	0.13843	0.263352
ENSMUSG00000001995	Sipa1l2	0.858	0	6.75919e-10
ENSMUSG00000001998	Ap4e1	-0.039	0.80048	0.879244
ENSMUSG00000001999	Blvra	0.76	0	2.20124e-07
ENSMUSG00000002006	Pdzd4	0.177	0.5917	0.725333
ENSMUSG00000002010	Idh3g	0.252	0.0063	0.0238288
ENSMUSG00000002012	Pnck	-0.173	0.55045	0.69049
ENSMUSG00000002014	Ssr4	-0.29	0.00118	0.00592503
ENSMUSG00000002015	Bcap31	0.137	0.16039	0.292265
ENSMUSG00000002017	Fam98a	-0.165	0.34457	0.500738
ENSMUSG00000002020	Ltbp2	1.929	0.08464	0.181597
ENSMUSG00000002028	Kmt2a	-0.357	0.00014	0.000984081
ENSMUSG00000002031	Ift46	0.006	0.96494	0.983384
ENSMUSG00000002032	Tmem25	1.682	0.03391	0.0905127
ENSMUSG00000002043	Trappc6a	-0.058	0.58345	0.718683
ENSMUSG00000002052	Supt6	-0.359	0	4.82781e-05
ENSMUSG00000002055	Spag5	-0.065	0.56677	0.704489
ENSMUSG00000002058	Unc119	0.568	6e-05	0.000491621
ENSMUSG00000002059	Rab34	-0.366	0.1133	0.226142
ENSMUSG00000002064	Sdf2	-0.104	0.61031	0.740189
ENSMUSG00000002068	Ccne1	-0.094	0.37098	0.52818
ENSMUSG00000002076	Hsf2bp	-0.175	0.01337	0.0432879
ENSMUSG00000002083	Bbc3	0.2	0.42376	0.577549
ENSMUSG00000002100	Mybpc3	-1.036	0.0008	0.00426381
ENSMUSG00000002102	Psmc3	-0.325	0	1.32209e-06
ENSMUSG00000002103	Acp2	-0.257	0.0909	0.191397
ENSMUSG00000002104	Rapsn	-0.336	0.40359	0.559117
ENSMUSG00000002105	Slc39a13	-0.212	0.47915	0.628464
ENSMUSG00000002107	Celf2	0.513	0.00111	0.00560314
ENSMUSG00000002108	Nr1h3	-0.255	0.57643	0.712128
ENSMUSG00000002109	Ddb2	-0.186	0.56279	0.700548
ENSMUSG00000002111	Spi1	0.048	0.84041	0.905987
ENSMUSG00000002129	Sf3a1	-0.1	0.17834	0.315351
ENSMUSG00000002147	Stat6	-0.404	0.00722	0.0267309
ENSMUSG00000002190	Clgn	1.068	0	4.8907e-18
ENSMUSG00000002204	Napsa	0.484	0.29575	0.451938
ENSMUSG00000002205	Vrk3	0.258	0.05563	0.131701
ENSMUSG00000002210	Smg9	-0.091	0.4138	0.568531
ENSMUSG00000002221	Paxip1	0.285	0.10656	0.216093
ENSMUSG00000002222	Rmnd5a	-0.08	0.65285	0.772701
ENSMUSG00000002227	Mov10	-0.334	0.01094	0.0370706
ENSMUSG00000002228	Ppm1j	0.117	0.5541	0.692919
ENSMUSG00000002233	Rhoc	-0.263	0.00021	0.00133677
ENSMUSG00000002249	Tead3	0.419	0.53545	0.678288
ENSMUSG00000002250	Ppard	-0.033	0.83628	0.903838
ENSMUSG00000002257	Def6	-0.749	0	2.50695e-05
ENSMUSG00000002265	Peg3	-0.478	0.00366	0.0152702
ENSMUSG00000002274	Metrn	-0.83	3e-05	0.000252153
ENSMUSG00000002279	Lmf1	-1.128	0.00012	0.000812607
ENSMUSG00000002280	Narfl	-0.708	0.00017	0.00111899
ENSMUSG00000002289	Angptl4	-0.415	0.1581	0.289281
ENSMUSG00000002297	Dbf4	-0.148	0.02879	0.0797263
ENSMUSG00000002307	Daxx	-0.297	0.00086	0.00453842
ENSMUSG00000002308	Cd320	0.013	0.90629	0.946572
ENSMUSG00000002319	Ipo4	-0.285	0.01994	0.0597474
ENSMUSG00000002320	Tm9sf1	-0.626	0.07317	0.163001
ENSMUSG00000002324	Rec8	-0.007	0.97762	0.990393
ENSMUSG00000002325	Irf9	-0.215	0.11892	0.234906
ENSMUSG00000002326	Gmpr2	0.108	0.60774	0.738073
ENSMUSG00000002329	Mdp1	-0.028	0.73612	0.835979
ENSMUSG00000002332	Dhrs1	-0.186	0.27571	0.431523
ENSMUSG00000002341	Ncan	-0.812	0.20298	0.346252
ENSMUSG00000002342	Tmem161a	0.243	0.04388	0.109865
ENSMUSG00000002343	Armc6	-0.825	0.00067	0.00369748
ENSMUSG00000002345	Borcs8	0.069	0.55638	0.6949
ENSMUSG00000002346	Slc25a42	0.81	0.10964	0.221068
ENSMUSG00000002365	Snx9	-1.218	0	8.97917e-06
ENSMUSG00000002372	Ranbp3	-0.148	0.18887	0.328671
ENSMUSG00000002379	Ndufa11	0.127	0.07715	0.169284
ENSMUSG00000002384	Bmp8b	3.193	0.00089	0.00467969
ENSMUSG00000002393	Nr2f6	0.293	0.20453	0.348191
ENSMUSG00000002395	Use1	-0.116	0.27554	0.43143
ENSMUSG00000002396	Ocel1	0.011	0.9626	0.981898
ENSMUSG00000002409	Dyrk1b	-0.464	0.18505	0.323954
ENSMUSG00000002413	Braf	-0.247	0.0205	0.0609659
ENSMUSG00000002416	Ndufb2	0.115	0.22201	0.368426
ENSMUSG00000002428	Hltf	0.044	0.64073	0.763203
ENSMUSG00000002455	Prpf6	-0.143	0.03949	0.101436
ENSMUSG00000002458	Rgs19	0.094	0.64176	0.763917
ENSMUSG00000002459	Rgs20	0	1	1
ENSMUSG00000002475	Abhd3	1.586	0.10193	0.208749
ENSMUSG00000002477	Snrpd1	0.383	2e-05	0.000180287
ENSMUSG00000002486	Tchp	-0.189	0.08482	0.181845
ENSMUSG00000002489	Tiam1	-0.097	0.59806	0.729621
ENSMUSG00000002496	Tsc2	-0.505	0.00018	0.00120191
ENSMUSG00000002500	Rpl3l	-0.39	0.28833	0.445079
ENSMUSG00000002504	Slc9a3r2	-1.484	0	3.67897e-09
ENSMUSG00000002524	Puf60	0.081	0.30915	0.464743
ENSMUSG00000002546	Golga2	-0.348	0.00278	0.0121394
ENSMUSG00000002550	Uck1	0.27	0.00901	0.0317008
ENSMUSG00000002578	Ikzf4	0.573	0.21591	0.361251
ENSMUSG00000002580	Mien1	0.075	0.46999	0.620643
ENSMUSG00000002588	Pon1	-0.254	0.44866	0.600927
ENSMUSG00000002602	Axl	-1.329	0.0551	0.130679
ENSMUSG00000002603	Tgfb1	-0.051	0.90452	0.94527
ENSMUSG00000002608	Ccdc97	-0.423	0.00033	0.00199862
ENSMUSG00000002617	Zfp40	0.976	0.00244	0.0109046
ENSMUSG00000002625	Akap8l	-0.297	0.00021	0.00136912
ENSMUSG00000002635	Pdcd2l	-0.123	0.63073	0.755275
ENSMUSG00000002658	Gtf2f1	-0.28	0.00225	0.0102253
ENSMUSG00000002660	Clpp	0.099	0.40193	0.557401
ENSMUSG00000002661	Alkbh7	0.096	0.61124	0.74071
ENSMUSG00000002668	Dennd1c	1.547	0.00225	0.0102036
ENSMUSG00000002679	Med6	0.061	0.7741	0.862072
ENSMUSG00000002688	Prkd1	0.804	0.30785	0.463231
ENSMUSG00000002718	Cse1l	0.271	0.00333	0.0141413
ENSMUSG00000002728	Naa20	0.444	0.00165	0.00792757
ENSMUSG00000002731	Prkra	-0.161	0.3917	0.546847
ENSMUSG00000002732	Fkbp7	0.308	0.23931	0.389021
ENSMUSG00000002733	Plekha3	-0.149	0.27605	0.431846
ENSMUSG00000002741	Ykt6	0.299	0.01213	0.0401513
ENSMUSG00000002748	Baz1b	-0.495	0	5.99762e-15
ENSMUSG00000002763	Pex6	0.28	0.25344	0.405992
ENSMUSG00000002767	Mrpl2	0.347	0.00041	0.00240055
ENSMUSG00000002768	Mea1	-0.33	0.08791	0.186734
ENSMUSG00000002769	Gnmt	-0.481	0.00881	0.0311665
ENSMUSG00000002771	Grin2d	-0.292	0.55177	0.691651
ENSMUSG00000002778	Kdelr1	0.263	0.00183	0.00863202
ENSMUSG00000002781	Tmem143	0.282	0.07945	0.172937
ENSMUSG00000002797	Ggct	0.849	0	2.39278e-09
ENSMUSG00000002799	Jag2	1.447	0.0001	0.00072011
ENSMUSG00000002803	Btbd6	-0.322	0.34096	0.497021
ENSMUSG00000002804	Nudt14	0.076	0.67776	0.7924
ENSMUSG00000002808	Epdr1	0.44	0.37842	0.535161
ENSMUSG00000002812	Flii	-0.612	0	1.30314e-12
ENSMUSG00000002814	Top3a	-0.548	0.00471	0.0187631
ENSMUSG00000002820	Atg4d	-0.406	0.00173	0.00820788
ENSMUSG00000002825	Qtrt1	-0.063	0.67319	0.788983
ENSMUSG00000002833	Hdgfl2	-0.003	0.97313	0.987955
ENSMUSG00000002835	Chaf1a	-0.245	0.00109	0.00554331
ENSMUSG00000002844	Adprh	-0.06	0.51207	0.658647
ENSMUSG00000002845	Tmem39a	-0.605	0	1.4614e-05
ENSMUSG00000002846	Timmdc1	0.126	0.46593	0.616742
ENSMUSG00000002847	Pla1a	0.513	0.01429	0.045706
ENSMUSG00000002870	Mcm2	0.178	0.02374	0.0685677
ENSMUSG00000002871	Tpra1	0.134	0.6245	0.750621
ENSMUSG00000002881	Nab1	0.118	0.38991	0.545409
ENSMUSG00000002885	Adgre5	0.366	0.00041	0.00241176
ENSMUSG00000002897	Il17ra	0.747	0.00235	0.0105625
ENSMUSG00000002900	Lamb1	0.523	0	4.43857e-05
ENSMUSG00000002908	Kcnn1	0.843	0.00276	0.0120942
ENSMUSG00000002910	Arrdc2	0.881	1e-05	8.2128e-05
ENSMUSG00000002930	Ppp1r17	0	1	1
ENSMUSG00000002944	Cd36	-0.574	0.44661	0.598709
ENSMUSG00000002948	Map2k7	-0.462	1e-05	5.75355e-05
ENSMUSG00000002949	Timm44	-0.295	0.00229	0.0103798
ENSMUSG00000002957	Ap2a2	0.43	0	1.18681e-08
ENSMUSG00000002963	Pnkp	0.214	0.16318	0.295817
ENSMUSG00000002968	Med25	-0.501	0	3.32231e-06
ENSMUSG00000002980	Bcam	-0.805	2e-05	0.000199604
ENSMUSG00000002981	Clptm1	0.472	0.00011	0.000773572
ENSMUSG00000002983	Relb	0.307	0.11965	0.235727
ENSMUSG00000002984	Tomm40	0.215	0.11272	0.225334
ENSMUSG00000002985	Apoe	-0.415	0	9.08971e-06
ENSMUSG00000002992	Apoc2	0.178	0.80243	0.880086
ENSMUSG00000002996	Hbp1	-0.236	0.03808	0.0987983
ENSMUSG00000002997	Prkar2b	1.486	0.0011	0.00557985
ENSMUSG00000003031	Cdkn1b	-0.471	4e-05	0.000334387
ENSMUSG00000003032	Klf4	-0.777	0	2.54264e-18
ENSMUSG00000003033	Ap1m1	-0.323	0.0015	0.00728736
ENSMUSG00000003037	Rab8a	-0.023	0.69748	0.808184
ENSMUSG00000003038	Hmgn2	-0.36	0.0358	0.0941846
ENSMUSG00000003039	Fam32a	-0.095	0.22896	0.376955
ENSMUSG00000003051	Elf3	-0.123	0.22899	0.376969
ENSMUSG00000003053	Cyp2c29	-0.308	0.30321	0.458902
ENSMUSG00000003062	Stard3nl	0.303	0.04913	0.119999
ENSMUSG00000003068	Stk11	-0.361	0.00029	0.00180909
ENSMUSG00000003070	Efna2	-0.148	0.48075	0.630078
ENSMUSG00000003072	Atp5d	-0.216	0.02034	0.0606621
ENSMUSG00000003099	Ppp5c	0.432	0.02206	0.0644444
ENSMUSG00000003119	Cdk12	-0.507	0	3.57811e-11
ENSMUSG00000003123	Lipe	-0.445	0.01843	0.0561455
ENSMUSG00000003131	Pafah1b2	-0.022	0.87384	0.927231
ENSMUSG00000003134	Tbc1d8	-0.19	0.17033	0.304783
ENSMUSG00000003135	Cnot11	-0.117	0.2437	0.39421
ENSMUSG00000003153	Slc2a3	-0.022	0.7643	0.855564
ENSMUSG00000003154	Foxj2	-0.307	0.31568	0.471108
ENSMUSG00000003161	Sri	0.133	0.26126	0.415396
ENSMUSG00000003166	Dgcr2	0.21	0.09063	0.191073
ENSMUSG00000003184	Irf3	-0.354	0.02578	0.0732909
ENSMUSG00000003190	Bcl2l12	-0.597	0.10502	0.213734
ENSMUSG00000003198	Zfp959	-0.07	0.8354	0.903343
ENSMUSG00000003199	Mpnd	0.155	0.22003	0.36567
ENSMUSG00000003200	Sh3gl1	-0.623	6e-05	0.000490014
ENSMUSG00000003206	Ebi3	0.238	0.83302	0.901883
ENSMUSG00000003208	Ccdc94	-0.465	0.01452	0.0463382
ENSMUSG00000003226	Ranbp2	-0.579	0	2.25936e-08
ENSMUSG00000003228	Grk5	-0.074	0.85112	0.913101
ENSMUSG00000003233	Dvl3	-0.352	0.04857	0.118897
ENSMUSG00000003234	Abcf3	-0.171	0.3886	0.544064
ENSMUSG00000003235	Eif2b5	-0.965	0	1.21524e-32
ENSMUSG00000003269	Cyth2	-0.037	0.79981	0.878892
ENSMUSG00000003271	Sult2b1	1.341	0.00847	0.0302162
ENSMUSG00000003273	Car11	-0.959	0.0239	0.0688865
ENSMUSG00000003279	Dlgap1	-0.657	0.00018	0.00121031
ENSMUSG00000003282	Plag1	-0.192	0.46076	0.612014
ENSMUSG00000003283	Hck	0.325	0.11048	0.222203
ENSMUSG00000003299	Mrpl4	-0.064	0.55198	0.691651
ENSMUSG00000003308	Keap1	-0.445	0	4.29712e-05
ENSMUSG00000003309	Ap1m2	-0.227	0.37833	0.535161
ENSMUSG00000003316	Glg1	0.054	0.40909	0.564503
ENSMUSG00000003341	Atp8b3	-0.37	0.60901	0.739165
ENSMUSG00000003344	Btbd2	-0.116	0.46696	0.617793
ENSMUSG00000003345	Csnk1g2	0.254	0.01801	0.0551021
ENSMUSG00000003346	Abhd17a	0.031	0.85279	0.913963
ENSMUSG00000003348	Mob3a	-0.208	0.22542	0.373028
ENSMUSG00000003352	Cacnb3	0.256	0.24892	0.40065
ENSMUSG00000003354	Ccdc65	-0.696	0.44906	0.601308
ENSMUSG00000003355	Fkbp11	0.438	0.01142	0.0382675
ENSMUSG00000003360	Ddx23	-0.709	0	9.07138e-07
ENSMUSG00000003363	Pld3	0.199	0.23786	0.387389
ENSMUSG00000003378	Grik5	0.56	0.18212	0.320287
ENSMUSG00000003380	Rabac1	0.729	0	3.04094e-09
ENSMUSG00000003382	Etv3	0.438	0.02414	0.0694268
ENSMUSG00000003402	Prkcsh	-0.022	0.73304	0.83368
ENSMUSG00000003410	Elavl3	0.944	0.00022	0.00137941
ENSMUSG00000003411	Rab3b	1.759	0	1.57707e-06
ENSMUSG00000003418	St8sia6	1.353	0.00194	0.00909384
ENSMUSG00000003420	Fcgrt	-0.119	0.53856	0.680757
ENSMUSG00000003421	Nosip	0.265	0.00248	0.0110589
ENSMUSG00000003423	Pih1d1	-0.53	0.0149	0.0472904
ENSMUSG00000003429	Rps11	0.276	0.00727	0.0268713
ENSMUSG00000003435	Supt5	0.023	0.79302	0.874986
ENSMUSG00000003436	Dll3	0.99	0.01104	0.0372741
ENSMUSG00000003437	Paf1	-0.167	0.1951	0.336697
ENSMUSG00000003438	Timm50	-0.174	0.06328	0.145757
ENSMUSG00000003444	Med29	0.112	0.45942	0.610787
ENSMUSG00000003452	Bicd1	-0.473	0.00075	0.00406743
ENSMUSG00000003458	Ncstn	-0.205	0.31173	0.467152
ENSMUSG00000003464	Pex19	-0.408	0.00013	0.000915298
ENSMUSG00000003469	Phyhip	0.734	0.1008	0.207089
ENSMUSG00000003476	Crhr2	2.909	0.00374	0.0155549
ENSMUSG00000003477	Inmt	-0.459	0.08755	0.186324
ENSMUSG00000003500	Impdh1	0.054	0.72255	0.826559
ENSMUSG00000003518	Dusp3	-0.282	0.06291	0.145088
ENSMUSG00000003526	Prodh	-0.015	0.95078	0.974934
ENSMUSG00000003527	Dgcr14	-0.124	0.49491	0.642739
ENSMUSG00000003528	Slc25a1	-0.897	0	6.00786e-29
ENSMUSG00000003531	Dgcr6	-0.15	0.41847	0.572786
ENSMUSG00000003534	Ddr1	0.291	0.29004	0.446245
ENSMUSG00000003541	Ier3	0.107	0.59785	0.729477
ENSMUSG00000003545	Fosb	1.897	0.13135	0.253591
ENSMUSG00000003546	Klc4	-0.234	0.17336	0.308996
ENSMUSG00000003549	Ercc1	0.429	0.03114	0.0849385
ENSMUSG00000003555	Cyp17a1	-0.967	0.00352	0.0147969
ENSMUSG00000003559	As3mt	-0.493	0.13907	0.263995
ENSMUSG00000003573	Homer3	-0.337	0.02461	0.0706246
ENSMUSG00000003575	Crtc1	-0.229	0.23262	0.381418
ENSMUSG00000003581	Rnf215	-0.33	0.07359	0.163589
ENSMUSG00000003585	Sec14l2	-0.122	0.4131	0.567841
ENSMUSG00000003604	Aven	-0.341	0.07769	0.170157
ENSMUSG00000003617	Cp	-0.893	7e-05	0.000545223
ENSMUSG00000003623	Crot	-0.004	0.97506	0.989062
ENSMUSG00000003644	Rps6ka1	-0.388	0	6.28643e-06
ENSMUSG00000003657	Calb2	1.23	0.09159	0.192595
ENSMUSG00000003660	Snrnp200	-0.132	0.04162	0.105453
ENSMUSG00000003662	Ciao1	0.102	0.47709	0.626487
ENSMUSG00000003680	Taf6l	0.058	0.65425	0.773711
ENSMUSG00000003721	Insig2	-0.037	0.81724	0.890422
ENSMUSG00000003731	Kpna6	0.105	0.57528	0.711215
ENSMUSG00000003746	Man1a	0.845	0.05102	0.123458
ENSMUSG00000003752	Itpkc	0.282	0.16304	0.295699
ENSMUSG00000003762	Coq8b	0.193	0.22599	0.373663
ENSMUSG00000003778	Brd8	-0.174	0.00613	0.023356
ENSMUSG00000003779	Kif20a	-0.435	0.01523	0.0481043
ENSMUSG00000003808	Farsa	0.026	0.7266	0.829707
ENSMUSG00000003809	Gcdh	-0.158	0.33255	0.488357
ENSMUSG00000003810	Mast2	-0.586	0.00022	0.00141041
ENSMUSG00000003812	Dnase2a	-0.348	0.00011	0.000809706
ENSMUSG00000003813	Rad23a	-0.087	0.38149	0.538254
ENSMUSG00000003814	Calr	-0.535	0	2.22235e-12
ENSMUSG00000003824	Syce2	0.163	0.1316	0.253859
ENSMUSG00000003847	Nfat5	-0.326	0.09615	0.199879
ENSMUSG00000003848	Nob1	-0.157	0.35438	0.511081
ENSMUSG00000003849	Nqo1	0.707	0	1.40716e-06
ENSMUSG00000003863	Ppfia3	0.378	0.11667	0.231285
ENSMUSG00000003865	Gys1	-1.004	0	8.65573e-24
ENSMUSG00000003868	Ruvbl2	0.462	0.00191	0.00893984
ENSMUSG00000003872	Lin7b	0.53	0.22544	0.373031
ENSMUSG00000003873	Bax	-0.22	0.08165	0.176678
ENSMUSG00000003923	Tfam	0.137	0.2179	0.363176
ENSMUSG00000003929	Zfp81	0.147	0.44223	0.594622
ENSMUSG00000003934	Efnb3	0.889	0.1397	0.26458
ENSMUSG00000003948	Mmd	0.739	0.01355	0.0437607
ENSMUSG00000003949	Hlf	0.244	0.52549	0.669854
ENSMUSG00000003955	Fam162a	0.439	0.0014	0.00684863
ENSMUSG00000003970	Rpl8	0.218	3e-05	0.000224058
ENSMUSG00000003992	Ssbp2	-0.421	0.50979	0.656663
ENSMUSG00000004018	Fancl	0.515	0.00013	0.000884598
ENSMUSG00000004031	Brinp2	2.729	0.02246	0.0654773
ENSMUSG00000004032	Gstm5	0.435	0.04954	0.120786
ENSMUSG00000004035	Gstm7	-1.224	0.0004	0.00236209
ENSMUSG00000004038	Gstm3	0.109	0.84345	0.907897
ENSMUSG00000004040	Stat3	0.373	1e-05	8.08933e-05
ENSMUSG00000004043	Stat5a	-0.441	0.2975	0.453574
ENSMUSG00000004044	Cavin1	0.047	0.62325	0.749659
ENSMUSG00000004054	Map3k11	-0.404	0.1221	0.239661
ENSMUSG00000004056	Akt2	0.16	0.29957	0.455661
ENSMUSG00000004069	Dnaja3	-0.026	0.9003	0.942974
ENSMUSG00000004070	Hmox2	-0.288	0.04395	0.11
ENSMUSG00000004071	Cdip1	-0.007	0.94882	0.973867
ENSMUSG00000004085	Map3k20	0.009	0.95597	0.978293
ENSMUSG00000004096	Cwc15	-0.017	0.81393	0.888319
ENSMUSG00000004098	Col5a3	1.67	0.00394	0.0162242
ENSMUSG00000004099	Dnmt1	-0.455	0	7.95426e-06
ENSMUSG00000004100	Ppan	-0.408	1e-05	7.36155e-05
ENSMUSG00000004105	Angptl2	-0.365	0.74653	0.843538
ENSMUSG00000004110	Cacna1e	1.026	0.29446	0.450663
ENSMUSG00000004113	Cacna1b	1.562	0.00653	0.0245835
ENSMUSG00000004127	Trmt10a	0.586	0	5.15763e-06
ENSMUSG00000004151	Etv1	-1.895	0	1.58636e-17
ENSMUSG00000004187	Kifc2	0.193	0.51238	0.658928
ENSMUSG00000004207	Psap	0.321	0.02038	0.0607291
ENSMUSG00000004221	Ikbkg	0.017	0.94508	0.971422
ENSMUSG00000004231	Pax2	2.115	0.00077	0.00414702
ENSMUSG00000004233	Wars2	-0.256	0.30139	0.457244
ENSMUSG00000004263	Atn1	-0.897	4e-05	0.000299582
ENSMUSG00000004264	Phb2	0.199	0.00395	0.0162398
ENSMUSG00000004266	Ptpn6	-0.719	0	1.20932e-05
ENSMUSG00000004267	Eno2	0.124	0.41389	0.568556
ENSMUSG00000004268	Emg1	0.108	0.3261	0.48185
ENSMUSG00000004270	Lpcat3	0.126	0.24987	0.401928
ENSMUSG00000004285	Atp6v1f	0.22	0.00839	0.0300502
ENSMUSG00000004317	Clcn5	-0.096	0.33694	0.492789
ENSMUSG00000004319	Clcn3	-0.109	0.11828	0.233831
ENSMUSG00000004328	Hif3a	0.018	0.97016	0.986527
ENSMUSG00000004347	Pde1c	-0.356	0.70925	0.816422
ENSMUSG00000004356	Utp20	-0.696	0	3.94448e-10
ENSMUSG00000004359	Spic	-0.198	0.14855	0.276841
ENSMUSG00000004360	9330159F19Rik	0.151	0.89104	0.937676
ENSMUSG00000004364	Cul3	-0.089	0.19936	0.341482
ENSMUSG00000004371	Il11	-0.353	0.69899	0.809264
ENSMUSG00000004383	Large1	0.091	0.47939	0.628616
ENSMUSG00000004393	Ddx56	-0.105	0.29883	0.455112
ENSMUSG00000004394	Tmed4	-0.102	0.68481	0.798159
ENSMUSG00000004415	Col26a1	0.435	0.35829	0.514807
ENSMUSG00000004446	Bid	0.325	0.02135	0.0628117
ENSMUSG00000004451	Ralb	-0.24	0.01429	0.045706
ENSMUSG00000004455	Ppp1cc	0.486	0.00091	0.00476601
ENSMUSG00000004460	Dnajb11	-0.046	0.75023	0.846176
ENSMUSG00000004462	Tbccd1	0.349	0.03894	0.100399
ENSMUSG00000004473	Clec11a	1.987	0.00615	0.0234322
ENSMUSG00000004500	Zfp324	-0.745	0.03352	0.0897603
ENSMUSG00000004508	Gab2	0.791	0.02612	0.0740493
ENSMUSG00000004530	Coro1c	0.496	0	1.01098e-06
ENSMUSG00000004535	Tax1bp1	-0.198	0.00363	0.0151772
ENSMUSG00000004558	Ndrg2	-0.251	0.09617	0.199893
ENSMUSG00000004561	Mettl17	-0.49	0.06063	0.14092
ENSMUSG00000004562	Arhgef40	0.665	0.03055	0.0835908
ENSMUSG00000004565	Pnpla6	-0.286	0.02172	0.0636282
ENSMUSG00000004567	Mcoln1	0.228	0.04419	0.110333
ENSMUSG00000004568	Arhgef18	-0.25	0.00202	0.00934978
ENSMUSG00000004591	Pkn2	-0.337	5e-05	0.00036158
ENSMUSG00000004610	Etfb	-0.063	0.40948	0.564791
ENSMUSG00000004626	Stxbp2	-0.033	0.77014	0.859626
ENSMUSG00000004630	Pcp2	0.786	0.55127	0.691301
ENSMUSG00000004631	Sgce	-0.173	0.50063	0.647718
ENSMUSG00000004633	Chn2	0.305	0.39911	0.554461
ENSMUSG00000004637	Wwox	0.507	0.01772	0.0543766
ENSMUSG00000004642	Slbp	-0.123	0.4943	0.642102
ENSMUSG00000004655	Aqp1	-0.6	0.28154	0.437751
ENSMUSG00000004661	Arid3b	0.163	0.08088	0.175386
ENSMUSG00000004665	Cnn2	-1.297	0	1.41971e-05
ENSMUSG00000004667	Polr2e	0.191	0.01395	0.0448639
ENSMUSG00000004677	Myo9b	0.14	0.29541	0.451546
ENSMUSG00000004698	Hdac9	1.775	0.10922	0.220468
ENSMUSG00000004748	Mtfp1	-0.164	0.63513	0.75853
ENSMUSG00000004768	Rab23	-0.39	0.01035	0.0354651
ENSMUSG00000004771	Rab11a	0.326	0.0022	0.0100657
ENSMUSG00000004788	Eif2b2	-0.084	0.45343	0.605671
ENSMUSG00000004789	Dlst	0.089	0.42737	0.580315
ENSMUSG00000004791	Pgf	-0.474	0.56971	0.707144
ENSMUSG00000004798	Ulk2	0.391	0.16454	0.29766
ENSMUSG00000004815	Dgkq	-0.316	0.04398	0.110023
ENSMUSG00000004843	Chmp2b	-0.11	0.20363	0.347023
ENSMUSG00000004846	Plod3	-0.255	0.05901	0.137956
ENSMUSG00000004849	Ap1s1	0.075	0.57135	0.70834
ENSMUSG00000004864	Mapk13	1.053	0.00344	0.0144708
ENSMUSG00000004865	Srpk1	0.043	0.55396	0.692917
ENSMUSG00000004872	Pax3	2.742	0	4.84424e-05
ENSMUSG00000004880	Lbr	0.183	0.00301	0.0129777
ENSMUSG00000004885	Crabp2	1.648	0.03646	0.0955888
ENSMUSG00000004891	Nes	0.015	0.94407	0.970883
ENSMUSG00000004892	Bcan	0.035	0.93948	0.967754
ENSMUSG00000004895	Prcc	-0.202	0.3339	0.489844
ENSMUSG00000004896	Rrnad1	0.027	0.86724	0.922828
ENSMUSG00000004897	Hdgf	-0.006	0.9166	0.952789
ENSMUSG00000004929	Thop1	-0.443	0.00211	0.00970604
ENSMUSG00000004931	Apba3	-0.524	0.10593	0.215214
ENSMUSG00000004933	Matk	1.293	0.10642	0.215865
ENSMUSG00000004934	Pias4	0.146	0.18819	0.32783
ENSMUSG00000004936	Map2k1	-0.097	0.5522	0.691764
ENSMUSG00000004937	Sgta	0.157	0.06405	0.147208
ENSMUSG00000004945	Tmem242	0.301	0.00451	0.0181098
ENSMUSG00000004947	Dtx2	0.433	0.07786	0.170391
ENSMUSG00000004948	Zp3	0.861	0.25927	0.412943
ENSMUSG00000004951	Hspb1	-0.339	8e-05	0.00060669
ENSMUSG00000004952	Rasa4	-0.199	0.27681	0.432696
ENSMUSG00000004961	Syt5	-0.076	0.9279	0.960127
ENSMUSG00000004980	Hnrnpa2b1	0.03	0.6562	0.775093
ENSMUSG00000004988	Fxyd4	2.117	0	5.76028e-17
ENSMUSG00000004994	Ccdc130	0.02	0.86034	0.918814
ENSMUSG00000004996	Mri1	0.014	0.94072	0.968452
ENSMUSG00000005034	Prkacb	-0.185	0.06555	0.149808
ENSMUSG00000005043	Sgsh	-0.818	0.00647	0.0244017
ENSMUSG00000005045	Chd5	-0.164	0.51438	0.660704
ENSMUSG00000005054	Cstb	-0.205	0.03689	0.0963815
ENSMUSG00000005057	Sh2b2	1.905	4e-05	0.000290551
ENSMUSG00000005069	Pex5	-0.057	0.83618	0.903819
ENSMUSG00000005078	Jkamp	0.683	0	2.6238e-11
ENSMUSG00000005087	Cd44	2.577	0.08768	0.186471
ENSMUSG00000005089	Slc1a2	-0.874	0.05366	0.128015
ENSMUSG00000005102	Eif2ak4	-0.14	0.30621	0.461667
ENSMUSG00000005103	Wdr1	-0.42	0.00011	0.000803328
ENSMUSG00000005107	Slc2a9	0.929	0.17269	0.308205
ENSMUSG00000005124	Wisp1	-0.553	0.70206	0.811043
ENSMUSG00000005125	Ndrg1	0.074	0.66595	0.783157
ENSMUSG00000005131	4930550C14Rik	1.5	0.00619	0.0235588
ENSMUSG00000005142	Man2b1	-0.02	0.86836	0.923582
ENSMUSG00000005148	Klf5	0.156	0.00403	0.0164982
ENSMUSG00000005150	Wdr83	-0.067	0.64761	0.76828
ENSMUSG00000005161	Prdx2	0.446	0	2.26849e-06
ENSMUSG00000005198	Polr2a	-0.072	0.38096	0.537784
ENSMUSG00000005204	Senp3	-0.403	0.00025	0.00158625
ENSMUSG00000005225	Plekha8	-0.281	0.04296	0.10819
ENSMUSG00000005233	Spc25	0.38	0	3.55886e-05
ENSMUSG00000005237	Dnah2	2.121	0	2.96717e-05
ENSMUSG00000005251	Ripk4	1.316	0	1.84142e-05
ENSMUSG00000005262	Ufd1	0.13	0.10978	0.22122
ENSMUSG00000005267	Zfp287	1.738	3e-05	0.000253492
ENSMUSG00000005268	Prlr	-0.677	0.09564	0.199189
ENSMUSG00000005299	Letm1	0.091	0.46628	0.616997
ENSMUSG00000005312	Ubqln1	0.186	0.03379	0.090265
ENSMUSG00000005320	Fgfr4	-0.213	0.76935	0.859284
ENSMUSG00000005338	Cadm3	1.689	0.20076	0.34318
ENSMUSG00000005354	Txn2	-0.184	0.02844	0.079082
ENSMUSG00000005357	Slc1a6	1.905	0.00016	0.00108534
ENSMUSG00000005360	Slc1a3	0.641	0.09023	0.190479
ENSMUSG00000005362	Crbn	-0.61	1e-05	6.01743e-05
ENSMUSG00000005370	Msh6	-0.665	0	1.03414e-27
ENSMUSG00000005371	Fbxo11	-0.185	0.05962	0.1391
ENSMUSG00000005373	Mlxipl	0.011	0.96206	0.981481
ENSMUSG00000005374	Tbl2	0.014	0.90637	0.946572
ENSMUSG00000005378	Bud23	-0.177	0.14169	0.267526
ENSMUSG00000005397	Nid1	-0.474	0	1.86604e-10
ENSMUSG00000005410	Mcm5	-0.05	0.43135	0.583984
ENSMUSG00000005413	Hmox1	-0.061	0.62682	0.751951
ENSMUSG00000005417	Mprip	-0.357	2e-05	0.000199128
ENSMUSG00000005442	Cic	-0.342	0.00062	0.00347186
ENSMUSG00000005447	Pafah1b3	0.054	0.63245	0.756648
ENSMUSG00000005465	Il27ra	3.756	0.00836	0.0299431
ENSMUSG00000005469	Prkaca	0.012	0.93984	0.967862
ENSMUSG00000005470	Asf1b	0.614	0.00015	0.00103945
ENSMUSG00000005481	Ddx39	-0.091	0.2163	0.361633
ENSMUSG00000005483	Dnajb1	1.114	0	3.94486e-23
ENSMUSG00000005501	Usp40	-0.136	0.20555	0.34911
ENSMUSG00000005505	Kbtbd4	0.12	0.72732	0.829861
ENSMUSG00000005506	Celf1	-0.133	0.0253	0.0722298
ENSMUSG00000005510	Ndufs3	-0.169	0.17676	0.313645
ENSMUSG00000005514	Por	-0.172	0.03383	0.0903567
ENSMUSG00000005533	Igf1r	-0.002	0.98962	0.996923
ENSMUSG00000005534	Insr	-0.135	0.49944	0.646708
ENSMUSG00000005547	Cyp2a5	0.16	0.70484	0.813035
ENSMUSG00000005553	Atp4a	2.373	0.00011	0.000769891
ENSMUSG00000005566	Trim28	-0.064	0.30434	0.459927
ENSMUSG00000005575	Ube2m	-0.376	0.00101	0.00517867
ENSMUSG00000005580	Adcy9	-0.108	0.73374	0.834182
ENSMUSG00000005583	Mef2c	1.576	0.0988	0.203943
ENSMUSG00000005609	Ctr9	-0.067	0.37921	0.535946
ENSMUSG00000005610	Eif4g2	-0.151	0.01223	0.0403759
ENSMUSG00000005615	Pcyt1a	-0.346	0.00394	0.0162242
ENSMUSG00000005621	Zfp592	-0.317	0.01117	0.0376595
ENSMUSG00000005625	Psmd4	-0.07	0.33303	0.488922
ENSMUSG00000005628	Tmod4	-0.37	0.60929	0.739283
ENSMUSG00000005656	Snx6	0.06	0.42569	0.578926
ENSMUSG00000005667	Mthfd2	0.372	0.00019	0.00124808
ENSMUSG00000005672	Kit	0.399	2e-05	0.000209151
ENSMUSG00000005674	Tomm40l	-0.01	0.96562	0.983743
ENSMUSG00000005677	Nr1i3	-0.33	0.49295	0.640981
ENSMUSG00000005681	Apoa2	-0.602	3e-05	0.000252551
ENSMUSG00000005682	Pan2	0.412	0.06838	0.154782
ENSMUSG00000005683	Cs	0.274	0.00757	0.0276936
ENSMUSG00000005686	Ampd3	0.197	0.5329	0.676142
ENSMUSG00000005687	Bcas2	-0.556	0	6.82155e-12
ENSMUSG00000005698	Ctcf	-0.223	0.00018	0.00120015
ENSMUSG00000005699	Pard6a	0.422	0.03009	0.0826065
ENSMUSG00000005705	Agrp	0.935	0.12017	0.236569
ENSMUSG00000005716	Pvalb	3.551	0.01476	0.0469728
ENSMUSG00000005718	Tfap4	0.173	0.40504	0.560334
ENSMUSG00000005732	Ranbp1	-0.111	0.11284	0.225473
ENSMUSG00000005774	Rfx5	-0.219	0.34941	0.505715
ENSMUSG00000005779	Psmb4	0.617	0	9.24544e-15
ENSMUSG00000005802	Slc30a4	0.618	0.01913	0.057761
ENSMUSG00000005803	Sqor	-1.249	0.15679	0.287662
ENSMUSG00000005804	Bloc1s6	-0.189	0.15196	0.281662
ENSMUSG00000005813	Metap1	-0.261	0.01029	0.0353137
ENSMUSG00000005823	Gpr108	0.059	0.74214	0.84079
ENSMUSG00000005836	Gata6	1.755	0.0005	0.00284086
ENSMUSG00000005846	Rsl1d1	-0.09	0.16147	0.29352
ENSMUSG00000005871	Apc	-0.652	0	5.31607e-13
ENSMUSG00000005873	Reep5	0.438	0	1.69792e-05
ENSMUSG00000005881	Ergic3	-0.029	0.76342	0.855005
ENSMUSG00000005882	Uqcc1	0.165	0.16447	0.297598
ENSMUSG00000005886	Ncoa2	0.034	0.83557	0.903404
ENSMUSG00000005892	Trh	1.268	0.04411	0.110245
ENSMUSG00000005893	Nr2c2	-0.305	0.00075	0.00404273
ENSMUSG00000005897	Nr2c1	-0.08	0.79944	0.878751
ENSMUSG00000005899	Smpd4	-0.738	0	2.63884e-09
ENSMUSG00000005907	Pex1	-0.414	0.00826	0.0296474
ENSMUSG00000005917	Otx1	0.869	4e-05	0.000322098
ENSMUSG00000005936	Kctd20	-0.076	0.62358	0.749893
ENSMUSG00000005947	Itgae	2.319	0.00241	0.010798
ENSMUSG00000005949	Ctns	-0.154	0.23392	0.382912
ENSMUSG00000005950	P2rx5	-0.409	0.17188	0.30707
ENSMUSG00000005951	Shpk	0.578	0.13965	0.26458
ENSMUSG00000005958	Ephb3	0.023	0.82947	0.899393
ENSMUSG00000005968	Tuft1	1.199	0	1.13093e-07
ENSMUSG00000005973	Rcn1	-0.168	0.02491	0.0713297
ENSMUSG00000005981	Trap1	0.188	0.05664	0.133458
ENSMUSG00000005982	Naa60	-0.028	0.86876	0.923816
ENSMUSG00000005983	1700037C18Rik	0.551	0.48946	0.637802
ENSMUSG00000005986	Ankrd13d	0.503	0.31796	0.473745
ENSMUSG00000006005	Tpr	-0.273	0	7.01651e-06
ENSMUSG00000006010	BC003331	0.295	0.00075	0.00403457
ENSMUSG00000006014	Prg4	0.173	0.84099	0.906295
ENSMUSG00000006019	Dhx34	0.079	0.72201	0.82612
ENSMUSG00000006021	Kptn	-0.634	0.04036	0.102954
ENSMUSG00000006024	Napa	0.027	0.77662	0.863968
ENSMUSG00000006050	Sra1	-0.196	0.02937	0.0810487
ENSMUSG00000006056	Calcoco2	-0.829	0	1.35564e-44
ENSMUSG00000006057	Atp5g1	0.035	0.66164	0.779487
ENSMUSG00000006058	Snf8	0.341	0.00286	0.012447
ENSMUSG00000006095	Tbcb	0.235	0.01042	0.0356521
ENSMUSG00000006127	Inpp5k	-0.153	0.38927	0.544712
ENSMUSG00000006134	Crkl	-0.224	0.01524	0.0481401
ENSMUSG00000006143	Upk3bl	0	1	1
ENSMUSG00000006154	Eps8l1	0.538	0.27894	0.435031
ENSMUSG00000006169	Clint1	-0.584	0	1.82659e-08
ENSMUSG00000006179	Prss16	0.917	6e-05	0.000448343
ENSMUSG00000006191	Cdkal1	0.066	0.63505	0.758494
ENSMUSG00000006200	Rhox6	1.843	0	4.06022e-11
ENSMUSG00000006205	Htra1	-0.109	0.32617	0.48185
ENSMUSG00000006215	Zbtb17	-0.06	0.70778	0.815321
ENSMUSG00000006216	Clcnkb	-0.446	0.38262	0.538831
ENSMUSG00000006218	Fam131c	0.14	0.71064	0.817546
ENSMUSG00000006219	Fblim1	0.062	0.41465	0.569206
ENSMUSG00000006221	Hspb7	-2.093	0.00438	0.0176601
ENSMUSG00000006235	Epor	0.927	0.27533	0.431318
ENSMUSG00000006241	Ccdc159	1.861	0.0314	0.0855373
ENSMUSG00000006262	Mob1b	-0.327	0.13125	0.253471
ENSMUSG00000006273	Atp6v1b2	0.117	0.09645	0.200326
ENSMUSG00000006276	Eps15l1	-0.268	0.01322	0.0429482
ENSMUSG00000006281	Tep1	-0.227	0.14666	0.274022
ENSMUSG00000006288	Ttc5	-0.153	0.2887	0.445514
ENSMUSG00000006289	Osgep	-0.422	0.00224	0.010173
ENSMUSG00000006299	Aamp	-0.437	0	9.35267e-06
ENSMUSG00000006301	Tmbim1	0.357	0.06701	0.152469
ENSMUSG00000006304	Arpc2	-0.006	0.9068	0.946709
ENSMUSG00000006307	Kmt2b	-0.628	0	2.71312e-08
ENSMUSG00000006310	Zbtb32	1.14	0.00021	0.0013375
ENSMUSG00000006311	Etv2	-0.711	0.45905	0.610483
ENSMUSG00000006313	Upk1a	1.891	0.00361	0.0150975
ENSMUSG00000006315	Tmem147	0.204	0.05352	0.127825
ENSMUSG00000006333	Rps9	0.509	0	3.51686e-19
ENSMUSG00000006335	Tfpt	-0.269	0.29986	0.455861
ENSMUSG00000006342	Susd2	0.158	0.48037	0.629845
ENSMUSG00000006344	Ggt5	4.174	0.00306	0.0131947
ENSMUSG00000006345	Ggt1	1.365	0.00037	0.00220422
ENSMUSG00000006356	Crip2	0.202	0.10975	0.22122
ENSMUSG00000006360	Crip1	0.537	0.03336	0.0895423
ENSMUSG00000006362	Cbfa2t3	1.681	0.01129	0.0379276
ENSMUSG00000006369	Fbln1	-0.653	0.00275	0.0120409
ENSMUSG00000006373	Pgrmc1	0.017	0.89333	0.939145
ENSMUSG00000006378	Gcat	0.129	0.25878	0.412498
ENSMUSG00000006386	Tek	1.887	0	1.22994e-06
ENSMUSG00000006390	Elovl1	-0.217	0.15547	0.28632
ENSMUSG00000006392	Med8	-0.069	0.53298	0.676189
ENSMUSG00000006398	Cdc20	0.154	0.20404	0.34764
ENSMUSG00000006403	Adamts4	-1.305	0.01095	0.0370728
ENSMUSG00000006411	Nectin4	-1.396	0.12707	0.247125
ENSMUSG00000006412	Pfdn2	0.097	0.30242	0.458281
ENSMUSG00000006418	Rnf114	0.456	0.00133	0.00656501
ENSMUSG00000006423	C330007P06Rik	0.024	0.93411	0.96378
ENSMUSG00000006435	Neurl1a	0.834	0	5.95797e-09
ENSMUSG00000006442	Srm	0.008	0.91812	0.953585
ENSMUSG00000006445	Epha2	-1.612	0	2.76114e-07
ENSMUSG00000006456	Rbm14	-0.224	0.09306	0.195093
ENSMUSG00000006457	Actn3	-0.988	0.02763	0.077354
ENSMUSG00000006463	Zdhhc24	0.408	0.2409	0.390932
ENSMUSG00000006464	Bbs1	-0.684	0.01414	0.0453029
ENSMUSG00000006469	Slc34a3	-0.816	0.24232	0.392416
ENSMUSG00000006471	Ndor1	0.111	0.59055	0.724152
ENSMUSG00000006476	Nsmf	0.278	0.40062	0.555925
ENSMUSG00000006494	Pdk1	-0.697	2e-05	0.000166672
ENSMUSG00000006498	Ptbp1	-0.132	0.0599	0.139627
ENSMUSG00000006517	Mvd	-0.514	0	3.49589e-05
ENSMUSG00000006519	Cyba	0.48	7e-05	0.000533433
ENSMUSG00000006522	Itih3	-0.47	0.035	0.0926362
ENSMUSG00000006526	Tmem110	0.221	0.11858	0.234353
ENSMUSG00000006527	Sfmbt1	-0.488	0.00069	0.00376754
ENSMUSG00000006529	Itih1	-1.035	0.00188	0.00884058
ENSMUSG00000006538	Ihh	1.337	0.31894	0.474497
ENSMUSG00000006546	Cryba2	2.117	0	1.28163e-07
ENSMUSG00000006567	Atp7b	2.202	0.00018	0.00121765
ENSMUSG00000006574	Slc4a1	0.083	0.9149	0.951529
ENSMUSG00000006575	Rundc3a	-0.912	0	2.07263e-09
ENSMUSG00000006576	Slc4a3	-0.105	0.53432	0.677133
ENSMUSG00000006585	Cdt1	0.26	0.00229	0.0103681
ENSMUSG00000006586	Runx1t1	-0.445	0.11165	0.223928
ENSMUSG00000006587	Snai3	4.003	0	1.47194e-07
ENSMUSG00000006589	Aprt	0.089	0.34423	0.500426
ENSMUSG00000006599	Gtf2h1	-0.018	0.79548	0.8766
ENSMUSG00000006611	Hfe	1.07	0.25861	0.412303
ENSMUSG00000006641	Slc5a6	0.349	0.26834	0.423213
ENSMUSG00000006642	Tcf23	-1.513	0.27074	0.425935
ENSMUSG00000006649	Nphs1	-2.545	0.01899	0.0574856
ENSMUSG00000006651	Aplp1	-0.759	7e-05	0.000547594
ENSMUSG00000006673	Qrich1	-0.077	0.49573	0.643375
ENSMUSG00000006675	P4htm	-0.502	0.04573	0.113174
ENSMUSG00000006676	Usp19	0.005	0.96932	0.986017
ENSMUSG00000006678	Pola1	-0.167	0.04701	0.115795
ENSMUSG00000006699	Cdc42	0.063	0.41006	0.56545
ENSMUSG00000006705	Pknox1	0.753	0	8.79139e-09
ENSMUSG00000006715	Gmnn	-0.013	0.92607	0.958915
ENSMUSG00000006717	Acot13	0.294	0.00075	0.00403013
ENSMUSG00000006720	Zfp184	0.077	0.77576	0.863403
ENSMUSG00000006728	Cdk4	-0.351	9e-05	0.000645934
ENSMUSG00000006731	B4galnt1	-0.511	0.01221	0.0403519
ENSMUSG00000006732	Mettl1	0.099	0.28794	0.444644
ENSMUSG00000006736	Tspan31	0.459	0.01281	0.0419286
ENSMUSG00000006740	Kif5b	-0.729	0	1.13809e-41
ENSMUSG00000006763	Saal1	0.2	0.18478	0.323726
ENSMUSG00000006764	Tph2	-1.674	0.22074	0.366671
ENSMUSG00000006782	Cnp	-0.935	0	1.05144e-05
ENSMUSG00000006784	Ttc25	-1.231	1e-05	5.69324e-05
ENSMUSG00000006800	Sulf2	0.16	0.06993	0.157507
ENSMUSG00000006818	Sod2	0.013	0.88367	0.934064
ENSMUSG00000006850	Tmco6	0.621	0.26202	0.416455
ENSMUSG00000006906	Stambp	0.035	0.90852	0.947756
ENSMUSG00000006920	Ezh1	-0.085	0.6458	0.766821
ENSMUSG00000006930	Hap1	-0.575	0	2.54264e-11
ENSMUSG00000006931	P3h4	0.056	0.77072	0.860013
ENSMUSG00000006932	Ctnnb1	0.52	0.02355	0.0681086
ENSMUSG00000006941	Eif1b	0.637	0	2.18813e-09
ENSMUSG00000006958	Chrd	-0.752	0.24931	0.401194
ENSMUSG00000006998	Psmd2	-0.306	3e-05	0.000261523
ENSMUSG00000007021	Syngr3	2.317	0.00114	0.00573467
ENSMUSG00000007029	Vars	-0.036	0.68611	0.798974
ENSMUSG00000007030	Vwa7	0	1	1
ENSMUSG00000007034	Slc44a4	-0.337	0.42916	0.582192
ENSMUSG00000007035	Msh5	0.332	0.54101	0.682824
ENSMUSG00000007036	Abhd16a	-0.099	0.72646	0.829707
ENSMUSG00000007038	Neu1	-0.326	0.00462	0.0184449
ENSMUSG00000007039	Ddah2	0.21	0.03802	0.0987242
ENSMUSG00000007041	Clic1	-0.271	0.01328	0.0430787
ENSMUSG00000007050	Lsm2	0.278	0.00307	0.0132297
ENSMUSG00000007080	Pole	-0.326	0.00045	0.00257873
ENSMUSG00000007097	Atp1a2	1.107	0.01985	0.0595422
ENSMUSG00000007107	Atp1a4	-1.76	0.1966	0.338223
ENSMUSG00000007122	Casq1	2.158	0.06331	0.145801
ENSMUSG00000007207	Stx1a	0.127	0.5966	0.728857
ENSMUSG00000007216	Zfp775	-0.184	0.24224	0.392376
ENSMUSG00000007279	Scube2	-0.096	0.95042	0.97469
ENSMUSG00000007338	Mrpl49	0.087	0.26548	0.42029
ENSMUSG00000007379	Dennd2c	-0.63	0	4.15741e-05
ENSMUSG00000007411	Mark3	-0.135	0.13756	0.262228
ENSMUSG00000007415	Gatad1	-0.54	0	3.07817e-05
ENSMUSG00000007458	M6pr	0.36	0.00431	0.0174228
ENSMUSG00000007476	Lrrc8a	0.108	0.52447	0.669113
ENSMUSG00000007564	Ppp2r1a	-0.195	0.05126	0.123867
ENSMUSG00000007570	Fance	0.1	0.51223	0.658799
ENSMUSG00000007589	Tinf2	-0.043	0.75294	0.847784
ENSMUSG00000007594	Hapln4	0.599	0.03563	0.0938087
ENSMUSG00000007603	Dus3l	-0.249	0.18654	0.325907
ENSMUSG00000007610	Gtpbp3	0.259	0.17793	0.314788
ENSMUSG00000007613	Tgfbr1	0.404	0.08348	0.179578
ENSMUSG00000007617	Homer1	-0.069	0.64104	0.76341
ENSMUSG00000007646	Rad51c	0.467	0.00024	0.00153905
ENSMUSG00000007655	Cav1	-1.013	0.27039	0.425506
ENSMUSG00000007656	Arpp19	-0.312	0	4.94914e-05
ENSMUSG00000007659	Bcl2l1	-0.545	0.00012	0.000865992
ENSMUSG00000007670	Khsrp	-0.316	2e-05	0.000143373
ENSMUSG00000007682	Dio2	-2.12	0.01117	0.0376478
ENSMUSG00000007721	Ccdc124	0.389	4e-05	0.000301423
ENSMUSG00000007739	Cct4	0.278	0.00092	0.00480349
ENSMUSG00000007777	0610009B22Rik	0.312	0.31984	0.475556
ENSMUSG00000007783	Cpt1c	0.039	0.79702	0.877434
ENSMUSG00000007805	Twist2	1.082	0.29933	0.455512
ENSMUSG00000007812	Zfp655	-0.181	0.13818	0.263033
ENSMUSG00000007815	Rhoa	0.012	0.88872	0.936299
ENSMUSG00000007817	Zmiz1	-0.722	0	1.63956e-16
ENSMUSG00000007827	Ankrd26	-0.278	0.00253	0.0112196
ENSMUSG00000007833	Aldh16a1	-0.3	0.00272	0.0119657
ENSMUSG00000007836	Hnrnpa0	0.191	0.00043	0.00248511
ENSMUSG00000007837	Prrg2	0.398	0.16082	0.292737
ENSMUSG00000007850	Hnrnph1	0.067	0.55153	0.691471
ENSMUSG00000007867	Ift43	-0.286	0.06761	0.153535
ENSMUSG00000007872	Id3	0.119	0.72323	0.827161
ENSMUSG00000007880	Arid1a	-0.701	0	2.33569e-16
ENSMUSG00000007888	Crlf1	0.18	0.78243	0.868049
ENSMUSG00000007891	Ctsd	0.522	0	2.19935e-06
ENSMUSG00000007892	Rplp1	0.546	0	1.72007e-07
ENSMUSG00000007907	Cabs1	1.315	0.08322	0.179155
ENSMUSG00000007908	Hmgcll1	2.727	0.00064	0.00354158
ENSMUSG00000007944	Ttc9b	-0.206	0.49023	0.638593
ENSMUSG00000007946	Phox2a	0.544	0.54638	0.687182
ENSMUSG00000007950	Abhd8	0.048	0.84523	0.908945
ENSMUSG00000007987	Ift22	-0.116	0.473	0.62287
ENSMUSG00000007989	Fzd3	0.367	0.01401	0.045012
ENSMUSG00000008028	1700008O03Rik	0.085	0.8791	0.931098
ENSMUSG00000008035	Mid1ip1	0.095	0.60878	0.739165
ENSMUSG00000008036	Ap2s1	-0.283	0.00394	0.0162242
ENSMUSG00000008090	Fgfrl1	0.319	0.21925	0.364814
ENSMUSG00000008129	4930432K21Rik	0.52	0.1751	0.311419
ENSMUSG00000008136	Fhl2	1.395	0.05064	0.122799
ENSMUSG00000008140	Emc10	-0.432	5e-05	0.00037091
ENSMUSG00000008153	Clstn3	0.334	0.13273	0.25545
ENSMUSG00000008167	Fbxw9	-0.027	0.85007	0.912449
ENSMUSG00000008193	Spib	2.214	0.13264	0.255361
ENSMUSG00000008200	Fnbp4	-0.208	0.01741	0.0536731
ENSMUSG00000008206	Cers4	0.962	0	1.24902e-14
ENSMUSG00000008226	Scrn3	0.631	0.02933	0.0809759
ENSMUSG00000008301	Phax	-0.215	0.00902	0.0317199
ENSMUSG00000008305	Tle1	-0.378	0.01722	0.0532265
ENSMUSG00000008307	1700109H08Rik	0.242	0.59659	0.728857
ENSMUSG00000008318	Relt	0.256	0.38229	0.538604
ENSMUSG00000008333	Snrpb2	0.238	0	4.61592e-05
ENSMUSG00000008348	Ubc	0.135	0.08569	0.183337
ENSMUSG00000008373	Prpf31	-0.567	0	2.20908e-08
ENSMUSG00000008384	Sertad1	-0.354	0.11563	0.229781
ENSMUSG00000008393	Carhsp1	0.48	0.00045	0.00259563
ENSMUSG00000008398	Elk3	-0.458	0.10573	0.214875
ENSMUSG00000008429	Herpud2	0.42	0.01019	0.0350434
ENSMUSG00000008435	Rdh13	0.365	0.01968	0.0591873
ENSMUSG00000008450	Nutf2	0.467	0.00334	0.0141413
ENSMUSG00000008461	Fut1	1.192	0.37634	0.5335
ENSMUSG00000008475	Arpc5	0.239	0.01776	0.0544664
ENSMUSG00000008489	Elavl2	0.306	0.00428	0.0173405
ENSMUSG00000008496	Pou2f2	-0.737	0.00875	0.0310151
ENSMUSG00000008540	Mgst1	-0.751	0.00064	0.00355202
ENSMUSG00000008575	Nfib	-0.496	0	3.2914e-07
ENSMUSG00000008601	Rab25	-1.403	0.00785	0.0284652
ENSMUSG00000008604	Ubqln4	-0.139	0.05397	0.128602
ENSMUSG00000008658	Rbfox1	4.399	0.00309	0.0132821
ENSMUSG00000008668	Rps18	0.483	0	5.42854e-08
ENSMUSG00000008682	Rpl10	0.416	0.00056	0.0031494
ENSMUSG00000008683	Rps15a	0.371	1e-05	9.31887e-05
ENSMUSG00000008690	Ncaph2	0.016	0.86324	0.920599
ENSMUSG00000008730	Hipk1	-0.046	0.758	0.851241
ENSMUSG00000008734	Gprc5b	0.827	9e-05	0.000680414
ENSMUSG00000008763	Man1a2	0.192	0.01161	0.0387606
ENSMUSG00000008822	Acyp1	0.166	0.54406	0.685472
ENSMUSG00000008855	Hdac5	0.151	0.41831	0.572753
ENSMUSG00000008859	Rala	-0.09	0.19565	0.337322
ENSMUSG00000008892	Vdac3	0.274	0.01631	0.0508613
ENSMUSG00000008958	Vps72	-0.182	0.09755	0.202055
ENSMUSG00000008976	Gabpa	-0.235	0.04674	0.115235
ENSMUSG00000008999	Bmp7	0.072	0.69342	0.805032
ENSMUSG00000009013	Dynll1	0.156	0.03925	0.100955
ENSMUSG00000009030	Pdcl	-0.198	0.34677	0.503074
ENSMUSG00000009035	Tmem184b	0.428	0.02146	0.0630842
ENSMUSG00000009073	Nf2	-0.322	1e-05	8.81777e-05
ENSMUSG00000009075	Cabp7	0.423	0.56896	0.706765
ENSMUSG00000009076	Zmat5	-0.081	0.59526	0.728008
ENSMUSG00000009079	Ewsr1	0.087	0.5108	0.657547
ENSMUSG00000009090	Ap1b1	-0.226	0.02796	0.0780303
ENSMUSG00000009092	Derl3	-1.904	0.00221	0.0100882
ENSMUSG00000009097	Tbx1	0.316	0.60513	0.735867
ENSMUSG00000009108	Gnat2	3.342	0.0204	0.0607653
ENSMUSG00000009112	Bcl2l13	0.145	0.16135	0.293373
ENSMUSG00000009145	Dqx1	0.255	0.18915	0.328975
ENSMUSG00000009207	Lnpk	0.394	0.00236	0.0106106
ENSMUSG00000009216	Fam163b	-0.338	0.74408	0.841881
ENSMUSG00000009248	Ascl2	-0.273	0.54956	0.689818
ENSMUSG00000009281	Rarres2	-0.591	0.03977	0.101981
ENSMUSG00000009291	Pttg1ip	0.255	0.00387	0.0160018
ENSMUSG00000009292	Trpm2	-1.475	0.2706	0.425799
ENSMUSG00000009293	Ube2g2	0.145	0.44651	0.598709
ENSMUSG00000009376	Met	0.756	0.03756	0.0978068
ENSMUSG00000009378	Slc16a12	0.525	0.59972	0.731145
ENSMUSG00000009394	Syn2	1.221	0.35321	0.509946
ENSMUSG00000009406	Elk1	-0.23	0.18309	0.321475
ENSMUSG00000009418	Nav1	-0.447	0	6.48483e-07
ENSMUSG00000009470	Tnpo1	-0.28	2e-05	0.000172525
ENSMUSG00000009487	Otog	2.182	0.09057	0.190971
ENSMUSG00000009535	Rnmt	0.151	0.12771	0.247907
ENSMUSG00000009549	Srp14	0.301	0.0005	0.00285432
ENSMUSG00000009555	Cdk9	-0.077	0.60628	0.736923
ENSMUSG00000009563	Tor2a	-0.351	0.17069	0.305303
ENSMUSG00000009566	Fpgs	-0.03	0.8885	0.936299
ENSMUSG00000009569	Mkl2	-0.324	0.10984	0.221271
ENSMUSG00000009575	Cbx5	-0.505	0	3.49116e-13
ENSMUSG00000009585	Apobec3	-0.083	0.55196	0.691651
ENSMUSG00000009596	Taf7l	2.112	0	8.20197e-26
ENSMUSG00000009614	Sardh	-0.617	0.01626	0.0507087
ENSMUSG00000009621	Vav2	0.699	0.0001	0.00074238
ENSMUSG00000009628	Tex15	1.904	0	2.67745e-35
ENSMUSG00000009630	Ppp2cb	-0.168	0.53074	0.674305
ENSMUSG00000009633	G0s2	1.026	0.0016	0.00772425
ENSMUSG00000009640	Dmap1	-0.148	0.24611	0.397256
ENSMUSG00000009646	Pla2g12b	0.075	0.86393	0.921019
ENSMUSG00000009647	Mcu	0.151	0.23452	0.383528
ENSMUSG00000009654	Oit3	1.232	0.25975	0.413501
ENSMUSG00000009670	Tex11	1.695	0	2.05929e-17
ENSMUSG00000009681	Bcr	-0.06	0.61969	0.747424
ENSMUSG00000009687	Fxyd5	2.023	0.00012	0.000828654
ENSMUSG00000009731	Kcnd1	0.083	0.85989	0.918612
ENSMUSG00000009733	Tfcp2	-0.245	0.1159	0.230164
ENSMUSG00000009734	Pou6f2	0.946	0.23572	0.384807
ENSMUSG00000009739	Pou6f1	0.299	0.1842	0.323056
ENSMUSG00000009741	Ubp1	0.059	0.44499	0.597371
ENSMUSG00000009772	Nuak2	0.159	0.51736	0.663125
ENSMUSG00000009828	Ick	-0.047	0.77733	0.864538
ENSMUSG00000009863	Sdhb	0.178	0.04947	0.120663
ENSMUSG00000009876	Cox4i2	0.57	0.60442	0.7354
ENSMUSG00000009894	Snap47	0.326	0.00538	0.0209828
ENSMUSG00000009905	Kdsr	0.011	0.9149	0.951529
ENSMUSG00000009907	Vps4b	0.168	0.04996	0.121653
ENSMUSG00000009927	Rps25	0.249	2e-05	0.000162566
ENSMUSG00000009941	Nxf2	3.337	0	1.71643e-05
ENSMUSG00000009995	Taz	-0.157	0.31051	0.465936
ENSMUSG00000010021	Kif19a	-0.452	0.29533	0.451491
ENSMUSG00000010025	Aldh3a2	0.362	0.00748	0.0274302
ENSMUSG00000010044	Zmynd10	-0.568	0.47304	0.622878
ENSMUSG00000010045	Tmem115	0.082	0.69652	0.807512
ENSMUSG00000010047	Hyal2	-0.045	0.86685	0.922592
ENSMUSG00000010048	Ifrd2	0.05	0.8079	0.883824
ENSMUSG00000010051	Hyal1	-0.494	0.08124	0.176026
ENSMUSG00000010054	Tusc2	0.23	0.21365	0.35855
ENSMUSG00000010057	Nprl2	0.137	0.31389	0.46936
ENSMUSG00000010064	Slc38a3	-0.684	0.03904	0.100527
ENSMUSG00000010066	Cacna2d2	0.299	0.05441	0.129427
ENSMUSG00000010067	Rassf1	0.244	0.01368	0.0441254
ENSMUSG00000010086	Rnf112	-0.259	0.65543	0.774728
ENSMUSG00000010095	Slc3a2	0.354	0.00019	0.00125157
ENSMUSG00000010097	Nxf1	-0.115	0.28985	0.446245
ENSMUSG00000010110	Stx5a	-0.19	0.12688	0.24683
ENSMUSG00000010122	Slc47a1	-0.403	0.35136	0.507873
ENSMUSG00000010136	Pifo	2.197	0.03512	0.0928216
ENSMUSG00000010142	Tnfrsf13b	-0.547	0.01194	0.0396631
ENSMUSG00000010154	Spire2	0.413	0.21737	0.362677
ENSMUSG00000010175	Prox1	0.1	0.6837	0.797277
ENSMUSG00000010277	2610507B11Rik	-0.241	0.0041	0.0167557
ENSMUSG00000010290	AI597479	-0.187	0.27957	0.435796
ENSMUSG00000010307	Tmem86a	0.689	0.10081	0.207089
ENSMUSG00000010342	Tex14	-0.481	0.00037	0.00222098
ENSMUSG00000010358	Ifi35	0.562	0.01833	0.0559072
ENSMUSG00000010362	Rdm1	0.245	0.00425	0.0172527
ENSMUSG00000010376	Nedd8	-0.151	0.07152	0.160129
ENSMUSG00000010392	Gosr1	-0.334	0.17271	0.308212
ENSMUSG00000010406	Mrpl52	-0.143	0.10011	0.205992
ENSMUSG00000010453	Kansl3	0.237	0.00141	0.00691307
ENSMUSG00000010461	Eya4	3.155	0.00099	0.00511882
ENSMUSG00000010476	Ebf3	1.325	0.02492	0.0713582
ENSMUSG00000010517	Faf1	0.096	0.23607	0.385143
ENSMUSG00000010529	Gm266	0.683	0.63268	0.756674
ENSMUSG00000010538	Tsacc	0.037	0.88445	0.93437
ENSMUSG00000010554	Mettl16	0.047	0.59833	0.729783
ENSMUSG00000010592	Dazl	2.067	0	5.34726e-53
ENSMUSG00000010601	Apol7a	-0.444	0.34102	0.497021
ENSMUSG00000010607	Pigyl	0.403	0.00299	0.0129422
ENSMUSG00000010608	Rbm25	-0.162	0.00476	0.0189627
ENSMUSG00000010609	Psen2	0.066	0.62823	0.753193
ENSMUSG00000010651	Acaa1b	-0.689	0	6.67328e-07
ENSMUSG00000010660	Plcd1	-1.222	0	7.86172e-10
ENSMUSG00000010663	Fads1	0.035	0.73017	0.831776
ENSMUSG00000010721	Lmbr1	0.319	0.14695	0.2744
ENSMUSG00000010751	Tnfrsf22	0.673	0.01521	0.0480508
ENSMUSG00000010755	Cars	-0.213	0.00719	0.0266564
ENSMUSG00000010760	Phlda2	1.56	0	2.65971e-05
ENSMUSG00000010796	Asz1	2.806	0.027	0.0759981
ENSMUSG00000010803	Gabra1	2.507	0.00145	0.00709294
ENSMUSG00000010825	Grid2ip	0.177	0.845	0.908798
ENSMUSG00000010830	Kdelr3	-0.005	0.97844	0.990567
ENSMUSG00000010911	Apip	0.345	0.03449	0.0916074
ENSMUSG00000010914	Pdhx	0.163	0.26209	0.416467
ENSMUSG00000010936	Vac14	-0.207	0.1041	0.212162
ENSMUSG00000011034	Slc5a1	0.321	0.70031	0.809903
ENSMUSG00000011096	Akt1s1	0.037	0.86525	0.921801
ENSMUSG00000011114	Tbrg1	-0.033	0.64064	0.763203
ENSMUSG00000011148	Adssl1	0.08	0.86261	0.920435
ENSMUSG00000011154	Cfap161	0.266	0.73146	0.832415
ENSMUSG00000011158	Brf1	-0.46	0.00065	0.00357071
ENSMUSG00000011179	Odc1	0.067	0.7066	0.814199
ENSMUSG00000011254	Thg1l	0.525	0.01428	0.0457042
ENSMUSG00000011256	Adam19	-0.545	0.00057	0.00320162
ENSMUSG00000011257	Pabpc4	0.316	0	5.80779e-06
ENSMUSG00000011263	Exoc3l2	-0.184	0.8443	0.90831
ENSMUSG00000011267	Zfp296	0.04	0.7556	0.849354
ENSMUSG00000011305	Plin5	-0.687	0.06337	0.145904
ENSMUSG00000011306	Sugp1	0.13	0.20513	0.348832
ENSMUSG00000011349	Dmrtc2	-0.158	0.7639	0.855371
ENSMUSG00000011382	Dhdh	-1.056	0	5.72034e-09
ENSMUSG00000011427	Zfp790	0.197	0.72602	0.829391
ENSMUSG00000011486	Slc25a41	0.503	0.61332	0.74228
ENSMUSG00000011589	Fsd1	0.105	0.78018	0.866616
ENSMUSG00000011658	Fuz	-0.5	0.05689	0.133933
ENSMUSG00000011751	Sptbn4	-0.603	0.01291	0.042155
ENSMUSG00000011752	Pgam1	-0.468	0.00072	0.00390454
ENSMUSG00000011831	Evi5	-0.035	0.6708	0.786704
ENSMUSG00000011832	Evi5l	-0.341	0.14226	0.268372
ENSMUSG00000011837	Snapc2	-0.219	0.11344	0.226329
ENSMUSG00000011877	Git1	0.101	0.42533	0.578654
ENSMUSG00000011884	Gltp	0.485	0.00043	0.00247721
ENSMUSG00000011958	Bnip2	0.026	0.79061	0.873393
ENSMUSG00000011960	Ccnt1	-0.009	0.88977	0.936939
ENSMUSG00000012017	Scarf2	1.347	0.03717	0.0970067
ENSMUSG00000012076	Brms1l	-0.112	0.59753	0.729477
ENSMUSG00000012114	Med15	-0.312	0.0007	0.00381963
ENSMUSG00000012117	Dhdds	-0.095	0.60784	0.738138
ENSMUSG00000012123	Crybg2	0.551	0.00722	0.0267309
ENSMUSG00000012126	Ubxn11	-0.13	0.7054	0.813372
ENSMUSG00000012282	Wnt8a	2.205	0.13873	0.263642
ENSMUSG00000012296	Tjap1	0.664	0	1.06278e-06
ENSMUSG00000012350	Ehf	0.022	0.98404	0.994029
ENSMUSG00000012396	Nanog	0.215	0.00819	0.029437
ENSMUSG00000012405	Rpl15	0.358	0.10169	0.208434
ENSMUSG00000012422	Tmem167	0.069	0.5714	0.708346
ENSMUSG00000012429	Mplkip	0.05	0.79511	0.876423
ENSMUSG00000012443	Kif11	-0.128	0.14316	0.269614
ENSMUSG00000012483	Rpa3	-0.6	0.04099	0.104154
ENSMUSG00000012519	Mlkl	1.074	0.09633	0.20015
ENSMUSG00000012535	Tnpo3	0.231	3e-05	0.000215749
ENSMUSG00000012609	Ttll5	0.02	0.88316	0.933982
ENSMUSG00000012640	Zfp715	0.481	0.05312	0.127104
ENSMUSG00000012705	Retn	1.397	0.00734	0.0270513
ENSMUSG00000012848	Rps5	0.41	0	3.9425e-12
ENSMUSG00000012889	Podnl1	-0.578	0.35881	0.515269
ENSMUSG00000013033	Adgrl1	0.651	0	4.02123e-08
ENSMUSG00000013076	Amotl1	-0.35	0.00174	0.00827499
ENSMUSG00000013089	Etv5	-0.452	0	2.29346e-05
ENSMUSG00000013150	Gfod2	0.618	1e-05	0.000131463
ENSMUSG00000013155	Enkd1	0.138	0.37218	0.529632
ENSMUSG00000013160	Atp6v0d1	0.009	0.89932	0.942631
ENSMUSG00000013236	Ptprs	0.246	0.01273	0.0417098
ENSMUSG00000013275	Slc41a1	0.016	0.90262	0.94409
ENSMUSG00000013367	Iglon5	1.81	0.01095	0.0370728
ENSMUSG00000013415	Igf2bp1	-0.804	0	2.19455e-35
ENSMUSG00000013418	B4galnt2	3.62	0.01625	0.0507
ENSMUSG00000013419	Zfp651	0.311	0.45733	0.609043
ENSMUSG00000013465	Nelfb	-0.058	0.65013	0.770388
ENSMUSG00000013483	Card14	-0.774	0.2649	0.419762
ENSMUSG00000013495	Tmem175	0.43	0.02805	0.0782526
ENSMUSG00000013523	Bcas1	0.667	0.24881	0.400552
ENSMUSG00000013539	Tango2	0.009	0.95262	0.976317
ENSMUSG00000013584	Aldh1a2	0.214	0.70119	0.810466
ENSMUSG00000013593	Ndufs2	0.058	0.50389	0.650979
ENSMUSG00000013611	Snx31	2.061	0.14888	0.277332
ENSMUSG00000013622	Atraid	-0.336	0.00695	0.0259249
ENSMUSG00000013629	Cad	0.225	0.0184	0.0560703
ENSMUSG00000013646	Sh3bp5l	-0.201	0.10777	0.21813
ENSMUSG00000013662	Atad1	0.871	0	4.58014e-09
ENSMUSG00000013663	Pten	-0.271	0.01556	0.0490018
ENSMUSG00000013698	Pea15a	-0.08	0.4707	0.621027
ENSMUSG00000013701	Timm23	-0.138	0.41208	0.566952
ENSMUSG00000013736	Trnt1	0.133	0.29625	0.452268
ENSMUSG00000013766	Ly6g6e	0.635	0.29594	0.451949
ENSMUSG00000013787	Ehmt2	-0.176	0.06643	0.151506
ENSMUSG00000013822	Elof1	-0.001	0.99314	0.998569
ENSMUSG00000013833	Med16	0.206	0.15484	0.285504
ENSMUSG00000013846	St3gal1	0.726	0.14735	0.275053
ENSMUSG00000013858	Tmem259	0.071	0.51425	0.660694
ENSMUSG00000013878	Rnf170	0.461	0.02968	0.0817643
ENSMUSG00000013921	Clip3	-0.887	0.01351	0.0436611
ENSMUSG00000013928	Thap8	1.14	0.03076	0.0840393
ENSMUSG00000013936	Myl2	0.803	0.42512	0.578654
ENSMUSG00000013973	Dedd	-0.079	0.53234	0.675708
ENSMUSG00000013974	Mcemp1	2.243	0.04411	0.110245
ENSMUSG00000013997	Nit1	0.073	0.62859	0.753344
ENSMUSG00000014030	Pax5	1.696	0.16169	0.293713
ENSMUSG00000014039	Prdm15	0.35	0.21631	0.361633
ENSMUSG00000014074	Rnf168	-0.5	0	9.04952e-09
ENSMUSG00000014075	Tctex1d2	0.587	0.00103	0.00526519
ENSMUSG00000014077	Chp1	0.01	0.9436	0.970823
ENSMUSG00000014158	Trpv4	0.562	0.13871	0.263642
ENSMUSG00000014164	Klhl3	1.554	5e-05	0.000367931
ENSMUSG00000014177	Tvp23b	0.401	0.00221	0.0100882
ENSMUSG00000014195	Dnajc7	-0.054	0.45832	0.609892
ENSMUSG00000014198	Zfp385c	2.213	0.15856	0.289899
ENSMUSG00000014226	Cacybp	0.219	5e-05	0.000376129
ENSMUSG00000014232	Cluap1	-0.087	0.59279	0.726054
ENSMUSG00000014243	Zswim7	0.141	0.3005	0.456326
ENSMUSG00000014245	Pigl	-0.017	0.87034	0.924558
ENSMUSG00000014294	Ndufa2	-0.04	0.63252	0.756668
ENSMUSG00000014301	Pam16	-0.042	0.73156	0.832415
ENSMUSG00000014303	Glis2	-0.378	0.06253	0.144441
ENSMUSG00000014313	Cox6c	0.537	0	7.96615e-13
ENSMUSG00000014329	Bicc1	0.662	1e-05	0.000116863
ENSMUSG00000014349	Ube2z	-0.151	0.1731	0.308773
ENSMUSG00000014353	Tmem87b	0.202	0.10234	0.20934
ENSMUSG00000014355	Anapc1	-0.363	0.00054	0.00307348
ENSMUSG00000014361	Mertk	0.469	0.00353	0.0148232
ENSMUSG00000014402	Tsg101	0.108	0.4317	0.584241
ENSMUSG00000014418	Hps5	0.036	0.81619	0.890116
ENSMUSG00000014426	Map3k4	-0.257	0.01157	0.0386616
ENSMUSG00000014444	Piezo1	-0.064	0.59575	0.728326
ENSMUSG00000014470	Rnf166	0.597	6e-05	0.000492595
ENSMUSG00000014496	Ankrd28	-0.393	0.00098	0.00505683
ENSMUSG00000014498	Ankrd52	-0.589	0.01326	0.0430433
ENSMUSG00000014504	Srp19	-0.31	0.00057	0.00318892
ENSMUSG00000014542	Clec4f	-2.025	0.0048	0.0190814
ENSMUSG00000014547	Wdfy2	0.016	0.91326	0.950503
ENSMUSG00000014550	Rbsn	0.038	0.81078	0.886166
ENSMUSG00000014551	Mrps25	0.072	0.4903	0.638632
ENSMUSG00000014554	Dguok	-0.031	0.87641	0.929238
ENSMUSG00000014592	Camta1	-0.092	0.51529	0.661277
ENSMUSG00000014599	Csf1	0.138	0.83587	0.903653
ENSMUSG00000014601	Strip1	-0.297	0.0042	0.0170983
ENSMUSG00000014602	Kif1a	1.892	0	5.81164e-13
ENSMUSG00000014606	Slc25a11	-0.545	0	1.62213e-05
ENSMUSG00000014633	Cmc2	0.133	0.20103	0.343487
ENSMUSG00000014668	Chfr	-0.233	0.01074	0.0365258
ENSMUSG00000014686	Ceacam16	0.509	0.1219	0.23932
ENSMUSG00000014704	Hoxa2	0.383	0.67619	0.791034
ENSMUSG00000014748	Tex261	0.335	0.00033	0.00202032
ENSMUSG00000014763	Fam120b	-0.139	0.4015	0.556899
ENSMUSG00000014767	Tbp	0.249	0.28665	0.443355
ENSMUSG00000014769	Psmb1	0.175	0.00143	0.00701562
ENSMUSG00000014771	Pdcd2	0.196	0.15844	0.289804
ENSMUSG00000014773	Dll1	1.031	0.2389	0.388533
ENSMUSG00000014776	Nol3	0.976	0.00289	0.012574
ENSMUSG00000014778	Fhod1	0.204	0.44944	0.601643
ENSMUSG00000014782	Plekhg4	1.315	0.16525	0.29854
ENSMUSG00000014786	Slc9a5	0.522	0.00929	0.0324844
ENSMUSG00000014791	Elmo3	-0.206	0.68362	0.797248
ENSMUSG00000014813	Stc1	-0.348	0.74055	0.839372
ENSMUSG00000014837	4931428F04Rik	-0.585	0.01171	0.0390499
ENSMUSG00000014846	Tppp3	1.415	0.00788	0.0285533
ENSMUSG00000014850	Msh3	0.017	0.85266	0.913949
ENSMUSG00000014856	Tmem208	0.23	0.03441	0.0914662
ENSMUSG00000014859	E2f4	0.085	0.56919	0.706768
ENSMUSG00000014867	Surf4	-0.329	0.00324	0.0137934
ENSMUSG00000014873	Surf2	-0.229	0.29592	0.451949
ENSMUSG00000014905	Dnajb9	-0.047	0.88057	0.931868
ENSMUSG00000014907	Naf1	0.14	0.19675	0.338447
ENSMUSG00000014932	Yes1	-0.017	0.90048	0.942974
ENSMUSG00000014956	Ppp1cb	-0.12	0.41217	0.567022
ENSMUSG00000014959	Gorasp2	-0.235	0.01822	0.0556457
ENSMUSG00000014980	Tsen15	0.233	0.16006	0.291683
ENSMUSG00000015001	Oc90	1.178	0.01941	0.0584839
ENSMUSG00000015002	Efr3a	-0.111	0.22677	0.374457
ENSMUSG00000015013	Trappc2l	-0.333	0.01269	0.0416127
ENSMUSG00000015016	Acsf3	0.505	0.09291	0.194959
ENSMUSG00000015023	Ddx19a	-0.18	0.06259	0.144546
ENSMUSG00000015027	Galns	0.038	0.83442	0.902805
ENSMUSG00000015053	Gata2	0.607	0.12936	0.25063
ENSMUSG00000015083	C8g	-0.51	0.03028	0.0830064
ENSMUSG00000015085	Entpd2	3.06	0.00084	0.0044431
ENSMUSG00000015087	Rabl6	-0.276	0.00056	0.00315321
ENSMUSG00000015090	Ptgds	-0.978	0.22654	0.374273
ENSMUSG00000015092	Edf1	0.312	0.00027	0.00168515
ENSMUSG00000015093	Clic3	2.459	0.04914	0.120003
ENSMUSG00000015094	Npdc1	0.061	0.81653	0.890211
ENSMUSG00000015095	Fbxw5	-0.107	0.57576	0.711466
ENSMUSG00000015112	Slc25a13	-0.113	0.0988	0.203943
ENSMUSG00000015120	Ube2i	0.239	0.01754	0.0539257
ENSMUSG00000015126	Tsr3	0.039	0.71037	0.817298
ENSMUSG00000015127	Unkl	2.489	0.00402	0.0164966
ENSMUSG00000015133	Lrrk1	-0.342	0.34793	0.504339
ENSMUSG00000015134	Aldh1a3	-0.51	0.00019	0.00124765
ENSMUSG00000015143	Actn1	-0.195	0.0157	0.0492492
ENSMUSG00000015149	Sirt2	-0.196	0.26518	0.419992
ENSMUSG00000015165	Hnrnpl	-0.109	0.17717	0.31398
ENSMUSG00000015176	Nolc1	-0.25	0.00013	0.000881503
ENSMUSG00000015189	Casd1	0.156	0.65871	0.776899
ENSMUSG00000015202	Cnksr3	0.006	0.98322	0.993394
ENSMUSG00000015214	Mtmr1	-0.309	0.39158	0.546833
ENSMUSG00000015217	Hmgb3	0.292	0.04882	0.119357
ENSMUSG00000015222	Map2	1.354	0.00062	0.00344689
ENSMUSG00000015224	Cyp2j9	1.293	0.28333	0.439882
ENSMUSG00000015243	Abca1	-1.097	0	1.50498e-05
ENSMUSG00000015247	Nipsnap3b	-0.129	0.49109	0.639298
ENSMUSG00000015289	Lage3	-0.322	0.01569	0.0492331
ENSMUSG00000015290	Ubl4a	-0.431	7e-05	0.000536501
ENSMUSG00000015291	Gdi1	0.174	0.31679	0.472316
ENSMUSG00000015305	Sash1	-0.499	2e-05	0.000146271
ENSMUSG00000015312	Gadd45b	-0.603	2e-05	0.000200522
ENSMUSG00000015314	Slamf6	1.063	0.4227	0.576645
ENSMUSG00000015335	Zdhhc12	-0.072	0.57595	0.71165
ENSMUSG00000015337	Endog	-0.064	0.72131	0.825714
ENSMUSG00000015340	Cybb	0.173	0.83816	0.904606
ENSMUSG00000015341	Golga7	0.847	0.0001	0.00073452
ENSMUSG00000015342	Xk	0.205	0.6889	0.801283
ENSMUSG00000015354	Pcolce2	1.447	0	9.16948e-10
ENSMUSG00000015357	Clpx	-0.12	0.46528	0.616295
ENSMUSG00000015363	Trabd	0.417	0.00599	0.0229481
ENSMUSG00000015365	Mov10l1	2.446	0	2.0306e-41
ENSMUSG00000015377	Dennd6b	0.413	0.17795	0.314795
ENSMUSG00000015452	Ager	-1.364	0.01407	0.0451344
ENSMUSG00000015461	Atf6b	-0.743	2e-05	0.000205125
ENSMUSG00000015467	Egfl8	-0.107	0.90787	0.947479
ENSMUSG00000015468	Notch4	-0.516	0.12937	0.25063
ENSMUSG00000015474	Ppt2	0.07	0.80767	0.883824
ENSMUSG00000015478	Rnf5	0.448	0.19559	0.337256
ENSMUSG00000015488	Cacfd1	0.013	0.93156	0.962336
ENSMUSG00000015501	Hivep2	0.646	0.00362	0.0151173
ENSMUSG00000015522	Arnt	-0.259	0.07819	0.170905
ENSMUSG00000015536	Mocs2	0.035	0.8056	0.882151
ENSMUSG00000015542	Nat9	-0.021	0.9001	0.942974
ENSMUSG00000015568	Lpl	0.869	0	1.21553e-20
ENSMUSG00000015575	Atp6v0e	0.426	0.00075	0.00406743
ENSMUSG00000015579	Nkx2-5	2.305	0.00096	0.00498061
ENSMUSG00000015597	Zfp318	-0.705	0	5.18555e-12
ENSMUSG00000015599	Ttbk1	-1.609	0.00027	0.00165871
ENSMUSG00000015605	Srf	0.596	5e-05	0.000404757
ENSMUSG00000015619	Gata3	-0.184	0.49384	0.641721
ENSMUSG00000015647	Lama5	0.386	0.00244	0.0109169
ENSMUSG00000015652	Steap1	1.3	3e-05	0.000245791
ENSMUSG00000015653	Steap2	0.238	0.40538	0.560708
ENSMUSG00000015656	Hspa8	0.027	0.79204	0.874328
ENSMUSG00000015659	Serac1	0.723	0.01459	0.0464692
ENSMUSG00000015668	Pdzd11	0.003	0.97253	0.987815
ENSMUSG00000015671	Psma2	-0.115	0.22605	0.373687
ENSMUSG00000015672	Mrpl32	-0.375	0.00649	0.0244467
ENSMUSG00000015697	Setdb1	-0.547	1e-05	5.58138e-05
ENSMUSG00000015702	Anxa9	2.052	0.13274	0.25545
ENSMUSG00000015709	Arnt2	0.127	0.67827	0.79288
ENSMUSG00000015711	Prune1	0.055	0.71853	0.823453
ENSMUSG00000015714	Cers2	-0.114	0.42877	0.581925
ENSMUSG00000015733	Capza2	0.022	0.78872	0.872244
ENSMUSG00000015745	Plekho1	0.362	0.24728	0.398542
ENSMUSG00000015747	Vps45	0.338	0.02487	0.0712542
ENSMUSG00000015748	Prpf3	-0.079	0.30083	0.456595
ENSMUSG00000015749	Anp32e	-0.507	0	2.88474e-08
ENSMUSG00000015750	Aph1a	0.264	0.07203	0.161068
ENSMUSG00000015755	Tab2	0.053	0.56233	0.700291
ENSMUSG00000015757	Ppil4	-0.263	0.00306	0.013167
ENSMUSG00000015759	Cnih1	0.493	3e-05	0.000286973
ENSMUSG00000015766	Eps8	-0.124	0.32513	0.480944
ENSMUSG00000015776	Med22	-0.076	0.59781	0.729477
ENSMUSG00000015787	Abo	0.493	0.29372	0.449964
ENSMUSG00000015790	Surf1	-0.079	0.63675	0.759896
ENSMUSG00000015804	Med28	-0.004	0.97093	0.986837
ENSMUSG00000015806	Qdpr	-0.126	0.06125	0.142225
ENSMUSG00000015812	Gnrh1	0.399	0.32363	0.47949
ENSMUSG00000015837	Sqstm1	0.099	0.12837	0.249031
ENSMUSG00000015839	Nfe2l2	-0.091	0.11206	0.22457
ENSMUSG00000015843	Rxrg	2.218	0.13372	0.256704
ENSMUSG00000015846	Rxra	0.316	0.02038	0.0607291
ENSMUSG00000015850	Adamtsl4	0.112	0.76581	0.856667
ENSMUSG00000015854	Cd5l	-0.234	0.74336	0.841799
ENSMUSG00000015869	Prpsap1	0.363	2e-05	0.000208489
ENSMUSG00000015879	Fam184b	1.375	0.16474	0.297956
ENSMUSG00000015880	Ncapg	0.279	0.00077	0.00415302
ENSMUSG00000015882	Lcorl	0.153	0.24592	0.397072
ENSMUSG00000015889	Lta4h	0.481	0.02016	0.0602218
ENSMUSG00000015890	Amdhd1	-0.699	0.13692	0.261356
ENSMUSG00000015932	Dstn	-0.199	0.00498	0.0196379
ENSMUSG00000015937	H2afy	0.111	0.06591	0.15053
ENSMUSG00000015942	Gtf2ird2	-0.707	0.00902	0.0317114
ENSMUSG00000015943	Bola1	0.028	0.83935	0.905321
ENSMUSG00000015944	Gatsl2	-0.123	0.7192	0.8241
ENSMUSG00000015950	Ncf1	0.381	0.72769	0.830037
ENSMUSG00000015957	Wnt11	0.139	0.89598	0.940944
ENSMUSG00000015961	Adss	-0.179	0.02311	0.0670982
ENSMUSG00000015966	Il17rb	-0.226	0.84479	0.908656
ENSMUSG00000015968	Cacna1d	0.762	0.30072	0.456484
ENSMUSG00000015970	Chdh	-1.082	0.07671	0.168614
ENSMUSG00000015971	Actr8	-0.048	0.73943	0.83848
ENSMUSG00000015980	Lrrc27	-0.094	0.8215	0.89326
ENSMUSG00000015981	Stk32c	0.994	0.19613	0.337775
ENSMUSG00000015994	Fnta	0.051	0.59201	0.725501
ENSMUSG00000016018	Skiv2l2	-0.543	0	1.19122e-11
ENSMUSG00000016024	Lbp	0.288	0.55763	0.695974
ENSMUSG00000016028	Celsr1	0.042	0.7907	0.873393
ENSMUSG00000016128	Stard13	0.928	0.27478	0.430842
ENSMUSG00000016150	Tenm1	1.211	0.37645	0.533608
ENSMUSG00000016179	Camk1g	-0.694	0.53791	0.680055
ENSMUSG00000016181	Diexf	-0.077	0.47031	0.620829
ENSMUSG00000016194	Hsd11b1	0.503	0.21466	0.359717
ENSMUSG00000016200	Syt14	-0.021	0.88502	0.93437
ENSMUSG00000016206	H2-M3	0.425	0.64807	0.768703
ENSMUSG00000016239	Lonrf3	0.864	0.0258	0.0733122
ENSMUSG00000016252	Atp5e	-0.092	0.30273	0.458492
ENSMUSG00000016253	Nelfcd	-0.42	1e-05	8.08933e-05
ENSMUSG00000016256	Ctsz	0.622	0	8.32155e-06
ENSMUSG00000016257	Prelid3b	-0.017	0.86275	0.92052
ENSMUSG00000016262	Sertad4	1.045	0.04335	0.108796
ENSMUSG00000016308	Ube2a	0.754	0	2.51176e-08
ENSMUSG00000016319	Slc25a5	0.262	0.12008	0.236463
ENSMUSG00000016344	Ppdpf	-0.267	0.12712	0.247125
ENSMUSG00000016346	Kcnq2	0.97	0.00394	0.0162242
ENSMUSG00000016349	Eef1a2	0.545	0.19383	0.335275
ENSMUSG00000016356	Col20a1	-0.64	0.14078	0.266127
ENSMUSG00000016382	Pls3	0.38	0.01018	0.0350434
ENSMUSG00000016386	Mpped2	-0.133	0.48649	0.63508
ENSMUSG00000016409	Nkap	-0.478	2e-05	0.000161405
ENSMUSG00000016427	Ndufa1	0.25	0.10519	0.213983
ENSMUSG00000016458	Wt1	1.917	0.09068	0.191102
ENSMUSG00000016477	E2f3	-0.258	0.07729	0.169469
ENSMUSG00000016481	Cr1l	0.1	0.42105	0.575009
ENSMUSG00000016487	Ppfibp1	-0.42	5e-05	0.000414244
ENSMUSG00000016493	Cd46	1.74	0.22132	0.367445
ENSMUSG00000016494	Cd34	1.978	0	1.40685e-05
ENSMUSG00000016495	Plgrkt	0.26	0.3043	0.459927
ENSMUSG00000016496	Cd274	-1.719	0.19343	0.33481
ENSMUSG00000016503	Gtf3a	0.253	0.03849	0.0995685
ENSMUSG00000016510	Mtif3	-0.217	0.14474	0.271567
ENSMUSG00000016520	Lnx2	0.474	0.03643	0.0955174
ENSMUSG00000016526	Dyrk3	0.133	0.2897	0.446245
ENSMUSG00000016528	Mapkapk2	0.267	0.02821	0.0785588
ENSMUSG00000016534	Lamp2	0.181	0.0212	0.0625086
ENSMUSG00000016541	Atxn10	-0.109	0.04721	0.116222
ENSMUSG00000016552	Foxred2	1.226	0	4.44401e-06
ENSMUSG00000016554	Eif3d	0.278	0.00168	0.00805111
ENSMUSG00000016559	H3f3b	0.604	0	4.1958e-20
ENSMUSG00000016619	Nup50	-0.278	0.00104	0.00530406
ENSMUSG00000016624	Phf21b	1.115	1e-05	6.55811e-05
ENSMUSG00000016626	Nlrp14	1.303	0.0089	0.031384
ENSMUSG00000016637	Ift27	0.302	0.24679	0.397993
ENSMUSG00000016664	Pacsin2	-0.151	0.26203	0.416455
ENSMUSG00000016756	Cmah	-1.071	0.03176	0.0862524
ENSMUSG00000016757	Ttll12	0.189	0.05186	0.124944
ENSMUSG00000016758	Bik	-0.032	0.95894	0.980071
ENSMUSG00000016763	Scube1	0.489	0.43769	0.590235
ENSMUSG00000016831	Tox4	-0.106	0.38201	0.538475
ENSMUSG00000016833	Mrps18c	0.267	0.04293	0.108136
ENSMUSG00000016918	Sulf1	0.16	0.64098	0.76341
ENSMUSG00000016921	Srsf6	-0.142	0.05205	0.125225
ENSMUSG00000016933	Plcg1	-0.421	1e-05	8.64781e-05
ENSMUSG00000016940	Kctd2	-0.484	0	2.91306e-05
ENSMUSG00000016942	Tmprss6	-1.025	0.04325	0.108594
ENSMUSG00000016946	Kctd5	0.294	0.15569	0.286608
ENSMUSG00000016984	Etaa1	-0.233	0.05747	0.135028
ENSMUSG00000016995	Matn4	1.686	3e-05	0.0002667
ENSMUSG00000017009	Sdc4	0.751	0	8.30558e-12
ENSMUSG00000017057	Il13ra1	0.464	0.37848	0.535196
ENSMUSG00000017119	Nbr1	-0.118	0.40414	0.559593
ENSMUSG00000017132	Cyth1	-0.575	0.30478	0.460278
ENSMUSG00000017144	Rnd3	0.572	0.00032	0.00195115
ENSMUSG00000017146	Brca1	-0.183	0.13144	0.253623
ENSMUSG00000017167	Cntnap1	0.325	0.7511	0.846637
ENSMUSG00000017176	Nt5c3b	-0.077	0.67427	0.78979
ENSMUSG00000017188	Coa3	-0.372	5e-05	0.000365215
ENSMUSG00000017204	Gsdma	0.232	0.56564	0.703254
ENSMUSG00000017210	Med24	-0.204	0.36554	0.52265
ENSMUSG00000017221	Psmd3	0.511	0	2.43584e-13
ENSMUSG00000017264	Exosc10	-0.001	0.99154	0.997655
ENSMUSG00000017286	Glod4	-0.456	0.01065	0.0362784
ENSMUSG00000017288	Vps53	-0.004	0.97052	0.986676
ENSMUSG00000017291	Taok1	-0.471	0	1.13215e-06
ENSMUSG00000017299	Dnttip1	0.165	0.20486	0.348483
ENSMUSG00000017300	Tnnc2	0.991	0.18558	0.324661
ENSMUSG00000017307	Acot8	0.236	0.13541	0.259257
ENSMUSG00000017309	Cd300lg	-0.818	0.45099	0.60326
ENSMUSG00000017311	Pyy	4.534	0.00079	0.00421191
ENSMUSG00000017314	Mpp2	-0.076	0.85458	0.915389
ENSMUSG00000017344	Vtn	-0.567	0.0053	0.020697
ENSMUSG00000017376	Nlk	0.466	3e-05	0.000245919
ENSMUSG00000017386	Traf4	0.188	0.25821	0.411896
ENSMUSG00000017390	Aldoc	-0.978	0	2.35067e-08
ENSMUSG00000017400	Stac2	0.428	0.05139	0.124108
ENSMUSG00000017404	Rpl19	0.156	0.04245	0.107181
ENSMUSG00000017405	Nek8	-0.448	0.06276	0.144829
ENSMUSG00000017417	Plxdc1	0.915	0.17318	0.308831
ENSMUSG00000017418	Arl5b	-0.517	1e-05	0.000127942
ENSMUSG00000017421	Zfp207	0.191	0.00171	0.00813667
ENSMUSG00000017428	Psmd11	-0.12	0.11466	0.228105
ENSMUSG00000017453	Pipox	0.272	0.3439	0.50012
ENSMUSG00000017466	Timp2	1.093	0	1.71076e-19
ENSMUSG00000017478	Zc3h18	-0.137	0.11014	0.221766
ENSMUSG00000017485	Top2b	-0.347	0	3.36767e-05
ENSMUSG00000017491	Rarb	0.259	0.42528	0.578654
ENSMUSG00000017493	Igfbp4	-0.568	0.00063	0.00349036
ENSMUSG00000017499	Cdc6	0.068	0.62942	0.754048
ENSMUSG00000017548	Suz12	-0.323	0	2.42139e-07
ENSMUSG00000017550	Atad5	-0.127	0.19648	0.338131
ENSMUSG00000017561	Crlf3	-0.069	0.51204	0.658647
ENSMUSG00000017607	Tns4	1.484	0.29454	0.450663
ENSMUSG00000017615	Tnfaip1	0.154	0.13345	0.25634
ENSMUSG00000017631	Abr	0.064	0.74547	0.842785
ENSMUSG00000017639	Rab11fip4	0.555	0.0002	0.00128152
ENSMUSG00000017652	Cd40	2.018	5e-05	0.000427043
ENSMUSG00000017664	Slc35c2	0.536	0	9.24993e-06
ENSMUSG00000017667	Zfp334	0.702	0.01125	0.0378642
ENSMUSG00000017670	Elmo2	0.6	6e-05	0.000471891
ENSMUSG00000017677	Wsb1	0.06	0.61191	0.741209
ENSMUSG00000017679	Ttpal	1.337	0.00316	0.0135511
ENSMUSG00000017686	Rhot1	0.074	0.49122	0.639415
ENSMUSG00000017692	Rhbdl3	1.334	0.07387	0.163919
ENSMUSG00000017697	Ada	0.484	0.41669	0.5714
ENSMUSG00000017707	Serinc3	0.516	0	7.31353e-07
ENSMUSG00000017715	Pgs1	0.237	0.08249	0.178052
ENSMUSG00000017716	Birc5	0.35	0	3.62722e-06
ENSMUSG00000017718	Afmid	0.571	0.16124	0.293344
ENSMUSG00000017721	Pigt	0.107	0.44684	0.598943
ENSMUSG00000017723	Wfdc2	0.862	0	8.9444e-28
ENSMUSG00000017724	Etv4	-1.977	0	9.19019e-15
ENSMUSG00000017734	Dbndd2	0.992	0.07684	0.168804
ENSMUSG00000017737	Mmp9	2.494	0	1.12468e-05
ENSMUSG00000017740	Slc12a5	0.453	0.52452	0.669113
ENSMUSG00000017747	Ghdc	0.159	0.42937	0.582326
ENSMUSG00000017754	Pltp	0.408	0.09335	0.19562
ENSMUSG00000017756	Slc12a7	0.308	0.01004	0.03466
ENSMUSG00000017760	Ctsa	-0.324	6e-05	0.000490076
ENSMUSG00000017764	Zswim1	0.231	0.17045	0.304893
ENSMUSG00000017765	Slc12a4	0.654	0.0008	0.00426633
ENSMUSG00000017774	Myo1c	-0.676	0	1.50749e-07
ENSMUSG00000017776	Crk	-0.135	0.28697	0.443613
ENSMUSG00000017778	Cox7c	0.501	0.00042	0.00245061
ENSMUSG00000017781	Pitpna	-0.113	0.34066	0.49685
ENSMUSG00000017801	Mlx	-0.404	0.00286	0.012447
ENSMUSG00000017802	Retreg3	0.301	0.05358	0.127899
ENSMUSG00000017817	Jph2	0.245	0.5457	0.686765
ENSMUSG00000017830	Dhx58	0.134	0.89545	0.940694
ENSMUSG00000017831	Rab5a	-0.33	0.15352	0.283736
ENSMUSG00000017837	Nkiras2	0.518	0.00011	0.00078924
ENSMUSG00000017843	Ppp2r5c	0.066	0.1994	0.341513
ENSMUSG00000017858	Ift52	0.01	0.91945	0.954436
ENSMUSG00000017861	Mybl2	-0.324	0	4.97528e-05
ENSMUSG00000017868	Sgk2	-0.44	0.15539	0.286315
ENSMUSG00000017897	Eya2	1.179	0.04665	0.115058
ENSMUSG00000017929	B4galt5	-0.403	0.00572	0.022083
ENSMUSG00000017943	Gdap1l1	0.489	0.19608	0.33773
ENSMUSG00000017950	Hnf4a	-0.389	0.34081	0.496949
ENSMUSG00000017969	Ptgis	0.394	0.06577	0.150226
ENSMUSG00000017978	Cadps2	0.657	0.29424	0.450416
ENSMUSG00000017999	Ddx27	-0.123	0.09516	0.19851
ENSMUSG00000018001	Cyth3	1.017	0.00064	0.00352524
ENSMUSG00000018008	Cyth4	0.991	0.18498	0.323895
ENSMUSG00000018012	Rac3	0.107	0.87507	0.927979
ENSMUSG00000018040	Rrp7a	0.379	0.17793	0.314788
ENSMUSG00000018042	Cyb5r3	-0.962	0	1.26039e-19
ENSMUSG00000018068	Ints2	-0.01	0.93976	0.967859
ENSMUSG00000018076	Med13l	-0.168	0.00433	0.0174972
ENSMUSG00000018102	Hist1h2bc	-0.925	0.00022	0.00141041
ENSMUSG00000018126	Baiap2l2	-0.447	0.41327	0.567847
ENSMUSG00000018143	Mafk	1.168	0.00212	0.00975349
ENSMUSG00000018160	Med1	-0.219	0.0074	0.0272288
ENSMUSG00000018166	Erbb3	-0.695	0.00087	0.00457489
ENSMUSG00000018167	Stard3	0.168	0.35373	0.510325
ENSMUSG00000018168	Ikzf3	3.969	0.00753	0.0275768
ENSMUSG00000018169	Mfng	1.761	0.00222	0.0101247
ENSMUSG00000018171	Vmp1	-0.097	0.49517	0.64302
ENSMUSG00000018189	Uchl5	-0.44	0	1.79297e-07
ENSMUSG00000018196	Glrx2	0.459	0	4.83048e-06
ENSMUSG00000018199	Trove2	-0.329	0.00978	0.0339084
ENSMUSG00000018209	Stk4	-0.309	0.00018	0.00118889
ENSMUSG00000018217	Pmp22	0.359	0.58454	0.719286
ENSMUSG00000018238	Gdf9	3.151	0.00335	0.0142027
ENSMUSG00000018239	Zcchc10	-0.533	0	1.33941e-10
ENSMUSG00000018263	Tbx5	-0.009	0.99181	0.99774
ENSMUSG00000018286	Psmb6	0.174	0.00762	0.0277826
ENSMUSG00000018287	Spag7	-0.903	0	1.24519e-09
ENSMUSG00000018293	Pfn1	0.198	0.41529	0.569878
ENSMUSG00000018322	Tomm34	0.246	0.07068	0.158752
ENSMUSG00000018326	Ywhab	0.079	0.15945	0.291011
ENSMUSG00000018334	Ksr1	-0.353	0.02801	0.0781728
ENSMUSG00000018339	Gpx3	-1.189	0	3.44951e-17
ENSMUSG00000018340	Anxa6	-0.372	0.00032	0.00197212
ENSMUSG00000018347	Zkscan6	0.097	0.65821	0.776659
ENSMUSG00000018362	Kpna2	-0.606	0.0186	0.0564808
ENSMUSG00000018363	Smurf2	0.039	0.76549	0.85655
ENSMUSG00000018372	Cep95	0.098	0.47001	0.620643
ENSMUSG00000018377	Vezf1	-0.177	0.10377	0.211771
ENSMUSG00000018378	Cuedc1	-0.449	0.01021	0.0350813
ENSMUSG00000018379	Srsf1	0.117	0.15522	0.286067
ENSMUSG00000018381	Abi3	-0.87	0.1556	0.286497
ENSMUSG00000018387	Shroom1	0.03	0.95457	0.977802
ENSMUSG00000018395	Kif3a	-0.162	0.1711	0.305962
ENSMUSG00000018398	Sept8	0.357	0.0094	0.0327767
ENSMUSG00000018401	Mtmr4	-0.063	0.66161	0.779487
ENSMUSG00000018405	Mrm1	0.943	0	2.83831e-10
ENSMUSG00000018411	Mapt	-0.293	0	4.12049e-06
ENSMUSG00000018412	Kansl1	-0.22	0.02553	0.0727335
ENSMUSG00000018415	Gid4	0.036	0.81357	0.888049
ENSMUSG00000018417	Myo1b	0.08	0.23218	0.38097
ENSMUSG00000018425	Dhx40	0.025	0.77814	0.865075
ENSMUSG00000018427	Ypel2	0.87	0	8.9147e-06
ENSMUSG00000018428	Akap1	0.551	0	9.2297e-06
ENSMUSG00000018433	Nol11	0.234	0.00275	0.0120423
ENSMUSG00000018442	Derl2	-0.038	0.7631	0.855
ENSMUSG00000018446	C1qbp	-0.125	0.12774	0.247933
ENSMUSG00000018449	Rpain	-0.311	0.14565	0.272693
ENSMUSG00000018451	6330403K07Rik	0.608	0.34986	0.506216
ENSMUSG00000018459	Slc13a3	1.376	0.31573	0.471139
ENSMUSG00000018470	Kcnab3	0.506	0.12331	0.241463
ENSMUSG00000018474	Chd3	-0.303	0.00599	0.0229564
ENSMUSG00000018476	Kdm6b	0.051	0.68251	0.796513
ENSMUSG00000018479	1700125H20Rik	0.719	0.63532	0.758703
ENSMUSG00000018481	Appbp2	-0.288	0.00297	0.0128707
ENSMUSG00000018500	Adora2b	0.985	0.02851	0.0791774
ENSMUSG00000018501	Ncor1	-0.608	0	6.77272e-39
ENSMUSG00000018507	Trpv2	-0.136	0.80214	0.879996
ENSMUSG00000018509	Cenpv	0.144	0.2018	0.344539
ENSMUSG00000018537	Pcgf2	-0.066	0.41881	0.573119
ENSMUSG00000018541	Cwc25	-0.181	0.07387	0.163919
ENSMUSG00000018543	1700001P01Rik	-1.791	0.17332	0.308945
ENSMUSG00000018547	Pip4k2b	-0.056	0.70846	0.815847
ENSMUSG00000018548	Trim37	-0.303	1e-05	8.31796e-05
ENSMUSG00000018554	Ybx2	0.909	0.00222	0.0101299
ENSMUSG00000018559	Ctdnep1	-0.274	0.14914	0.277759
ENSMUSG00000018565	Elp5	-0.025	0.78798	0.871605
ENSMUSG00000018566	Slc2a4	0.139	0.76187	0.854191
ENSMUSG00000018567	Gabarap	-0.184	0.04205	0.106353
ENSMUSG00000018569	Cldn7	1.29	9e-05	0.000635225
ENSMUSG00000018570	2810408A11Rik	0.01	0.97622	0.989811
ENSMUSG00000018572	Phf23	-0.219	0.00658	0.024731
ENSMUSG00000018574	Acadvl	0.067	0.70842	0.815847
ENSMUSG00000018581	Dnah11	0.609	0.64928	0.769625
ENSMUSG00000018583	G3bp1	0.299	0	1.44257e-05
ENSMUSG00000018585	Atox1	-0.064	0.37162	0.528979
ENSMUSG00000018593	Sparc	-0.641	0	2.86881e-20
ENSMUSG00000018599	Mief2	-0.232	0.2827	0.439177
ENSMUSG00000018604	Tbx3	-0.469	0	1.23222e-19
ENSMUSG00000018648	Dusp14	0.402	0	6.54908e-06
ENSMUSG00000018651	Tada2a	0.36	0	8.37607e-07
ENSMUSG00000018654	Ikzf1	1.316	0.33967	0.495645
ENSMUSG00000018659	Pnpo	-0.174	0.20564	0.349136
ENSMUSG00000018661	Cog1	-0.36	0.07786	0.170391
ENSMUSG00000018666	Cbx1	0.245	0.00013	0.000918672
ENSMUSG00000018669	Cdk5rap3	-0.078	0.47906	0.62844
ENSMUSG00000018672	Copz2	-0.084	0.86047	0.918893
ENSMUSG00000018677	Slc25a39	-0.21	0.00159	0.00769259
ENSMUSG00000018678	Sp2	-0.686	0	3.19011e-05
ENSMUSG00000018697	Aatf	-0.197	0.32423	0.480063
ENSMUSG00000018698	Lhx1	0.308	0.77087	0.860013
ENSMUSG00000018707	Dync1h1	-0.219	0.05012	0.121837
ENSMUSG00000018727	Cpsf4l	0.104	0.64387	0.765507
ENSMUSG00000018733	Pex12	-0.889	0.00072	0.00391534
ENSMUSG00000018736	Ndel1	0.173	0.16638	0.299989
ENSMUSG00000018740	Slc25a35	-0.653	0.29005	0.446245
ENSMUSG00000018750	Zbtb4	-0.668	0.03583	0.0942462
ENSMUSG00000018752	Tnfsfm13	-0.974	0.30561	0.461172
ENSMUSG00000018761	Mpdu1	0.238	0.00122	0.00606881
ENSMUSG00000018765	Fxr2	-0.015	0.81925	0.891731
ENSMUSG00000018770	Atp5g3	0.448	0	1.64664e-06
ENSMUSG00000018774	Cd68	-0.145	0.19535	0.33706
ENSMUSG00000018776	Slc35g3	-0.715	0.19971	0.341934
ENSMUSG00000018796	Acsl1	-0.166	0.00876	0.0310411
ENSMUSG00000018800	Abca5	0.462	0.04103	0.104197
ENSMUSG00000018809	Smyd4	0.138	0.49896	0.646297
ENSMUSG00000018819	Lsp1	1.273	0.36551	0.52265
ENSMUSG00000018820	Zfyve27	0.486	0.01295	0.0422452
ENSMUSG00000018821	Avpi1	0.68	0	4.756e-16
ENSMUSG00000018822	Sfrp5	0.095	0.85497	0.915679
ENSMUSG00000018830	Myh11	0.761	0.47705	0.626479
ENSMUSG00000018841	Rad51d	0.264	0.12857	0.249325
ENSMUSG00000018845	Unc45b	-0.338	0.44993	0.602219
ENSMUSG00000018846	Pank3	0.062	0.49604	0.643682
ENSMUSG00000018848	Rars	-0.064	0.41542	0.570015
ENSMUSG00000018849	Wwc1	0.877	0	3.22573e-08
ENSMUSG00000018858	Mrpl58	-0.388	0.00084	0.00443483
ENSMUSG00000018861	Fdxr	0.246	0.11113	0.223212
ENSMUSG00000018865	Sult4a1	-0.165	0.13074	0.252811
ENSMUSG00000018882	Mrpl45	-0.24	0.00476	0.0189474
ENSMUSG00000018893	Mb	1.495	0.28772	0.444342
ENSMUSG00000018899	Irf1	0.845	0	8.5728e-07
ENSMUSG00000018900	Slc22a5	-1.318	0.04519	0.112358
ENSMUSG00000018906	P4ha2	0.728	0.00029	0.00177799
ENSMUSG00000018909	Arrb1	0.705	0.02553	0.0727335
ENSMUSG00000018919	Tm4sf5	1.98	0.02448	0.0703209
ENSMUSG00000018920	Cxcl16	1.003	0.00344	0.0144708
ENSMUSG00000018921	Pelp1	-0.094	0.24341	0.393942
ENSMUSG00000018923	Med11	0.353	0.05321	0.127309
ENSMUSG00000018924	Alox15	1.226	0.37605	0.533283
ENSMUSG00000018927	Ccl6	-2.426	0.00414	0.0168715
ENSMUSG00000018931	Natd1	-0.113	0.32111	0.477057
ENSMUSG00000018932	Map2k3	0.448	1e-05	0.000119325
ENSMUSG00000018965	Ywhah	-0.245	0.00097	0.00502312
ENSMUSG00000018973	Hoxb1	1.754	0.14967	0.278525
ENSMUSG00000018974	Sart3	-0.239	0.00436	0.0175906
ENSMUSG00000018983	E2f2	-0.366	0.06021	0.140197
ENSMUSG00000018986	Slfn3	1.632	0.03775	0.0981776
ENSMUSG00000018995	Nars2	0.282	0.30595	0.461431
ENSMUSG00000018999	Slc35b4	0.048	0.78062	0.866896
ENSMUSG00000019027	Dnah1	0.809	0.52633	0.670602
ENSMUSG00000019039	Dalrd3	0.128	0.33539	0.491164
ENSMUSG00000019054	Fis1	-0.185	0.08488	0.181932
ENSMUSG00000019055	Plod1	0.04	0.69924	0.809271
ENSMUSG00000019066	Rab3d	0.043	0.8625	0.920377
ENSMUSG00000019080	Mfsd3	0.454	0.13678	0.26114
ENSMUSG00000019082	Slc25a22	-0.862	0.02424	0.0696742
ENSMUSG00000019087	Atp6ap1	-0.214	0.0151	0.0478063
ENSMUSG00000019088	Dnase1l1	-1.123	0.06286	0.145002
ENSMUSG00000019102	Aldh3a1	-0.01	0.98982	0.996923
ENSMUSG00000019122	Ccl9	-0.934	0.13795	0.262685
ENSMUSG00000019124	Scrn1	-0.186	0.1747	0.310896
ENSMUSG00000019132	BC005537	-0.225	0.01558	0.0490201
ENSMUSG00000019139	Isyna1	-0.136	0.28637	0.44312
ENSMUSG00000019143	Hars2	-0.232	0.04852	0.118857
ENSMUSG00000019158	Tmem160	0.414	5e-05	0.000376048
ENSMUSG00000019173	Rab5c	0.007	0.934	0.963765
ENSMUSG00000019178	Styxl1	0.927	0.11709	0.232001
ENSMUSG00000019179	Mdh2	0.171	0.01804	0.0551879
ENSMUSG00000019188	H13	0.422	0.0097	0.0336617
ENSMUSG00000019189	Rnf145	-0.663	3e-05	0.000243213
ENSMUSG00000019194	Scn1b	0.374	0.08003	0.173985
ENSMUSG00000019210	Atp6v1e1	0.147	0.01091	0.0369811
ENSMUSG00000019214	Chtf18	-0.55	0.00058	0.00323726
ENSMUSG00000019230	Lhx9	2.107	0.06942	0.156684
ENSMUSG00000019232	Etnppl	-0.486	0.1581	0.289281
ENSMUSG00000019235	Rps6kl1	0.963	0.00092	0.00480271
ENSMUSG00000019254	Ppp1r12c	-0.1	0.38006	0.536951
ENSMUSG00000019256	Ahr	0.484	0.21262	0.35753
ENSMUSG00000019261	Map1s	-0.182	0.10678	0.21644
ENSMUSG00000019278	Dpep1	0.371	0.58614	0.720526
ENSMUSG00000019295	Tmem129	-0.534	0.24322	0.393766
ENSMUSG00000019297	Nop9	0.059	0.62676	0.751938
ENSMUSG00000019302	Atp6v0a1	0.131	0.27171	0.4272
ENSMUSG00000019303	Psmc3ip	-0.484	0.01125	0.0378642
ENSMUSG00000019312	Grb7	1.1	0	3.66104e-05
ENSMUSG00000019320	Noxo1	-0.386	0.39964	0.554952
ENSMUSG00000019326	Aoc3	0.494	0.62703	0.752091
ENSMUSG00000019338	Zfp687	-0.027	0.84695	0.910351
ENSMUSG00000019359	Gdpd2	0.002	0.99741	1
ENSMUSG00000019362	D8Ertd738e	0.145	0.04676	0.115257
ENSMUSG00000019368	Sec14l4	-0.028	0.91322	0.950503
ENSMUSG00000019370	Calm3	0.356	0	4.0649e-05
ENSMUSG00000019373	Cops3	0.064	0.56958	0.70704
ENSMUSG00000019428	Fkbp8	-0.453	0.00012	0.000871173
ENSMUSG00000019429	Ffar3	-1.977	0	7.89472e-06
ENSMUSG00000019432	Ddx39b	0.033	0.66932	0.785727
ENSMUSG00000019433	Gipc1	0.363	0.00236	0.0106335
ENSMUSG00000019437	Tlcd1	-0.907	0	9.40849e-07
ENSMUSG00000019461	Plscr3	-0.34	0.21737	0.362677
ENSMUSG00000019464	Ptger1	0.069	0.89873	0.942476
ENSMUSG00000019467	Arhgef25	-0.557	2e-05	0.000200363
ENSMUSG00000019470	Xab2	-0.126	0.36519	0.522422
ENSMUSG00000019471	Cdc37	-0.115	0.08846	0.187607
ENSMUSG00000019478	Rab4a	-0.453	0.00023	0.00145256
ENSMUSG00000019487	Trip10	0.567	0.07872	0.171771
ENSMUSG00000019494	Cops6	-0.447	0	1.25611e-06
ENSMUSG00000019505	Ubb	0.015	0.91687	0.953013
ENSMUSG00000019518	Ap4m1	-0.368	0.01905	0.0576006
ENSMUSG00000019528	Gyg	0.382	0.03767	0.0980406
ENSMUSG00000019539	Rcn3	-0.364	0.09643	0.200312
ENSMUSG00000019558	Slc6a8	0.36	5e-05	0.000364584
ENSMUSG00000019564	Arid3a	0.024	0.86893	0.923816
ENSMUSG00000019577	Pdk4	0.996	0.19201	0.332964
ENSMUSG00000019578	Ubxn6	-0.3	0.02141	0.0629413
ENSMUSG00000019579	Mydgf	-0.076	0.44736	0.599531
ENSMUSG00000019590	Cyb561	0.587	0.01442	0.0460662
ENSMUSG00000019647	Sema6a	0.979	0.02041	0.0607845
ENSMUSG00000019659	Ccdc12	-0.37	0.04534	0.112626
ENSMUSG00000019689	Fmc1	-0.016	0.91046	0.948669
ENSMUSG00000019699	Akt3	1.137	0	1.68315e-08
ENSMUSG00000019710	Mrpl24	0.287	0.00077	0.00415862
ENSMUSG00000019715	Gle1	0.461	0.00147	0.0071707
ENSMUSG00000019718	L3hypdh	-0.615	0.13776	0.262444
ENSMUSG00000019726	Lyst	-0.135	0.47314	0.62295
ENSMUSG00000019731	Slc35e1	-0.157	0.28899	0.445631
ENSMUSG00000019732	Calr3	3.781	0.00744	0.0273336
ENSMUSG00000019734	Tmc4	-0.409	0.22451	0.371911
ENSMUSG00000019737	Syne4	-0.189	0.4286	0.581732
ENSMUSG00000019738	Polr2i	0.37	2e-05	0.000160328
ENSMUSG00000019761	Krt10	0.972	0.22256	0.369309
ENSMUSG00000019762	Iyd	-0.844	0.03586	0.0942927
ENSMUSG00000019763	Rmnd1	0.554	0.00752	0.027545
ENSMUSG00000019767	Ccdc170	0.928	0.3262	0.48185
ENSMUSG00000019768	Esr1	-0.719	0.45525	0.607278
ENSMUSG00000019773	Fbxo5	0.045	0.60734	0.737762
ENSMUSG00000019774	Mtrf1l	-0.435	0.0183	0.0558452
ENSMUSG00000019775	Rgs17	1.94	0.01067	0.036333
ENSMUSG00000019777	Hdac2	-0.282	0.00017	0.001125
ENSMUSG00000019779	Frk	0.586	0.05954	0.138933
ENSMUSG00000019782	Rwdd1	-0.171	0.31796	0.473745
ENSMUSG00000019785	Clvs2	0.438	0.59943	0.7309
ENSMUSG00000019790	Stxbp5	0.064	0.7922	0.874328
ENSMUSG00000019791	Hint3	-0.147	0.49647	0.644075
ENSMUSG00000019792	Trmt11	-0.064	0.78323	0.868464
ENSMUSG00000019794	Katna1	-0.001	0.99053	0.997207
ENSMUSG00000019795	Pcmt1	0.397	0.00011	0.000761182
ENSMUSG00000019796	Lrp11	-0.291	0.1527	0.282612
ENSMUSG00000019797	1700021F05Rik	0.56	0	3.09488e-06
ENSMUSG00000019802	Sec63	-0.289	0.00234	0.010543
ENSMUSG00000019804	Snx3	0.203	0.1251	0.243998
ENSMUSG00000019806	Aig1	0.651	0.00114	0.00573787
ENSMUSG00000019808	Adat2	0.226	0.19221	0.333273
ENSMUSG00000019809	Pex3	-0.068	0.53038	0.674086
ENSMUSG00000019810	Fuca2	0.196	0.23866	0.388207
ENSMUSG00000019813	Cep57l1	-0.156	0.27514	0.431105
ENSMUSG00000019814	Ltv1	-0.188	0.13718	0.2617
ENSMUSG00000019817	Plagl1	-0.463	0.00355	0.0148588
ENSMUSG00000019818	Cd164	0.28	0.00041	0.00239249
ENSMUSG00000019820	Utrn	-0.709	0	8.00849e-12
ENSMUSG00000019822	Smpd2	-0.862	0	4.033e-06
ENSMUSG00000019823	Mical1	-0.59	3e-05	0.000267524
ENSMUSG00000019826	Zbtb24	-0.786	0	4.18868e-09
ENSMUSG00000019831	Wasf1	0.895	3e-05	0.000234173
ENSMUSG00000019832	Rab32	1.157	0.00324	0.0137934
ENSMUSG00000019837	Gtf3c6	-0.486	0	6.70175e-07
ENSMUSG00000019838	Slc16a10	0.088	0.85323	0.914348
ENSMUSG00000019841	Rev3l	-0.585	0	3.01984e-07
ENSMUSG00000019842	Traf3ip2	-0.32	0.18443	0.323362
ENSMUSG00000019843	Fyn	0.076	0.62186	0.748798
ENSMUSG00000019845	Tube1	0.44	0.01767	0.0542562
ENSMUSG00000019846	Lama4	1.545	0	1.54009e-11
ENSMUSG00000019848	Popdc3	2.709	0.02054	0.0610623
ENSMUSG00000019849	Prep	-0.117	0.265	0.419784
ENSMUSG00000019850	Tnfaip3	-0.703	0.48078	0.630078
ENSMUSG00000019851	Perp	0.494	0.05203	0.125209
ENSMUSG00000019852	Arfgef3	0.524	0.10346	0.211282
ENSMUSG00000019853	Hebp2	1.233	0	9.32117e-07
ENSMUSG00000019854	Reps1	0.263	0.18002	0.317612
ENSMUSG00000019856	Fam184a	-0.237	0.09889	0.204082
ENSMUSG00000019857	Asf1a	-0.185	0.08048	0.174779
ENSMUSG00000019861	Gopc	0.095	0.52362	0.668581
ENSMUSG00000019863	Qrsl1	0.319	0.06261	0.144546
ENSMUSG00000019864	Rtn4ip1	0.399	0.03211	0.087005
ENSMUSG00000019866	Crybg1	0.662	0.28355	0.440133
ENSMUSG00000019868	Vta1	-0.138	0.50589	0.65299
ENSMUSG00000019872	Smpdl3a	0.718	0.18445	0.323362
ENSMUSG00000019873	Reep3	-0.183	0.16499	0.298249
ENSMUSG00000019876	Pkib	1.948	0.0856	0.183231
ENSMUSG00000019877	Serinc1	-0.07	0.62789	0.752958
ENSMUSG00000019878	Hsf2	0.475	0	1.49776e-05
ENSMUSG00000019880	Rspo3	1.128	0.12848	0.249207
ENSMUSG00000019883	Echdc1	0.304	0.23508	0.384006
ENSMUSG00000019888	Mgat4c	0.234	0.713	0.818959
ENSMUSG00000019889	Ptprk	-0.114	0.30763	0.463086
ENSMUSG00000019891	Dcbld1	0.42	0.00062	0.00347452
ENSMUSG00000019892	Lrriq1	-0.77	0.22457	0.371984
ENSMUSG00000019894	Slc6a15	0.091	0.87913	0.931098
ENSMUSG00000019897	Ccdc59	-0.265	0.00078	0.00417776
ENSMUSG00000019899	Lama2	3.098	0.00885	0.0312594
ENSMUSG00000019906	Lin7a	0.927	0.17681	0.313681
ENSMUSG00000019907	Ppp1r12a	-0.54	0	1.36646e-13
ENSMUSG00000019909	Fam162b	3.073	0.07074	0.158833
ENSMUSG00000019913	Sim1	2.293	0.11255	0.225193
ENSMUSG00000019916	P4ha1	-0.641	0.00054	0.00307156
ENSMUSG00000019917	Sept10	-0.141	0.32438	0.480146
ENSMUSG00000019920	Lims1	0.624	0.00183	0.00861649
ENSMUSG00000019923	Zwint	-0.197	0.01278	0.0418642
ENSMUSG00000019927	Ube2d1	0.199	0.38053	0.537326
ENSMUSG00000019929	Dcn	-1.324	3e-05	0.000257505
ENSMUSG00000019942	Cdk1	0.534	0	3.66753e-06
ENSMUSG00000019943	Atp2b1	0.013	0.84833	0.911345
ENSMUSG00000019944	Rhobtb1	1.107	0.00702	0.026136
ENSMUSG00000019947	Arid5b	-0.841	0	1.69568e-41
ENSMUSG00000019948	Actr6	-0.095	0.52557	0.669854
ENSMUSG00000019951	Uhrf1bp1l	-0.265	0.0133	0.0431284
ENSMUSG00000019952	Poc1b	0.778	0	1.35882e-07
ENSMUSG00000019960	Dusp6	-0.391	0.19303	0.334373
ENSMUSG00000019961	Tmpo	-0.065	0.45058	0.602931
ENSMUSG00000019966	Kitl	1.212	0.04542	0.112717
ENSMUSG00000019969	Psen1	0.186	0.07103	0.159359
ENSMUSG00000019970	Sgk1	0.096	0.15043	0.279489
ENSMUSG00000019971	Cep290	-0.051	0.64341	0.765244
ENSMUSG00000019975	Ikbip	0.179	0.37753	0.534565
ENSMUSG00000019977	Hbs1l	-0.068	0.56913	0.706768
ENSMUSG00000019978	Epb41l2	-0.053	0.56183	0.69989
ENSMUSG00000019979	Apaf1	0.031	0.89685	0.941291
ENSMUSG00000019982	Myb	1.541	0.00779	0.0282862
ENSMUSG00000019984	Med23	0.053	0.77932	0.865962
ENSMUSG00000019986	Ahi1	0.339	0.0194	0.0584424
ENSMUSG00000019987	Arg1	-0.308	0.083	0.178861
ENSMUSG00000019988	Nedd1	0.487	0.00768	0.0279657
ENSMUSG00000019989	Enpp3	1.627	0.00021	0.00133051
ENSMUSG00000019992	Mtfr2	0.041	0.8927	0.938808
ENSMUSG00000019996	Map7	-0.525	0	1.39382e-06
ENSMUSG00000019997	Ctgf	0.547	0.02504	0.0716358
ENSMUSG00000019998	Stx7	-0.043	0.72813	0.830326
ENSMUSG00000020000	Moxd1	-0.358	0.70184	0.810906
ENSMUSG00000020003	Pex7	0.48	0.05783	0.135664
ENSMUSG00000020009	Ifngr1	0.04	0.86106	0.919253
ENSMUSG00000020010	Vnn3	-0.647	0.457	0.608898
ENSMUSG00000020014	Cfap54	0.469	0.60085	0.732054
ENSMUSG00000020015	Cdk17	0.255	0.22966	0.377763
ENSMUSG00000020017	Hal	0.728	0	4.23419e-06
ENSMUSG00000020018	Snrpf	0.423	0.03773	0.0981399
ENSMUSG00000020019	Ntn4	1.491	0.07161	0.160233
ENSMUSG00000020020	Usp44	0.726	0.06741	0.153171
ENSMUSG00000020021	Fgd6	-0.354	0.09879	0.203943
ENSMUSG00000020022	Ndufa12	0.276	0.00043	0.00251898
ENSMUSG00000020023	Tmcc3	0.655	0.0482	0.118212
ENSMUSG00000020024	Cep83	-0.006	0.92836	0.960311
ENSMUSG00000020027	Socs2	0.245	0.00274	0.012029
ENSMUSG00000020029	Nudt4	0.335	0	1.23071e-05
ENSMUSG00000020032	Nuak1	1.246	0	7.01763e-08
ENSMUSG00000020034	Tcp11l2	1.514	0.09942	0.204984
ENSMUSG00000020037	Rfx4	2.02	0.06445	0.147904
ENSMUSG00000020038	Cry1	-0.042	0.74309	0.841665
ENSMUSG00000020042	Btbd11	0.021	0.87114	0.924981
ENSMUSG00000020044	Timp3	0.811	0	1.68206e-05
ENSMUSG00000020048	Hsp90b1	-0.493	0	1.16315e-07
ENSMUSG00000020051	Pah	-0.648	0.09334	0.19562
ENSMUSG00000020052	Ascl1	1.491	0.29002	0.446245
ENSMUSG00000020053	Igf1	-0.639	0.00806	0.0290456
ENSMUSG00000020056	Washc3	0.343	0.09557	0.199085
ENSMUSG00000020057	Dram1	3.336	0.01742	0.0536812
ENSMUSG00000020059	Sycp3	1.028	0	2.39794e-12
ENSMUSG00000020061	Mybpc1	0.842	0.02103	0.0620867
ENSMUSG00000020063	Sirt1	-0.096	0.44448	0.596884
ENSMUSG00000020064	Herc4	0.148	0.10208	0.208967
ENSMUSG00000020067	Mypn	-0.558	0.01689	0.0523783
ENSMUSG00000020069	Hnrnph3	0.384	0.00058	0.00326285
ENSMUSG00000020070	Rufy2	-0.227	0.00402	0.0164965
ENSMUSG00000020072	Pbld2	-0.212	0.56818	0.705912
ENSMUSG00000020074	Ccar1	-0.054	0.45146	0.603656
ENSMUSG00000020075	Ddx21	-0.058	0.30012	0.456017
ENSMUSG00000020076	Ddx50	-0.165	0.12517	0.244074
ENSMUSG00000020077	Srgn	0.485	0.03901	0.100508
ENSMUSG00000020078	Vps26a	0.128	0.23187	0.380646
ENSMUSG00000020079	Supv3l1	-0.213	0.17446	0.310603
ENSMUSG00000020080	Hkdc1	-1.169	0.22698	0.374632
ENSMUSG00000020083	Fam241b	0.463	0.06698	0.152427
ENSMUSG00000020085	Aifm2	0.039	0.70821	0.815706
ENSMUSG00000020086	H2afy2	-0.267	0.32854	0.484497
ENSMUSG00000020087	Tysnd1	-0.575	0.00018	0.00116425
ENSMUSG00000020088	Sar1a	0.309	0.0014	0.00684863
ENSMUSG00000020089	Ppa1	-0.03	0.70039	0.809937
[truncated: 13,823 more rows]

## Sheet: fdr5<0.05
EnsemblGeneID	Symbol	logFC_C1MvsC1	PValue_C1MvsC1	FDR_C1MvsC1
ENSMUSG00000055891	Ubl4b	-6.408	0.00139	0.00684085
ENSMUSG00000112206	Gm30228	-5.296	0	3.2513e-06
ENSMUSG00000060988	Galnt13	-5.095	0	1.03269e-11
ENSMUSG00000074003	Gucy2d	-5.073	0.00038	0.00226581
ENSMUSG00000093553	Gm20633	-4.777	0.0001	0.000713101
ENSMUSG00000037451	Slc22a20	-4.759	0.00064	0.00356022
ENSMUSG00000026768	Itga8	-4.627	0.00046	0.00266208
ENSMUSG00000025739	Gng13	-4.529	0.00045	0.00260538
ENSMUSG00000027022	Xirp2	-4.433	0.00165	0.00793537
ENSMUSG00000030666	Calcb	-4.361	1e-05	6.55811e-05
ENSMUSG00000079467	Gm14966	-4.15	0.00061	0.00342801
ENSMUSG00000116123	AC136987.1	-4.021	0.00124	0.00620197
ENSMUSG00000034310	Tmem132d	-3.938	0	1.79754e-12
ENSMUSG00000097523	1700022N22Rik	-3.697	0.00383	0.015873
ENSMUSG00000075224	Lrrc55	-3.68	0	4.87825e-21
ENSMUSG00000108616	Gm35040	-3.644	0.00012	0.0008151
ENSMUSG00000068587	Mgam	-3.614	0.00027	0.00166939
ENSMUSG00000085287	4833418N02Rik	-3.613	0.00534	0.0208208
ENSMUSG00000031075	Ano1	-3.576	0.00085	0.00449463
ENSMUSG00000093910	Zfp853	-3.413	0.01335	0.0432386
ENSMUSG00000028128	F3	-3.356	0.00028	0.00173252
ENSMUSG00000038917	3930402G23Rik	-3.336	0.00128	0.00637728
ENSMUSG00000034881	Tbxa2r	-3.321	0.00183	0.00862803
ENSMUSG00000085501	Gm11772	-3.293	0.00284	0.0123895
ENSMUSG00000087084	Gm13016	-3.281	0.00187	0.00878698
ENSMUSG00000079173	Zan	-3.257	0.00021	0.00135316
ENSMUSG00000063011	Msln	-3.222	0	1.33862e-12
ENSMUSG00000103708	Gm33222	-3.154	0.00377	0.0156357
ENSMUSG00000078580	E430018J23Rik	-3.153	0.00424	0.0172325
ENSMUSG00000022371	Col14a1	-3.076	0.01233	0.0406843
ENSMUSG00000086503	Xist	-2.98	0.00769	0.0279909
ENSMUSG00000114903	Gm46419	-2.962	0.01007	0.0347163
ENSMUSG00000102543	Pcdhgc5	-2.96	0.00338	0.0142823
ENSMUSG00000075543	Urad	-2.946	0.00367	0.0152786
ENSMUSG00000065968	Ifitm7	-2.939	0.00033	0.00198671
ENSMUSG00000070368	Prok1	-2.936	0.00846	0.0301949
ENSMUSG00000099472	Gm29539	-2.913	6e-05	0.000477026
ENSMUSG00000044244	Il20rb	-2.885	0.00061	0.00343369
ENSMUSG00000072952	Gm5878	-2.864	0.01084	0.0368285
ENSMUSG00000038641	Akr1d1	-2.78	0.00933	0.0325812
ENSMUSG00000025867	Cplx2	-2.773	0.00027	0.00165899
ENSMUSG00000044854	1700056E22Rik	-2.773	0.00428	0.0173436
ENSMUSG00000038057	Dbil5	-2.754	0.00822	0.0295227
ENSMUSG00000086382	Chrna1os	-2.735	0.01453	0.0463488
ENSMUSG00000068457	Uty	-2.734	0	6.04681e-10
ENSMUSG00000025909	Sntg1	-2.656	0.00023	0.00145735
ENSMUSG00000075010	AW112010	-2.655	0.00887	0.0312989
ENSMUSG00000054423	Cadps	-2.635	4e-05	0.000333714
ENSMUSG00000053654	Krt42	-2.618	0.00087	0.00458063
ENSMUSG00000110353	Gm33543	-2.618	0.01396	0.0448781
ENSMUSG00000069045	Ddx3y	-2.563	0	1.62936e-40
ENSMUSG00000089992	G6pd2	-2.558	0.00201	0.00931454
ENSMUSG00000072553	Gm525	-2.5	0.00342	0.0144384
ENSMUSG00000000244	Tspan32	-2.445	0	1.45999e-09
ENSMUSG00000018927	Ccl6	-2.426	0.00414	0.0168715
ENSMUSG00000026495	Efcab2	-2.426	0.00429	0.0173708
ENSMUSG00000056973	Ces1d	-2.372	0.00263	0.0116045
ENSMUSG00000078956	Gm14221	-2.37	7e-05	0.000519476
ENSMUSG00000045625	Pigz	-2.327	0.00202	0.0093594
ENSMUSG00000074141	Il4i1	-2.295	4e-05	0.000328514
ENSMUSG00000111938	2900045O20Rik	-2.291	0.00824	0.0295806
ENSMUSG00000023073	Slc10a2	-2.281	0.0085	0.0302861
ENSMUSG00000038092	Hsd3b5	-2.28	0.00849	0.0302783
ENSMUSG00000043557	Mdga1	-2.273	0	5.39726e-29
ENSMUSG00000097768	2310043M15Rik	-2.246	0	1.29146e-05
ENSMUSG00000097666	A330094K24Rik	-2.245	0.01056	0.0360476
ENSMUSG00000050503	Fbxl22	-2.241	0.00758	0.0276936
ENSMUSG00000114926	Gm2379	-2.229	0.00095	0.00491055
ENSMUSG00000041343	Ankrd42	-2.227	0.00545	0.0211939
ENSMUSG00000025952	Crygc	-2.207	0.00371	0.0154391
ENSMUSG00000020310	Madcam1	-2.202	0.00351	0.0147519
ENSMUSG00000085267	Gm14235	-2.202	0.00355	0.0148665
ENSMUSG00000048070	Pirt	-2.162	0	2.73216e-05
ENSMUSG00000042988	Notum	-2.144	0.00032	0.00193937
ENSMUSG00000007682	Dio2	-2.12	0.01117	0.0376478
ENSMUSG00000074925	Ptar1	-2.113	1e-05	0.000102743
ENSMUSG00000112267	Gm47903	-2.107	0.00173	0.00823009
ENSMUSG00000101061	Platr1	-2.104	0.00281	0.0122584
ENSMUSG00000069049	Eif2s3y	-2.097	0	1.58631e-10
ENSMUSG00000006221	Hspb7	-2.093	0.00438	0.0176601
ENSMUSG00000051351	Zfp46	-2.09	0.0017	0.00810164
ENSMUSG00000097050	Gm9918	-2.09	0.00263	0.011585
ENSMUSG00000000486	Sept1	-2.072	0	3.6618e-52
ENSMUSG00000064294	Aox3	-2.066	0	6.10834e-13
ENSMUSG00000046908	Ltb4r1	-2.058	0.00319	0.0136219
ENSMUSG00000072294	Klf12	-2.053	0	2.24022e-13
ENSMUSG00000041445	Mmrn2	-2.043	0	8.33665e-53
ENSMUSG00000075023	Accsl	-2.042	0	2.20911e-16
ENSMUSG00000091623	Gm17092	-2.04	0	1.24131e-06
ENSMUSG00000014542	Clec4f	-2.025	0.0048	0.0190814
ENSMUSG00000036915	Kirrel2	-2.022	0.00187	0.00879485
ENSMUSG00000097075	Cdiptos	-1.98	0.00511	0.0200274
ENSMUSG00000017724	Etv4	-1.977	0	9.19019e-15
ENSMUSG00000019429	Ffar3	-1.977	0	7.89472e-06
ENSMUSG00000032968	Inha	-1.971	0.00755	0.0276301
ENSMUSG00000025161	Slc16a3	-1.965	0	9.41706e-55
ENSMUSG00000058715	Fcer1g	-1.957	0.00835	0.0299156
ENSMUSG00000026564	Dusp27	-1.949	0	1.04095e-52
ENSMUSG00000030782	Tgfb1i1	-1.938	0.00375	0.0155923
ENSMUSG00000034786	Gpsm3	-1.925	0.00036	0.00213126
ENSMUSG00000045281	Gpr20	-1.92	0.00923	0.0323247
ENSMUSG00000089704	Galnt2	-1.909	0.00106	0.00538833
ENSMUSG00000074136	4930513N10Rik	-1.907	0	2.53418e-05
ENSMUSG00000009092	Derl3	-1.904	0.00221	0.0100882
ENSMUSG00000039330	Tsga10ip	-1.899	0.00782	0.02839
ENSMUSG00000004151	Etv1	-1.895	0	1.58636e-17
ENSMUSG00000031165	Was	-1.878	8e-05	0.000590423
ENSMUSG00000035246	Pcyt1b	-1.877	0	2.78331e-57
ENSMUSG00000027489	Necab3	-1.877	0	9.55546e-07
ENSMUSG00000020902	Ntn1	-1.854	0.0008	0.00427462
ENSMUSG00000068327	Tlx2	-1.845	0	1.055e-23
ENSMUSG00000030350	Prmt8	-1.826	0	3.17359e-34
ENSMUSG00000044034	Npb	-1.824	0.00277	0.0121329
ENSMUSG00000049871	Nlrc3	-1.823	0.01277	0.0418241
ENSMUSG00000028348	Cavin4	-1.822	4e-05	0.000300377
ENSMUSG00000069309	Hist1h2an	-1.809	0	1.41458e-06
ENSMUSG00000025226	Fbxl15	-1.807	0.00103	0.00526926
ENSMUSG00000069793	Slfn9	-1.805	0	1.35314e-12
ENSMUSG00000071658	Gng3	-1.803	0	1.42509e-10
ENSMUSG00000038195	Rilp	-1.798	0.01132	0.0379953
ENSMUSG00000033510	Otud7a	-1.782	0.01449	0.0462512
ENSMUSG00000024892	Pcx	-1.781	0	4.29699e-10
ENSMUSG00000021620	Acot12	-1.773	0.00708	0.0263023
ENSMUSG00000116852	1700102H20Rik	-1.77	0.00614	0.023405
ENSMUSG00000024207	Acsbg2	-1.735	0.00035	0.00211793
ENSMUSG00000055675	Kbtbd11	-1.733	0	4.18661e-48
ENSMUSG00000050335	Lgals3	-1.731	0	3.73083e-30
ENSMUSG00000042099	Kank3	-1.72	0	6.47923e-23
ENSMUSG00000051747	Ttn	-1.718	0	6.97637e-30
ENSMUSG00000024459	H2-M5	-1.716	0	1.30642e-64
ENSMUSG00000091405	Hist2h4	-1.708	0.00083	0.00437228
ENSMUSG00000051650	B3gnt2	-1.67	0.00243	0.0108679
ENSMUSG00000072688	Gm10399	-1.655	0.00444	0.0178615
ENSMUSG00000057176	Ccdc189	-1.654	0.00031	0.00190472
ENSMUSG00000061615	Hist1h2ab	-1.651	2e-05	0.00013795
ENSMUSG00000051920	Rspo2	-1.651	0.0026	0.0114657
ENSMUSG00000038763	Alpk3	-1.648	0	1.81206e-25
ENSMUSG00000113346	Eprn	-1.648	0	9.13046e-10
ENSMUSG00000028680	Plk3	-1.634	0	6.43696e-10
ENSMUSG00000052133	Sema5b	-1.614	0	2.25967e-05
ENSMUSG00000006445	Epha2	-1.612	0	2.76114e-07
ENSMUSG00000015599	Ttbk1	-1.609	0.00027	0.00165871
ENSMUSG00000024909	Efemp2	-1.606	8e-05	0.000610337
ENSMUSG00000068196	Col8a1	-1.606	0.00127	0.00629802
ENSMUSG00000033460	Armcx1	-1.605	0	1.87812e-09
ENSMUSG00000087361	0610043K17Rik	-1.6	0.00663	0.0248868
ENSMUSG00000109674	Gm45470	-1.596	0.00059	0.00329958
ENSMUSG00000062825	Actg1	-1.591	0	1.28755e-11
ENSMUSG00000030672	Mylpf	-1.581	0	9.80847e-46
ENSMUSG00000000731	Aire	-1.58	0.00022	0.00140213
ENSMUSG00000020926	Adam11	-1.567	0	5.19736e-15
ENSMUSG00000028850	Gpatch3	-1.562	0	3.97561e-08
ENSMUSG00000027171	Prrg4	-1.559	0.00016	0.0010835
ENSMUSG00000026542	Apcs	-1.559	0.00776	0.0282313
ENSMUSG00000024978	Gpam	-1.558	0.015	0.04756
ENSMUSG00000071229	Timm8a2	-1.557	0.00408	0.016693
ENSMUSG00000037225	Fgf2	-1.551	0.00032	0.00193176
ENSMUSG00000060180	Myh13	-1.53	0	4.9976e-26
ENSMUSG00000113300	Gm49371	-1.526	0.00573	0.022099
ENSMUSG00000090698	Apold1	-1.51	0.00484	0.0191838
ENSMUSG00000096966	Gm18336	-1.505	0.01081	0.0367561
ENSMUSG00000044080	S100a1	-1.497	0	8.39288e-33
ENSMUSG00000028163	Nfkb1	-1.495	9e-05	0.000660975
ENSMUSG00000066058	Cldn19	-1.493	0	1.64506e-09
ENSMUSG00000001334	Fndc5	-1.49	3e-05	0.000259695
ENSMUSG00000002504	Slc9a3r2	-1.484	0	3.67897e-09
ENSMUSG00000028758	Kif17	-1.482	0.01237	0.0407701
ENSMUSG00000116673	A630089N07Rik	-1.479	1e-05	0.000115962
ENSMUSG00000030823	9130019O22Rik	-1.476	0.00249	0.0110982
ENSMUSG00000039115	Itga9	-1.471	3e-05	0.000260088
ENSMUSG00000024300	Myo1f	-1.461	0	1.06323e-14
ENSMUSG00000073779	Lrp8os2	-1.459	0.00113	0.00570454
ENSMUSG00000069833	Ahnak	-1.455	0	4.6027e-38
ENSMUSG00000068522	Aard	-1.447	0	3.22573e-08
ENSMUSG00000091449	Gm10269	-1.446	0.00011	0.000807155
ENSMUSG00000040280	Ndufa4l2	-1.446	0.00048	0.00273997
ENSMUSG00000094248	Hist1h2ao	-1.445	0.00053	0.00300387
ENSMUSG00000056413	Adap1	-1.44	0	3.01811e-12
ENSMUSG00000041351	Rap1gap	-1.439	0	6.95295e-08
ENSMUSG00000045374	Wdr81	-1.437	0	1.2012e-11
ENSMUSG00000092035	Peg10	-1.432	0	3.42048e-42
ENSMUSG00000020277	Pfkl	-1.432	0	1.03996e-38
ENSMUSG00000048078	Tenm4	-1.432	0	9.8987e-36
ENSMUSG00000063672	Nkx6-3	-1.431	0	1.83772e-06
ENSMUSG00000040412	5330417C22Rik	-1.42	0.00294	0.0127421
ENSMUSG00000066652	Lefty2	-1.413	5e-05	0.000399056
ENSMUSG00000035208	Slfn8	-1.412	0	5.03152e-07
ENSMUSG00000049823	Zbtb12	-1.408	0	5.45195e-20
ENSMUSG00000008601	Rab25	-1.403	0.00785	0.0284652
ENSMUSG00000043822	Adamtsl5	-1.4	4e-05	0.000305424
ENSMUSG00000028240	Cyp7a1	-1.397	0.00558	0.0216361
ENSMUSG00000040584	Abcb1a	-1.394	0	1.71896e-08
ENSMUSG00000042496	Prdm10	-1.39	0	2.35637e-18
ENSMUSG00000034456	Uroc1	-1.385	0.00015	0.0010109
ENSMUSG00000032216	Nedd4	-1.382	0	5.07002e-139
ENSMUSG00000015452	Ager	-1.364	0.01407	0.0451344
ENSMUSG00000062181	Ces3b	-1.359	0.00085	0.00448749
ENSMUSG00000034771	Tle2	-1.352	0.00674	0.0252099
ENSMUSG00000074873	AI606181	-1.347	8e-05	0.000582976
ENSMUSG00000072571	Tmem253	-1.346	0.0059	0.0226852
ENSMUSG00000022181	C6	-1.341	0.0013	0.00645547
ENSMUSG00000019929	Dcn	-1.324	3e-05	0.000257505
ENSMUSG00000026200	Glb1l	-1.323	0	5.52378e-08
ENSMUSG00000110631	Gm42047	-1.323	0	3.62103e-05
ENSMUSG00000000957	Mmp14	-1.32	0	1.93761e-05
ENSMUSG00000038354	Ankrd35	-1.319	0	1.25964e-16
ENSMUSG00000040601	Nlrp4a	-1.313	0.01558	0.0490201
ENSMUSG00000073436	Eme2	-1.31	0.00673	0.0251949
ENSMUSG00000087006	Gm13889	-1.308	0	2.21648e-08
ENSMUSG00000006403	Adamts4	-1.305	0.01095	0.0370728
ENSMUSG00000085793	Lin52	-1.303	0.00511	0.0200274
ENSMUSG00000025153	Fasn	-1.302	0	3.27924e-35
ENSMUSG00000086930	Frs3os	-1.299	0.00154	0.00746043
ENSMUSG00000004665	Cnn2	-1.297	0	1.41971e-05
ENSMUSG00000040498	Igsf23	-1.297	0.00011	0.000779631
ENSMUSG00000022788	Fgd4	-1.294	0	1.9933e-06
ENSMUSG00000060671	Atp8b2	-1.291	0	4.00792e-06
ENSMUSG00000109901	Chmp1b	-1.284	0	1.8968e-18
ENSMUSG00000091311	Spata31d1b	-1.284	0.00319	0.0136219
ENSMUSG00000042312	S100a13	-1.279	0	1.6789e-45
ENSMUSG00000025427	Rnf165	-1.278	0	3.45257e-27
ENSMUSG00000089678	Agxt2	-1.276	0.01568	0.0492331
ENSMUSG00000043681	Fam25c	-1.275	0	1.57043e-34
ENSMUSG00000062526	Mppe1	-1.267	0.00058	0.00326285
ENSMUSG00000028992	Nmnat1	-1.262	0.00034	0.00204209
ENSMUSG00000038754	Elovl3	-1.256	0.00558	0.0216594
ENSMUSG00000040721	Zfhx2	-1.254	0	2.55692e-35
ENSMUSG00000025930	Msc	-1.254	0	2.39017e-28
ENSMUSG00000028709	Mob3c	-1.249	0	3.06796e-05
ENSMUSG00000061576	Dpp6	-1.243	0.0029	0.0125886
ENSMUSG00000027520	Zdbf2	-1.236	0	3.19122e-23
ENSMUSG00000035007	Rundc1	-1.232	0	1.94603e-09
ENSMUSG00000042759	Apobr	-1.232	0.01184	0.0393738
ENSMUSG00000006784	Ttc25	-1.231	1e-05	5.69324e-05
ENSMUSG00000037446	Tulp1	-1.23	0.00462	0.0184491
ENSMUSG00000021646	Mccc2	-1.229	0.00033	0.00202032
ENSMUSG00000024201	Kdm4b	-1.225	0	2.03565e-14
ENSMUSG00000026712	Mrc1	-1.225	0.0042	0.0170984
ENSMUSG00000004035	Gstm7	-1.224	0.0004	0.00236209
ENSMUSG00000010660	Plcd1	-1.222	0	7.86172e-10
ENSMUSG00000002365	Snx9	-1.218	0	8.97917e-06
ENSMUSG00000022098	Bmp1	-1.212	0.00011	0.000807155
ENSMUSG00000001288	Rarg	-1.211	0	1.68621e-37
ENSMUSG00000078868	Gm14412	-1.211	0.00221	0.0100759
ENSMUSG00000032346	Ooep	-1.21	0	8.42529e-08
ENSMUSG00000029061	Mmp23	-1.205	0.00697	0.0259645
ENSMUSG00000042428	Mgat3	-1.204	0.00068	0.00371096
ENSMUSG00000045427	Hnrnph2	-1.202	0.00023	0.00144895
ENSMUSG00000020131	Pcsk4	-1.196	0.00385	0.0159327
ENSMUSG00000036216	Leap2	-1.195	0.01485	0.0471894
ENSMUSG00000035829	Ppp1r26	-1.194	0.01105	0.037301
ENSMUSG00000018339	Gpx3	-1.189	0	3.44951e-17
ENSMUSG00000052281	Tspan32os	-1.185	0.01085	0.0368505
ENSMUSG00000031937	Vstm5	-1.18	0.00162	0.00780937
ENSMUSG00000030117	Gdf3	-1.176	0	6.7804e-27
ENSMUSG00000062031	Pgghg	-1.171	1e-05	0.000119309
ENSMUSG00000071633	Gm4952	-1.17	0.01018	0.0350411
ENSMUSG00000030111	A2m	-1.167	0.00045	0.00258115
ENSMUSG00000030378	Sult2a8	-1.167	0.01051	0.0359095
ENSMUSG00000024747	Aldh1a7	-1.166	0.0063	0.0238531
ENSMUSG00000030310	Slc6a1	-1.164	7e-05	0.000530268
ENSMUSG00000109764	Klkb1	-1.164	0.00179	0.00846131
ENSMUSG00000039910	Cited2	-1.163	0	5.97927e-32
ENSMUSG00000036537	Rnf113a1	-1.163	0.0073	0.0269327
ENSMUSG00000022272	Myo10	-1.159	0	1.27959e-135
ENSMUSG00000027581	Stmn3	-1.153	0	1.844e-08
ENSMUSG00000023411	Nfatc4	-1.143	0	3.69801e-08
ENSMUSG00000034462	Pkd2	-1.133	0	3.16242e-05
ENSMUSG00000030276	Ttll3	-1.132	0	5.80779e-06
ENSMUSG00000002279	Lmf1	-1.128	0.00012	0.000812607
ENSMUSG00000028469	Npr2	-1.124	0.00109	0.00553704
ENSMUSG00000025402	Nab2	-1.123	0.00024	0.0015231
ENSMUSG00000050876	Spata31d1a	-1.121	0	6.35297e-08
ENSMUSG00000001827	Folr1	-1.119	0	1.81259e-15
ENSMUSG00000024319	Vps52	-1.113	0	9.10722e-15
ENSMUSG00000043372	Hexim2	-1.113	0.00017	0.00115325
ENSMUSG00000031292	Cdkl5	-1.111	0.00026	0.00164757
ENSMUSG00000029097	Trmt44	-1.11	0	6.77022e-06
ENSMUSG00000022361	Zhx1	-1.11	0.00062	0.00344689
ENSMUSG00000040350	Trim7	-1.104	2e-05	0.000140994
ENSMUSG00000044595	Dnd1	-1.104	0.00179	0.00846567
ENSMUSG00000037071	Scd1	-1.103	0	7.56937e-66
ENSMUSG00000043432	Leng9	-1.101	0.01044	0.0356902
ENSMUSG00000027860	Vangl1	-1.1	0	1.45423e-33
ENSMUSG00000028649	Macf1	-1.099	0	1.08037e-25
ENSMUSG00000029260	Ugt2b34	-1.099	0.01017	0.035023
ENSMUSG00000049470	Aff4	-1.098	0	1.67497e-33
ENSMUSG00000037386	Rims2	-1.098	0	3.81493e-11
ENSMUSG00000015243	Abca1	-1.097	0	1.50498e-05
ENSMUSG00000040929	Rfx3	-1.097	0.0013	0.00642857
ENSMUSG00000020154	Ptprb	-1.097	0.0102	0.0350513
ENSMUSG00000052565	Hist1h1d	-1.093	2e-05	0.000154155
ENSMUSG00000046280	She	-1.092	0	7.79634e-06
ENSMUSG00000027577	Chrna4	-1.091	0	3.99299e-41
ENSMUSG00000032000	Birc3	-1.09	0.0004	0.00236428
ENSMUSG00000038305	Spats2l	-1.088	0	2.35637e-18
ENSMUSG00000026113	Inpp4a	-1.088	0.01515	0.0479244
ENSMUSG00000087166	L1td1	-1.085	0	1.17283e-66
ENSMUSG00000032495	Lrrc2	-1.081	0	8.20626e-09
ENSMUSG00000025557	Slc15a1	-1.078	0.00198	0.00922064
ENSMUSG00000048874	Phf3	-1.075	0	1.68502e-44
ENSMUSG00000060703	Cd302	-1.072	0.00082	0.00436196
ENSMUSG00000040624	Plekhg1	-1.07	0	2.17056e-10
ENSMUSG00000030742	Lat	-1.07	0.00016	0.00108699
ENSMUSG00000020823	Sec14l1	-1.068	0	1.91658e-26
ENSMUSG00000028165	Cisd2	-1.068	0	1.54496e-06
ENSMUSG00000000531	Grasp	-1.065	0	2.18657e-19
ENSMUSG00000020150	Gamt	-1.063	0.00487	0.0193178
ENSMUSG00000025194	Abcc2	-1.062	0	1.79439e-07
ENSMUSG00000022821	Hgd	-1.061	0.00104	0.00532277
ENSMUSG00000078566	Bnip3	-1.058	0	1.24811e-08
ENSMUSG00000038214	Bend3	-1.058	0.00066	0.00361696
ENSMUSG00000047822	Angptl8	-1.058	0.00308	0.0132641
ENSMUSG00000022184	Fbxo4	-1.058	0.00622	0.0236133
ENSMUSG00000040433	Zbtb38	-1.056	0	3.67788e-19
ENSMUSG00000011382	Dhdh	-1.056	0	5.72034e-09
ENSMUSG00000070777	Ceacam20	-1.056	0.00147	0.0071621
ENSMUSG00000033491	Prss35	-1.054	0	2.5839e-05
ENSMUSG00000041117	Ccdc8	-1.049	0.00029	0.00178975
ENSMUSG00000045282	Tmem86b	-1.049	0.00797	0.0287738
ENSMUSG00000052305	Hbb-bs	-1.048	0.00023	0.00148746
ENSMUSG00000031138	F9	-1.042	5e-05	0.000427043
ENSMUSG00000038384	Setd1b	-1.039	0	1.61617e-09
ENSMUSG00000039485	Tspyl4	-1.039	0.0076	0.0277264
ENSMUSG00000058773	Hist1h1b	-1.038	0	1.03516e-08
ENSMUSG00000022383	Ppara	-1.038	0.00181	0.00852775
ENSMUSG00000002100	Mybpc3	-1.036	0.0008	0.00426381
ENSMUSG00000006529	Itih1	-1.035	0.00188	0.00884058
ENSMUSG00000039783	Kmo	-1.035	0.00769	0.0279909
ENSMUSG00000036698	Ago2	-1.034	0	1.40735e-30
ENSMUSG00000031010	Usp9x	-1.033	0	1.42786e-16
ENSMUSG00000029405	G3bp2	-1.031	0	4.80745e-39
ENSMUSG00000049600	Zbtb45	-1.029	8e-05	0.00061632
ENSMUSG00000092349	Platr17	-1.027	6e-05	0.00044431
ENSMUSG00000021959	Lats2	-1.024	0.00024	0.00150795
ENSMUSG00000020429	Igfbp1	-1.024	0.00096	0.00498376
ENSMUSG00000021608	Lpcat1	-1.022	0	4.63748e-25
ENSMUSG00000000056	Narf	-1.022	0	1.14281e-06
ENSMUSG00000035407	Kank4	-1.02	0	3.78177e-15
ENSMUSG00000074882	Cyp2c68	-1.018	0.01521	0.0480508
ENSMUSG00000036892	Prodh2	-1.017	0.01279	0.0418742
ENSMUSG00000029482	Aacs	-1.016	1e-05	5.22241e-05
ENSMUSG00000021900	Btd	-1.014	0.00144	0.00703236
ENSMUSG00000041429	Nthl1	-1.013	0	4.44423e-07
ENSMUSG00000098098	Bvht	-1.009	7e-05	0.000528008
ENSMUSG00000022203	Efs	-1.009	0.00029	0.00180848
ENSMUSG00000021611	Tert	-1.007	0	7.77456e-06
ENSMUSG00000040128	Pnrc1	-1.007	0	1.82744e-05
ENSMUSG00000060798	Intu	-1.006	0.00257	0.0113774
ENSMUSG00000003865	Gys1	-1.004	0	8.65573e-24
ENSMUSG00000000708	Kat2b	-1.004	0	5.99487e-18
ENSMUSG00000023393	Slc17a9	-0.997	2e-05	0.000170528
ENSMUSG00000029556	Hnf1a	-0.997	0.00011	0.000775714
ENSMUSG00000078234	Klhdc7a	-0.992	0	5.58717e-06
ENSMUSG00000022877	Hrg	-0.992	0.00181	0.008524
ENSMUSG00000023947	Nfkbie	-0.991	0.00937	0.0326972
ENSMUSG00000101365	Gm19325	-0.99	0.00406	0.0166129
ENSMUSG00000000544	Gpa33	-0.986	0	1.60705e-07
ENSMUSG00000044117	2900011O08Rik	-0.983	0	4.05399e-06
ENSMUSG00000054836	Elp6	-0.983	0.00013	0.000934844
ENSMUSG00000078674	Mup18	-0.983	0.00252	0.0112124
ENSMUSG00000024962	Vegfb	-0.982	0	1.15298e-14
ENSMUSG00000026211	Obsl1	-0.981	0	4.3506e-10
ENSMUSG00000034673	Pbx2	-0.979	0	4.45213e-16
ENSMUSG00000020253	Ppm1m	-0.979	0	8.97481e-06
ENSMUSG00000022469	Rapgef3	-0.978	0	7.83025e-53
ENSMUSG00000017390	Aldoc	-0.978	0	2.35067e-08
ENSMUSG00000043940	Wdfy3	-0.976	0	1.29504e-12
ENSMUSG00000040134	Rdh7	-0.974	0.00018	0.00120802
ENSMUSG00000021488	Nsd1	-0.973	0	6.84643e-43
ENSMUSG00000038188	Scarf1	-0.973	0.0109	0.0369744
ENSMUSG00000048154	Kmt2d	-0.971	0	1.24731e-07
ENSMUSG00000060459	Kng2	-0.971	0.00114	0.00571851
ENSMUSG00000003555	Cyp17a1	-0.967	0.00352	0.0147969
ENSMUSG00000003235	Eif2b5	-0.965	0	1.21524e-32
ENSMUSG00000030319	Cand2	-0.965	0	4.94889e-06
ENSMUSG00000027255	Arfgap2	-0.965	1e-05	0.000109836
ENSMUSG00000050945	Zfp438	-0.964	0.00907	0.0318876
ENSMUSG00000021313	Ryr2	-0.963	0	1.10458e-05
ENSMUSG00000018042	Cyb5r3	-0.962	0	1.26039e-19
ENSMUSG00000030798	Cd37	-0.962	0	6.41672e-06
ENSMUSG00000022708	Zbtb20	-0.96	0	1.41901e-08
ENSMUSG00000021322	Aoah	-0.96	0.00057	0.00319697
ENSMUSG00000063239	Grm4	-0.96	0.00081	0.00430732
ENSMUSG00000074909	Ranbp6	-0.959	0	2.71619e-05
ENSMUSG00000063524	Eno1	-0.958	0	2.62266e-14
ENSMUSG00000052316	Lrrc15	-0.958	0	3.45972e-08
ENSMUSG00000052353	Cemip	-0.958	0	3.82197e-05
ENSMUSG00000001420	Tmem79	-0.958	0.00195	0.0091086
ENSMUSG00000030321	Efcab12	-0.957	0.00851	0.0303129
ENSMUSG00000040712	Camta2	-0.956	0	7.36345e-06
ENSMUSG00000001228	Uhrf1	-0.955	0	1.96422e-19
ENSMUSG00000032334	Loxl1	-0.954	0.00706	0.0262493
ENSMUSG00000042826	Fgf11	-0.954	0.01301	0.0423592
ENSMUSG00000044367	Slc16a13	-0.949	0.01175	0.0391602
ENSMUSG00000029434	Vps33a	-0.946	0	6.03131e-18
ENSMUSG00000068267	Cenpb	-0.945	0	4.3086e-13
ENSMUSG00000035836	Ugt2b1	-0.945	0.0031	0.0133089
ENSMUSG00000045659	Plekha7	-0.944	0	2.26767e-18
ENSMUSG00000026739	Bmi1	-0.944	0.00014	0.000958787
ENSMUSG00000048578	Mlec	-0.937	0	6.18201e-42
ENSMUSG00000034295	Fhod3	-0.936	0.00249	0.0111014
ENSMUSG00000050157	Gm867	-0.936	0.0074	0.0272282
ENSMUSG00000006782	Cnp	-0.935	0	1.05144e-05
ENSMUSG00000048732	Klhl11	-0.935	0.00084	0.00442751
ENSMUSG00000063605	Ccdc102a	-0.935	0.00085	0.00449844
ENSMUSG00000031422	Morf4l2	-0.934	0	9.68431e-06
ENSMUSG00000061046	Haghl	-0.934	0.0001	0.00073452
ENSMUSG00000038930	Rccd1	-0.933	0.00241	0.0108098
ENSMUSG00000023348	Trip6	-0.932	0	4.87369e-07
ENSMUSG00000075592	Nynrin	-0.931	0	9.36611e-13
ENSMUSG00000048960	Prex2	-0.931	0	3.60757e-11
ENSMUSG00000044018	Mrpl50	-0.928	0	5.68397e-08
ENSMUSG00000050936	Gm42743	-0.928	0.00496	0.0195802
ENSMUSG00000000823	Zfp512b	-0.926	0	4.46761e-09
ENSMUSG00000018102	Hist1h2bc	-0.925	0.00022	0.00141041
ENSMUSG00000062070	Pgk1	-0.925	0.00169	0.00808131
ENSMUSG00000043857	Mgat5b	-0.924	0.01301	0.0423592
ENSMUSG00000024960	Plcb3	-0.923	0	6.49107e-09
ENSMUSG00000038545	Cul7	-0.922	0	6.86283e-12
ENSMUSG00000022774	Ncbp2	-0.918	0	2.80585e-14
ENSMUSG00000047501	Cldn4	-0.915	0	1.15112e-09
ENSMUSG00000037972	Snn	-0.914	0.00048	0.00274793
ENSMUSG00000068391	Chrac1	-0.913	0	6.12127e-06
ENSMUSG00000038756	Ttll6	-0.913	2e-05	0.000196565
ENSMUSG00000006575	Rundc3a	-0.912	0	2.07263e-09
ENSMUSG00000057182	Scn3a	-0.912	0	1.3082e-06
ENSMUSG00000045598	Zfp553	-0.908	0	2.68242e-21
ENSMUSG00000019437	Tlcd1	-0.907	0	9.40849e-07
ENSMUSG00000037578	Pkd2l1	-0.907	0.01334	0.0432298
ENSMUSG00000073889	Il11ra1	-0.905	3e-05	0.000225911
ENSMUSG00000024663	Rab3il1	-0.905	0.00296	0.0128296
ENSMUSG00000018287	Spag7	-0.903	0	1.24519e-09
ENSMUSG00000056735	A930024E05Rik	-0.898	0.00249	0.0110906
ENSMUSG00000022797	Tfrc	-0.897	0	2.4224e-35
ENSMUSG00000003528	Slc25a1	-0.897	0	6.00786e-29
ENSMUSG00000004263	Atn1	-0.897	4e-05	0.000299582
ENSMUSG00000083282	Ctsf	-0.897	6e-05	0.00043919
ENSMUSG00000023456	Tpi1	-0.894	0	1.15057e-23
ENSMUSG00000071350	Setdb2	-0.894	0.0004	0.00234756
ENSMUSG00000003617	Cp	-0.893	7e-05	0.000545223
ENSMUSG00000001604	Tcea3	-0.891	0	6.51414e-06
ENSMUSG00000033967	Rnf225	-0.89	0.01289	0.0421145
ENSMUSG00000018733	Pex12	-0.889	0.00072	0.00391534
ENSMUSG00000041977	Arhgef11	-0.889	0.00202	0.00936548
ENSMUSG00000030306	Tmtc1	-0.887	3e-05	0.000224657
ENSMUSG00000001870	Ltbp1	-0.887	5e-05	0.000360986
ENSMUSG00000013921	Clip3	-0.887	0.01351	0.0436611
ENSMUSG00000042606	Hirip3	-0.885	0	1.37307e-09
ENSMUSG00000074102	Rbm15b	-0.883	0	9.72379e-06
ENSMUSG00000046449	Nexmif	-0.882	0	7.01778e-08
ENSMUSG00000028173	Wls	-0.882	1e-05	0.000103836
ENSMUSG00000062960	Kdr	-0.882	3e-05	0.000226883
ENSMUSG00000053012	Krcc1	-0.881	0	2.61678e-05
ENSMUSG00000021785	Ngly1	-0.881	0.00562	0.0217574
ENSMUSG00000030630	Fah	-0.88	0	1.41971e-05
ENSMUSG00000025203	Scd2	-0.877	0	3.94948e-42
ENSMUSG00000038967	Pdk2	-0.876	0	3.15742e-05
ENSMUSG00000020212	Mdm1	-0.876	0.00382	0.0158411
ENSMUSG00000078716	Tmem8b	-0.876	0.00451	0.018119
ENSMUSG00000070803	Cited4	-0.874	0	2.52855e-10
ENSMUSG00000025401	Myo1a	-0.873	0.00163	0.00783431
ENSMUSG00000115092	E130202H07Rik	-0.872	0.00447	0.0179882
ENSMUSG00000054630	Ugt2b5	-0.872	0.01163	0.0387802
ENSMUSG00000031765	Mt1	-0.87	0	5.25066e-47
ENSMUSG00000028553	Angptl3	-0.868	0.00044	0.00256786
ENSMUSG00000039497	Dse	-0.866	0	2.94942e-07
ENSMUSG00000051502	Ufsp1	-0.864	0.01331	0.0431527
ENSMUSG00000026193	Fn1	-0.863	0	4.24681e-61
ENSMUSG00000038773	Kdm3b	-0.863	0	1.2072e-07
ENSMUSG00000101609	Kcnq1ot1	-0.863	0	2.94166e-07
ENSMUSG00000048856	Slc25a47	-0.863	0.0001	0.00072998
ENSMUSG00000019822	Smpd2	-0.862	0	4.033e-06
ENSMUSG00000033855	Ston1	-0.862	0.00218	0.00997765
ENSMUSG00000039263	Npepl1	-0.859	0.0002	0.00129125
ENSMUSG00000028821	Syf2	-0.857	0	2.48408e-15
ENSMUSG00000054381	Zfp747	-0.856	0.00545	0.0211939
ENSMUSG00000029313	Aff1	-0.854	0	8.83715e-24
ENSMUSG00000079502	Cfap77	-0.853	0.01182	0.0393377
ENSMUSG00000039262	Prrc2b	-0.852	0	1.52985e-35
ENSMUSG00000028766	Alpl	-0.852	0	5.77038e-12
ENSMUSG00000025137	Pcyt2	-0.852	0	4.50221e-10
ENSMUSG00000032310	Cyp1a2	-0.852	0.00041	0.00239249
ENSMUSG00000022130	Tgds	-0.852	0.00302	0.0130182
ENSMUSG00000079038	D130040H23Rik	-0.851	0	3.09488e-06
ENSMUSG00000040407	Akap9	-0.85	0	1.89024e-20
ENSMUSG00000040054	Baz2a	-0.849	0	4.58156e-31
ENSMUSG00000022802	Lmln	-0.849	0.00987	0.0341668
ENSMUSG00000037820	Tgm2	-0.848	0	7.15832e-24
ENSMUSG00000057691	Zfp746	-0.848	0.01375	0.0442971
ENSMUSG00000057897	Camk2b	-0.847	5e-05	0.000370522
ENSMUSG00000039194	Rlbp1	-0.846	6e-05	0.00047058
ENSMUSG00000001552	Jup	-0.844	0	2.239e-12
ENSMUSG00000022253	Nadk2	-0.842	0.00023	0.0014386
ENSMUSG00000048865	Arhgap30	-0.842	0.00031	0.00192049
ENSMUSG00000019947	Arid5b	-0.841	0	1.69568e-41
ENSMUSG00000051243	Islr2	-0.841	0.00015	0.00102166
ENSMUSG00000029001	Fbxo44	-0.839	0.00364	0.0152001
ENSMUSG00000055733	Nap1l3	-0.838	0.00318	0.0135933
ENSMUSG00000033066	Gas7	-0.838	0.00483	0.0191814
ENSMUSG00000021972	Hmbox1	-0.837	0.00343	0.0144449
ENSMUSG00000021379	Id4	-0.835	0.00035	0.00211002
ENSMUSG00000037876	Jmjd1c	-0.834	0	7.22324e-14
ENSMUSG00000028356	Ambp	-0.834	2e-05	0.00020493
ENSMUSG00000040943	Tet2	-0.833	0	2.26679e-15
ENSMUSG00000075602	Ly6a	-0.833	0	2.8028e-14
ENSMUSG00000038587	Akap12	-0.832	0	7.64244e-38
ENSMUSG00000057715	A830018L16Rik	-0.832	0.00916	0.032144
ENSMUSG00000002274	Metrn	-0.83	3e-05	0.000252153
ENSMUSG00000006056	Calcoco2	-0.829	0	1.35564e-44
ENSMUSG00000059273	Zc3h4	-0.829	0	2.45694e-12
ENSMUSG00000106223	2400006E01Rik	-0.829	0.00991	0.0342653
ENSMUSG00000031665	Sall1	-0.827	0	4.96544e-11
ENSMUSG00000067150	Xpo5	-0.827	0	9.87718e-07
ENSMUSG00000031386	Hcfc1	-0.826	0	4.58834e-15
ENSMUSG00000040694	Apobec2	-0.826	0	5.77574e-08
ENSMUSG00000086537	Nespas	-0.826	0.00228	0.0103551
ENSMUSG00000026657	Frmd4a	-0.825	0	9.68054e-16
ENSMUSG00000021408	Ripk1	-0.825	4e-05	0.000350078
ENSMUSG00000002343	Armc6	-0.825	0.00067	0.00369748
ENSMUSG00000063229	Ldha	-0.823	0	3.79638e-28
ENSMUSG00000025491	Ifitm1	-0.822	0	2.04915e-12
ENSMUSG00000038224	Serpinf2	-0.822	0.01408	0.0451759
ENSMUSG00000020782	Llgl2	-0.82	0	1.94802e-11
ENSMUSG00000063838	Cdc42ep5	-0.82	0	8.41473e-07
ENSMUSG00000054000	Tusc1	-0.82	0.00031	0.00187293
ENSMUSG00000033105	Lss	-0.819	0	1.49644e-07
ENSMUSG00000005043	Sgsh	-0.818	0.00647	0.0244017
ENSMUSG00000045699	Gm21411	-0.817	0.0073	0.0269363
ENSMUSG00000031444	F10	-0.814	0.0001	0.000690447
ENSMUSG00000057969	Sema3b	-0.814	0.00026	0.00164369
ENSMUSG00000031143	Ccdc22	-0.813	0.00044	0.00256343
ENSMUSG00000020736	Nt5c	-0.812	2e-05	0.000205649
ENSMUSG00000052949	Rnf157	-0.811	0.00125	0.0062206
ENSMUSG00000025854	Fam20c	-0.81	0.01195	0.0396763
ENSMUSG00000072812	Ahnak2	-0.809	0	1.18916e-07
ENSMUSG00000020634	Ubxn2a	-0.808	0	1.87484e-11
ENSMUSG00000033597	Caskin1	-0.806	0.003	0.0129422
ENSMUSG00000021009	Ptpn21	-0.805	0	3.40701e-06
ENSMUSG00000002980	Bcam	-0.805	2e-05	0.000199604
ENSMUSG00000023473	Celsr3	-0.805	0.00141	0.00691307
ENSMUSG00000013415	Igf2bp1	-0.804	0	2.19455e-35
ENSMUSG00000054074	Skida1	-0.804	0	2.47373e-07
ENSMUSG00000042388	Dlgap3	-0.802	0	3.60757e-11
ENSMUSG00000036473	Tbc1d24	-0.802	0	3.08315e-06
ENSMUSG00000056749	Nfil3	-0.802	0.01425	0.0456162
ENSMUSG00000085715	Tsix	-0.801	0	4.79821e-05
ENSMUSG00000020532	Acaca	-0.8	0	3.01998e-10
ENSMUSG00000053024	Cntn2	-0.8	1e-05	7.73965e-05
ENSMUSG00000040021	Lats1	-0.798	0.00016	0.00109255
ENSMUSG00000032652	Crebl2	-0.798	0.00745	0.0273604
ENSMUSG00000042492	Tbc1d10b	-0.797	0	2.22631e-16
ENSMUSG00000024258	Polr2d	-0.796	0.00546	0.0212352
ENSMUSG00000028619	Tceanc2	-0.796	0.00801	0.0288965
ENSMUSG00000040669	Phc1	-0.794	0	1.97055e-27
ENSMUSG00000099481	Xndc1	-0.794	0	8.41915e-07
ENSMUSG00000024614	Tmx3	-0.792	0	9.39647e-15
ENSMUSG00000072872	Rybp	-0.792	0	2.68527e-06
ENSMUSG00000039477	Tnrc18	-0.79	0	4.50388e-17
ENSMUSG00000032290	Ptpn9	-0.79	0.00231	0.0104144
ENSMUSG00000029869	Ephb6	-0.789	0.00335	0.0142027
ENSMUSG00000030825	Hsd17b14	-0.787	0.01219	0.0403163
ENSMUSG00000019826	Zbtb24	-0.786	0	4.18868e-09
ENSMUSG00000028329	Xpa	-0.786	0	8.61241e-06
ENSMUSG00000024209	1700061G19Rik	-0.786	2e-05	0.000208145
ENSMUSG00000069769	Msi2	-0.785	0	1.36516e-12
ENSMUSG00000032079	Apoa5	-0.785	0.00198	0.00922064
ENSMUSG00000041935	AW549877	-0.783	0	4.45554e-06
ENSMUSG00000035620	Ric8b	-0.783	0	5.12579e-05
ENSMUSG00000033685	Ucp2	-0.781	0	5.24478e-11
ENSMUSG00000030096	Slc6a6	-0.78	0	8.55679e-13
ENSMUSG00000028675	Pnrc2	-0.78	0	6.51414e-06
ENSMUSG00000023027	Atf1	-0.779	0	9.00944e-08
ENSMUSG00000024486	Hbegf	-0.777	0	2.69064e-27
ENSMUSG00000003032	Klf4	-0.777	0	2.54264e-18
ENSMUSG00000037235	Mxd4	-0.777	0.00411	0.0167679
ENSMUSG00000097091	4930526L06Rik	-0.777	0.01318	0.0428439
ENSMUSG00000028807	Zbtb8a	-0.775	0	6.37746e-06
ENSMUSG00000000049	Apoh	-0.775	0.0002	0.0013087
ENSMUSG00000032591	Mst1	-0.775	0.00317	0.0135631
ENSMUSG00000030720	Cln3	-0.774	0	1.32762e-09
ENSMUSG00000041556	Fbxo2	-0.774	0	5.88707e-08
ENSMUSG00000107023	Gm42715	-0.774	0	1.93364e-05
ENSMUSG00000024665	Fads2	-0.774	0.00687	0.0256398
ENSMUSG00000041734	Kirrel	-0.773	0.00013	0.0009102
ENSMUSG00000033565	Rbfox2	-0.771	0	1.25964e-16
ENSMUSG00000063663	Brwd3	-0.771	0	6.26449e-13
ENSMUSG00000023990	Tfeb	-0.769	0	3.20411e-06
ENSMUSG00000025372	Baiap2	-0.768	7e-05	0.000518815
ENSMUSG00000028333	Anp32b	-0.767	0	1.78597e-16
ENSMUSG00000079165	Sap25	-0.764	0.00014	0.000972481
ENSMUSG00000030272	Camk1	-0.764	0.00015	0.0010076
ENSMUSG00000030203	Dusp16	-0.763	0	1.73189e-09
ENSMUSG00000029920	Smarcad1	-0.763	0	2.54259e-09
ENSMUSG00000034205	Loxl2	-0.763	0.0043	0.0174011
ENSMUSG00000028389	Zfp37	-0.76	0.00494	0.0195263
ENSMUSG00000006651	Aplp1	-0.759	7e-05	0.000547594
ENSMUSG00000028581	Laptm5	-0.757	0	5.98999e-19
ENSMUSG00000027559	Car3	-0.757	0.00034	0.00206788
ENSMUSG00000032294	Pkm	-0.756	0	1.25109e-28
ENSMUSG00000028763	Hspg2	-0.755	0.00031	0.00188086
ENSMUSG00000028990	Lzic	-0.755	0.00078	0.00419537
ENSMUSG00000041287	Sox15	-0.754	8e-05	0.000612456
ENSMUSG00000024424	Ttc39c	-0.754	0.00384	0.0158987
ENSMUSG00000031229	Atrx	-0.752	0	1.83118e-24
ENSMUSG00000024565	Sall3	-0.752	3e-05	0.000241848
ENSMUSG00000034930	Rtkn	-0.752	0.00223	0.0101403
ENSMUSG00000036819	Jmjd4	-0.752	0.00237	0.0106585
ENSMUSG00000008540	Mgst1	-0.751	0.00064	0.00355202
ENSMUSG00000029480	Dhx37	-0.75	0	1.16058e-07
ENSMUSG00000038914	Dido1	-0.749	0	3.43213e-15
ENSMUSG00000002257	Def6	-0.749	0	2.50695e-05
ENSMUSG00000024391	Apom	-0.749	0.00021	0.00134391
ENSMUSG00000039323	Igfbp2	-0.747	0	1.12223e-19
ENSMUSG00000030122	Ptms	-0.747	0	2.47872e-19
ENSMUSG00000046574	Prr12	-0.747	0	2.89121e-07
ENSMUSG00000031980	Agt	-0.747	0.00868	0.0308072
ENSMUSG00000039450	Dcxr	-0.746	0	1.97183e-11
ENSMUSG00000037674	Rfx7	-0.746	0	1.78138e-05
ENSMUSG00000040488	Ltbp4	-0.745	0	4.02722e-09
ENSMUSG00000029445	Hpd	-0.745	0	3.37327e-05
ENSMUSG00000037053	Azgp1	-0.744	5e-05	0.000359552
ENSMUSG00000056035	Cyp3a11	-0.744	0.0049	0.0194141
ENSMUSG00000039967	Zfp292	-0.743	0	7.15832e-24
ENSMUSG00000032081	Apoc3	-0.743	1e-05	9.20047e-05
ENSMUSG00000015461	Atf6b	-0.743	2e-05	0.000205125
ENSMUSG00000032875	Arhgef17	-0.743	0.00012	0.00084033
ENSMUSG00000033826	Dnah8	-0.743	0.00027	0.00166939
ENSMUSG00000030695	Aldoa	-0.742	0	3.17941e-26
ENSMUSG00000021587	Pcsk1	-0.742	0.00114	0.00575159
ENSMUSG00000078671	Chd2	-0.741	0	3.96635e-22
ENSMUSG00000025340	Rabgef1	-0.741	0	3.18776e-05
ENSMUSG00000021238	Aldh6a1	-0.741	0.0002	0.00129708
ENSMUSG00000055560	Zfp459	-0.741	0.00472	0.0188014
ENSMUSG00000031861	Lpar2	-0.74	0.00622	0.0236161
ENSMUSG00000031392	Irak1	-0.738	0	8.20893e-14
ENSMUSG00000005899	Smpd4	-0.738	0	2.63884e-09
ENSMUSG00000028953	Abcf2	-0.737	0	7.24089e-07
ENSMUSG00000069806	Cacng7	-0.737	0.00041	0.00240744
ENSMUSG00000029165	Agbl5	-0.737	0.00571	0.022038
ENSMUSG00000008496	Pou2f2	-0.737	0.00875	0.0310151
ENSMUSG00000029681	Bcl7b	-0.736	0	3.28764e-07
ENSMUSG00000116858	AC165953.2	-0.736	6e-05	0.000462065
ENSMUSG00000028186	Uox	-0.735	0.00333	0.0141321
ENSMUSG00000020492	Ska2	-0.734	0	3.12362e-08
ENSMUSG00000028100	Nudt17	-0.734	0.00208	0.0096053
ENSMUSG00000039218	Srrm2	-0.732	0	6.60087e-19
ENSMUSG00000034243	Golgb1	-0.732	0	2.44028e-15
ENSMUSG00000073755	5730409E04Rik	-0.731	0.01394	0.0448442
ENSMUSG00000032299	Commd4	-0.73	0	8.871e-08
ENSMUSG00000029098	Acox3	-0.73	0	7.08249e-06
ENSMUSG00000034292	Traf3ip1	-0.73	5e-05	0.000396808
ENSMUSG00000006740	Kif5b	-0.729	0	1.13809e-41
ENSMUSG00000028943	Espn	-0.729	0.0087	0.0308536
ENSMUSG00000064267	Hvcn1	-0.729	0.01023	0.0351494
ENSMUSG00000025925	Terf1	-0.728	0	1.27772e-13
ENSMUSG00000056019	Zfp709	-0.728	0.01403	0.0450623
ENSMUSG00000046010	Zfp830	-0.727	0	1.52621e-06
ENSMUSG00000048249	Crebrf	-0.727	0	2.28881e-06
ENSMUSG00000024406	Pou5f1	-0.726	0	2.93297e-08
ENSMUSG00000024870	Rab1b	-0.726	0	9.90997e-07
ENSMUSG00000042178	Armc5	-0.726	0.01162	0.0387763
ENSMUSG00000049811	Fam161a	-0.724	0	7.78488e-10
ENSMUSG00000034993	Vat1	-0.723	0	1.2188e-07
ENSMUSG00000030727	Rabep2	-0.723	0.00101	0.00521273
ENSMUSG00000007817	Zmiz1	-0.722	0	1.63956e-16
ENSMUSG00000030101	Sumf1	-0.72	3e-05	0.000243526
ENSMUSG00000004266	Ptpn6	-0.719	0	1.20932e-05
ENSMUSG00000032194	Kank2	-0.718	0	2.61627e-15
ENSMUSG00000074738	Fndc10	-0.718	0.00033	0.00198576
ENSMUSG00000061755	Bod1l	-0.717	0	8.5342e-16
ENSMUSG00000069922	Ces3a	-0.717	0.01159	0.0387045
ENSMUSG00000070327	Rnf213	-0.716	0	2.63605e-09
ENSMUSG00000035493	Tgfbi	-0.716	0.00693	0.0258404
ENSMUSG00000026333	Gin1	-0.715	0.00097	0.00501014
ENSMUSG00000026480	Ncf2	-0.715	0.0084	0.0300689
ENSMUSG00000026843	Fubp3	-0.714	0	5.43616e-10
ENSMUSG00000041375	Ccdc9	-0.713	0	3.0678e-08
ENSMUSG00000040550	Otud6b	-0.712	0	1.11074e-08
ENSMUSG00000052180	Serpinb6c	-0.712	0	1.04852e-06
ENSMUSG00000048920	Fkrp	-0.712	0.00015	0.00101182
ENSMUSG00000032231	Anxa2	-0.711	1e-05	0.000125929
ENSMUSG00000026219	Trip12	-0.71	0	1.40735e-30
ENSMUSG00000057093	Zfp607b	-0.71	0	5.01097e-07
ENSMUSG00000019820	Utrn	-0.709	0	8.00849e-12
ENSMUSG00000003360	Ddx23	-0.709	0	9.07138e-07
ENSMUSG00000026222	Sp100	-0.709	0	9.74929e-07
ENSMUSG00000049323	Smcr8	-0.708	0	8.89804e-06
ENSMUSG00000002280	Narfl	-0.708	0.00017	0.00111899
ENSMUSG00000034271	Jdp2	-0.707	0	2.64508e-09
ENSMUSG00000026817	Ak1	-0.707	7e-05	0.000529129
ENSMUSG00000015942	Gtf2ird2	-0.707	0.00902	0.0317114
ENSMUSG00000040356	Skiv2l	-0.706	0.00137	0.00675572
ENSMUSG00000015597	Zfp318	-0.705	0	5.18555e-12
ENSMUSG00000032531	Amotl2	-0.705	0	5.00386e-10
ENSMUSG00000038451	Spsb2	-0.705	0.0018	0.00849378
ENSMUSG00000033306	Lpp	-0.703	1e-05	7.08801e-05
ENSMUSG00000023018	Smarcd1	-0.702	0	2.86432e-07
ENSMUSG00000007880	Arid1a	-0.701	0	2.33569e-16
ENSMUSG00000039994	Timeless	-0.701	0	2.80168e-14
ENSMUSG00000040594	Ranbp17	-0.701	2e-05	0.000163925
ENSMUSG00000097574	C920006O11Rik	-0.701	0.00017	0.00115691
ENSMUSG00000024799	Tm7sf2	-0.701	0.00367	0.0153102
ENSMUSG00000029714	Gigyf1	-0.7	0	1.30682e-09
ENSMUSG00000027634	Ndrg3	-0.7	0.00561	0.0217368
ENSMUSG00000021514	Zfp369	-0.699	4e-05	0.000313604
ENSMUSG00000000901	Mmp11	-0.698	0	1.2282e-07
ENSMUSG00000006494	Pdk1	-0.697	2e-05	0.000166672
ENSMUSG00000004356	Utp20	-0.696	0	3.94448e-10
ENSMUSG00000071177	Serpina1d	-0.696	0.00013	0.000922178
ENSMUSG00000018166	Erbb3	-0.695	0.00087	0.00457489
ENSMUSG00000023017	Asic1	-0.695	0.00224	0.0101857
ENSMUSG00000022214	Dcaf11	-0.694	3e-05	0.000240631
ENSMUSG00000062309	Rpp25	-0.693	0	7.59632e-14
ENSMUSG00000030283	St8sia1	-0.693	0.0001	0.00071263
ENSMUSG00000032097	Ddx6	-0.691	0	1.98037e-21
ENSMUSG00000028645	Slc2a1	-0.691	0	3.08277e-07
ENSMUSG00000058207	Serpina3k	-0.69	0	3.19011e-05
ENSMUSG00000056050	Mia3	-0.689	0	3.02713e-22
ENSMUSG00000024238	Zeb1	-0.689	0	5.03152e-07
ENSMUSG00000010651	Acaa1b	-0.689	0	6.67328e-07
ENSMUSG00000032393	Dpp8	-0.689	1e-05	7.48624e-05
ENSMUSG00000043311	D17H6S53E	-0.689	0.00288	0.0125564
ENSMUSG00000035540	Gc	-0.688	2e-05	0.00018386
ENSMUSG00000067235	H2-Q10	-0.688	0.00032	0.00192295
ENSMUSG00000030447	Cyfip1	-0.687	0	1.2883e-19
ENSMUSG00000036986	Pml	-0.687	0	4.52854e-18
ENSMUSG00000045193	Cirbp	-0.687	0	1.00242e-08
ENSMUSG00000028715	Cyp4a14	-0.687	4e-05	0.000332964
ENSMUSG00000034382	AI661453	-0.686	0	1.23423e-09
ENSMUSG00000018678	Sp2	-0.686	0	3.19011e-05
ENSMUSG00000035206	Sppl2b	-0.686	0.00758	0.0276936
ENSMUSG00000042644	Itpr3	-0.685	0	2.62144e-11
ENSMUSG00000026288	Inpp5d	-0.685	0	6.48665e-11
ENSMUSG00000001052	Sec24b	-0.684	0.00014	0.000960371
ENSMUSG00000006464	Bbs1	-0.684	0.01414	0.0453029
ENSMUSG00000020918	Kat2a	-0.683	0	4.99559e-08
ENSMUSG00000039087	Rreb1	-0.683	0	1.09402e-06
ENSMUSG00000024687	Osbp	-0.683	0.00038	0.00227552
ENSMUSG00000029004	Kmt2e	-0.682	0	1.93083e-20
ENSMUSG00000074884	Serf2	-0.682	0	7.26904e-11
ENSMUSG00000024164	C3	-0.682	0.00016	0.00106721
ENSMUSG00000039678	Tbc1d13	-0.681	0	2.11409e-08
ENSMUSG00000030284	Creld1	-0.681	1e-05	6.76099e-05
ENSMUSG00000036617	Etl4	-0.68	0	8.50502e-18
ENSMUSG00000047146	Tet1	-0.68	0	2.0475e-15
ENSMUSG00000074657	Kif5a	-0.679	0	2.95399e-09
ENSMUSG00000025856	Pdgfa	-0.679	0	7.05072e-09
ENSMUSG00000041236	Vps41	-0.678	0	1.43234e-12
ENSMUSG00000021737	Psmd6	-0.678	0	1.80335e-11
ENSMUSG00000055024	Ep300	-0.678	0	8.45411e-10
ENSMUSG00000028636	Ppcs	-0.678	0	5.12601e-07
ENSMUSG00000030236	Slco1b2	-0.678	0.00165	0.00793096
ENSMUSG00000026417	Pigr	-0.678	0.0075	0.0274804
ENSMUSG00000028088	Fmo5	-0.678	0.00836	0.0299431
ENSMUSG00000038909	Kat7	-0.677	0	1.24786e-10
ENSMUSG00000017774	Myo1c	-0.676	0	1.50749e-07
ENSMUSG00000025950	Idh1	-0.675	0	2.39278e-09
ENSMUSG00000071178	Serpina1b	-0.675	0.00045	0.0025838
ENSMUSG00000067860	Zic3	-0.673	0	4.59604e-23
ENSMUSG00000041220	Elovl6	-0.673	0	6.88393e-16
ENSMUSG00000048376	F2r	-0.673	0	2.80585e-14
ENSMUSG00000047141	Zfp654	-0.673	0	2.4694e-05
ENSMUSG00000033396	Spg11	-0.673	0.01563	0.0490971
ENSMUSG00000053470	Kdm3a	-0.672	0	1.40095e-09
ENSMUSG00000074170	Plekhf1	-0.672	0	2.50249e-05
ENSMUSG00000034371	Tkfc	-0.672	0.00207	0.00957426
ENSMUSG00000030826	Bcat2	-0.671	0	2.37542e-07
ENSMUSG00000044628	Rnf208	-0.671	0.00505	0.0198453
ENSMUSG00000071281	Zfp65	-0.67	7e-05	0.000498661
ENSMUSG00000051748	Wfdc21	-0.67	0.0002	0.00129296
ENSMUSG00000047797	Gjb1	-0.67	0.00258	0.0114346
ENSMUSG00000020821	Kif1c	-0.669	0	1.83594e-09
ENSMUSG00000058006	Mdn1	-0.668	0	7.77986e-09
ENSMUSG00000026604	Ptpn14	-0.668	0	2.36046e-06
ENSMUSG00000029171	Pgm1	-0.668	4e-05	0.0003112
ENSMUSG00000024104	Washc2	-0.667	0	1.45238e-16
ENSMUSG00000030895	Hpx	-0.667	1e-05	9.1059e-05
ENSMUSG00000030983	Bccip	-0.667	0.00131	0.00646731
ENSMUSG00000064308	2410137M14Rik	-0.667	0.00396	0.016281
ENSMUSG00000071659	Hnrnpul2	-0.666	0	1.37519e-16
ENSMUSG00000035215	Lsm7	-0.666	0	2.06697e-14
ENSMUSG00000058325	Dock1	-0.666	0	7.48432e-10
ENSMUSG00000045136	Tubb2b	-0.666	0	2.88406e-05
ENSMUSG00000032394	Igdcc3	-0.666	0	3.31652e-05
ENSMUSG00000070705	Eid2b	-0.666	0.00825	0.029612
ENSMUSG00000005370	Msh6	-0.665	0	1.03414e-27
ENSMUSG00000042303	Sgsm3	-0.665	0.00147	0.00716877
ENSMUSG00000032002	Dcun1d5	-0.663	0	4.59693e-09
ENSMUSG00000019189	Rnf145	-0.663	3e-05	0.000243213
ENSMUSG00000028698	Pik3r3	-0.663	7e-05	0.000553004
ENSMUSG00000027628	Aar2	-0.663	0.00142	0.00698029
ENSMUSG00000033705	Stard9	-0.662	0.00124	0.00617604
ENSMUSG00000042439	Zfp532	-0.662	0.00343	0.0144394
ENSMUSG00000035686	Thrsp	-0.662	0.00627	0.0237491
ENSMUSG00000055884	Fancm	-0.661	0	1.92059e-13
ENSMUSG00000028647	Mycbp	-0.661	0.00039	0.0023145
ENSMUSG00000051169	Rpusd3	-0.661	0.00058	0.00323275
ENSMUSG00000037253	Mex3c	-0.661	0.00319	0.0136219
ENSMUSG00000074406	Zfp628	-0.661	0.00892	0.0314433
ENSMUSG00000048096	Lmod1	-0.661	0.01512	0.0478463
ENSMUSG00000028737	Aldh4a1	-0.66	0	1.27439e-07
ENSMUSG00000026433	Rab29	-0.66	5e-05	0.000364627
ENSMUSG00000047986	Palm3	-0.658	0.01304	0.042445
ENSMUSG00000063236	1110038F14Rik	-0.657	0	3.11662e-11
ENSMUSG00000021420	Fars2	-0.657	9e-05	0.000680414
ENSMUSG00000003279	Dlgap1	-0.657	0.00018	0.00121031
ENSMUSG00000022780	Meltf	-0.657	0.00042	0.00247334
ENSMUSG00000037795	N4bp2	-0.656	0	7.15923e-09
ENSMUSG00000094793	Mup12	-0.656	0.01576	0.0494184
ENSMUSG00000052446	Zfp961	-0.655	0	3.23734e-09
ENSMUSG00000026814	Eng	-0.655	0	3.63176e-05
ENSMUSG00000020758	Itgb4	-0.655	0.00245	0.0109579
ENSMUSG00000055116	Arntl	-0.655	0.01521	0.0480508
ENSMUSG00000026254	Eif4e2	-0.654	0	1.43539e-31
ENSMUSG00000025357	Dgka	-0.654	0.01284	0.0419853
ENSMUSG00000056342	Usp34	-0.653	0	4.18957e-24
ENSMUSG00000044447	Dock5	-0.653	0	3.98573e-08
ENSMUSG00000027478	Dnmt3b	-0.653	2e-05	0.000185245
ENSMUSG00000054716	Zfp771	-0.653	0.00041	0.00239667
ENSMUSG00000006369	Fbln1	-0.653	0.00275	0.0120409
ENSMUSG00000054792	Klhl18	-0.653	0.01018	0.0350434
ENSMUSG00000005871	Apc	-0.652	0	5.31607e-13
ENSMUSG00000072704	Smim10l1	-0.652	0.00523	0.0204437
ENSMUSG00000033386	Frrs1	-0.651	0	1.68822e-12
ENSMUSG00000037369	Kdm6a	-0.651	0	5.77574e-08
ENSMUSG00000071064	Zfp827	-0.651	8e-05	0.000579501
ENSMUSG00000001270	Ckb	-0.65	0	2.12668e-16
ENSMUSG00000029522	Pla2g1b	-0.65	0	2.80523e-05
ENSMUSG00000045671	Spred2	-0.65	0.00333	0.0141413
ENSMUSG00000073834	Mup11	-0.649	0.00032	0.00195906
ENSMUSG00000033762	Recql4	-0.649	0.00223	0.0101403
ENSMUSG00000099370	Platr10	-0.648	0	1.6411e-08
ENSMUSG00000033272	Slc35a4	-0.648	0	1.05218e-05
ENSMUSG00000035390	Brsk1	-0.647	0.00052	0.00297897
ENSMUSG00000024073	Birc6	-0.646	0	2.80585e-14
ENSMUSG00000025235	Bbs4	-0.645	0	3.03136e-06
ENSMUSG00000045103	Dmd	-0.644	0	1.81298e-06
ENSMUSG00000061808	Ttr	-0.644	5e-05	0.000396136
ENSMUSG00000029403	Cdkl2	-0.644	0.00012	0.00084647
ENSMUSG00000073988	Ttpa	-0.644	0.00791	0.0285981
ENSMUSG00000001151	Pcnt	-0.643	0	1.7722e-18
ENSMUSG00000048878	Hexim1	-0.643	0	4.12833e-10
ENSMUSG00000031328	Flna	-0.643	0	4.5651e-10
ENSMUSG00000042225	Ammecr1	-0.643	0	4.94914e-05
ENSMUSG00000040225	Prrc2c	-0.642	0	3.56346e-14
ENSMUSG00000026565	Pou2f1	-0.642	0	2.13136e-09
ENSMUSG00000031671	Setd6	-0.642	0	2.52069e-08
ENSMUSG00000028347	Tmeff1	-0.642	0	1.15237e-05
ENSMUSG00000024008	Cpne5	-0.642	1e-05	0.000108127
ENSMUSG00000038619	Ensa	-0.642	9e-05	0.000643833
ENSMUSG00000027935	Rab13	-0.642	0.00069	0.00377979
ENSMUSG00000018593	Sparc	-0.641	0	2.86881e-20
ENSMUSG00000029153	Ociad2	-0.641	9e-05	0.00063598
ENSMUSG00000019916	P4ha1	-0.641	0.00054	0.00307156
ENSMUSG00000020053	Igf1	-0.639	0.00806	0.0290456
ENSMUSG00000026131	Dst	-0.637	0	1.67462e-10
ENSMUSG00000033628	Pik3c3	-0.637	6e-05	0.000471079
ENSMUSG00000035284	Vps13c	-0.636	1e-05	0.000133162
ENSMUSG00000063550	Nup98	-0.636	0.00084	0.00443263
ENSMUSG00000066072	Cyp4a10	-0.635	0.0001	0.000728049
ENSMUSG00000000568	Hnrnpd	-0.634	0	1.83043e-18
ENSMUSG00000043439	Epop	-0.634	0	1.83404e-12
ENSMUSG00000062078	Qk	-0.634	0	7.19421e-12
ENSMUSG00000041096	Tspyl2	-0.634	4e-05	0.000325401
ENSMUSG00000034032	Rpap1	-0.633	0	3.11915e-13
ENSMUSG00000024165	Jpt2	-0.633	0	8.30295e-06
ENSMUSG00000024906	Mus81	-0.633	0.00032	0.0019366
ENSMUSG00000089810	Gm16536	-0.633	0.0124	0.0408441
ENSMUSG00000034926	Dhcr24	-0.632	0	1.43398e-12
ENSMUSG00000024743	Syt7	-0.632	0.00014	0.000985188
ENSMUSG00000048039	Isg20l2	-0.632	0.00068	0.00372082
ENSMUSG00000007379	Dennd2c	-0.63	0	4.15741e-05
ENSMUSG00000032212	Sltm	-0.629	0	9.75851e-18
ENSMUSG00000039515	Ptpa	-0.629	0	4.91771e-10
ENSMUSG00000028307	Aldob	-0.629	2e-05	0.000182026
ENSMUSG00000029761	Cald1	-0.628	0	7.69245e-22
ENSMUSG00000029407	Uso1	-0.628	0	1.62122e-08
ENSMUSG00000006307	Kmt2b	-0.628	0	2.71312e-08
ENSMUSG00000042705	Commd10	-0.628	1e-05	0.000121466
ENSMUSG00000041258	Zfp236	-0.628	0.00041	0.00242736
ENSMUSG00000074886	Grk6	-0.627	0	2.27879e-06
ENSMUSG00000064068	Mtx1	-0.627	0	3.24396e-06
ENSMUSG00000022521	Crebbp	-0.626	0	1.54127e-13
ENSMUSG00000049553	Polr1a	-0.626	0	1.97328e-13
ENSMUSG00000024963	Dnajc4	-0.626	0	1.91162e-05
ENSMUSG00000026199	Ankzf1	-0.626	0	3.15742e-05
ENSMUSG00000049550	Clip1	-0.625	0	9.84505e-12
ENSMUSG00000038880	Mrps34	-0.625	0	9.98245e-08
ENSMUSG00000037286	Stag1	-0.624	0	6.20117e-11
ENSMUSG00000020923	Ubtf	-0.623	0	7.52194e-10
ENSMUSG00000024925	Rnaseh2c	-0.623	1e-05	6.54717e-05
ENSMUSG00000003200	Sh3gl1	-0.623	6e-05	0.000490014
ENSMUSG00000000876	Pxmp4	-0.623	8e-05	0.000590423
ENSMUSG00000068284	Usf3	-0.623	0.00016	0.00105141
ENSMUSG00000035798	Zdhhc17	-0.622	0.00162	0.00781329
ENSMUSG00000024990	Rbp4	-0.621	0.00136	0.00671391
ENSMUSG00000037798	Mat1a	-0.619	3e-05	0.000267892
ENSMUSG00000037722	Gnpnat1	-0.619	0.00172	0.00819562
ENSMUSG00000029028	Lrrc47	-0.618	0	4.13181e-08
ENSMUSG00000032083	Apoa1	-0.618	2e-05	0.000170505
ENSMUSG00000026980	Ly75	-0.617	0	1.56955e-13
ENSMUSG00000031139	Mcf2	-0.617	0	2.09648e-06
ENSMUSG00000024998	Plce1	-0.617	0.0001	0.000713101
ENSMUSG00000068732	Tmem167b	-0.617	0.00087	0.00456313
ENSMUSG00000027198	Ext2	-0.617	0.00307	0.0132045
ENSMUSG00000021027	Ralgapa1	-0.616	0	1.57758e-05
ENSMUSG00000022394	L3mbtl2	-0.614	0	2.33131e-10
ENSMUSG00000002812	Flii	-0.612	0	1.30314e-12
ENSMUSG00000026810	Dpm2	-0.612	0	2.22969e-06
ENSMUSG00000031540	Kat6a	-0.611	0	1.83674e-05
ENSMUSG00000032446	Eomes	-0.611	2e-05	0.000170423
ENSMUSG00000005362	Crbn	-0.61	1e-05	6.01743e-05
ENSMUSG00000036898	Zfp157	-0.61	1e-05	6.56453e-05
ENSMUSG00000033991	Ttc37	-0.609	0	4.61176e-06
ENSMUSG00000035958	Tdp2	-0.609	0.00086	0.00452282
ENSMUSG00000070923	Klhl9	-0.609	0.00118	0.00590207
ENSMUSG00000078675	Mup16	-0.609	0.00822	0.0295415
ENSMUSG00000018501	Ncor1	-0.608	0	6.77272e-39
ENSMUSG00000036822	Topors	-0.608	0	5.06842e-18
ENSMUSG00000037646	Vps13b	-0.608	0	2.0412e-08
ENSMUSG00000058793	Cds2	-0.608	0	4.1331e-06
ENSMUSG00000042729	Wdr74	-0.608	0.00024	0.00151508
ENSMUSG00000001155	Ftcd	-0.608	0.00314	0.013467
ENSMUSG00000046447	Camk2n1	-0.607	0	1.91271e-07
ENSMUSG00000090071	Cdk5r2	-0.607	0.00017	0.001125
ENSMUSG00000029368	Alb	-0.607	0.00022	0.00138447
ENSMUSG00000025736	Jmjd8	-0.606	0.00113	0.00570024
ENSMUSG00000062232	Rapgef2	-0.606	0.00392	0.0161713
ENSMUSG00000028973	Abcb8	-0.606	0.00759	0.0277264
ENSMUSG00000026775	Yme1l1	-0.605	0	9.13046e-10
ENSMUSG00000002845	Tmem39a	-0.605	0	1.4614e-05
ENSMUSG00000055670	Zzef1	-0.605	0.00081	0.00431921
ENSMUSG00000054422	Fabp1	-0.605	0.00432	0.0174483
ENSMUSG00000024376	Epb41l4a	-0.604	0	1.41971e-05
ENSMUSG00000034947	Tmem106a	-0.604	0.00073	0.00394498
ENSMUSG00000029718	Pcolce	-0.604	0.00101	0.00517867
ENSMUSG00000015312	Gadd45b	-0.603	2e-05	0.000200522
ENSMUSG00000011751	Sptbn4	-0.603	0.01291	0.042155
ENSMUSG00000038056	Kmt2c	-0.602	0	1.39776e-10
ENSMUSG00000050148	Ubqln2	-0.602	0	1.73739e-05
ENSMUSG00000005681	Apoa2	-0.602	3e-05	0.000252551
ENSMUSG00000039196	Orm1	-0.602	0.00419	0.0170511
ENSMUSG00000048930	Tada3	-0.601	0	3.00462e-06
ENSMUSG00000087283	Gm13580	-0.601	0.00016	0.00105567
ENSMUSG00000033107	Rnf125	-0.601	0.00017	0.00113798
ENSMUSG00000029504	Ddx51	-0.601	0.00593	0.0227765
ENSMUSG00000022205	Sub1	-0.6	0	2.61075e-13
ENSMUSG00000021585	Cast	-0.6	0	3.91158e-07
ENSMUSG00000022265	Ank	-0.6	0	5.24047e-07
ENSMUSG00000042677	Zc3h12a	-0.6	0.00137	0.0067269
ENSMUSG00000035595	1600002K03Rik	-0.6	0.01335	0.0432386
ENSMUSG00000078517	Emc1	-0.599	0	3.07471e-08
ENSMUSG00000001053	N4bp3	-0.598	0.00914	0.0320986
ENSMUSG00000021690	Jmy	-0.597	0.0001	0.000703112
ENSMUSG00000026837	Col5a1	-0.597	0.00053	0.00301092
ENSMUSG00000000730	Dnmt3l	-0.597	0.00708	0.026317
ENSMUSG00000024287	Thoc1	-0.596	0	1.69307e-06
ENSMUSG00000046139	Patl1	-0.595	0	3.31793e-05
ENSMUSG00000039357	Fut11	-0.595	0.00509	0.019977
ENSMUSG00000059908	Mug1	-0.594	0.00086	0.00453585
ENSMUSG00000022895	Ets2	-0.593	0	4.80231e-11
ENSMUSG00000027254	Map1a	-0.593	0	1.93662e-05
ENSMUSG00000033009	Ogfod1	-0.593	4e-05	0.000358126
ENSMUSG00000042302	Ehbp1	-0.593	0.00014	0.000944769
ENSMUSG00000029185	Fam114a1	-0.593	0.00461	0.0184052
ENSMUSG00000058655	Eif4b	-0.592	0	7.96081e-14
ENSMUSG00000055053	Nfic	-0.592	0	2.93297e-08
ENSMUSG00000001962	Fam50a	-0.591	0	3.70335e-08
ENSMUSG00000039693	Msantd3	-0.591	3e-05	0.000215808
ENSMUSG00000034575	Papd7	-0.591	0.00454	0.0181664
ENSMUSG00000019823	Mical1	-0.59	3e-05	0.000267524
ENSMUSG00000030870	Ubfd1	-0.59	0.0001	0.000718583
ENSMUSG00000027875	Hmgcs2	-0.59	0.0067	0.0251321
ENSMUSG00000038708	Golga4	-0.589	0	1.35019e-16
ENSMUSG00000068086	Cyp2d9	-0.589	0.00126	0.00629573
ENSMUSG00000037992	Rara	-0.589	0.00274	0.0120044
ENSMUSG00000014498	Ankrd52	-0.589	0.01326	0.0430433
ENSMUSG00000034154	Ino80	-0.588	0	4.19089e-11
ENSMUSG00000066036	Ubr4	-0.588	0	2.00655e-10
ENSMUSG00000032080	Apoa4	-0.587	0.00029	0.00176269
ENSMUSG00000048755	Mcat	-0.587	0.00097	0.00503474
ENSMUSG00000027680	Fxr1	-0.586	0	6.16032e-19
ENSMUSG00000022246	Rai14	-0.586	0	1.5237e-08
ENSMUSG00000053898	Ech1	-0.586	0	5.33214e-08
ENSMUSG00000031722	Hp	-0.586	0.00019	0.00125376
ENSMUSG00000003810	Mast2	-0.586	0.00022	0.00141041
ENSMUSG00000020900	Myh10	-0.585	0	6.10473e-09
ENSMUSG00000019841	Rev3l	-0.585	0	3.01984e-07
ENSMUSG00000022868	Ahsg	-0.585	5e-05	0.000414168
ENSMUSG00000021047	Nova1	-0.585	0.00219	0.0100262
ENSMUSG00000014837	4931428F04Rik	-0.585	0.01171	0.0390499
ENSMUSG00000006169	Clint1	-0.584	0	1.82659e-08
ENSMUSG00000046311	Zfp62	-0.584	0.00015	0.00102751
ENSMUSG00000041297	Cdk13	-0.583	0	6.66015e-14
ENSMUSG00000035726	Supt16	-0.583	0	9.77615e-11
ENSMUSG00000036591	Arhgap21	-0.583	0	7.86172e-10
ENSMUSG00000033487	Fndc3a	-0.583	0	1.41057e-06
ENSMUSG00000024039	Cbs	-0.583	3e-05	0.000243338
ENSMUSG00000024498	Tcerg1	-0.579	0	3.15579e-20
ENSMUSG00000025332	Kdm5c	-0.579	0	8.07559e-14
ENSMUSG00000026283	Ing5	-0.579	0	1.44253e-11
ENSMUSG00000003226	Ranbp2	-0.579	0	2.25936e-08
ENSMUSG00000046201	Scaf8	-0.579	1e-05	8.19902e-05
ENSMUSG00000037712	Fermt2	-0.579	2e-05	0.000143758
ENSMUSG00000066440	Zfyve26	-0.579	0.00109	0.00553333
ENSMUSG00000029814	Igf2bp3	-0.578	0	3.56353e-19
ENSMUSG00000038437	Mllt6	-0.578	0	1.47003e-09
ENSMUSG00000001729	Akt1	-0.578	0	5.02666e-05
ENSMUSG00000020331	Hcn2	-0.577	0.00703	0.0261557
ENSMUSG00000020647	Ncoa1	-0.576	0.00014	0.000942037
ENSMUSG00000006930	Hap1	-0.575	0	2.54264e-11
ENSMUSG00000041471	Fam35a	-0.575	1e-05	0.000110758
ENSMUSG00000020087	Tysnd1	-0.575	0.00018	0.00116425
ENSMUSG00000033228	Scaf11	-0.574	0	9.7303e-13
ENSMUSG00000074305	Peak1	-0.573	0	2.58451e-05
ENSMUSG00000072849	Serpina1e	-0.573	1e-05	6.36324e-05
ENSMUSG00000030536	Iqgap1	-0.572	0	2.5002e-45
ENSMUSG00000029763	Exoc4	-0.572	0	5.08732e-09
ENSMUSG00000022961	Son	-0.571	0	3.45687e-21
ENSMUSG00000055799	Tcf7l1	-0.571	0	2.64112e-09
ENSMUSG00000037544	Dlgap5	-0.571	7e-05	0.000498661
ENSMUSG00000027245	Hypk	-0.571	0.0002	0.00132383
ENSMUSG00000078786	BC024978	-0.571	0.00313	0.0134399
ENSMUSG00000032604	Qars	-0.57	0	6.83104e-13
ENSMUSG00000030811	Fbxl19	-0.57	1e-05	0.000102159
ENSMUSG00000034640	Tiparp	-0.568	0	4.20898e-06
ENSMUSG00000050144	Slc25a44	-0.568	2e-05	0.000163116
ENSMUSG00000017493	Igfbp4	-0.568	0.00063	0.00349036
ENSMUSG00000008373	Prpf31	-0.567	0	2.20908e-08
ENSMUSG00000048271	Rbm33	-0.567	0	4.8021e-06
ENSMUSG00000024050	Wiz	-0.567	0.00223	0.0101403
ENSMUSG00000038025	Phf2	-0.567	0.00235	0.0105754
ENSMUSG00000017344	Vtn	-0.567	0.0053	0.020697
ENSMUSG00000042997	Nhlrc3	-0.567	0.00701	0.0260956
ENSMUSG00000033382	Trappc8	-0.564	0.00413	0.016828
ENSMUSG00000026478	Lamc1	-0.563	0	7.77986e-09
ENSMUSG00000025932	Eya1	-0.563	0.01128	0.0379188
ENSMUSG00000022445	Cyp2d26	-0.563	0.0117	0.0390195
ENSMUSG00000022021	Diaph3	-0.562	0	7.18615e-12
ENSMUSG00000042079	Hnrnpf	-0.562	0.00629	0.023828
ENSMUSG00000027624	Epb41l1	-0.561	0	1.1757e-07
ENSMUSG00000039660	Spout1	-0.56	0	7.02644e-07
ENSMUSG00000021709	Erbin	-0.559	1e-05	0.000104043
ENSMUSG00000044098	Rsbn1	-0.559	1e-05	0.000126682
ENSMUSG00000040720	Virma	-0.559	0.00022	0.00142499
ENSMUSG00000040463	Mybbp1a	-0.558	0	3.01981e-26
ENSMUSG00000027239	Mdk	-0.558	0	1.99572e-11
ENSMUSG00000041161	Otud3	-0.558	0.00095	0.00492153
ENSMUSG00000025782	Taf3	-0.557	0	1.25575e-11
ENSMUSG00000019467	Arhgef25	-0.557	2e-05	0.000200363
ENSMUSG00000028847	Trappc3	-0.557	7e-05	0.000538211
ENSMUSG00000101599	Gm20342	-0.557	0.00879	0.0311004
ENSMUSG00000005687	Bcas2	-0.556	0	6.82155e-12
ENSMUSG00000036087	Slain2	-0.556	1e-05	5.22834e-05
ENSMUSG00000033831	Fgb	-0.556	0.00099	0.00511212
ENSMUSG00000039686	Zer1	-0.555	0.00015	0.00103945
ENSMUSG00000025991	Cps1	-0.555	0.0041	0.01675
ENSMUSG00000042207	Kdm5b	-0.554	0	5.45627e-26
ENSMUSG00000064194	Zfp936	-0.554	0	1.91117e-05
ENSMUSG00000107002	0610012G03Rik	-0.554	0	2.50764e-05
ENSMUSG00000032673	Prorsd1	-0.554	1e-05	8.08688e-05
ENSMUSG00000055239	Kcmf1	-0.553	0	1.44614e-06
ENSMUSG00000062270	Morf4l1	-0.553	1e-05	5.68705e-05
ENSMUSG00000039187	Fanci	-0.553	0.00011	0.000763238
ENSMUSG00000043629	1700019D03Rik	-0.553	0.00925	0.0323522
ENSMUSG00000048402	Gli2	-0.552	0.00021	0.00134637
ENSMUSG00000079509	Zfx	-0.551	8e-05	0.000610243
ENSMUSG00000056124	B4galt6	-0.55	0	1.00499e-05
ENSMUSG00000019214	Chtf18	-0.55	0.00058	0.00323726
ENSMUSG00000024812	Tjp2	-0.549	0	1.38632e-11
ENSMUSG00000034998	Foxn2	-0.549	0.00468	0.018658
ENSMUSG00000021537	Cetn3	-0.548	0	1.94642e-08
ENSMUSG00000021156	Zmynd11	-0.548	0	4.50879e-07
ENSMUSG00000002814	Top3a	-0.548	0.00471	0.0187631
ENSMUSG00000031865	Dctn1	-0.548	0.01121	0.037768
ENSMUSG00000039585	Myo9a	-0.547	0	2.1511e-07
ENSMUSG00000024767	Otub1	-0.547	0	1.49357e-05
ENSMUSG00000015697	Setdb1	-0.547	1e-05	5.58138e-05
ENSMUSG00000022875	Kng1	-0.547	0.00504	0.019823
ENSMUSG00000010142	Tnfrsf13b	-0.547	0.01194	0.0396631
ENSMUSG00000056737	Capg	-0.546	0.00311	0.0133607
ENSMUSG00000038612	Mcl1	-0.545	0	6.96847e-21
ENSMUSG00000014606	Slc25a11	-0.545	0	1.62213e-05
ENSMUSG00000026500	Cox20	-0.545	1e-05	7.1594e-05
ENSMUSG00000007659	Bcl2l1	-0.545	0.00012	0.000865992
ENSMUSG00000011256	Adam19	-0.545	0.00057	0.00320162
ENSMUSG00000029787	Avl9	-0.545	0.00069	0.00378222
ENSMUSG00000039740	Alg2	-0.545	0.00111	0.00560878
ENSMUSG00000051220	Ercc6l	-0.544	0.00016	0.00109259
ENSMUSG00000030359	Pzp	-0.544	0.0052	0.0203281
ENSMUSG00000034758	Tle6	-0.544	0.00938	0.0327289
ENSMUSG00000016018	Skiv2l2	-0.543	0	1.19122e-11
ENSMUSG00000043535	Setx	-0.543	0	1.18011e-08
ENSMUSG00000025531	Chm	-0.543	0	1.4761e-05
ENSMUSG00000041560	Nop53	-0.542	0	6.66984e-12
ENSMUSG00000035437	Rabgap1	-0.542	0	1.15493e-06
ENSMUSG00000038538	Ubn2	-0.542	0	7.87627e-06
ENSMUSG00000066154	Mup3	-0.542	0.00401	0.0164614
ENSMUSG00000001098	Kctd10	-0.542	0.01479	0.0470322
ENSMUSG00000036073	Galt	-0.541	7e-05	0.000544901
ENSMUSG00000052520	Cyp2j5	-0.541	0.0155	0.0488743
ENSMUSG00000035623	Rsf1	-0.54	0	4.50388e-17
ENSMUSG00000019907	Ppp1r12a	-0.54	0	1.36646e-13
ENSMUSG00000023832	Acat2	-0.54	0	8.79139e-09
ENSMUSG00000007415	Gatad1	-0.54	0	3.07817e-05
ENSMUSG00000039568	Ubald1	-0.54	0.00188	0.00880925
ENSMUSG00000020788	Atp2a3	-0.539	1e-05	5.94922e-05
ENSMUSG00000025369	Smarcc2	-0.539	0.0003	0.00183192
ENSMUSG00000023044	Csad	-0.538	0	2.70567e-05
ENSMUSG00000054434	Tmem120b	-0.538	0.00608	0.0232129
ENSMUSG00000068758	Il3ra	-0.538	0.00851	0.0303193
ENSMUSG00000038611	Phrf1	-0.537	0	7.83601e-10
ENSMUSG00000096210	H1f0	-0.536	0	1.13587e-08
ENSMUSG00000043987	Cep164	-0.536	3e-05	0.000242994
ENSMUSG00000033237	Arid2	-0.536	5e-05	0.000394665
ENSMUSG00000003814	Calr	-0.535	0	2.22235e-12
ENSMUSG00000024472	Dcp2	-0.535	0	7.91513e-09
ENSMUSG00000026116	Tmem131	-0.535	0	1.90288e-06
ENSMUSG00000064373	Selenop	-0.535	0.00161	0.00776307
ENSMUSG00000018239	Zcchc10	-0.533	0	1.33941e-10
ENSMUSG00000051579	Tceal8	-0.533	2e-05	0.000138778
ENSMUSG00000027257	Pacsin3	-0.533	0.0003	0.00183523
ENSMUSG00000040865	Ino80d	-0.532	0	2.94577e-13
ENSMUSG00000054889	Dsp	-0.532	0	1.12467e-08
ENSMUSG00000029427	Zcchc8	-0.532	0	1.50853e-07
ENSMUSG00000085412	Halr1	-0.531	0	1.39364e-05
ENSMUSG00000021715	Cwc27	-0.531	0.00015	0.00101441
ENSMUSG00000051176	Zfp42	-0.53	0	5.12832e-07
ENSMUSG00000061175	Fnip2	-0.53	1e-05	6.93078e-05
ENSMUSG00000003423	Pih1d1	-0.53	0.0149	0.0472904
ENSMUSG00000045665	Mfsd5	-0.529	2e-05	0.000207817
ENSMUSG00000036743	Psma8	-0.529	0.00334	0.0141413
ENSMUSG00000029466	Anapc7	-0.528	0	3.31676e-07
ENSMUSG00000025036	Sfxn2	-0.527	0.00098	0.00503869
ENSMUSG00000027820	Mme	-0.526	0	2.44007e-10
ENSMUSG00000020173	Cobl	-0.526	0	4.62708e-09
ENSMUSG00000033099	Nol12	-0.526	0	4.0783e-06
ENSMUSG00000025538	Sumf2	-0.526	0.00018	0.00120191
ENSMUSG00000032602	Slc25a20	-0.526	0.00041	0.00238845
ENSMUSG00000031262	Cenpi	-0.526	0.0034	0.0143761
ENSMUSG00000021782	Dlg5	-0.525	0	2.73517e-10
ENSMUSG00000035851	Ythdc1	-0.525	0	1.42116e-09
ENSMUSG00000022914	Brwd1	-0.525	0	1.46128e-07
ENSMUSG00000019996	Map7	-0.525	0	1.39382e-06
ENSMUSG00000074994	Qser1	-0.525	0	4.9035e-05
ENSMUSG00000046841	Ckap4	-0.524	0	3.3017e-12
ENSMUSG00000030619	Eed	-0.524	0	4.97598e-08
ENSMUSG00000066357	Wdr6	-0.524	0	5.28678e-07
ENSMUSG00000061393	Acvr2b	-0.523	0	1.55254e-05
ENSMUSG00000028465	Tln1	-0.522	0	1.28093e-16
ENSMUSG00000034247	Plekhm1	-0.522	0	5.49198e-09
ENSMUSG00000029922	Mkrn1	-0.522	0	1.00242e-08
ENSMUSG00000000631	Myo18a	-0.522	0	1.64747e-07
ENSMUSG00000055322	Tns1	-0.522	0.00014	0.000942733
ENSMUSG00000021192	Golga5	-0.522	0.00498	0.01963
ENSMUSG00000028001	Fga	-0.522	0.00936	0.0326768
ENSMUSG00000033943	Mga	-0.52	0	9.37403e-11
ENSMUSG00000022000	Zc3h13	-0.52	0	2.15568e-10
ENSMUSG00000042680	Garem1	-0.52	0.00048	0.00275608
ENSMUSG00000036686	Cc2d1a	-0.519	0.01142	0.0382675
ENSMUSG00000026554	Dcaf8	-0.518	0	3.83831e-12
ENSMUSG00000035310	Lin54	-0.518	0.00062	0.00344986
ENSMUSG00000017418	Arl5b	-0.517	1e-05	0.000127942
ENSMUSG00000044857	Lemd2	-0.517	0.0002	0.00130192
ENSMUSG00000025207	Sema4g	-0.517	0.00118	0.00590468
ENSMUSG00000047945	Marcksl1	-0.516	0	2.725e-09
ENSMUSG00000053801	Grwd1	-0.515	9e-05	0.000640106
ENSMUSG00000034075	Zdhhc5	-0.515	0.00886	0.0312807
ENSMUSG00000006517	Mvd	-0.514	0	3.49589e-05
ENSMUSG00000034951	Cog7	-0.514	0.00095	0.00492773
ENSMUSG00000025326	Ube3a	-0.512	0	9.75244e-13
ENSMUSG00000061544	Zfp229	-0.512	0	2.0547e-05
ENSMUSG00000071654	Uqcc3	-0.512	7e-05	0.000507245
ENSMUSG00000028911	Srsf4	-0.512	0.00053	0.00300832
ENSMUSG00000040312	Cchcr1	-0.512	0.00196	0.00912137
ENSMUSG00000079015	Serpina1c	-0.511	0.00343	0.0144394
ENSMUSG00000000538	Tom1l2	-0.511	0.00517	0.0202579
ENSMUSG00000006731	B4galnt1	-0.511	0.01221	0.0403519
ENSMUSG00000079259	Trim71	-0.51	0	1.99588e-08
ENSMUSG00000049295	Zfp219	-0.51	0	2.49058e-07
ENSMUSG00000036403	Cep135	-0.51	0.00018	0.00119453
ENSMUSG00000015134	Aldh1a3	-0.51	0.00019	0.00124765
ENSMUSG00000059208	Hnrnpm	-0.509	0	2.05018e-14
ENSMUSG00000023353	Agap3	-0.509	0	2.6574e-05
ENSMUSG00000059518	Znhit1	-0.509	0	4.34689e-05
ENSMUSG00000037295	Ldlrap1	-0.508	0.00011	0.000774955
ENSMUSG00000027905	Ddx20	-0.508	0.00029	0.00177386
ENSMUSG00000050440	Hamp	-0.508	0.0038	0.015778
ENSMUSG00000003119	Cdk12	-0.507	0	3.57811e-11
ENSMUSG00000015749	Anp32e	-0.507	0	2.88474e-08
ENSMUSG00000024830	Rps6kb2	-0.507	0.00187	0.00878425
ENSMUSG00000053291	Rab4b	-0.507	0.00413	0.0168231
ENSMUSG00000029249	Rest	-0.506	0	3.43071e-17
ENSMUSG00000058638	Zfp110	-0.506	0	4.09472e-05
ENSMUSG00000021494	Ddx41	-0.506	1e-05	8.72654e-05
ENSMUSG00000030604	Zfp626	-0.506	0.01213	0.0401469
ENSMUSG00000074656	Eif2s2	-0.505	0	3.17893e-17
ENSMUSG00000009575	Cbx5	-0.505	0	3.49116e-13
ENSMUSG00000054611	Kdm2a	-0.505	0	4.38182e-12
ENSMUSG00000049878	Rlf	-0.505	0	9.01413e-11
ENSMUSG00000001767	Crnkl1	-0.505	0	1.90809e-07
ENSMUSG00000044496	2510039O18Rik	-0.505	1e-05	9.166e-05
ENSMUSG00000002496	Tsc2	-0.505	0.00018	0.00120191
ENSMUSG00000024991	Eif3a	-0.504	0	8.30828e-11
ENSMUSG00000042772	Smg7	-0.504	0	1.08605e-09
ENSMUSG00000025903	Lypla1	-0.504	0	5.02245e-08
ENSMUSG00000046572	Zfp518b	-0.504	0	2.65539e-06
ENSMUSG00000041638	Gcn1l1	-0.504	2e-05	0.000183112
ENSMUSG00000024294	Mib1	-0.504	0.00207	0.00954394
ENSMUSG00000074890	Lcmt2	-0.504	0.01343	0.0434502
ENSMUSG00000020315	Sptbn1	-0.503	0	8.13591e-15
ENSMUSG00000034297	Med13	-0.502	0	1.02121e-06
ENSMUSG00000032527	Pccb	-0.502	0	3.43695e-06
ENSMUSG00000074768	Bhmt	-0.502	0.00966	0.0335431
ENSMUSG00000000384	Tbrg4	-0.501	0	1.57126e-08
ENSMUSG00000002968	Med25	-0.501	0	3.32231e-06
ENSMUSG00000033222	Ttf2	-0.501	0	1.77069e-05
ENSMUSG00000001348	Acp5	-0.501	0.00276	0.0120819
ENSMUSG00000038344	Txlng	-0.501	0.00601	0.0229839
ENSMUSG00000014074	Rnf168	-0.5	0	9.04952e-09
ENSMUSG00000074582	Arfgef2	-0.5	1e-05	9.96039e-05
ENSMUSG00000060143	Gm10076	-0.5	0.0006	0.0033699
ENSMUSG00000028458	Tesk1	-0.5	0.00672	0.0251949
ENSMUSG00000047123	Ticam1	-0.5	0.01555	0.0489864
ENSMUSG00000042487	Leo1	-0.499	0	4.18033e-06
ENSMUSG00000025265	Fgd1	-0.499	0	4.99764e-06
ENSMUSG00000015305	Sash1	-0.499	2e-05	0.000146271
ENSMUSG00000022848	Dirc2	-0.499	0.00318	0.0136138
ENSMUSG00000022210	Dhrs4	-0.499	0.00371	0.0154419
ENSMUSG00000047412	Zbtb44	-0.498	0	2.53264e-10
ENSMUSG00000063410	Stk24	-0.498	0.01296	0.0422637
ENSMUSG00000044221	Grsf1	-0.497	0	1.20192e-06
ENSMUSG00000045991	Onecut2	-0.497	0.01172	0.0390674
ENSMUSG00000037210	Fam193a	-0.496	0	8.871e-08
ENSMUSG00000008575	Nfib	-0.496	0	3.2914e-07
ENSMUSG00000032536	Trak1	-0.496	2e-05	0.000170184
ENSMUSG00000002748	Baz1b	-0.495	0	5.99762e-15
ENSMUSG00000033902	Mapkbp1	-0.495	0.00168	0.00805924
ENSMUSG00000026269	Rnpepl1	-0.495	0.0033	0.0140315
ENSMUSG00000020464	Pnpt1	-0.495	0.00756	0.0276771
ENSMUSG00000000628	Hk2	-0.494	0	3.03988e-06
ENSMUSG00000020100	Slc29a3	-0.494	0.00033	0.00197302
ENSMUSG00000058886	Deaf1	-0.494	0.00484	0.0191954
ENSMUSG00000024642	Tle4	-0.493	0	6.8191e-08
ENSMUSG00000020048	Hsp90b1	-0.493	0	1.16315e-07
ENSMUSG00000031388	Naa10	-0.493	0	7.07008e-06
ENSMUSG00000031314	Taf1	-0.492	0	7.08212e-11
ENSMUSG00000045098	Kmt5b	-0.492	0	2.73049e-05
ENSMUSG00000001435	Col18a1	-0.492	0.00086	0.00451353
ENSMUSG00000046338	Gpat2	-0.492	0.0023	0.0103943
ENSMUSG00000041997	Tlk1	-0.491	0	4.0511e-08
ENSMUSG00000051853	Arf3	-0.491	0.0002	0.00127734
ENSMUSG00000028042	Zbtb7b	-0.491	0.01502	0.0476166
ENSMUSG00000024563	Smad2	-0.49	0.00195	0.0091014
ENSMUSG00000020198	Ap3d1	-0.489	0	5.98999e-19
ENSMUSG00000028693	Nasp	-0.489	0	3.92445e-10
ENSMUSG00000020783	Ncbp3	-0.489	0	1.85606e-07
ENSMUSG00000035049	Rrp12	-0.489	2e-05	0.000136313
ENSMUSG00000034595	Ppp1r18	-0.489	0.00033	0.00198883
ENSMUSG00000021556	Golm1	-0.488	0	1.98829e-10
ENSMUSG00000040586	Ofd1	-0.488	0	5.73992e-07
ENSMUSG00000039298	Cdk5rap2	-0.488	0	6.1114e-06
ENSMUSG00000006527	Sfmbt1	-0.488	0.00069	0.00376754
ENSMUSG00000038520	Tbc1d17	-0.488	0.00259	0.011461
ENSMUSG00000075467	Dnlz	-0.488	0.00837	0.0299737
ENSMUSG00000028868	Wasf2	-0.487	0	1.01731e-12
ENSMUSG00000024695	Zfp91	-0.487	0	3.374e-10
ENSMUSG00000032264	Zw10	-0.487	0	6.29441e-06
ENSMUSG00000026965	Anapc2	-0.487	1e-05	8.30483e-05
ENSMUSG00000043924	Ncmap	-0.487	0.00278	0.0121683
ENSMUSG00000019837	Gtf3c6	-0.486	0	6.70175e-07
ENSMUSG00000024382	Ercc3	-0.486	4e-05	0.000292774
ENSMUSG00000031520	Vegfc	-0.486	0.00377	0.0156538
ENSMUSG00000029580	Actb	-0.485	0	2.00856e-18
ENSMUSG00000032050	Rdx	-0.485	0	1.77082e-16
ENSMUSG00000029146	Snx17	-0.484	0	1.19166e-06
ENSMUSG00000053754	Chd8	-0.484	0	2.61716e-06
ENSMUSG00000049606	Zfp644	-0.484	0	1.11538e-05
ENSMUSG00000016940	Kctd2	-0.484	0	2.91306e-05
ENSMUSG00000047423	AI837181	-0.484	1e-05	0.000106152
ENSMUSG00000019303	Psmc3ip	-0.484	0.01125	0.0378642
ENSMUSG00000028843	Sh3bgrl3	-0.483	0	9.58475e-10
ENSMUSG00000028657	Ppt1	-0.483	0	4.96551e-05
ENSMUSG00000031201	Brcc3	-0.483	0.00067	0.00366007
ENSMUSG00000029432	Nipsnap2	-0.483	0.00495	0.0195406
ENSMUSG00000023915	Tnfrsf21	-0.482	0.00072	0.00389424
ENSMUSG00000034706	Dnaic2	-0.482	0.00886	0.0312807
ENSMUSG00000031799	Tpm4	-0.481	0	1.00704e-06
ENSMUSG00000034430	Zxdc	-0.481	2e-05	0.000159746
ENSMUSG00000010342	Tex14	-0.481	0.00037	0.00222098
ENSMUSG00000002769	Gnmt	-0.481	0.00881	0.0311665
ENSMUSG00000020925	Ccdc43	-0.48	0	9.45382e-10
ENSMUSG00000001211	Agpat3	-0.48	0.00038	0.00228459
ENSMUSG00000067261	Foxd3	-0.48	0.00319	0.0136219
ENSMUSG00000073207	Ccdc160	-0.48	0.00453	0.0181636
ENSMUSG00000032579	Hemk1	-0.479	0.00019	0.00123345
ENSMUSG00000022369	Mtbp	-0.479	0.00169	0.00807339
ENSMUSG00000051285	Pcmtd1	-0.478	0	1.26749e-05
ENSMUSG00000032305	Fam219b	-0.478	1e-05	9.575e-05
ENSMUSG00000016409	Nkap	-0.478	2e-05	0.000161405
ENSMUSG00000036893	Ehmt1	-0.478	0.00012	0.000862379
ENSMUSG00000002265	Peg3	-0.478	0.00366	0.0152702
ENSMUSG00000030852	Tacc2	-0.477	0	8.71681e-07
ENSMUSG00000079470	Utp14b	-0.477	0	5.28371e-06
ENSMUSG00000058239	Usf2	-0.477	1e-05	5.50685e-05
ENSMUSG00000053774	Ubxn7	-0.477	2e-05	0.000199242
ENSMUSG00000026728	Vim	-0.477	6e-05	0.000434024
ENSMUSG00000032126	Hmbs	-0.477	0.00634	0.0239641
ENSMUSG00000074030	Exoc8	-0.477	0.00706	0.026258
ENSMUSG00000021188	Trip11	-0.476	0	7.29019e-06
ENSMUSG00000022020	Naa16	-0.476	0	4.99778e-05
ENSMUSG00000039542	Ncam1	-0.475	0	9.56338e-10
ENSMUSG00000041939	Mvk	-0.475	0	5.84084e-07
ENSMUSG00000021178	Psmc1	-0.474	0	8.04813e-12
ENSMUSG00000005397	Nid1	-0.474	0	1.86604e-10
ENSMUSG00000026509	Capn2	-0.474	0	2.56887e-07
ENSMUSG00000032741	Tpcn1	-0.474	5e-05	0.000410078
ENSMUSG00000043279	Trim56	-0.474	0.00254	0.0112573
ENSMUSG00000003452	Bicd1	-0.473	0.00075	0.00406743
ENSMUSG00000024911	Fibp	-0.472	7e-05	0.000551834
ENSMUSG00000036860	Mrpl55	-0.472	0.00081	0.00431524
ENSMUSG00000071655	Ubxn1	-0.471	0	1.61313e-12
ENSMUSG00000040761	Spen	-0.471	0	3.81493e-11
ENSMUSG00000017291	Taok1	-0.471	0	1.13215e-06
ENSMUSG00000049969	Plekhf2	-0.471	0	2.70505e-06
ENSMUSG00000029364	Wsb2	-0.471	0	8.08125e-06
ENSMUSG00000047888	Tnrc6b	-0.471	1e-05	0.000123555
ENSMUSG00000003031	Cdkn1b	-0.471	4e-05	0.000334387
ENSMUSG00000024847	Aip	-0.471	0.00091	0.00472989
ENSMUSG00000021504	B4galt7	-0.471	0.00388	0.0160324
ENSMUSG00000066839	Ecsit	-0.471	0.01245	0.0409605
ENSMUSG00000018604	Tbx3	-0.469	0	1.23222e-19
ENSMUSG00000026790	Odf2	-0.469	0	4.02839e-08
ENSMUSG00000020459	Mtif2	-0.469	1e-05	8.98821e-05
ENSMUSG00000066798	Zbtb6	-0.469	0.0083	0.0297737
ENSMUSG00000032470	Mras	-0.468	0	4.15127e-09
ENSMUSG00000026275	Ppp1r7	-0.468	0	2.2935e-08
ENSMUSG00000040667	Nup88	-0.468	0	3.74037e-07
ENSMUSG00000020640	Itsn2	-0.468	1e-05	6.85253e-05
ENSMUSG00000026289	Atg16l1	-0.468	0.00057	0.00319302
ENSMUSG00000054280	Prr14l	-0.468	0.00067	0.00368169
ENSMUSG00000011752	Pgam1	-0.468	0.00072	0.00390454
ENSMUSG00000031167	Rbm3	-0.468	0.00536	0.0208998
ENSMUSG00000066640	Fbxl18	-0.467	4e-05	0.000345717
ENSMUSG00000020311	Erlec1	-0.466	0.00315	0.0135014
ENSMUSG00000024528	Srfbp1	-0.466	0.01032	0.0354001
ENSMUSG00000071650	Ganab	-0.465	0	7.30899e-07
ENSMUSG00000032554	Trf	-0.465	0.00342	0.0144384
ENSMUSG00000003208	Ccdc94	-0.465	0.01452	0.0463382
ENSMUSG00000027109	Sp3	-0.464	1e-05	0.000117653
ENSMUSG00000020792	Exoc7	-0.464	0.00164	0.00787608
ENSMUSG00000026380	Tfcp2l1	-0.463	0	6.99981e-20
ENSMUSG00000019817	Plagl1	-0.463	0.00355	0.0148588
ENSMUSG00000035173	Ccdc186	-0.462	0	1.18819e-06
ENSMUSG00000036777	Anln	-0.462	0	1.72034e-05
ENSMUSG00000002948	Map2k7	-0.462	1e-05	5.75355e-05
ENSMUSG00000061273	Mmgt1	-0.462	0.01586	0.0496579
ENSMUSG00000034656	Cacna1a	-0.461	0	1.14281e-06
ENSMUSG00000037993	Dhx38	-0.461	0	1.34604e-05
ENSMUSG00000054942	Miga1	-0.461	0	1.65147e-05
ENSMUSG00000034708	Grn	-0.461	0	2.03972e-05
ENSMUSG00000024327	Slc39a7	-0.461	0	4.79969e-05
ENSMUSG00000022652	Morc1	-0.461	0.0001	0.000733844
ENSMUSG00000060261	Gtf2i	-0.461	0.00075	0.00403133
ENSMUSG00000039414	Heatr5b	-0.461	0.00683	0.0255146
ENSMUSG00000020180	Snrpd3	-0.46	2e-05	0.000175098
ENSMUSG00000011158	Brf1	-0.46	0.00065	0.00357071
ENSMUSG00000074336	Apoc4	-0.46	0.00477	0.0189627
ENSMUSG00000035699	Slc51a	-0.46	0.00532	0.0207737
ENSMUSG00000057342	Sphk2	-0.459	0.00019	0.00126697
ENSMUSG00000022307	Oxr1	-0.459	0.00027	0.00170516
ENSMUSG00000086219	Srrm4os	-0.459	0.00261	0.0115316
ENSMUSG00000043059	Zfp513	-0.459	0.0059	0.0226852
ENSMUSG00000030451	Herc2	-0.458	0	5.39414e-06
ENSMUSG00000031776	Arl2bp	-0.458	0.00014	0.000963211
ENSMUSG00000038894	Irs2	-0.458	0.01392	0.0447889
ENSMUSG00000022353	Mtss1	-0.457	0	1.26972e-06
ENSMUSG00000039852	Rere	-0.457	5e-05	0.000397858
ENSMUSG00000032217	Rnf111	-0.457	0.00019	0.00124779
ENSMUSG00000044442	N6amt1	-0.456	0.00014	0.000960371
ENSMUSG00000030753	Thap12	-0.456	0.00015	0.00101819
ENSMUSG00000035093	Secisbp2l	-0.456	0.00036	0.0021452
ENSMUSG00000017286	Glod4	-0.456	0.01065	0.0362784
ENSMUSG00000021255	Esrrb	-0.455	0	2.98585e-11
ENSMUSG00000004099	Dnmt1	-0.455	0	7.95426e-06
ENSMUSG00000030134	Rasgef1a	-0.455	0.00513	0.0201122
ENSMUSG00000029090	Adgra3	-0.455	0.01453	0.0463488
ENSMUSG00000079426	Arpc4	-0.454	0	2.46588e-07
ENSMUSG00000028842	Ago3	-0.454	0.00504	0.0198138
ENSMUSG00000036427	Gpi1	-0.453	0	3.9072e-07
ENSMUSG00000030541	Idh2	-0.453	0	1.08691e-05
ENSMUSG00000019428	Fkbp8	-0.453	0.00012	0.000871173
ENSMUSG00000019478	Rab4a	-0.453	0.00023	0.00145256
ENSMUSG00000070348	Ccnd1	-0.453	0.00302	0.0130121
ENSMUSG00000021614	Vcan	-0.453	0.00346	0.0145684
ENSMUSG00000042699	Dhx9	-0.452	0	1.90562e-08
ENSMUSG00000048118	Arid4a	-0.452	0	1.13782e-07
ENSMUSG00000013089	Etv5	-0.452	0	2.29346e-05
ENSMUSG00000029103	Lrpap1	-0.452	1e-05	0.00011485
ENSMUSG00000020700	Map3k3	-0.452	0.00073	0.00396583
ENSMUSG00000027952	Pmvk	-0.451	0	6.0658e-10
ENSMUSG00000096014	Sox1	-0.451	0.0069	0.0257508
ENSMUSG00000030516	Tjp1	-0.45	0.00031	0.00190685
ENSMUSG00000030083	Abtb1	-0.45	0.00094	0.00487432
ENSMUSG00000058444	Map2k5	-0.45	0.01139	0.0382064
ENSMUSG00000021794	Glud1	-0.449	0	6.82083e-10
ENSMUSG00000001909	Trmt1	-0.449	0	8.13323e-07
ENSMUSG00000038733	Wdr26	-0.449	0	1.00659e-06
ENSMUSG00000055681	Cope	-0.449	1e-05	5.52256e-05
ENSMUSG00000033075	Senp1	-0.449	1e-05	0.000110758
ENSMUSG00000036299	BC031181	-0.449	2e-05	0.0001846
ENSMUSG00000020407	Upp1	-0.449	0.00024	0.00153722
ENSMUSG00000018378	Cuedc1	-0.449	0.01021	0.0350813
ENSMUSG00000037958	Nsrp1	-0.448	0	7.61715e-07
ENSMUSG00000034064	Poglut1	-0.448	0	1.57917e-06
ENSMUSG00000009418	Nav1	-0.447	0	6.48483e-07
ENSMUSG00000019494	Cops6	-0.447	0	1.25611e-06
ENSMUSG00000073664	Nbeal1	-0.447	0	2.05544e-06
ENSMUSG00000020952	Scfd1	-0.447	0	3.14297e-05
ENSMUSG00000030042	Pole4	-0.447	0.00015	0.000994118
ENSMUSG00000029501	Ankle2	-0.447	0.00258	0.0114057
ENSMUSG00000031403	Dkc1	-0.445	0	8.48424e-12
ENSMUSG00000003308	Keap1	-0.445	0	4.29712e-05
ENSMUSG00000038495	Otud7b	-0.445	4e-05	0.000295634
ENSMUSG00000027810	Eif2a	-0.444	0.00034	0.00204619
ENSMUSG00000030257	Srgap3	-0.444	0.00077	0.00411465
ENSMUSG00000026434	Nucks1	-0.443	0	7.10386e-22
ENSMUSG00000004929	Thop1	-0.443	0.00211	0.00970604
ENSMUSG00000032199	Polr2m	-0.442	0	6.48483e-07
ENSMUSG00000044150	Bclaf3	-0.442	7e-05	0.000496586
ENSMUSG00000053333	Dis3l2	-0.442	0.00073	0.0039441
ENSMUSG00000026987	Baz2b	-0.441	0	8.66454e-08
ENSMUSG00000020917	Acly	-0.441	0	1.06278e-06
ENSMUSG00000071657	Bscl2	-0.441	0.00014	0.000970443
ENSMUSG00000024251	Thada	-0.441	0.0005	0.00286823
ENSMUSG00000036613	Eipr1	-0.441	0.00057	0.00321978
ENSMUSG00000018189	Uchl5	-0.44	0	1.79297e-07
ENSMUSG00000027933	Ints3	-0.44	1e-05	8.97141e-05
ENSMUSG00000029148	Nrbp1	-0.44	0.00065	0.00358114
ENSMUSG00000024369	Nelfe	-0.439	0	4.92248e-05
ENSMUSG00000056268	Dennd1b	-0.439	4e-05	0.000300898
ENSMUSG00000029594	Rbm19	-0.439	0.00101	0.00518661
ENSMUSG00000030649	Anapc15	-0.439	0.00327	0.0139138
ENSMUSG00000020133	2310011J03Rik	-0.439	0.00849	0.0302783
ENSMUSG00000024423	Impact	-0.438	0	7.58902e-08
ENSMUSG00000067873	Htatsf1	-0.438	0	6.23922e-06
ENSMUSG00000032580	Rbm5	-0.438	5e-05	0.000425004
ENSMUSG00000032560	Dnajc13	-0.437	0	3.95253e-07
ENSMUSG00000006299	Aamp	-0.437	0	9.35267e-06
ENSMUSG00000022472	Desi1	-0.437	0.00042	0.00246395
ENSMUSG00000024384	Iws1	-0.436	0	1.41808e-07
ENSMUSG00000048379	Socs4	-0.436	0.00327	0.0139087
ENSMUSG00000048175	Asb8	-0.435	0.01177	0.0391901
ENSMUSG00000003779	Kif20a	-0.435	0.01523	0.0481043
ENSMUSG00000057738	Sptan1	-0.434	0	1.97233e-05
ENSMUSG00000029141	Slc4a1ap	-0.434	0.00059	0.00331252
ENSMUSG00000052062	Pard3b	-0.433	0.01141	0.0382538
ENSMUSG00000040661	Rad54l2	-0.432	4e-05	0.000299663
ENSMUSG00000036568	Bicral	-0.432	4e-05	0.000339737
ENSMUSG00000008140	Emc10	-0.432	5e-05	0.00037091
ENSMUSG00000030888	Rrp8	-0.432	0.00024	0.00149416
ENSMUSG00000024764	Naa40	-0.432	0.00083	0.00438965
ENSMUSG00000038406	Scaf1	-0.432	0.00154	0.00746806
ENSMUSG00000025584	Pde8a	-0.431	2e-05	0.0001968
ENSMUSG00000015290	Ubl4a	-0.431	7e-05	0.000536501
ENSMUSG00000029722	Agfg2	-0.431	0.0001	0.000713084
ENSMUSG00000037355	Uvssa	-0.431	0.00085	0.00449735
ENSMUSG00000057614	Gnai1	-0.431	0.00813	0.0292595
ENSMUSG00000034168	Irf2bpl	-0.43	0	1.24048e-09
ENSMUSG00000061032	Rrp1	-0.43	0	1.01568e-07
ENSMUSG00000034574	Daam1	-0.43	8e-05	0.000589781
ENSMUSG00000062997	Rpl35	-0.43	8e-05	0.000593714
ENSMUSG00000032180	Tmed1	-0.43	0.00121	0.00606638
ENSMUSG00000023143	Nagpa	-0.43	0.01038	0.0355546
ENSMUSG00000032479	Map4	-0.429	0	8.79139e-09
ENSMUSG00000071076	Jund	-0.429	0	1.22197e-06
ENSMUSG00000022035	Ccdc25	-0.429	0	8.59642e-06
ENSMUSG00000029328	Hnrnpdl	-0.428	0	3.31124e-12
ENSMUSG00000037035	Inhbb	-0.428	0.0011	0.00558193
ENSMUSG00000039753	Fbxl5	-0.428	0.0079	0.0285981
ENSMUSG00000027408	Cpxm1	-0.428	0.01266	0.0415414
ENSMUSG00000097048	1600020E01Rik	-0.428	0.01507	0.0477573
ENSMUSG00000025479	Cyp2e1	-0.428	0.01554	0.0489794
ENSMUSG00000029577	Ube3b	-0.426	0	1.84926e-05
ENSMUSG00000053414	Hunk	-0.425	0.00104	0.00533637
ENSMUSG00000040249	Lrp1	-0.425	0.00478	0.0190078
ENSMUSG00000039523	Cep104	-0.425	0.0141	0.045199
ENSMUSG00000024242	Map4k3	-0.424	0.00927	0.032411
ENSMUSG00000022550	Adck5	-0.424	0.01344	0.0434965
ENSMUSG00000039697	Ncoa7	-0.423	8e-05	0.000610337
ENSMUSG00000034342	Cbl	-0.423	0.00015	0.00100954
ENSMUSG00000002608	Ccdc97	-0.423	0.00033	0.00199862
ENSMUSG00000057561	Eif1a	-0.422	0	2.83145e-09
ENSMUSG00000022536	Glyr1	-0.422	4e-05	0.000343271
ENSMUSG00000006289	Osgep	-0.422	0.00224	0.010173
ENSMUSG00000031221	Igbp1	-0.422	0.00455	0.0182288
ENSMUSG00000029345	Tfip11	-0.422	0.00711	0.026396
ENSMUSG00000016933	Plcg1	-0.421	1e-05	8.64781e-05
ENSMUSG00000016253	Nelfcd	-0.42	1e-05	8.08933e-05
ENSMUSG00000037486	Asxl2	-0.42	3e-05	0.000221583
ENSMUSG00000016487	Ppfibp1	-0.42	5e-05	0.000414244
ENSMUSG00000005103	Wdr1	-0.42	0.00011	0.000803328
ENSMUSG00000027397	Slc20a1	-0.419	0	4.96544e-11
ENSMUSG00000043251	Exoc3l	-0.419	0.00074	0.00398982
ENSMUSG00000020954	Strn3	-0.418	0	2.14567e-09
ENSMUSG00000061731	Ext1	-0.418	0.00406	0.0166176
ENSMUSG00000026924	Sec16a	-0.418	0.00729	0.0269175
ENSMUSG00000027184	Caprin1	-0.417	0	5.10735e-15
ENSMUSG00000021843	Ktn1	-0.417	0	1.29469e-13
ENSMUSG00000035161	Ints6	-0.417	0	9.06985e-08
ENSMUSG00000025949	Pikfyve	-0.417	0	2.3823e-06
ENSMUSG00000057637	Prdm2	-0.417	0.00042	0.00243674
ENSMUSG00000030374	Strn4	-0.417	0.00054	0.00305464
ENSMUSG00000052534	Pbx1	-0.417	0.00083	0.00438218
ENSMUSG00000066621	Tecpr1	-0.417	0.00622	0.0236161
ENSMUSG00000091537	Tma7	-0.417	0.01029	0.0353137
ENSMUSG00000027575	Arfgap1	-0.416	0.00017	0.00110899
ENSMUSG00000021022	Ppp2r3c	-0.416	0.00019	0.00125737
ENSMUSG00000002985	Apoe	-0.415	0	9.08971e-06
ENSMUSG00000027287	Snap23	-0.415	8e-05	0.000564267
ENSMUSG00000071652	Ints5	-0.415	0.00029	0.00180686
ENSMUSG00000036371	Serbp1	-0.414	0	4.52084e-18
ENSMUSG00000039671	Zmynd8	-0.414	0	3.69127e-12
ENSMUSG00000042613	Pbxip1	-0.414	0	2.99658e-06
ENSMUSG00000021279	Cdc42bpb	-0.414	0.00059	0.00330266
ENSMUSG00000005907	Pex1	-0.414	0.00826	0.0296474
ENSMUSG00000025764	Jade1	-0.413	0	2.11352e-12
ENSMUSG00000038503	Mesd	-0.413	0	9.05164e-10
ENSMUSG00000030689	Ino80e	-0.413	0	2.10432e-05
ENSMUSG00000039205	Ciz1	-0.413	0.00428	0.0173295
ENSMUSG00000074212	Dnajb14	-0.412	0.00195	0.0091086
ENSMUSG00000025266	Gnl3l	-0.411	0	3.30891e-06
ENSMUSG00000066415	Msl2	-0.411	0.00019	0.00126313
ENSMUSG00000039055	Eme1	-0.411	0.00036	0.00214921
ENSMUSG00000032998	Foxj3	-0.411	0.00088	0.00461419
ENSMUSG00000031609	Sap30	-0.411	0.00191	0.00894576
ENSMUSG00000064179	Tnnt1	-0.411	0.01352	0.0437036
ENSMUSG00000031913	Vps4a	-0.41	0.00014	0.000939398
ENSMUSG00000068922	Msto1	-0.41	0.0011	0.00558966
ENSMUSG00000057666	Gapdh	-0.41	0.00382	0.0158406
ENSMUSG00000027424	Mgme1	-0.41	0.00493	0.0194998
ENSMUSG00000021767	Kat6b	-0.409	0	1.18681e-08
ENSMUSG00000054091	1810037I17Rik	-0.409	0.00043	0.002494
ENSMUSG00000033352	Map2k4	-0.409	0.00079	0.00423711
ENSMUSG00000004100	Ppan	-0.408	1e-05	7.36155e-05
ENSMUSG00000003464	Pex19	-0.408	0.00013	0.000915298
ENSMUSG00000024308	Tapbp	-0.408	0.00024	0.00153722
ENSMUSG00000024240	Epc1	-0.408	0.00081	0.00431921
ENSMUSG00000027427	Polr3f	-0.408	0.00397	0.0163086
ENSMUSG00000026921	Egfl7	-0.408	0.0099	0.0342474
ENSMUSG00000023883	Phf10	-0.407	0.00054	0.00303892
ENSMUSG00000002820	Atg4d	-0.406	0.00173	0.00820788
ENSMUSG00000051346	Spryd4	-0.406	0.0088	0.0311428
ENSMUSG00000028030	Tbck	-0.406	0.01242	0.0408898
ENSMUSG00000029823	Luc7l2	-0.405	0	1.23456e-05
ENSMUSG00000024900	Cpt1a	-0.405	0	4.63916e-05
ENSMUSG00000021975	Ints9	-0.405	0.00021	0.00136891
ENSMUSG00000027466	Rbck1	-0.405	0.00026	0.00159998
ENSMUSG00000038806	Sde2	-0.404	0	4.86247e-10
ENSMUSG00000022141	Nipbl	-0.404	0	1.19651e-09
ENSMUSG00000038679	Trps1	-0.404	0	4.78413e-06
ENSMUSG00000092060	Bend4	-0.404	9e-05	0.0006378
ENSMUSG00000023830	Igf2r	-0.404	0.00029	0.0017958
ENSMUSG00000063785	Utp14a	-0.404	0.00042	0.00243269
ENSMUSG00000026617	Bpnt1	-0.404	0.00255	0.011313
ENSMUSG00000017801	Mlx	-0.404	0.00286	0.012447
ENSMUSG00000002147	Stat6	-0.404	0.00722	0.0267309
ENSMUSG00000034088	Hdlbp	-0.403	0	3.83923e-10
ENSMUSG00000026743	Mllt10	-0.403	0	2.12169e-07
ENSMUSG00000005204	Senp3	-0.403	0.00025	0.00158625
ENSMUSG00000017929	B4galt5	-0.403	0.00572	0.022083
ENSMUSG00000026622	Nek2	-0.403	0.01512	0.0478463
ENSMUSG00000068917	Clk2	-0.402	1e-05	9.18266e-05
ENSMUSG00000027332	Ivd	-0.402	0.00051	0.00291242
ENSMUSG00000033088	Triobp	-0.402	0.00348	0.0146262
ENSMUSG00000034868	Myl12b	-0.401	1e-05	0.000115328
ENSMUSG00000072501	Phf20l1	-0.401	6e-05	0.000461197
ENSMUSG00000033931	Rbm34	-0.4	0.00014	0.000955931
ENSMUSG00000032123	Dpagt1	-0.4	0.00221	0.0100882
ENSMUSG00000037262	Kin	-0.4	0.00268	0.0118068
ENSMUSG00000022463	Srebf2	-0.399	0	8.49696e-08
ENSMUSG00000040472	Rabggta	-0.399	0.00969	0.033633
ENSMUSG00000021427	Ssr1	-0.398	0	1.93662e-05
ENSMUSG00000023940	Sgo1	-0.398	0.00014	0.000955931
ENSMUSG00000032777	Gtf3c1	-0.398	0.00093	0.00485336
ENSMUSG00000026932	Nacc2	-0.398	0.01126	0.0378659
ENSMUSG00000021876	Rnase4	-0.398	0.01253	0.0411899
ENSMUSG00000070697	Utp3	-0.397	0	1.81186e-07
ENSMUSG00000021500	Ddx46	-0.397	0	5.48576e-06
ENSMUSG00000030754	Copb1	-0.397	0	1.41971e-05
ENSMUSG00000071723	Gspt2	-0.397	0.00919	0.0322321
ENSMUSG00000025261	Huwe1	-0.396	0	6.82947e-07
ENSMUSG00000035632	Cnot3	-0.396	0	8.40268e-07
ENSMUSG00000094483	Purb	-0.395	0	1.18554e-07
ENSMUSG00000030213	Atf7ip	-0.395	3e-05	0.000246168
ENSMUSG00000053553	3110082I17Rik	-0.395	0.00901	0.0317091
ENSMUSG00000031333	Abcb7	-0.395	0.0122	0.0403346
ENSMUSG00000024140	Epas1	-0.394	0.00021	0.00136783
ENSMUSG00000027285	Haus2	-0.394	0.0057	0.0220198
ENSMUSG00000021669	Col4a3bp	-0.394	0.01305	0.0424654
ENSMUSG00000014496	Ankrd28	-0.393	0.00098	0.00505683
ENSMUSG00000038508	Gdf15	-0.393	0.00735	0.0270852
ENSMUSG00000038762	Abcf1	-0.392	0	6.40413e-07
ENSMUSG00000000282	Mnt	-0.392	1e-05	0.000114139
ENSMUSG00000025049	Taf5	-0.392	5e-05	0.000361083
ENSMUSG00000055148	Klf2	-0.392	0.00012	0.000829905
ENSMUSG00000034480	Diaph2	-0.392	0.00053	0.00303187
ENSMUSG00000028101	Pias3	-0.392	0.00232	0.0104844
ENSMUSG00000028582	Cc2d1b	-0.391	0.0001	0.000735912
ENSMUSG00000058135	Gstm1	-0.391	0.00084	0.0044431
ENSMUSG00000027405	Nop56	-0.39	0	5.42218e-09
ENSMUSG00000039768	Dnajc11	-0.39	6e-05	0.000490318
ENSMUSG00000035297	Cops4	-0.39	0.00012	0.000854283
ENSMUSG00000036023	Parp2	-0.39	0.00038	0.00225115
ENSMUSG00000040564	Apoc1	-0.39	0.0006	0.00337682
ENSMUSG00000030766	Arhgap17	-0.39	0.001	0.0051521
ENSMUSG00000020664	Dld	-0.39	0.00171	0.00816388
ENSMUSG00000063808	Gpatch1	-0.39	0.00603	0.0230785
ENSMUSG00000004768	Rab23	-0.39	0.01035	0.0354651
ENSMUSG00000032458	Copb2	-0.389	0	9.40324e-06
ENSMUSG00000025260	Hsd17b10	-0.389	1e-05	0.000108127
ENSMUSG00000054199	Gon4l	-0.389	7e-05	0.000536154
ENSMUSG00000021559	Dapk1	-0.389	0.00327	0.0139087
ENSMUSG00000091594	Gm17067	-0.389	0.00459	0.0183459
ENSMUSG00000034777	Vax2	-0.389	0.00478	0.0190078
ENSMUSG00000022185	Acin1	-0.388	0	5.34249e-08
ENSMUSG00000003644	Rps6ka1	-0.388	0	6.28643e-06
ENSMUSG00000020721	Helz	-0.388	0	1.32155e-05
ENSMUSG00000031095	Cul4b	-0.388	6e-05	0.000434867
ENSMUSG00000018858	Mrpl58	-0.388	0.00084	0.00443483
ENSMUSG00000030330	Ing4	-0.388	0.00661	0.0248451
ENSMUSG00000029781	Fkbp9	-0.387	0.00029	0.00177925
ENSMUSG00000029833	Trim24	-0.386	0	1.61774e-05
ENSMUSG00000024644	Cndp2	-0.386	1e-05	6.33148e-05
ENSMUSG00000028514	Usp24	-0.386	0.00029	0.00180686
ENSMUSG00000021811	Dnajc9	-0.386	0.00073	0.00394346
ENSMUSG00000025823	Pdia4	-0.386	0.00507	0.0199208
ENSMUSG00000039046	Usp6nl	-0.386	0.01011	0.0348491
ENSMUSG00000055817	Mta3	-0.385	2e-05	0.000138865
ENSMUSG00000032436	Cmtm7	-0.385	0.00037	0.00218376
ENSMUSG00000001467	Cyp51	-0.384	0	4.80018e-06
ENSMUSG00000025140	Pycr1	-0.384	0.00213	0.00979753
ENSMUSG00000033658	Ddx19b	-0.384	0.00292	0.0126802
ENSMUSG00000031160	Eras	-0.384	0.00718	0.0266448
ENSMUSG00000020361	Hspa4	-0.383	0	3.41085e-10
ENSMUSG00000035133	Arhgap5	-0.383	0	4.68291e-06
ENSMUSG00000029686	Cul1	-0.382	0	1.62213e-05
ENSMUSG00000029705	Cux1	-0.382	0.00311	0.0133607
ENSMUSG00000033900	Map9	-0.382	0.0032	0.0136518
ENSMUSG00000020128	Vps54	-0.382	0.0046	0.0183697
ENSMUSG00000024312	Wdr46	-0.382	0.00504	0.0198138
ENSMUSG00000000787	Ddx3x	-0.381	0	4.54554e-11
ENSMUSG00000025898	Cwf19l2	-0.381	1e-05	6.11821e-05
ENSMUSG00000028211	Trp53inp1	-0.381	1e-05	7.1087e-05
ENSMUSG00000025726	Slc28a1	-0.381	0.00886	0.0312807
ENSMUSG00000030410	Dmwd	-0.381	0.01477	0.0469807
ENSMUSG00000040481	Bptf	-0.38	0	2.38109e-10
ENSMUSG00000032198	Dock6	-0.38	3e-05	0.000225066
ENSMUSG00000025545	Clybl	-0.38	4e-05	0.000289891
ENSMUSG00000001855	Nup214	-0.38	0.00018	0.00117081
ENSMUSG00000028522	Mier1	-0.379	0	2.10426e-07
ENSMUSG00000024942	Capn1	-0.379	1e-05	0.000103836
ENSMUSG00000034525	Ice1	-0.379	0.00027	0.00166939
ENSMUSG00000031310	Zmym3	-0.379	0.01459	0.0464708
ENSMUSG00000020328	Nudcd2	-0.378	0	1.71715e-05
ENSMUSG00000033323	Ctdp1	-0.378	0.01143	0.0382675
ENSMUSG00000026970	Rbms1	-0.377	7e-05	0.000511791
ENSMUSG00000037669	Ldah	-0.377	0.00025	0.00159365
ENSMUSG00000032867	Fbxw8	-0.377	0.00114	0.00575219
ENSMUSG00000037487	Ubr5	-0.376	0	4.0827e-07
ENSMUSG00000026457	Adipor1	-0.376	8e-05	0.00058954
ENSMUSG00000005575	Ube2m	-0.376	0.00101	0.00517867
ENSMUSG00000021497	Txndc15	-0.376	0.00346	0.0145668
ENSMUSG00000025982	Sf3b1	-0.375	0	1.21393e-13
ENSMUSG00000038039	Gcc2	-0.375	0	4.10093e-06
ENSMUSG00000020849	Ywhae	-0.375	1e-05	7.83867e-05
ENSMUSG00000031832	Taf1c	-0.375	0.00038	0.00226581
ENSMUSG00000015672	Mrpl32	-0.375	0.00649	0.0244467
ENSMUSG00000024085	Man2a1	-0.375	0.01041	0.0356245
ENSMUSG00000029036	Atad3a	-0.374	2e-05	0.000190583
ENSMUSG00000030978	Rrm1	-0.374	7e-05	0.000554503
ENSMUSG00000040462	Os9	-0.374	0.00169	0.00807589
ENSMUSG00000031066	Usp11	-0.373	0.00191	0.00895175
ENSMUSG00000024293	Esco1	-0.373	0.00601	0.0229907
ENSMUSG00000017188	Coa3	-0.372	5e-05	0.000365215
ENSMUSG00000018340	Anxa6	-0.372	0.00032	0.00197212
ENSMUSG00000054753	AU018091	-0.372	0.00092	0.00480349
ENSMUSG00000039748	Exo1	-0.372	0.00204	0.00945894
ENSMUSG00000058230	Arhgap35	-0.372	0.01239	0.0408313
ENSMUSG00000053931	Cnn3	-0.371	0	1.20787e-07
ENSMUSG00000024122	Pdpk1	-0.371	0	1.83772e-06
ENSMUSG00000035152	Ap2b1	-0.371	0	3.84166e-06
ENSMUSG00000057789	Bak1	-0.37	0.00105	0.00534362
ENSMUSG00000024231	Cul2	-0.37	0.0016	0.00771672
ENSMUSG00000035621	Midn	-0.369	0	2.67205e-06
ENSMUSG00000029629	Phf14	-0.369	1e-05	0.000106949
ENSMUSG00000038429	Usp5	-0.369	9e-05	0.000660975
ENSMUSG00000058761	Rnf169	-0.369	0.00205	0.00948885
ENSMUSG00000025184	R3hcc1l	-0.369	0.00322	0.0137437
ENSMUSG00000043962	Thrap3	-0.368	0	2.07274e-06
ENSMUSG00000040511	Pvr	-0.368	0.00329	0.0139729
ENSMUSG00000024474	Ik	-0.367	2e-05	0.000199992
ENSMUSG00000026021	Sumo1	-0.367	0.00089	0.00464749
ENSMUSG00000061981	Flot2	-0.367	0.00949	0.0330401
ENSMUSG00000025132	Arhgdia	-0.366	1e-05	9.23899e-05
ENSMUSG00000025016	Tm9sf3	-0.365	0.00116	0.00583635
ENSMUSG00000040029	Ipo8	-0.365	0.00263	0.0115798
ENSMUSG00000024835	Coro1b	-0.363	0	2.11652e-06
ENSMUSG00000027422	Rrbp1	-0.363	0	9.08971e-06
ENSMUSG00000020780	Srp68	-0.363	6e-05	0.00048679
ENSMUSG00000028053	Ash1l	-0.363	0.00019	0.00125376
ENSMUSG00000038084	Opa1	-0.363	0.00038	0.0022635
ENSMUSG00000014355	Anapc1	-0.363	0.00054	0.00307348
ENSMUSG00000028434	Epb41l4b	-0.363	0.0008	0.00426891
ENSMUSG00000034194	R3hcc1	-0.363	0.001	0.00516649
ENSMUSG00000054604	Cggbp1	-0.362	0	2.61127e-06
ENSMUSG00000024462	Gabbr1	-0.362	0.00012	0.000812445
ENSMUSG00000001150	Mcm3ap	-0.362	0.00022	0.00139907
ENSMUSG00000031489	Adrb3	-0.362	0.00072	0.00390702
ENSMUSG00000042688	Mapk6	-0.362	0.00164	0.00786238
ENSMUSG00000039943	Plcb4	-0.362	0.00172	0.00819562
ENSMUSG00000040524	Zfp609	-0.362	0.00425	0.0172538
ENSMUSG00000025024	Smndc1	-0.361	0	3.63003e-06
ENSMUSG00000031207	Msn	-0.361	2e-05	0.000203298
ENSMUSG00000041415	Dicer1	-0.361	5e-05	0.000394656
ENSMUSG00000028668	Eloa	-0.361	0.0001	0.00073452
ENSMUSG00000072235	Tuba1a	-0.361	0.00024	0.00150679
ENSMUSG00000003068	Stk11	-0.361	0.00029	0.00180909
ENSMUSG00000045284	Dcaf12l1	-0.361	0.00758	0.0276936
ENSMUSG00000041846	Ppp4r3a	-0.36	0	3.55962e-05
ENSMUSG00000031954	Cfdp1	-0.36	7e-05	0.00054239
ENSMUSG00000053293	Pom121	-0.36	0.00022	0.00141553
ENSMUSG00000036450	Hif1an	-0.36	0.00144	0.0070457
ENSMUSG00000026201	Stk16	-0.36	0.00327	0.0139138
ENSMUSG00000002052	Supt6	-0.359	0	4.82781e-05
ENSMUSG00000034940	Synrg	-0.359	9e-05	0.000641835
ENSMUSG00000021932	Rnaseh2b	-0.359	0.00208	0.0095994
ENSMUSG00000020719	Ddx5	-0.358	0	6.31332e-09
ENSMUSG00000028282	Casp8ap2	-0.358	2e-05	0.000137468
ENSMUSG00000031557	Plekha2	-0.358	5e-05	0.00036689
ENSMUSG00000026803	Ttf1	-0.358	5e-05	0.000389048
ENSMUSG00000037815	Ctnna1	-0.357	0	1.56373e-07
ENSMUSG00000028484	Psip1	-0.357	0	2.50249e-05
ENSMUSG00000036940	Kdm1a	-0.357	0	5.09427e-05
ENSMUSG00000005417	Mprip	-0.357	2e-05	0.000199128
ENSMUSG00000002028	Kmt2a	-0.357	0.00014	0.000984081
ENSMUSG00000037171	Nodal	-0.357	0.00028	0.00172459
ENSMUSG00000074476	Spc24	-0.357	0.00208	0.00960744
ENSMUSG00000051786	Tubgcp6	-0.357	0.00869	0.0308245
ENSMUSG00000022403	St13	-0.356	0	4.06977e-08
ENSMUSG00000039191	Rbpj	-0.356	2e-05	0.000212267
ENSMUSG00000024483	Ankhd1	-0.356	3e-05	0.000276171
ENSMUSG00000020171	Yeats4	-0.355	0	4.15029e-08
ENSMUSG00000056394	Lig1	-0.355	0	4.45322e-06
ENSMUSG00000035637	Grhpr	-0.355	0.00168	0.00805236
ENSMUSG00000031327	Chic1	-0.355	0.00842	0.0300987
ENSMUSG00000049957	Ccdc137	-0.355	0.01478	0.0469893
ENSMUSG00000022360	Atad2	-0.354	0	7.95344e-06
ENSMUSG00000056537	Rlim	-0.354	9e-05	0.000646477
ENSMUSG00000039456	Morc3	-0.354	0.00037	0.00219091
ENSMUSG00000037343	Taf2	-0.354	0.00067	0.00369748
ENSMUSG00000035478	Mbd3	-0.354	0.00364	0.0151831
ENSMUSG00000027455	Nsfl1c	-0.354	0.00599	0.0229468
ENSMUSG00000028684	Urod	-0.353	0.01213	0.0401571
ENSMUSG00000030314	Atg7	-0.353	0.01561	0.0490605
ENSMUSG00000024422	Dhx16	-0.352	0.0002	0.00128911
ENSMUSG00000021666	Gfm2	-0.352	0.00061	0.00338824
ENSMUSG00000029502	Golga3	-0.352	0.00334	0.0141647
ENSMUSG00000024400	Wdr33	-0.351	4e-05	0.000316853
ENSMUSG00000006728	Cdk4	-0.351	9e-05	0.000645934
ENSMUSG00000032525	Nktr	-0.35	0	7.76346e-07
ENSMUSG00000013076	Amotl1	-0.35	0.00174	0.00827499
ENSMUSG00000021756	Il6st	-0.35	0.00424	0.0172325
ENSMUSG00000040785	Ttc3	-0.349	0	4.92071e-07
ENSMUSG00000051735	Rinl	-0.349	0.00684	0.0255523
ENSMUSG00000003812	Dnase2a	-0.348	0.00011	0.000809706
ENSMUSG00000024989	Cep55	-0.348	0.00151	0.00733845
ENSMUSG00000002546	Golga2	-0.348	0.00278	0.0121394
ENSMUSG00000017485	Top2b	-0.347	0	3.36767e-05
ENSMUSG00000040850	Psme4	-0.346	0	4.41424e-06
ENSMUSG00000033021	Gmppa	-0.346	0.00037	0.00218677
ENSMUSG00000038374	Rbm8a	-0.346	0.00213	0.00981044
ENSMUSG00000005615	Pcyt1a	-0.346	0.00394	0.0162242
ENSMUSG00000030982	9030624J02Rik	-0.346	0.00687	0.0256398
ENSMUSG00000033790	Tubgcp5	-0.346	0.00828	0.0296833
ENSMUSG00000028080	Lrba	-0.346	0.01149	0.0384439
ENSMUSG00000044224	Dnajc21	-0.345	0	4.3753e-07
ENSMUSG00000025609	Mkln1	-0.345	0.0002	0.00132343
ENSMUSG00000021375	Kif13a	-0.345	0.00104	0.00530406
ENSMUSG00000028759	Hp1bp3	-0.345	0.00197	0.00914484
ENSMUSG00000027014	Cwc22	-0.345	0.01228	0.0405361
ENSMUSG00000030681	Mvp	-0.345	0.01353	0.0437081
ENSMUSG00000031996	Aplp2	-0.344	0	1.33303e-06
ENSMUSG00000027210	Meis2	-0.344	1e-05	7.76874e-05
ENSMUSG00000064341	mt-Nd1	-0.344	6e-05	0.000489724
ENSMUSG00000039220	Ppp1r10	-0.344	0.00025	0.00157543
ENSMUSG00000021311	Mtr	-0.344	0.00025	0.00159181
ENSMUSG00000020456	Ogdh	-0.344	0.0018	0.00851639
ENSMUSG00000059005	Hnrnpa3	-0.344	0.00219	0.0100081
ENSMUSG00000001383	Zmat2	-0.343	0	9.62735e-09
ENSMUSG00000041769	Ppp2r2d	-0.343	0	3.05645e-05
ENSMUSG00000069020	Urm1	-0.343	0.00013	0.000919929
ENSMUSG00000055319	Sec23ip	-0.343	0.00023	0.00147982
ENSMUSG00000026571	Dcaf6	-0.343	0.00551	0.0213951
ENSMUSG00000035027	Map2k2	-0.342	0.00014	0.000940844
ENSMUSG00000005442	Cic	-0.342	0.00062	0.00347186
ENSMUSG00000001910	Nacc1	-0.341	0	1.36689e-05
ENSMUSG00000021670	Hmgcr	-0.341	8e-05	0.000573382
ENSMUSG00000041303	Gtf3c3	-0.341	0.00247	0.0110137
ENSMUSG00000020109	Dnajb12	-0.341	0.00906	0.0318519
ENSMUSG00000042046	Dstyk	-0.34	0.00656	0.0246851
ENSMUSG00000044788	Fads6	-0.34	0.00784	0.0284349
ENSMUSG00000022255	Mtdh	-0.339	0	3.37272e-07
ENSMUSG00000004951	Hspb1	-0.339	8e-05	0.00060669
ENSMUSG00000026307	Scly	-0.339	0.00459	0.0183464
ENSMUSG00000038563	Efl1	-0.339	0.01458	0.0464677
ENSMUSG00000063870	Chd4	-0.338	0	3.92644e-05
ENSMUSG00000000194	Gpr107	-0.338	0.00044	0.00254742
ENSMUSG00000086784	Isoc2a	-0.337	0	8.43786e-06
ENSMUSG00000041235	Chd7	-0.337	2e-05	0.00015846
ENSMUSG00000055320	Tead1	-0.337	2e-05	0.00015846
ENSMUSG00000004591	Pkn2	-0.337	5e-05	0.00036158
ENSMUSG00000038539	Atf5	-0.337	8e-05	0.00057142
ENSMUSG00000000902	Smarcb1	-0.337	0.00179	0.00846131
ENSMUSG00000042520	Ubap2l	-0.336	0	4.2488e-06
ENSMUSG00000042390	Gatad2b	-0.336	0	9.61865e-06
ENSMUSG00000021413	Prpf4b	-0.336	0	1.67211e-05
ENSMUSG00000022247	Brix1	-0.336	2e-05	0.000192072
ENSMUSG00000033411	Ctdspl2	-0.336	0.00033	0.00199262
ENSMUSG00000013622	Atraid	-0.336	0.00695	0.0259249
ENSMUSG00000030400	Ercc2	-0.336	0.01132	0.0379982
ENSMUSG00000025220	Mgea5	-0.335	0	7.41633e-07
ENSMUSG00000030779	Rbbp6	-0.335	2e-05	0.000137931
ENSMUSG00000057193	Slc44a2	-0.335	0.00039	0.00232719
ENSMUSG00000072419	Dppa2	-0.335	0.00109	0.00553333
ENSMUSG00000037608	Bclaf1	-0.334	0	7.01778e-08
ENSMUSG00000038290	Smg6	-0.334	0.00279	0.0121938
ENSMUSG00000002227	Mov10	-0.334	0.01094	0.0370706
ENSMUSG00000037526	Atg14	-0.333	0	1.40939e-06
ENSMUSG00000042323	Pbrm1	-0.333	1e-05	9.98367e-05
ENSMUSG00000039756	Dnttip2	-0.333	1e-05	0.000112622
ENSMUSG00000046591	Ticrr	-0.333	4e-05	0.000340009
ENSMUSG00000020850	Prpf8	-0.333	8e-05	0.000590423
ENSMUSG00000000127	Fer	-0.333	0.00865	0.0307258
ENSMUSG00000032897	Nfyc	-0.333	0.01194	0.0396498
ENSMUSG00000015013	Trappc2l	-0.333	0.01269	0.0416127
ENSMUSG00000025246	Tbl1x	-0.332	3e-05	0.000266939
ENSMUSG00000037692	Ahdc1	-0.332	0.00037	0.00223419
ENSMUSG00000022995	Enah	-0.331	0	2.15511e-08
ENSMUSG00000026234	Ncl	-0.331	5e-05	0.000365215
ENSMUSG00000061024	Rrs1	-0.331	0.00016	0.00105439
ENSMUSG00000078952	Lncenc1	-0.331	0.00299	0.0129169
ENSMUSG00000032712	2810474O19Rik	-0.33	0	6.01124e-07
ENSMUSG00000027304	Rtf1	-0.33	0	1.47181e-05
ENSMUSG00000030216	Wbp11	-0.33	1e-05	0.000111172
ENSMUSG00000030246	Ldhb	-0.329	0.0002	0.00132343
ENSMUSG00000014867	Surf4	-0.329	0.00324	0.0137934
ENSMUSG00000018199	Trove2	-0.329	0.00978	0.0339084
ENSMUSG00000028917	Plekhm2	-0.329	0.01366	0.0440624
ENSMUSG00000074746	Pdzd8	-0.328	0.00033	0.00197762
ENSMUSG00000054079	Utp18	-0.328	0.00205	0.00949026
ENSMUSG00000001089	Luzp1	-0.327	9e-05	0.000635152
ENSMUSG00000007080	Pole	-0.326	0.00045	0.00257873
ENSMUSG00000007038	Neu1	-0.326	0.00462	0.0184449
ENSMUSG00000028274	Rngtt	-0.326	0.01233	0.0406843
ENSMUSG00000030738	Eif3c	-0.325	0	1.34651e-09
ENSMUSG00000002102	Psmc3	-0.325	0	1.32209e-06
ENSMUSG00000036180	Gatad2a	-0.325	5e-05	0.000407988
ENSMUSG00000056608	Chd9	-0.325	7e-05	0.000516587
ENSMUSG00000030059	Tmf1	-0.325	0.00018	0.00117081
ENSMUSG00000017861	Mybl2	-0.324	0	4.97528e-05
ENSMUSG00000029068	Ccnl2	-0.324	1e-05	0.000110227
ENSMUSG00000017760	Ctsa	-0.324	6e-05	0.000490076
ENSMUSG00000036160	Surf6	-0.324	0.00316	0.0135246
ENSMUSG00000040242	Fgfr1op2	-0.324	0.00357	0.0149473
ENSMUSG00000042541	Sem1	-0.324	0.01254	0.0412093
ENSMUSG00000017548	Suz12	-0.323	0	2.42139e-07
ENSMUSG00000060591	Ifitm2	-0.323	1e-05	8.60589e-05
ENSMUSG00000035754	Wdr18	-0.323	0.00015	0.000992421
ENSMUSG00000003033	Ap1m1	-0.323	0.0015	0.00728736
ENSMUSG00000057363	Uxs1	-0.323	0.00177	0.00839007
ENSMUSG00000071547	Nt5dc2	-0.323	0.00873	0.0309357
ENSMUSG00000009073	Nf2	-0.322	1e-05	8.81777e-05
ENSMUSG00000022010	Tsc22d1	-0.322	0.00045	0.00258981
ENSMUSG00000030204	Ddx47	-0.322	0.00366	0.0152609
ENSMUSG00000023845	Lnpep	-0.322	0.00607	0.0231984
ENSMUSG00000047473	Zfp30	-0.322	0.00655	0.0246305
ENSMUSG00000015289	Lage3	-0.322	0.01569	0.0492331
ENSMUSG00000023944	Hsp90ab1	-0.321	0	2.82404e-06
ENSMUSG00000097119	B230354K17Rik	-0.321	0.00069	0.00377625
ENSMUSG00000093930	Hmgcs1	-0.32	0	7.30899e-07
ENSMUSG00000026499	Acbd3	-0.32	0	7.6838e-06
ENSMUSG00000033014	Trim33	-0.32	0.00092	0.00480271
ENSMUSG00000029474	Rnf34	-0.32	0.00706	0.0262493
ENSMUSG00000000439	Mkrn2	-0.32	0.00767	0.0279458
ENSMUSG00000032042	Srpr	-0.32	0.00922	0.0322927
ENSMUSG00000053841	Txlna	-0.319	0.00064	0.00353676
ENSMUSG00000041852	Tcf20	-0.319	0.00622	0.0236156
ENSMUSG00000064345	mt-Nd2	-0.319	0.00864	0.0307031
ENSMUSG00000044950	Pwwp2a	-0.318	0.00198	0.00920766
ENSMUSG00000020211	Sf3a2	-0.318	0.00864	0.0307016
ENSMUSG00000042305	Tmem183a	-0.317	0	1.68561e-05
ENSMUSG00000005621	Zfp592	-0.317	0.01117	0.0376595
ENSMUSG00000021244	Ylpm1	-0.316	0	1.3739e-05
ENSMUSG00000007670	Khsrp	-0.316	2e-05	0.000143373
ENSMUSG00000020994	Pnn	-0.316	2e-05	0.000159059
ENSMUSG00000069495	Epc2	-0.316	0.00046	0.00267901
ENSMUSG00000025860	Xiap	-0.316	0.001	0.00513342
ENSMUSG00000034602	Mon2	-0.316	0.00394	0.016236
ENSMUSG00000047989	Ino80c	-0.315	0.00409	0.0167221
ENSMUSG00000038828	Tmem214	-0.315	0.01259	0.0413566
ENSMUSG00000041859	Mcm3	-0.314	0	1.04934e-09
ENSMUSG00000027940	Tpm3	-0.314	0	1.37444e-06
ENSMUSG00000037519	Ppfia1	-0.314	0.00042	0.00247551
ENSMUSG00000039148	Sart1	-0.314	0.00163	0.00783934
ENSMUSG00000032253	Phip	-0.313	0.0014	0.00685796
ENSMUSG00000091337	Eid1	-0.313	0.00339	0.0143469
ENSMUSG00000074682	Zcchc3	-0.313	0.00844	0.0301352
ENSMUSG00000007656	Arpp19	-0.312	0	4.94914e-05
ENSMUSG00000024045	Akap8	-0.312	0.00057	0.00320162
ENSMUSG00000012114	Med15	-0.312	0.0007	0.00381963
ENSMUSG00000037808	Fam76b	-0.312	0.00133	0.00655217
ENSMUSG00000027630	Tbl1xr1	-0.312	0.00251	0.0111463
ENSMUSG00000036241	Ube2r2	-0.311	0	1.28015e-05
ENSMUSG00000022718	Dgcr8	-0.311	0.0017	0.00810571
ENSMUSG00000069729	Arid1b	-0.311	0.00744	0.0273336
ENSMUSG00000020745	Pafah1b1	-0.31	0	1.6622e-05
ENSMUSG00000040549	Ckap5	-0.31	0.0005	0.00286278
ENSMUSG00000014504	Srp19	-0.31	0.00057	0.00318892
ENSMUSG00000001666	Ddt	-0.31	0.00202	0.00934978
ENSMUSG00000027479	Mapre1	-0.309	8e-05	0.000582281
ENSMUSG00000018209	Stk4	-0.309	0.00018	0.00118889
ENSMUSG00000053838	Nudcd3	-0.309	0.00068	0.00372448
ENSMUSG00000028559	Osbpl9	-0.309	0.00069	0.00375645
ENSMUSG00000020922	Lsm12	-0.309	0.01092	0.0370054
ENSMUSG00000031762	Mt2	-0.308	0	3.58302e-06
ENSMUSG00000038172	Ttc39b	-0.308	0.00017	0.00115691
ENSMUSG00000021468	Sptlc1	-0.308	0.00194	0.00905821
ENSMUSG00000031979	Cog2	-0.308	0.00341	0.014382
ENSMUSG00000047126	Cltc	-0.307	0	1.15049e-05
ENSMUSG00000027829	Ccnl1	-0.307	3e-05	0.000268836
ENSMUSG00000022779	Top3b	-0.307	0.00029	0.0017958
ENSMUSG00000020929	Eftud2	-0.307	0.00039	0.00231829
ENSMUSG00000031928	Mre11a	-0.307	0.00386	0.0159535
ENSMUSG00000028106	Rprd2	-0.307	0.01266	0.0415456
ENSMUSG00000032562	Gnai2	-0.306	0	2.94281e-06
ENSMUSG00000006998	Psmd2	-0.306	3e-05	0.000261523
ENSMUSG00000020156	Mum1	-0.306	0.00391	0.0161162
ENSMUSG00000050052	Tdrp	-0.306	0.00779	0.0282862
ENSMUSG00000037174	Elf2	-0.306	0.00898	0.0316299
ENSMUSG00000051391	Ywhag	-0.305	0	7.06226e-08
ENSMUSG00000005893	Nr2c2	-0.305	0.00075	0.00404273
ENSMUSG00000027002	Nckap1	-0.305	0.00102	0.00526212
ENSMUSG00000022314	Rad21	-0.304	0	7.6019e-06
ENSMUSG00000057133	Chd6	-0.304	0.00063	0.00350198
ENSMUSG00000038398	Upf3a	-0.304	0.00113	0.00571422
ENSMUSG00000020706	Ftsj3	-0.303	0	1.80344e-05
ENSMUSG00000018548	Trim37	-0.303	1e-05	8.31796e-05
ENSMUSG00000031004	Mki67	-0.303	0.00057	0.00319329
ENSMUSG00000035227	Spcs2	-0.303	0.00259	0.011461
ENSMUSG00000027272	Ubr1	-0.303	0.00525	0.0204967
ENSMUSG00000018474	Chd3	-0.303	0.00599	0.0229564
ENSMUSG00000023170	Gps2	-0.303	0.00708	0.02632
ENSMUSG00000069114	Zbtb10	-0.303	0.00875	0.0310151
ENSMUSG00000020677	Ddx52	-0.302	0.00066	0.00363467
ENSMUSG00000036372	Tmem258	-0.302	0.00132	0.00651544
ENSMUSG00000062963	Ufc1	-0.302	0.00256	0.0113634
ENSMUSG00000066000	Zfp979	-0.302	0.00298	0.0128882
ENSMUSG00000059981	Taok2	-0.302	0.0034	0.0143791
ENSMUSG00000038174	Fam126b	-0.302	0.00354	0.0148337
ENSMUSG00000022558	Mroh1	-0.302	0.00598	0.0229221
ENSMUSG00000053329	D10Jhu81e	-0.302	0.00648	0.0244297
ENSMUSG00000038812	Trmt112	-0.302	0.00662	0.0248455
ENSMUSG00000026788	Zbtb43	-0.302	0.01037	0.0355204
ENSMUSG00000052539	Magi3	-0.302	0.01267	0.0415707
ENSMUSG00000032423	Syncrip	-0.301	0	2.89314e-05
ENSMUSG00000030722	Nfatc2ip	-0.301	0	3.12518e-05
ENSMUSG00000021957	Tkt	-0.301	1e-05	9.3745e-05
ENSMUSG00000031311	Nono	-0.301	5e-05	0.000370887
ENSMUSG00000044308	Ubr3	-0.301	0.00298	0.0128831
ENSMUSG00000070284	Gmppb	-0.301	0.00429	0.0173798
ENSMUSG00000054405	Dnajc8	-0.3	0	8.73359e-06
ENSMUSG00000007833	Aldh16a1	-0.3	0.00272	0.0119657
ENSMUSG00000027176	Cstf3	-0.3	0.00659	0.0247579
ENSMUSG00000029238	Clock	-0.3	0.01237	0.0407701
ENSMUSG00000024456	Diaph1	-0.299	2e-05	0.000192633
ENSMUSG00000032557	Uba5	-0.299	0.00314	0.0134749
ENSMUSG00000041773	Enc1	-0.299	0.01068	0.0363549
ENSMUSG00000040888	Gfer	-0.298	0.00275	0.012038
ENSMUSG00000029613	Eif2ak1	-0.298	0.00843	0.0301302
ENSMUSG00000034341	Wbp2	-0.298	0.00847	0.0302213
ENSMUSG00000068882	Ssb	-0.297	0	9.10334e-06
ENSMUSG00000030180	Kdm5a	-0.297	1e-05	9.55715e-05
ENSMUSG00000002625	Akap8l	-0.297	0.00021	0.00136912
ENSMUSG00000002307	Daxx	-0.297	0.00086	0.00453842
ENSMUSG00000022338	Eny2	-0.297	0.00136	0.00670175
ENSMUSG00000047710	Champ1	-0.297	0.00354	0.0148518
ENSMUSG00000014601	Strip1	-0.297	0.0042	0.0170983
[truncated: 3,055 more rows]

## Sheet: GO_UP2_492
ID	Description	GeneRatio	BgRatio	pvalue	p.adjust (FDR)	qvalue	geneID	Count
GO:0022412	cellular process involved in reproduction in multicellular organism	24/385	436/23210	3.43234e-07	0.00117352	0.00105499	574428/83561/13164/75388/74469/320558/57746/83456/20957/22446/12310/75533/71854/240697/70956/14566/12164/22441/66712/74090/71836/67652/74369/75514	24
GO:0007281	germ cell development	18/385	339/23210	1.65568e-05	0.00755777	0.00679444	574428/83561/13164/75388/74469/57746/20957/22446/12310/75533/240697/14566/12164/22441/74090/67652/74369/75514	18
GO:0007389	pattern specification process	22/385	468/23210	1.33328e-05	0.00755777	0.00679444	15431/18504/18096/18091/14734/240888/11835/15375/15416/18505/75691/15413/18503/15227/84653/103889/216285/17293/22418/73293/15111/20465	22
GO:0007631	feeding behavior	11/385	125/23210	7.76672e-06	0.00755777	0.00679444	18429/17199/50769/12424/12310/12922/18212/15111/18387/217212/15551	11
GO:0018958	phenol-containing compound metabolic process	10/385	109/23210	1.39241e-05	0.00755777	0.00679444	317750/15186/17199/110805/22063/107585/12922/22418/71816/15111	10
GO:0046189	phenol-containing compound biosynthetic process	7/385	50/23210	1.76842e-05	0.00755777	0.00679444	317750/15186/17199/22063/12922/22418/15111	7
GO:0051321	meiotic cell cycle	18/385	314/23210	5.85098e-06	0.00755777	0.00679444	75828/83561/13164/75388/320558/57746/83456/12877/20957/22446/71854/240697/70956/22441/22418/71836/74369/75514	18
GO:0140013	meiotic nuclear division	13/385	179/23210	9.80099e-06	0.00755777	0.00679444	75828/13164/320558/57746/83456/12877/20957/71854/240697/70956/22418/71836/74369	13
GO:1903046	meiotic cell cycle process	13/385	198/23210	2.86536e-05	0.0108852	0.00978579	75828/13164/320558/57746/83456/12877/20957/71854/240697/70956/22418/71836/74369	13
GO:0003002	regionalization	18/385	373/23210	5.79078e-05	0.0197987	0.017799	15431/18504/18096/18091/14734/240888/11835/15375/15416/18505/15413/18503/15227/84653/103889/216285/17293/22418	18
GO:0048562	embryonic organ morphogenesis	16/385	318/23210	9.14647e-05	0.0284289	0.0255576	15431/18504/50769/12954/18091/110805/15284/15416/15413/14051/15227/103889/216285/22418/73293/15111	16
GO:0002819	regulation of adaptive immune response	12/385	205/23210	0.000172145	0.0451556	0.040595	21939/15039/21355/15284/74048/72049/257632/15013/50931/18761/78473/171285	12
GO:0002821	positive regulation of adaptive immune response	10/385	147/23210	0.000177906	0.0451556	0.040595	21939/15039/21355/15284/72049/257632/15013/50931/18761/78473	10
GO:0007140	male meiotic nuclear division	6/385	51/23210	0.000192134	0.0451556	0.040595	320558/83456/71854/70956/71836/74369	6
GO:0032660	regulation of interleukin-17 production	5/385	33/23210	0.000198109	0.0451556	0.040595	74048/257632/11847/50931/18761	5
GO:0048568	embryonic organ development	20/385	493/23210	0.000241111	0.0515224	0.0463187	15431/18504/50769/13799/12954/18091/110805/15284/15416/11535/15413/14051/15227/21349/103889/216285/22418/73293/13984/15111	20
GO:1904062	regulation of cation transmembrane transport	16/385	349/23210	0.000263926	0.0530802	0.0477191	18301/108017/140723/22063/11944/17395/74513/12919/54377/433809/19418/56746/21838/18387/19091/16538	16
GO:0002822	regulation of adaptive immune response based on somatic recombination of immune receptors built from immunoglobulin superfamily domains	11/385	189/23210	0.000334556	0.0635471	0.0571289	21939/15039/21355/15284/74048/72049/257632/15013/50931/18761/171285	11
GO:0042438	melanin biosynthetic process	4/385	21/23210	0.000356722	0.0641911	0.0577079	317750/17199/22063/22418	4
GO:2000243	positive regulation of reproductive process	7/385	81/23210	0.000396642	0.067806	0.0609576	13164/18429/57746/11835/218454/665270/22418	7
GO:0006582	melanin metabolic process	4/385	23/23210	0.000514136	0.0732429	0.0658454	317750/17199/22063/22418	4
GO:0009952	anterior/posterior pattern specification	12/385	231/23210	0.00051071	0.0732429	0.0658454	15431/14734/15416/18505/15413/18503/15227/84653/103889/216285/17293/22418	12
GO:0032620	interleukin-17 production	5/385	40/23210	0.000499448	0.0732429	0.0658454	74048/257632/11847/50931/18761	5
GO:1901617	organic hydroxy compound biosynthetic process	12/385	229/23210	0.000472623	0.0732429	0.0658454	269437/317750/15186/17199/22063/12922/320635/227120/22418/15111/12161/19091	12
GO:0002824	positive regulation of adaptive immune response based on somatic recombination of immune receptors built from immunoglobulin superfamily domains	9/385	140/23210	0.000562667	0.0740148	0.0665394	21939/15039/21355/15284/72049/257632/15013/50931/18761	9
GO:0032720	negative regulation of tumor necrosis factor production	6/385	62/23210	0.00056285	0.0740148	0.0665394	17199/74048/257632/11847/50931/171285	6
GO:1903556	negative regulation of tumor necrosis factor superfamily cytokine production	6/385	63/23210	0.000613526	0.0776905	0.0698439	17199/74048/257632/11847/50931/171285	6
GO:0019233	sensory perception of pain	9/385	143/23210	0.000655797	0.0797938	0.0717347	18429/17199/320701/12424/12310/15416/12922/228139/18387	9
GO:0090037	positive regulation of protein kinase C signaling	3/385	11/23210	0.000676812	0.0797938	0.0717347	21939/17199/22418	3
GO:0019226	transmission of nerve impulse	7/385	89/23210	0.000702043	0.0800096	0.0719287	140723/58802/54377/18212/319504/228139/72413	7
GO:0044550	secondary metabolite biosynthetic process	4/385	27/23210	0.000967056	0.106657	0.0958847	317750/17199/22063/22418	4
GO:0034765	regulation of ion transmembrane transport	18/385	478/23210	0.00114443	0.117281	0.105435	18301/108017/140723/22063/11944/17395/12292/74513/12919/54377/16494/433809/19418/56746/21838/18387/19091/16538	18
GO:0042755	eating behavior	5/385	48/23210	0.00116629	0.117281	0.105435	18429/50769/12424/18387/217212	5
GO:0048483	autonomic nervous system development	5/385	48/23210	0.00116629	0.117281	0.105435	668303/19713/15284/103889/15111	5
GO:0048645	animal organ formation	6/385	72/23210	0.00124542	0.12166	0.109372	15431/18504/11835/18505/22418/15111	6
GO:0071695	anatomical structure maturation	10/385	190/23210	0.00133123	0.12643	0.113661	13164/18504/17390/210933/15375/19713/14025/319504/21349/22418	10
GO:0002829	negative regulation of type 2 immune response	3/385	14/23210	0.00143886	0.12946	0.116384	15284/11847/50931	3
GO:0048484	enteric nervous system development	3/385	14/23210	0.00143886	0.12946	0.116384	668303/19713/15284	3
GO:0001756	somitogenesis	6/385	77/23210	0.00176374	0.129551	0.116467	18505/18503/15227/84653/17293/22418	6
GO:0002828	regulation of type 2 immune response	4/385	31/23210	0.00164566	0.129551	0.116467	15284/257632/11847/50931	4
GO:0006335	DNA replication-dependent nucleosome assembly	4/385	31/23210	0.00164566	0.129551	0.116467	360198/326620/319154/319150	4
GO:0006813	potassium ion transport	11/385	234/23210	0.00192459	0.129551	0.116467	317750/58802/11944/192113/74513/16494/433809/18387/19091/16538/72413	11
GO:0016045	detection of bacterium	3/385	16/23210	0.00215982	0.129551	0.116467	17952/257632/17951	3
GO:0032409	regulation of transporter activity	12/385	272/23210	0.00207776	0.129551	0.116467	18301/108017/140723/20974/17395/74513/12919/54377/433809/19418/19091/16538	12
GO:0034723	DNA replication-dependent nucleosome organization	4/385	31/23210	0.00164566	0.129551	0.116467	360198/326620/319154/319150	4
GO:0044060	regulation of endocrine process	5/385	54/23210	0.00198648	0.129551	0.116467	12919/12922/14566/12161/18387	5
GO:0046541	saliva secretion	3/385	15/23210	0.00177657	0.129551	0.116467	12671/22063/18387	3
GO:0051606	detection of stimulus	11/385	228/23210	0.00156841	0.129551	0.116467	58802/50769/14913/12310/17952/237178/15227/257632/30044/17951/72413	11
GO:0051930	regulation of sensory perception of pain	5/385	53/23210	0.00182702	0.129551	0.116467	18429/320701/12424/228139/18387	5
GO:0051931	regulation of sensory perception	5/385	54/23210	0.00198648	0.129551	0.116467	18429/320701/12424/228139/18387	5
GO:0060561	apoptotic process involved in morphogenesis	4/385	32/23210	0.00185641	0.129551	0.116467	18504/12954/18091/15111	4
GO:0060740	prostate gland epithelium morphogenesis	4/385	33/23210	0.00208514	0.129551	0.116467	17390/11835/15375/22418	4
GO:0098543	detection of other organism	3/385	16/23210	0.00215982	0.129551	0.116467	17952/257632/17951	3
GO:1904467	regulation of tumor necrosis factor secretion	4/385	33/23210	0.00208514	0.129551	0.116467	11847/50931/22418/171285	4
GO:1904705	regulation of vascular smooth muscle cell proliferation	5/385	53/23210	0.00182702	0.129551	0.116467	17390/17395/11504/19091/15551	5
GO:1990874	vascular smooth muscle cell proliferation	5/385	53/23210	0.00182702	0.129551	0.116467	17390/17395/11504/19091/15551	5
GO:2001257	regulation of cation channel activity	9/385	168/23210	0.00202852	0.129551	0.116467	140723/17395/74513/12919/54377/433809/19418/19091/16538	9
GO:0002704	negative regulation of leukocyte mediated immunity	5/385	56/23210	0.00233556	0.133088	0.119646	21355/74048/15227/257632/171285	5
GO:0060512	prostate gland morphogenesis	4/385	34/23210	0.00233261	0.133088	0.119646	17390/11835/15375/22418	4
GO:1900449	regulation of glutamate receptor signaling pathway	5/385	56/23210	0.00233556	0.133088	0.119646	140723/74513/12919/54377/19418	5
GO:0002683	negative regulation of immune system process	17/385	473/23210	0.00252815	0.134665	0.121064	11815/15001/269023/326620/21355/15284/56492/15416/74048/15227/257632/243958/21349/11847/21838/50931/171285	17
GO:0031644	regulation of neurological system process	9/385	173/23210	0.00247417	0.134665	0.121064	18429/140723/320701/12424/12310/54377/228139/259277/18387	9
GO:0035637	multicellular organismal signaling	8/385	141/23210	0.00249116	0.134665	0.121064	140723/58802/18091/54377/18212/319504/228139/72413	8
GO:0045836	positive regulation of meiotic nuclear division	3/385	17/23210	0.0025906	0.134665	0.121064	13164/57746/22418	3
GO:1904707	positive regulation of vascular smooth muscle cell proliferation	4/385	35/23210	0.00259956	0.134665	0.121064	17390/17395/11504/15551	4
GO:1990774	tumor necrosis factor secretion	4/385	35/23210	0.00259956	0.134665	0.121064	11847/50931/22418/171285	4
GO:0032700	negative regulation of interleukin-17 production	3/385	18/23210	0.00307078	0.147873	0.132938	74048/11847/50931	3
GO:0034587	piRNA metabolic process	3/385	18/23210	0.00307078	0.147873	0.132938	83561/57746/83456	3
GO:0042711	maternal behavior	3/385	18/23210	0.00307078	0.147873	0.132938	56710/18429/18387	3
GO:0060986	endocrine hormone secretion	5/385	59/23210	0.00293992	0.147873	0.132938	12919/12922/14566/12161/18387	5
GO:1901615	organic hydroxy compound metabolic process	17/385	481/23210	0.00299951	0.147873	0.132938	269437/317750/15186/17199/110805/22063/107585/12922/320635/227120/665270/22418/71816/15111/12161/19091/102954	17
GO:0042092	type 2 immune response	4/385	37/23210	0.00319488	0.151713	0.13639	15284/257632/11847/50931	4
GO:0007286	spermatid development	10/385	218/23210	0.00362255	0.152907	0.137464	574428/74469/20957/22446/12310/75533/22441/67652/74369/75514	10
GO:0032412	regulation of ion transmembrane transporter activity	11/385	254/23210	0.00361439	0.152907	0.137464	18301/108017/140723/17395/74513/12919/54377/433809/19418/19091/16538	11
GO:0043046	DNA methylation involved in gamete generation	3/385	19/23210	0.00360209	0.152907	0.137464	83561/57746/83456	3
GO:0051952	regulation of amine transport	7/385	118/23210	0.00357441	0.152907	0.137464	18429/12424/12922/11847/18387/19091/15551	7
GO:0060259	regulation of feeding behavior	4/385	38/23210	0.0035247	0.152907	0.137464	17199/12424/12922/18387	4
GO:0060746	parental behavior	3/385	19/23210	0.00360209	0.152907	0.137464	56710/18429/18387	3
GO:0072189	ureter development	3/385	19/23210	0.00360209	0.152907	0.137464	18504/19713/15227	3
GO:0090036	regulation of protein kinase C signaling	3/385	19/23210	0.00360209	0.152907	0.137464	21939/17199/22418	3
GO:1900424	regulation of defense response to bacterium	3/385	19/23210	0.00360209	0.152907	0.137464	257632/11847/171285	3
GO:0000280	nuclear division	15/385	409/23210	0.00367768	0.153341	0.137854	75828/13164/66991/320558/57746/83456/12877/20957/71854/240697/70956/22418/71836/241764/74369	15
GO:0010092	specification of animal organ identity	4/385	39/23210	0.00387689	0.159209	0.143129	15431/18504/11835/18505	4
GO:0099601	regulation of neurotransmitter receptor activity	5/385	63/23210	0.00391154	0.159209	0.143129	140723/74513/12919/54377/19418	5
GO:0002577	regulation of antigen processing and presentation	3/385	20/23210	0.00418612	0.16134	0.145045	15001/21355/257632	3
GO:0007586	digestion	7/385	122/23210	0.00429422	0.16134	0.145045	12671/18429/22063/12424/12922/257632/18387	7
GO:0015837	amine transport	7/385	122/23210	0.00429422	0.16134	0.145045	18429/12424/12922/11847/18387/19091/15551	7
GO:0032102	negative regulation of response to external stimulus	13/385	336/23210	0.00427189	0.16134	0.145045	11815/12424/15227/257632/243958/11847/22418/216350/259277/19091/217212/171285/16178	13
GO:0032652	regulation of interleukin-1 production	6/385	91/23210	0.00408874	0.16134	0.145045	257632/11847/17951/22418/171285/16178	6
GO:0048520	positive regulation of behavior	4/385	40/23210	0.00425216	0.16134	0.145045	17199/12424/30044/18387	4
GO:0071542	dopaminergic neuron differentiation	4/385	40/23210	0.00425216	0.16134	0.145045	18504/13799/110648/22418	4
GO:0001707	mesoderm formation	5/385	65/23210	0.00447487	0.164511	0.147896	18504/15227/21349/17293/22418	5
GO:0051048	negative regulation of secretion	11/385	261/23210	0.00442952	0.164511	0.147896	18429/12919/12922/15227/243958/11847/50931/18387/19091/15551/16178	11
GO:0022898	regulation of transmembrane transporter activity	11/385	262/23210	0.00455702	0.16575	0.149009	18301/108017/140723/17395/74513/12919/54377/433809/19418/19091/16538	11
GO:0060562	epithelial tube morphogenesis	14/385	380/23210	0.00473969	0.170579	0.153351	15431/18504/18091/14734/11835/15375/19713/18505/11535/15227/216285/22418/73293/15111	14
GO:0001655	urogenital system development	13/385	346/23210	0.00543908	0.170808	0.153557	15431/18504/17390/14734/11835/17395/15375/19713/11504/15227/11847/22418/12161	13
GO:0002823	negative regulation of adaptive immune response based on somatic recombination of immune receptors built from immunoglobulin superfamily domains	4/385	42/23210	0.00507464	0.170808	0.153557	74048/257632/50931/171285	4
GO:0007130	synaptonemal complex assembly	3/385	22/23210	0.00551815	0.170808	0.153557	12877/20957/240697	3
GO:0007409	axonogenesis	16/385	470/23210	0.00559535	0.170808	0.153557	18096/50769/19713/110648/12424/19649/14025/18212/319504/16773/320027/107448/21838/22418/56839/12661	16
GO:0021516	dorsal spinal cord development	3/385	22/23210	0.00551815	0.170808	0.153557	15416/18505/21349	3
GO:0033145	positive regulation of intracellular steroid hormone receptor signaling pathway	3/385	22/23210	0.00551815	0.170808	0.153557	11835/15375/18212	3
GO:0042220	response to cocaine	4/385	42/23210	0.00507464	0.170808	0.153557	12919/54377/18387/15551	4
GO:0045823	positive regulation of heart contraction	4/385	43/23210	0.00552316	0.170808	0.153557	18091/12922/11535/433809	4
GO:0048515	spermatid differentiation	10/385	227/23210	0.00480836	0.170808	0.153557	574428/74469/20957/22446/12310/75533/22441/67652/74369/75514	10
GO:0048863	stem cell differentiation	10/385	228/23210	0.00495698	0.170808	0.153557	18504/245109/18091/15375/19713/18505/74048/21349/216285/15111	10
GO:0050777	negative regulation of immune response	8/385	158/23210	0.00497579	0.170808	0.153557	21355/15284/74048/15227/257632/11847/50931/171285	8
GO:0050795	regulation of behavior	6/385	96/23210	0.00530921	0.170808	0.153557	17199/12424/12922/30044/18387/15551	6
GO:0051092	positive regulation of NF-kappaB transcription factor activity	7/385	128/23210	0.00557285	0.170808	0.153557	21939/11835/12922/22033/257632/22418/18761	7
GO:0061053	somite development	6/385	96/23210	0.00530921	0.170808	0.153557	18505/18503/15227/84653/17293/22418	6
GO:0098581	detection of external biotic stimulus	3/385	22/23210	0.00551815	0.170808	0.153557	17952/257632/17951	3
GO:1902742	apoptotic process involved in development	4/385	42/23210	0.00507464	0.170808	0.153557	18504/12954/18091/15111	4
GO:1903531	negative regulation of secretion by cell	10/385	232/23210	0.00558788	0.170808	0.153557	12919/12922/15227/243958/11847/50931/18387/19091/15551/16178	10
GO:0030888	regulation of B cell proliferation	5/385	69/23210	0.00577071	0.173071	0.155591	21939/72049/243958/22780/69816	5
GO:0048332	mesoderm morphogenesis	5/385	69/23210	0.00577071	0.173071	0.155591	18504/15227/21349/17293/22418	5
GO:0003156	regulation of animal organ formation	4/385	44/23210	0.0059974	0.17682	0.158961	15431/11835/22418/15111	4
GO:0060485	mesenchyme development	11/385	272/23210	0.00599915	0.17682	0.158961	18504/18091/15375/19713/18505/93735/18503/15227/216285/22418/15111	11
GO:0010469	regulation of signaling receptor activity	7/385	131/23210	0.00630992	0.17978	0.161623	140723/320701/74513/12919/54377/19418/21349	7
GO:0022403	cell cycle phase	3/385	23/23210	0.00626875	0.17978	0.161623	320558/57746/74369	3
GO:0030539	male genitalia development	3/385	23/23210	0.00626875	0.17978	0.161623	320558/11835/12161	3
GO:0048333	mesodermal cell differentiation	3/385	23/23210	0.00626875	0.17978	0.161623	18504/15227/21349	3
GO:0060359	response to ammonium ion	6/385	100/23210	0.00646257	0.182407	0.163984	12671/14394/12919/54377/18387/15551	6
GO:0070192	chromosome organization involved in meiotic cell cycle	5/385	71/23210	0.00650881	0.182407	0.163984	75828/12877/20957/240697/74369	5
GO:0002698	negative regulation of immune effector process	7/385	134/23210	0.0071173	0.193631	0.174074	21355/15284/74048/15227/257632/243958/171285	7
GO:0002707	negative regulation of lymphocyte mediated immunity	4/385	46/23210	0.00702546	0.193631	0.174074	21355/74048/257632/171285	4
GO:0007205	protein kinase C-activating G protein-coupled receptor signaling pathway	3/385	24/23210	0.00707729	0.193631	0.174074	12424/12922/15551	3
GO:0030509	BMP signaling pathway	8/385	168/23210	0.00713584	0.193631	0.174074	18091/14734/74048/14566/12164/22418/12161/72693	8
GO:0002820	negative regulation of adaptive immune response	4/385	47/23210	0.00758047	0.202482	0.182031	74048/257632/50931/171285	4
GO:0050704	regulation of interleukin-1 secretion	4/385	47/23210	0.00758047	0.202482	0.182031	257632/11847/22418/16178	4
GO:0009595	detection of biotic stimulus	3/385	25/23210	0.00794481	0.205783	0.184999	17952/257632/17951	3
GO:0032612	interleukin-1 production	6/385	104/23210	0.00778791	0.205783	0.184999	257632/11847/17951/22418/171285/16178	6
GO:0043270	positive regulation of ion transport	12/385	322/23210	0.00788584	0.205783	0.184999	18429/50769/18091/22063/12424/54377/12922/433809/56746/21838/18387/19091	12
GO:0070193	synaptonemal complex organization	3/385	25/23210	0.00794481	0.205783	0.184999	12877/20957/240697	3
GO:0035282	segmentation	6/385	105/23210	0.00814769	0.207012	0.186104	18505/18503/15227/84653/17293/22418	6
GO:0044848	biological phase	4/385	48/23210	0.00816358	0.207012	0.186104	320558/57746/22418/74369	4
GO:2000241	regulation of reproductive process	8/385	172/23210	0.00817392	0.207012	0.186104	13164/18429/57746/11835/218454/14566/665270/22418	8
GO:0022600	digestive system process	6/385	106/23210	0.00851926	0.214172	0.192541	12671/18429/22063/12922/257632/18387	6
GO:0019935	cyclic-nucleotide-mediated signaling	9/385	210/23210	0.0086644	0.216231	0.194392	23984/17199/210933/14913/240888/12310/12922/11535/19091	9
GO:0009713	catechol-containing compound biosynthetic process	3/385	26/23210	0.00887222	0.218231	0.19619	15186/12922/15111	3
GO:0042423	catecholamine biosynthetic process	3/385	26/23210	0.00887222	0.218231	0.19619	15186/12922/15111	3
GO:0043902	positive regulation of multi-organism process	8/385	175/23210	0.0090239	0.220377	0.198119	18429/50528/11835/218454/257632/665270/12161/171285	8
GO:0015672	monovalent inorganic cation transport	15/385	455/23210	0.00947705	0.229802	0.206592	18301/317750/108017/58802/18091/11944/192113/74513/16494/433809/228139/18387/19091/16538/72413	15
GO:0032649	regulation of interferon-gamma production	6/385	109/23210	0.00970678	0.23208	0.20864	74048/72049/257632/50931/22418/171285	6
GO:0048285	organelle fission	15/385	456/23210	0.0096562	0.23208	0.20864	75828/13164/66991/320558/57746/83456/12877/20957/71854/240697/70956/22418/71836/241764/74369	15
GO:0060343	trabecula formation	3/385	27/23210	0.00986037	0.234115	0.21047	17390/18091/11504	3
GO:0019098	reproductive behavior	4/385	51/23210	0.0100869	0.236213	0.212355	56710/18429/11835/18387	4
GO:0048806	genitalia development	4/385	51/23210	0.0100869	0.236213	0.212355	320558/11835/22418/12161	4
GO:0071772	response to BMP	8/385	179/23210	0.0102578	0.236968	0.213034	18091/14734/74048/14566/12164/22418/12161/72693	8
GO:0071773	cellular response to BMP stimulus	8/385	179/23210	0.0102578	0.236968	0.213034	18091/14734/74048/14566/12164/22418/12161/72693	8
GO:0003211	cardiac ventricle formation	2/385	10/23210	0.0113089	0.240156	0.215901	18091/15111	2
GO:0007127	meiosis I	6/385	111/23210	0.0105611	0.240156	0.215901	57746/83456/12877/20957/240697/74369	6
GO:0007292	female gamete generation	7/385	145/23210	0.0107413	0.240156	0.215901	13164/320558/57746/11504/240697/14566/74090	7
GO:0014062	regulation of serotonin secretion	2/385	10/23210	0.0113089	0.240156	0.215901	12922/15551	2
GO:0042100	B cell proliferation	6/385	112/23210	0.0110077	0.240156	0.215901	21939/72049/243958/12902/22780/69816	6
GO:0046148	pigment biosynthetic process	4/385	52/23210	0.0107877	0.240156	0.215901	317750/17199/22063/22418	4
GO:0048671	negative regulation of collateral sprouting	2/385	10/23210	0.0113089	0.240156	0.215901	14025/320027	2
GO:0051446	positive regulation of meiotic cell cycle	3/385	28/23210	0.01091	0.240156	0.215901	13164/57746/22418	3
GO:0060513	prostatic bud formation	2/385	10/23210	0.0113089	0.240156	0.215901	11835/22418	2
GO:0098953	receptor diffusion trapping	2/385	10/23210	0.0113089	0.240156	0.215901	140723/54377	2
GO:0098970	postsynaptic neurotransmitter receptor diffusion trapping	2/385	10/23210	0.0113089	0.240156	0.215901	140723/54377	2
GO:0099628	neurotransmitter receptor diffusion trapping	2/385	10/23210	0.0113089	0.240156	0.215901	140723/54377	2
GO:1904468	negative regulation of tumor necrosis factor secretion	2/385	10/23210	0.0113089	0.240156	0.215901	11847/50931	2
GO:0030850	prostate gland development	4/385	53/23210	0.0115192	0.24162	0.217217	17390/11835/15375/22418	4
GO:0031348	negative regulation of defense response	9/385	220/23210	0.0115153	0.24162	0.217217	11815/21355/12424/15227/257632/243958/11847/171285/16178	9
GO:0002700	regulation of production of molecular mediator of immune response	7/385	148/23210	0.0119274	0.247604	0.222596	21939/74048/257632/243958/50931/22418/69816	7
GO:0099632	protein transport within plasma membrane	3/385	29/23210	0.0120217	0.247604	0.222596	140723/54377/26414	3
GO:0099637	neurotransmitter receptor transport	3/385	29/23210	0.0120217	0.247604	0.222596	140723/54377/26414	3
GO:0001764	neuron migration	8/385	185/23210	0.0123374	0.248856	0.223722	18096/195208/218194/12424/19649/18212/12661/19091	8
GO:0002579	positive regulation of antigen processing and presentation	2/385	11/23210	0.0136716	0.248856	0.223722	21355/257632	2
GO:0002825	regulation of T-helper 1 type immune response	3/385	30/23210	0.0131961	0.248856	0.223722	15284/50931/171285	3
GO:0003309	type B pancreatic cell differentiation	3/385	30/23210	0.0131961	0.248856	0.223722	18096/22418/12161	3
GO:0006584	catecholamine metabolic process	4/385	56/23210	0.0139022	0.248856	0.223722	15186/12922/71816/15111	4
GO:0009712	catechol-containing compound metabolic process	4/385	56/23210	0.0139022	0.248856	0.223722	15186/12922/71816/15111	4
GO:0016579	protein deubiquitination	6/385	115/23210	0.0124275	0.248856	0.223722	625530/384701/13532/76630/13531/408193	6
GO:0019227	neuronal action potential propagation	2/385	11/23210	0.0136716	0.248856	0.223722	18212/319504	2
GO:0032732	positive regulation of interleukin-1 production	4/385	56/23210	0.0139022	0.248856	0.223722	257632/17951/22418/171285	4
GO:0032944	regulation of mononuclear cell proliferation	9/385	227/23210	0.0138929	0.248856	0.223722	21939/74048/72049/243958/11847/18761/22780/69816/171285	9
GO:0035739	CD4-positive, alpha-beta T cell proliferation	2/385	11/23210	0.0136716	0.248856	0.223722	74048/11847	2
GO:0048021	regulation of melanin biosynthetic process	2/385	11/23210	0.0136716	0.248856	0.223722	317750/22418	2
GO:0048934	peripheral nervous system neuron differentiation	2/385	11/23210	0.0136716	0.248856	0.223722	18212/15111	2
GO:0048935	peripheral nervous system neuron development	2/385	11/23210	0.0136716	0.248856	0.223722	18212/15111	2
GO:0050670	regulation of lymphocyte proliferation	9/385	225/23210	0.0131795	0.248856	0.223722	21939/74048/72049/243958/11847/18761/22780/69816/171285	9
GO:0050701	interleukin-1 secretion	4/385	55/23210	0.013076	0.248856	0.223722	257632/11847/22418/16178	4
GO:0051290	protein heterotetramerization	4/385	54/23210	0.0122818	0.248856	0.223722	360198/326620/319154/319150	4
GO:0060405	regulation of penile erection	2/385	11/23210	0.0136716	0.248856	0.223722	18429/11835	2
GO:0061982	meiosis I cell cycle process	6/385	116/23210	0.012928	0.248856	0.223722	57746/83456/12877/20957/240697/74369	6
GO:0072178	nephric duct morphogenesis	2/385	11/23210	0.0136716	0.248856	0.223722	18504/14734	2
GO:0072347	response to anesthetic	4/385	56/23210	0.0139022	0.248856	0.223722	12919/54377/18387/15551	4
GO:0098870	action potential propagation	2/385	11/23210	0.0136716	0.248856	0.223722	18212/319504	2
GO:1901379	regulation of potassium ion transmembrane transport	5/385	84/23210	0.0129761	0.248856	0.223722	74513/433809/18387/19091/16538	5
GO:1903998	regulation of eating behavior	2/385	11/23210	0.0136716	0.248856	0.223722	12424/18387	2
GO:2000561	regulation of CD4-positive, alpha-beta T cell proliferation	2/385	11/23210	0.0136716	0.248856	0.223722	74048/11847	2
GO:0002067	glandular epithelial cell differentiation	4/385	57/23210	0.0147608	0.251036	0.225682	18096/15375/22418/12161	4
GO:0006937	regulation of muscle contraction	7/385	154/23210	0.0145788	0.251036	0.225682	12671/18429/18091/12310/433809/11847/19091	7
GO:0010038	response to metal ion	10/385	269/23210	0.0148316	0.251036	0.225682	58802/11979/11690/22063/17395/192113/12919/12161/102278/72413	10
GO:0010463	mesenchymal cell proliferation	4/385	57/23210	0.0147608	0.251036	0.225682	14734/15227/22418/15111	4
GO:0042551	neuron maturation	4/385	57/23210	0.0147608	0.251036	0.225682	210933/19713/14025/319504	4
GO:0044706	multi-multicellular organism process	8/385	190/23210	0.0142943	0.251036	0.225682	546118/18429/17390/11835/17395/12919/15013/171285	8
GO:0045932	negative regulation of muscle contraction	3/385	31/23210	0.0144337	0.251036	0.225682	12310/11847/19091	3
GO:0061036	positive regulation of cartilage development	3/385	31/23210	0.0144337	0.251036	0.225682	15431/22418/12161	3
GO:0071804	cellular potassium ion transport	8/385	191/23210	0.0147113	0.251036	0.225682	11944/192113/74513/16494/433809/18387/19091/16538	8
GO:0071805	potassium ion transmembrane transport	8/385	191/23210	0.0147113	0.251036	0.225682	11944/192113/74513/16494/433809/18387/19091/16538	8
GO:2000515	negative regulation of CD4-positive, alpha-beta T cell activation	3/385	31/23210	0.0144337	0.251036	0.225682	15284/74048/11847	3
GO:0003207	cardiac chamber formation	2/385	12/23210	0.0162277	0.252242	0.226766	18091/15111	2
GO:0007128	meiotic prophase I	2/385	12/23210	0.0162277	0.252242	0.226766	57746/74369	2
GO:0007135	meiosis II	2/385	12/23210	0.0162277	0.252242	0.226766	75828/13164	2
GO:0032275	luteinizing hormone secretion	2/385	12/23210	0.0162277	0.252242	0.226766	12922/18387	2
GO:0032609	interferon-gamma production	6/385	122/23210	0.0162308	0.252242	0.226766	74048/72049/257632/50931/22418/171285	6
GO:0032642	regulation of chemokine production	5/385	88/23210	0.0156141	0.252242	0.226766	11815/257632/11847/22418/171285	5
GO:0032689	negative regulation of interferon-gamma production	3/385	32/23210	0.0157348	0.252242	0.226766	74048/257632/171285	3
GO:0051324	prophase	2/385	12/23210	0.0162277	0.252242	0.226766	57746/74369	2
GO:0061983	meiosis II cell cycle process	2/385	12/23210	0.0162277	0.252242	0.226766	75828/13164	2
GO:0070423	nucleotide-binding oligomerization domain containing signaling pathway	2/385	12/23210	0.0162277	0.252242	0.226766	54396/257632	2
GO:0070431	nucleotide-binding oligomerization domain containing 2 signaling pathway	2/385	12/23210	0.0162277	0.252242	0.226766	54396/257632	2
GO:0072176	nephric duct development	2/385	12/23210	0.0162277	0.252242	0.226766	18504/14734	2
GO:0072615	interleukin-17 secretion	2/385	12/23210	0.0162277	0.252242	0.226766	11847/50931	2
GO:1900181	negative regulation of protein localization to nucleus	3/385	32/23210	0.0157348	0.252242	0.226766	11815/18767/56492	3
GO:1900376	regulation of secondary metabolite biosynthetic process	2/385	12/23210	0.0162277	0.252242	0.226766	317750/22418	2
GO:1900426	positive regulation of defense response to bacterium	2/385	12/23210	0.0162277	0.252242	0.226766	257632/171285	2
GO:2000253	positive regulation of feeding behavior	2/385	12/23210	0.0162277	0.252242	0.226766	17199/18387	2
GO:2000402	negative regulation of lymphocyte migration	2/385	12/23210	0.0162277	0.252242	0.226766	11815/50931	2
GO:0031016	pancreas development	5/385	89/23210	0.0163254	0.252563	0.227055	18504/18096/15227/22418/12161	5
GO:0001755	neural crest cell migration	4/385	59/23210	0.0165767	0.253016	0.227462	19713/18505/216285/15111	4
GO:0002706	regulation of lymphocyte mediated immunity	8/385	195/23210	0.0164681	0.253016	0.227462	21939/15039/21355/74048/257632/15013/50931/171285	8
GO:1901016	regulation of potassium ion transmembrane transporter activity	4/385	59/23210	0.0165767	0.253016	0.227462	74513/433809/19091/16538	4
GO:0001947	heart looping	4/385	60/23210	0.0175347	0.254347	0.228658	18091/22418/73293/15111	4
GO:0002428	antigen processing and presentation of peptide antigen via MHC class Ib	3/385	34/23210	0.0185288	0.254347	0.228658	15039/21355/15013	3
GO:0002476	antigen processing and presentation of endogenous peptide antigen via MHC class Ib	3/385	33/23210	0.0170997	0.254347	0.228658	15039/21355/15013	3
GO:0002484	antigen processing and presentation of endogenous peptide antigen via MHC class I via ER pathway	3/385	33/23210	0.0170997	0.254347	0.228658	15039/21355/15013	3
GO:0007368	determination of left/right symmetry	6/385	124/23210	0.0174502	0.254347	0.228658	18091/75691/15227/22418/73293/15111	6
GO:0007565	female pregnancy	7/385	160/23210	0.0176263	0.254347	0.228658	546118/17390/11835/17395/12919/15013/171285	7
GO:0014047	glutamate secretion	3/385	34/23210	0.0185288	0.254347	0.228658	12424/18212/19091	3
GO:0019370	leukotriene biosynthetic process	2/385	13/23210	0.01897	0.254347	0.228658	11690/23887	2
GO:0021604	cranial nerve structural organization	2/385	13/23210	0.01897	0.254347	0.228658	18504/103889	2
GO:0021700	developmental maturation	11/385	317/23210	0.0173815	0.254347	0.228658	13164/18504/17390/210933/15375/19713/12310/14025/319504/21349/22418	11
GO:0031102	neuron projection regeneration	4/385	60/23210	0.0175347	0.254347	0.228658	17390/11535/21838/259277	4
GO:0032276	regulation of gonadotropin secretion	2/385	13/23210	0.01897	0.254347	0.228658	12922/18387	2
GO:0032602	chemokine production	5/385	92/23210	0.0185877	0.254347	0.228658	11815/257632/11847/22418/171285	5
GO:0033148	positive regulation of intracellular estrogen receptor signaling pathway	2/385	13/23210	0.01897	0.254347	0.228658	11835/15375	2
GO:0035872	nucleotide-binding domain, leucine rich repeat containing receptor signaling pathway	2/385	13/23210	0.01897	0.254347	0.228658	54396/257632	2
GO:0035883	enteroendocrine cell differentiation	3/385	33/23210	0.0170997	0.254347	0.228658	18096/22418/12161	3
GO:0036376	sodium ion export across plasma membrane	2/385	13/23210	0.01897	0.254347	0.228658	11944/192113	2
GO:0042693	muscle cell fate commitment	2/385	13/23210	0.01897	0.254347	0.228658	18091/244810	2
GO:0045143	homologous chromosome segregation	4/385	61/23210	0.0185265	0.254347	0.228658	12877/20957/240697/74369	4
GO:0045906	negative regulation of vasoconstriction	2/385	13/23210	0.01897	0.254347	0.228658	17390/11535	2
GO:0046642	negative regulation of alpha-beta T cell proliferation	2/385	13/23210	0.01897	0.254347	0.228658	74048/11847	2
GO:0048469	cell maturation	8/385	198/23210	0.0178816	0.254347	0.228658	13164/210933/15375/19713/12310/14025/319504/21349	8
GO:0060601	lateral sprouting from an epithelium	2/385	13/23210	0.01897	0.254347	0.228658	11835/22418	2
GO:0060911	cardiac cell fate commitment	2/385	13/23210	0.01897	0.254347	0.228658	18091/244810	2
GO:0070663	regulation of leukocyte proliferation	9/385	238/23210	0.018337	0.254347	0.228658	21939/74048/72049/243958/11847/18761/22780/69816/171285	9
GO:0072216	positive regulation of metanephros development	2/385	13/23210	0.01897	0.254347	0.228658	18504/19713	2
GO:0090193	positive regulation of glomerulus development	2/385	13/23210	0.01897	0.254347	0.228658	18504/19713	2
GO:0098762	meiotic cell cycle phase	2/385	13/23210	0.01897	0.254347	0.228658	57746/74369	2
GO:0098764	meiosis I cell cycle phase	2/385	13/23210	0.01897	0.254347	0.228658	57746/74369	2
GO:1903522	regulation of blood circulation	9/385	239/23210	0.0187869	0.254347	0.228658	12671/18429/17390/18091/12310/12922/11535/433809/19091	9
GO:1903524	positive regulation of blood circulation	5/385	90/23210	0.0170579	0.254347	0.228658	12671/18091/12922/11535/433809	5
GO:0001763	morphogenesis of a branching structure	9/385	240/23210	0.0192447	0.256029	0.230171	15431/18504/14734/11835/15375/14025/11535/15227/22418	9
GO:0007215	glutamate receptor signaling pathway	5/385	93/23210	0.0193853	0.256029	0.230171	140723/74513/12919/54377/19418	5
GO:0051592	response to calcium ion	6/385	127/23210	0.019395	0.256029	0.230171	58802/11690/22063/12919/102278/72413	6
GO:1904064	positive regulation of cation transmembrane transport	7/385	163/23210	0.0193071	0.256029	0.230171	22063/54377/433809/56746/21838/18387/19091	7
GO:0032680	regulation of tumor necrosis factor production	7/385	164/23210	0.0198915	0.261573	0.235155	17199/74048/257632/11847/50931/22418/171285	7
GO:2000171	negative regulation of dendrite development	3/385	35/23210	0.0200222	0.262283	0.235792	14025/320027/53972	3
GO:0000279	M phase	2/385	14/23210	0.0218919	0.262626	0.236101	57746/74369	2
GO:0001704	formation of primary germ layer	5/385	95/23210	0.0210473	0.262626	0.236101	18504/15227/21349/17293/22418	5
GO:0002709	regulation of T cell mediated immunity	5/385	94/23210	0.0202051	0.262626	0.236101	15039/21355/74048/257632/15013	5
GO:0007188	adenylate cyclase-modulating G protein-coupled receptor signaling pathway	8/385	204/23210	0.0209661	0.262626	0.236101	12671/17199/210933/240888/12310/11535/18387/15551	8
GO:0021527	spinal cord association neuron differentiation	2/385	14/23210	0.0218919	0.262626	0.236101	18505/21349	2
GO:0030007	cellular potassium ion homeostasis	2/385	14/23210	0.0218919	0.262626	0.236101	11944/192113	2
GO:0030574	collagen catabolic process	3/385	36/23210	0.0215799	0.262626	0.236101	17390/17395/74048	3
GO:0032096	negative regulation of response to food	2/385	14/23210	0.0218919	0.262626	0.236101	12424/217212	2
GO:0032640	tumor necrosis factor production	7/385	167/23210	0.0217185	0.262626	0.236101	17199/74048/257632/11847/50931/22418/171285	7
GO:0034116	positive regulation of heterotypic cell-cell adhesion	2/385	14/23210	0.0218919	0.262626	0.236101	21838/78473	2
GO:0042308	negative regulation of protein import into nucleus	2/385	14/23210	0.0218919	0.262626	0.236101	11815/18767	2
GO:0045165	cell fate commitment	10/385	284/23210	0.0207853	0.262626	0.236101	18504/18096/18091/11835/15375/18505/93735/244810/21349/22418	10
GO:0045198	establishment of epithelial cell apical/basal polarity	2/385	14/23210	0.0218919	0.262626	0.236101	15227/22418	2
GO:0048477	oogenesis	5/385	95/23210	0.0210473	0.262626	0.236101	13164/57746/240697/14566/74090	5
GO:0050890	cognition	11/385	326/23210	0.0208824	0.262626	0.236101	56710/319984/210933/195208/110648/12424/18212/259277/12661/71828/18387	11
GO:0070528	protein kinase C signaling	3/385	36/23210	0.0215799	0.262626	0.236101	21939/17199/22418	3
GO:0072224	metanephric glomerulus development	2/385	14/23210	0.0218919	0.262626	0.236101	18504/19713	2
GO:1903555	regulation of tumor necrosis factor superfamily cytokine production	7/385	166/23210	0.0210971	0.262626	0.236101	17199/74048/257632/11847/50931/22418/171285	7
GO:1904590	negative regulation of protein import	2/385	14/23210	0.0218919	0.262626	0.236101	11815/18767	2
GO:1904948	midbrain dopaminergic neuron differentiation	2/385	14/23210	0.0218919	0.262626	0.236101	110648/22418	2
GO:1905516	positive regulation of fertilization	2/385	14/23210	0.0218919	0.262626	0.236101	218454/665270	2
GO:2000047	regulation of cell-cell adhesion mediated by cadherin	2/385	14/23210	0.0218919	0.262626	0.236101	22418/12161	2
GO:2000052	positive regulation of non-canonical Wnt signaling pathway	2/385	14/23210	0.0218919	0.262626	0.236101	14734/22418	2
GO:2000514	regulation of CD4-positive, alpha-beta T cell activation	4/385	64/23210	0.021708	0.262626	0.236101	15284/74048/11847/18761	4
GO:0001508	action potential	6/385	132/23210	0.0229556	0.266787	0.239841	58802/18212/433809/319504/228139/72413	6
GO:0002475	antigen processing and presentation via MHC class Ib	3/385	38/23210	0.0248888	0.266787	0.239841	15039/21355/15013	3
GO:0002697	regulation of immune effector process	13/385	420/23210	0.0239219	0.266787	0.239841	21939/15039/21355/15284/74048/15227/257632/15013/243958/50931/22418/69816/171285	13
GO:0002703	regulation of leukocyte mediated immunity	9/385	250/23210	0.0242763	0.266787	0.239841	21939/15039/21355/74048/15227/257632/15013/50931/171285	9
GO:0003143	embryonic heart tube morphogenesis	4/385	67/23210	0.0252039	0.266787	0.239841	18091/22418/73293/15111	4
GO:0006334	nucleosome assembly	5/385	97/23210	0.0227995	0.266787	0.239841	360198/326620/319154/319186/319150	5
GO:0006936	muscle contraction	10/385	289/23210	0.0231114	0.266787	0.239841	12671/18429/50769/18091/12292/12310/433809/11847/228139/19091	10
GO:0006940	regulation of smooth muscle contraction	4/385	67/23210	0.0252039	0.266787	0.239841	12671/18429/12310/19091	4
GO:0007548	sex differentiation	10/385	288/23210	0.0226317	0.266787	0.239841	320558/17390/11835/11504/218454/70956/14566/20708/22418/12161	10
GO:0009799	specification of symmetry	6/385	134/23210	0.0244951	0.266787	0.239841	18091/75691/15227/22418/73293/15111	6
GO:0009855	determination of bilateral symmetry	6/385	133/23210	0.023717	0.266787	0.239841	18091/75691/15227/22418/73293/15111	6
GO:0010771	negative regulation of cell morphogenesis involved in differentiation	5/385	99/23210	0.0246436	0.266787	0.239841	14025/320027/21838/22418/53972	5
GO:0010959	regulation of metal ion transport	13/385	421/23210	0.0243286	0.266787	0.239841	18301/319984/108017/18091/22063/74513/12922/433809/56746/21838/18387/19091/16538	13
GO:0019748	secondary metabolic process	4/385	65/23210	0.022838	0.266787	0.239841	317750/17199/22063/22418	4
GO:0019934	cGMP-mediated signaling	3/385	37/23210	0.0232021	0.266787	0.239841	23984/14913/19091	3
GO:0032594	protein transport within lipid bilayer	3/385	38/23210	0.0248888	0.266787	0.239841	140723/54377/26414	3
GO:0032874	positive regulation of stress-activated MAPK cascade	7/385	171/23210	0.0243313	0.266787	0.239841	269016/12922/93735/257632/22418/15111/18387	7
GO:0033555	multicellular organismal response to stress	5/385	99/23210	0.0246436	0.266787	0.239841	56710/19713/12424/12310/228139	5
GO:0036159	inner dynein arm assembly	2/385	15/23210	0.0249866	0.266787	0.239841	73293/227058	2
GO:0040020	regulation of meiotic nuclear division	3/385	37/23210	0.0232021	0.266787	0.239841	13164/57746/22418	3
GO:0042440	pigment metabolic process	4/385	65/23210	0.022838	0.266787	0.239841	317750/17199/22063/22418	4
GO:0043455	regulation of secondary metabolic process	2/385	15/23210	0.0249866	0.266787	0.239841	317750/22418	2
GO:0043647	inositol phosphate metabolic process	4/385	65/23210	0.022838	0.266787	0.239841	269437/227120/19091/102954	4
GO:0045132	meiotic chromosome segregation	5/385	97/23210	0.0227995	0.266787	0.239841	75828/12877/20957/240697/74369	5
GO:0045880	positive regulation of smoothened signaling pathway	3/385	37/23210	0.0232021	0.266787	0.239841	14734/195208/15375	3
GO:0048265	response to pain	3/385	38/23210	0.0248888	0.266787	0.239841	19713/12310/228139	3
GO:0050771	negative regulation of axonogenesis	4/385	67/23210	0.0252039	0.266787	0.239841	14025/320027/21838/22418	4
GO:0051968	positive regulation of synaptic transmission, glutamatergic	3/385	38/23210	0.0248888	0.266787	0.239841	140723/54377/18212	3
GO:0060347	heart trabecula formation	2/385	15/23210	0.0249866	0.266787	0.239841	18091/11504	2
GO:0060688	regulation of morphogenesis of a branching structure	4/385	67/23210	0.0252039	0.266787	0.239841	18504/11835/14025/22418	4
GO:0060742	epithelial cell differentiation involved in prostate gland development	2/385	15/23210	0.0249866	0.266787	0.239841	11835/15375	2
GO:0061000	negative regulation of dendritic spine development	2/385	15/23210	0.0249866	0.266787	0.239841	320027/53972	2
GO:0061371	determination of heart left/right asymmetry	4/385	67/23210	0.0252039	0.266787	0.239841	18091/22418/73293/15111	4
GO:0065004	protein-DNA complex assembly	7/385	172/23210	0.0250167	0.266787	0.239841	360198/74469/326620/240697/319154/319186/319150	7
GO:0070304	positive regulation of stress-activated protein kinase signaling cascade	7/385	172/23210	0.0250167	0.266787	0.239841	269016/12922/93735/257632/22418/15111/18387	7
GO:0071706	tumor necrosis factor superfamily cytokine production	7/385	170/23210	0.0236588	0.266787	0.239841	17199/74048/257632/11847/50931/22418/171285	7
GO:0098962	regulation of postsynaptic neurotransmitter receptor activity	2/385	15/23210	0.0249866	0.266787	0.239841	140723/54377	2
GO:2000252	negative regulation of feeding behavior	2/385	15/23210	0.0249866	0.266787	0.239841	12424/12922	2
GO:0070646	protein modification by small protein removal	6/385	135/23210	0.0252901	0.266873	0.239919	625530/384701/13532/76630/13531/408193	6
GO:0035710	CD4-positive, alpha-beta T cell activation	5/385	100/23210	0.0256004	0.269317	0.242116	15284/74048/18503/11847/18761	5
GO:0035270	endocrine system development	6/385	136/23210	0.0261021	0.273752	0.246103	18096/18091/110805/18503/22418/12161	6
GO:0048002	antigen processing and presentation of peptide antigen	4/385	68/23210	0.0264401	0.276448	0.248527	15039/15001/21355/15013	4
GO:0002483	antigen processing and presentation of endogenous peptide antigen	3/385	39/23210	0.0266398	0.276843	0.248882	15039/21355/15013	3
GO:0019885	antigen processing and presentation of endogenous peptide antigen via MHC class I	3/385	39/23210	0.0266398	0.276843	0.248882	15039/21355/15013	3
GO:0007338	single fertilization	6/385	139/23210	0.0286415	0.282219	0.253715	15431/11835/218454/66712/56746/665270	6
GO:0007512	adult heart development	2/385	16/23210	0.0282475	0.282219	0.253715	18091/15111	2
GO:0008016	regulation of heart contraction	7/385	177/23210	0.0286429	0.282219	0.253715	18429/18091/12310/12922/11535/433809/19091	7
GO:0009953	dorsal/ventral pattern formation	5/385	103/23210	0.0286126	0.282219	0.253715	15431/18096/240888/15375/103889	5
GO:0010752	regulation of cGMP-mediated signaling	2/385	16/23210	0.0282475	0.282219	0.253715	23984/14913	2
GO:0016322	neuron remodeling	2/385	16/23210	0.0282475	0.282219	0.253715	210933/14025	2
GO:0032105	negative regulation of response to extracellular stimulus	2/385	16/23210	0.0282475	0.282219	0.253715	12424/217212	2
GO:0032108	negative regulation of response to nutrient levels	2/385	16/23210	0.0282475	0.282219	0.253715	12424/217212	2
GO:0035112	genitalia morphogenesis	2/385	16/23210	0.0282475	0.282219	0.253715	320558/11835	2
GO:0043084	penile erection	2/385	16/23210	0.0282475	0.282219	0.253715	18429/11835	2
GO:0048302	regulation of isotype switching to IgG isotypes	2/385	16/23210	0.0282475	0.282219	0.253715	21939/50931	2
GO:0048706	embryonic skeletal system development	6/385	139/23210	0.0286415	0.282219	0.253715	15431/15416/15413/103889/216285/22418	6
GO:0048762	mesenchymal cell differentiation	8/385	216/23210	0.0282332	0.282219	0.253715	18504/15375/19713/18505/93735/216285/22418/15111	8
GO:0050706	regulation of interleukin-1 beta secretion	3/385	40/23210	0.028455	0.282219	0.253715	257632/11847/22418	3
GO:0050878	regulation of body fluid levels	11/385	342/23210	0.0283486	0.282219	0.253715	12671/18429/11752/11979/22063/11535/12496/216350/18761/18387/19091	11
GO:0050886	endocrine process	5/385	102/23210	0.0275848	0.282219	0.253715	12919/12922/14566/12161/18387	5
GO:0110111	negative regulation of animal organ morphogenesis	3/385	40/23210	0.028455	0.282219	0.253715	18504/107585/22418	3
GO:1900016	negative regulation of cytokine production involved in inflammatory response	2/385	16/23210	0.0282475	0.282219	0.253715	11815/16178	2
GO:0010769	regulation of cell morphogenesis involved in differentiation	11/385	343/23210	0.0288715	0.283654	0.255005	18096/210933/211134/19713/14025/18212/320027/21838/22418/18003/53972	11
GO:0003341	cilium movement	4/385	70/23210	0.0290199	0.284295	0.255582	75564/75533/73293/227058	4
GO:0001657	ureteric bud development	5/385	104/23210	0.0296644	0.285697	0.256842	15431/18504/14734/19713/11847	5
GO:0002699	positive regulation of immune effector process	9/385	259/23210	0.0295495	0.285697	0.256842	21939/15039/21355/15284/15227/257632/15013/22418/69816	9
GO:0042445	hormone metabolic process	8/385	218/23210	0.0295946	0.285697	0.256842	110805/107585/15375/12919/11535/665270/12161/19091	8
GO:0045137	development of primary sexual characteristics	8/385	218/23210	0.0295946	0.285697	0.256842	17390/11835/11504/218454/70956/14566/20708/22418	8
GO:0072163	mesonephric epithelium development	5/385	104/23210	0.0296644	0.285697	0.256842	15431/18504/14734/19713/11847	5
GO:0072164	mesonephric tubule development	5/385	104/23210	0.0296644	0.285697	0.256842	15431/18504/14734/19713/11847	5
GO:0019933	cAMP-mediated signaling	7/385	179/23210	0.030188	0.287574	0.258529	23984/17199/210933/240888/12310/12922/11535	7
GO:0034767	positive regulation of ion transmembrane transport	7/385	179/23210	0.030188	0.287574	0.258529	22063/54377/433809/56746/21838/18387/19091	7
GO:0050433	regulation of catecholamine secretion	4/385	71/23210	0.0303639	0.287574	0.258529	18429/12922/18387/15551	4
GO:0051281	positive regulation of release of sequestered calcium ion into cytosol	3/385	41/23210	0.0303342	0.287574	0.258529	22063/56746/21838	3
GO:0072001	renal system development	10/385	302/23210	0.0300323	0.287574	0.258529	15431/18504/14734/17395/19713/11504/15227/11847/22418/12161	10
GO:0097120	receptor localization to synapse	4/385	71/23210	0.0303639	0.287574	0.258529	140723/54377/26414/56839	4
GO:0001820	serotonin secretion	2/385	17/23210	0.0316685	0.28889	0.259712	12922/15551	2
GO:0003012	muscle system process	12/385	392/23210	0.0314943	0.28889	0.259712	12671/18429/50769/18091/11835/12292/12310/433809/11847/228139/15111/19091	12
GO:0007224	smoothened signaling pathway	6/385	143/23210	0.032273	0.28889	0.259712	18096/14734/240888/195208/15375/15227	6
GO:0007416	synapse assembly	7/385	180/23210	0.0309812	0.28889	0.259712	378937/18429/210933/14394/219228/18212/22418	7
GO:0019883	antigen processing and presentation of endogenous antigen	3/385	42/23210	0.0322772	0.28889	0.259712	15039/21355/15013	3
GO:0032740	positive regulation of interleukin-17 production	2/385	17/23210	0.0316685	0.28889	0.259712	257632/18761	2
GO:0032958	inositol phosphate biosynthetic process	3/385	42/23210	0.0322772	0.28889	0.259712	269437/227120/19091	3
GO:0042756	drinking behavior	2/385	17/23210	0.0316685	0.28889	0.259712	18429/15551	2
GO:0043266	regulation of potassium ion transport	5/385	105/23210	0.0307402	0.28889	0.259712	74513/433809/18387/19091/16538	5
GO:0046549	retinal cone cell development	2/385	17/23210	0.0316685	0.28889	0.259712	107585/21838	2
GO:0046636	negative regulation of alpha-beta T cell activation	3/385	42/23210	0.0322772	0.28889	0.259712	15284/74048/11847	3
GO:0048255	mRNA stabilization	3/385	42/23210	0.0322772	0.28889	0.259712	13164/75388/74645	3
GO:0048291	isotype switching to IgG isotypes	2/385	17/23210	0.0316685	0.28889	0.259712	21939/50931	2
GO:0048704	embryonic skeletal system morphogenesis	5/385	105/23210	0.0307402	0.28889	0.259712	15431/15416/15413/103889/216285	5
GO:0061138	morphogenesis of a branching epithelium	8/385	221/23210	0.0317203	0.28889	0.259712	15431/18504/14734/11835/15375/11535/15227/22418	8
GO:0070571	negative regulation of neuron projection regeneration	2/385	17/23210	0.0316685	0.28889	0.259712	21838/259277	2
GO:0090185	negative regulation of kidney development	2/385	17/23210	0.0316685	0.28889	0.259712	18504/17395	2
GO:0090192	regulation of glomerulus development	2/385	17/23210	0.0316685	0.28889	0.259712	18504/19713	2
GO:0097755	positive regulation of blood vessel diameter	4/385	72/23210	0.031744	0.28889	0.259712	17390/12310/11535/19091	4
GO:1900015	regulation of cytokine production involved in inflammatory response	3/385	42/23210	0.0322772	0.28889	0.259712	11815/257632/16178	3
GO:1903523	negative regulation of blood circulation	3/385	42/23210	0.0322772	0.28889	0.259712	17390/11535/19091	3
GO:0001654	eye development	12/385	397/23210	0.0341966	0.28896	0.259775	18504/12958/50769/12954/12292/107585/77706/14616/18212/21838/12161/12970	12
GO:0001823	mesonephros development	5/385	107/23210	0.0329647	0.28896	0.259775	15431/18504/14734/19713/11847	5
GO:0002031	G protein-coupled receptor internalization	2/385	18/23210	0.0352432	0.28896	0.259775	11535/15551	2
GO:0002532	production of molecular mediator involved in inflammatory response	4/385	74/23210	0.0346132	0.28896	0.259775	11815/11690/257632/16178	4
GO:0002637	regulation of immunoglobulin production	4/385	73/23210	0.0331604	0.28896	0.259775	21939/243958/50931/69816	4
GO:0006333	chromatin assembly or disassembly	6/385	144/23210	0.0332255	0.28896	0.259775	360198/326620/21349/319154/319186/319150	6
GO:0009309	amine biosynthetic process	2/385	18/23210	0.0352432	0.28896	0.259775	15186/100041585	2
GO:0009566	fertilization	7/385	185/23210	0.0351571	0.28896	0.259775	15431/320558/11835/218454/66712/56746/665270	7
GO:0010566	regulation of ketone biosynthetic process	2/385	18/23210	0.0352432	0.28896	0.259775	12161/19091	2
GO:0014041	regulation of neuron maturation	2/385	18/23210	0.0352432	0.28896	0.259775	19713/14025	2
GO:0014061	regulation of norepinephrine secretion	2/385	18/23210	0.0352432	0.28896	0.259775	18429/12922	2
GO:0016331	morphogenesis of embryonic epithelium	7/385	182/23210	0.0326093	0.28896	0.259775	18504/11835/19713/18505/11535/216285/22418	7
GO:0016973	poly(A)+ mRNA export from nucleus	2/385	18/23210	0.0352432	0.28896	0.259775	245610/83454	2
GO:0022407	regulation of cell-cell adhesion	12/385	395/23210	0.0330965	0.28896	0.259775	269023/15284/74048/72049/11847/21838/22418/18761/12161/78473/19091/171285	12
GO:0032274	gonadotropin secretion	2/385	18/23210	0.0352432	0.28896	0.259775	12922/18387	2
GO:0032651	regulation of interleukin-1 beta production	4/385	74/23210	0.0346132	0.28896	0.259775	257632/11847/17951/22418	4
GO:0032943	mononuclear cell proliferation	10/385	310/23210	0.0349572	0.28896	0.259775	21939/74048/72049/243958/12902/11847/18761/22780/69816/171285	10
GO:0035089	establishment of apical/basal cell polarity	2/385	18/23210	0.0352432	0.28896	0.259775	15227/22418	2
GO:0035725	sodium ion transmembrane transport	5/385	108/23210	0.0341135	0.28896	0.259775	18301/108017/11944/192113/74513	5
GO:0042219	cellular modified amino acid catabolic process	2/385	18/23210	0.0352432	0.28896	0.259775	107585/23887	2
GO:0042401	cellular biogenic amine biosynthetic process	2/385	18/23210	0.0352432	0.28896	0.259775	15186/100041585	2
GO:0042415	norepinephrine metabolic process	2/385	18/23210	0.0352432	0.28896	0.259775	71816/15111	2
GO:0042462	eye photoreceptor cell development	3/385	43/23210	0.0342838	0.28896	0.259775	107585/18212/21838	3
GO:0042670	retinal cone cell differentiation	2/385	18/23210	0.0352432	0.28896	0.259775	107585/21838	2
GO:0046651	lymphocyte proliferation	10/385	308/23210	0.0336765	0.28896	0.259775	21939/74048/72049/243958/12902/11847/18761/22780/69816/171285	10
GO:0048243	norepinephrine secretion	2/385	18/23210	0.0352432	0.28896	0.259775	18429/12922	2
GO:0048754	branching morphogenesis of an epithelial tube	7/385	184/23210	0.0342936	0.28896	0.259775	15431/18504/14734/11835/15375/15227/22418	7
GO:0050432	catecholamine secretion	4/385	74/23210	0.0346132	0.28896	0.259775	18429/12922/18387/15551	4
GO:0050807	regulation of synapse organization	9/385	266/23210	0.03417	0.28896	0.259775	378937/18429/210933/239027/18212/319504/22418/259277/53972	9
GO:0060572	morphogenesis of an epithelial bud	2/385	18/23210	0.0352432	0.28896	0.259775	11835/22418	2
GO:0060841	venous blood vessel development	2/385	18/23210	0.0352432	0.28896	0.259775	18091/15227	2
GO:0070232	regulation of T cell apoptotic process	3/385	43/23210	0.0342838	0.28896	0.259775	11847/22418/18761	3
GO:0070935	3'-UTR-mediated mRNA stabilization	2/385	18/23210	0.0352432	0.28896	0.259775	13164/75388	2
GO:1901381	positive regulation of potassium ion transmembrane transport	3/385	43/23210	0.0342838	0.28896	0.259775	433809/18387/19091	3
GO:2000696	regulation of epithelial cell differentiation involved in kidney development	2/385	18/23210	0.0352432	0.28896	0.259775	18504/17395	2
GO:0150063	visual system development	12/385	400/23210	0.0358952	0.293602	0.263949	18504/12958/50769/12954/12292/107585/77706/14616/18212/21838/12161/12970	12
GO:0051705	multi-organism behavior	4/385	75/23210	0.0361025	0.294593	0.264839	56710/18429/12919/15111	4
GO:0001843	neural tube closure	5/385	110/23210	0.036485	0.295597	0.265742	18504/18505/11535/216285/22418	5
GO:0019882	antigen processing and presentation	5/385	110/23210	0.036485	0.295597	0.265742	15039/15001/21355/257632/15013	5
GO:0090100	positive regulation of transmembrane receptor protein serine/threonine kinase signaling pathway	5/385	110/23210	0.036485	0.295597	0.265742	14734/74048/14566/12164/12161	5
GO:0022408	negative regulation of cell-cell adhesion	7/385	187/23210	0.0369269	0.298471	0.268326	269023/15284/74048/11847/12161/19091/171285	7
GO:0002534	cytokine production involved in inflammatory response	3/385	45/23210	0.0384861	0.302466	0.271917	11815/257632/16178	3
GO:0002710	negative regulation of T cell mediated immunity	2/385	19/23210	0.0389656	0.302466	0.271917	74048/257632	2
GO:0003215	cardiac right ventricle morphogenesis	2/385	19/23210	0.0389656	0.302466	0.271917	18091/15111	2
GO:0006883	cellular sodium ion homeostasis	2/385	19/23210	0.0389656	0.302466	0.271917	11944/192113	2
GO:0006939	smooth muscle contraction	5/385	112/23210	0.0389555	0.302466	0.271917	12671/18429/12310/228139/19091	5
GO:0010528	regulation of transposition	2/385	19/23210	0.0389656	0.302466	0.271917	57746/70956	2
GO:0010529	negative regulation of transposition	2/385	19/23210	0.0389656	0.302466	0.271917	57746/70956	2
GO:0019228	neuronal action potential	3/385	45/23210	0.0384861	0.302466	0.271917	58802/228139/72413	3
GO:0030859	polarized epithelial cell differentiation	2/385	19/23210	0.0389656	0.302466	0.271917	15227/22418	2
GO:0032095	regulation of response to food	2/385	19/23210	0.0389656	0.302466	0.271917	12424/217212	2
GO:0032729	positive regulation of interferon-gamma production	4/385	77/23210	0.0391905	0.302466	0.271917	72049/50931/22418/171285	4
GO:0045953	negative regulation of natural killer cell mediated cytotoxicity	2/385	19/23210	0.0389656	0.302466	0.271917	21355/171285	2
GO:0048880	sensory system development	12/385	403/23210	0.0376529	0.302466	0.271917	18504/12958/50769/12954/12292/107585/77706/14616/18212/21838/12161/12970	12
GO:0050808	synapse organization	13/385	451/23210	0.0390506	0.302466	0.271917	378937/18429/210933/239027/14394/12292/110648/219228/18212/319504/22418/259277/53972	13
GO:0051965	positive regulation of synapse assembly	4/385	77/23210	0.0391905	0.302466	0.271917	378937/18429/210933/18212	4
GO:0051966	regulation of synaptic transmission, glutamatergic	4/385	77/23210	0.0391905	0.302466	0.271917	140723/54377/18212/15551	4
GO:0060606	tube closure	5/385	111/23210	0.0377078	0.302466	0.271917	18504/18505/11535/216285/22418	5
GO:0071605	monocyte chemotactic protein-1 production	2/385	19/23210	0.0389656	0.302466	0.271917	11815/257632	2
GO:0071637	regulation of monocyte chemotactic protein-1 production	2/385	19/23210	0.0389656	0.302466	0.271917	11815/257632	2
GO:1902259	regulation of delayed rectifier potassium channel activity	2/385	19/23210	0.0389656	0.302466	0.271917	433809/16538	2
GO:0051961	negative regulation of nervous system development	11/385	361/23210	0.0395038	0.304197	0.273473	56710/18096/240888/107585/110648/14025/320027/21838/22418/259277/53972	11
GO:0021915	neural tube development	7/385	191/23210	0.0406404	0.311857	0.28036	18504/240888/15375/18505/11535/216285/22418	7
GO:2000404	regulation of T cell migration	3/385	46/23210	0.040681	0.311857	0.28036	11815/50931/22418	3
GO:0007187	G protein-coupled receptor signaling pathway, coupled to cyclic nucleotide second messenger	8/385	233/23210	0.0412628	0.314906	0.2831	12671/17199/210933/240888/12310/11535/18387/15551	8
GO:0034764	positive regulation of transmembrane transport	8/385	233/23210	0.0412628	0.314906	0.2831	22063/14734/54377/433809/56746/21838/18387/19091	8
GO:0046661	male sex differentiation	6/385	152/23210	0.0415028	0.316031	0.284113	320558/11835/218454/70956/22418/12161	6
GO:0050803	regulation of synapse structure or activity	9/385	276/23210	0.0416011	0.316076	0.284153	378937/18429/210933/239027/18212/319504/22418/259277/53972	9
GO:0002716	negative regulation of natural killer cell mediated immunity	2/385	20/23210	0.04283	0.316389	0.284434	21355/171285	2
GO:0006691	leukotriene metabolic process	2/385	20/23210	0.04283	0.316389	0.284434	11690/23887	2
GO:0032890	regulation of organic acid transport	4/385	79/23210	0.0424248	0.316389	0.284434	18429/12424/11847/19091	4
GO:0033605	positive regulation of catecholamine secretion	2/385	20/23210	0.04283	0.316389	0.284434	18429/18387	2
GO:0033630	positive regulation of cell adhesion mediated by integrin	2/385	20/23210	0.04283	0.316389	0.284434	19713/78473	2
GO:0045785	positive regulation of cell adhesion	12/385	411/23210	0.0426358	0.316389	0.284434	19713/15284/12310/74048/72049/15227/21838/22418/18761/18003/78473/171285	12
GO:0045948	positive regulation of translational initiation	2/385	20/23210	0.04283	0.316389	0.284434	13164/75388	2
GO:0045986	negative regulation of smooth muscle contraction	2/385	20/23210	0.04283	0.316389	0.284434	12310/19091	2
GO:0048557	embryonic digestive tract morphogenesis	2/385	20/23210	0.04283	0.316389	0.284434	15284/15227	2
GO:0050702	interleukin-1 beta secretion	3/385	47/23210	0.0429379	0.316389	0.284434	257632/11847/22418	3
GO:0061162	establishment of monopolar cell polarity	2/385	20/23210	0.04283	0.316389	0.284434	15227/22418	2
GO:0070269	pyroptosis	2/385	20/23210	0.04283	0.316389	0.284434	17952/17951	2
GO:0071300	cellular response to retinoic acid	3/385	47/23210	0.0429379	0.316389	0.284434	56710/18504/19713	3
GO:1903392	negative regulation of adherens junction organization	2/385	20/23210	0.04283	0.316389	0.284434	11815/12161	2
GO:0001838	embryonic epithelial tube formation	6/385	154/23210	0.0437577	0.321046	0.288621	18504/19713/18505/11535/216285/22418	6
GO:0071248	cellular response to metal ion	6/385	154/23210	0.0437577	0.321046	0.288621	11979/11690/17395/12919/12161/102278	6
GO:0050731	positive regulation of peptidyl-tyrosine phosphorylation	7/385	195/23210	0.0445893	0.326447	0.293476	21939/12424/257632/56746/21349/18003/12161	7
GO:0010862	positive regulation of pathway-restricted SMAD protein phosphorylation	3/385	48/23210	0.0452562	0.327819	0.29471	14566/12164/12161	3
GO:0032731	positive regulation of interleukin-1 beta production	3/385	48/23210	0.0452562	0.327819	0.29471	257632/17951/22418	3
GO:0042088	T-helper 1 type immune response	3/385	48/23210	0.0452562	0.327819	0.29471	15284/50931/171285	3
GO:0043489	RNA stabilization	3/385	48/23210	0.0452562	0.327819	0.29471	13164/75388/74645	3
GO:0045666	positive regulation of neuron differentiation	13/385	461/23210	0.0451276	0.327819	0.29471	56710/18096/50769/18091/12877/15375/19713/11504/110648/14025/18212/22418/12161	13
GO:0007498	mesoderm development	5/385	117/23210	0.045569	0.328693	0.295495	18504/15227/21349/17293/22418	5
GO:0014020	primary neural tube formation	5/385	117/23210	0.045569	0.328693	0.295495	18504/18505/11535/216285/22418	5
GO:0007218	neuropeptide signaling pathway	4/385	81/23210	0.0458053	0.328776	0.29557	12310/18610/18387/217212	4
GO:0007625	grooming behavior	2/385	21/23210	0.0468306	0.328776	0.29557	18429/15416	2
GO:0007635	chemosensory behavior	2/385	21/23210	0.0468306	0.328776	0.29557	110648/228139	2
GO:0032332	positive regulation of chondrocyte differentiation	2/385	21/23210	0.0468306	0.328776	0.29557	15431/12161	2
GO:0032682	negative regulation of chemokine production	2/385	21/23210	0.0468306	0.328776	0.29557	11815/11847	2
GO:0043279	response to alkaloid	4/385	81/23210	0.0458053	0.328776	0.29557	12919/54377/18387/15551	4
GO:0043586	tongue development	2/385	21/23210	0.0468306	0.328776	0.29557	18091/15111	2
GO:0051023	regulation of immunoglobulin secretion	2/385	21/23210	0.0468306	0.328776	0.29557	21939/243958	2
GO:0051770	positive regulation of nitric-oxide synthase biosynthetic process	2/385	21/23210	0.0468306	0.328776	0.29557	12877/257632	2
GO:0061339	establishment or maintenance of monopolar cell polarity	2/385	21/23210	0.0468306	0.328776	0.29557	15227/22418	2
GO:0090257	regulation of muscle system process	8/385	239/23210	0.0466808	0.328776	0.29557	12671/18429/18091/12310/433809/11847/15111/19091	8
GO:0090330	regulation of platelet aggregation	2/385	21/23210	0.0468306	0.328776	0.29557	18761/19091	2
GO:0140058	neuron projection arborization	2/385	21/23210	0.0468306	0.328776	0.29557	218194/22418	2
GO:0001916	positive regulation of T cell mediated cytotoxicity	3/385	49/23210	0.0476353	0.331027	0.297593	15039/21355/15013	3
GO:0002474	antigen processing and presentation of peptide antigen via MHC class I	3/385	49/23210	0.0476353	0.331027	0.297593	15039/21355/15013	3
GO:0032941	secretion by tissue	3/385	49/23210	0.0476353	0.331027	0.297593	12671/22063/18387	3
GO:0035050	embryonic heart tube development	4/385	82/23210	0.0475503	0.331027	0.297593	18091/22418/73293/15111	4
GO:0051955	regulation of amino acid transport	3/385	49/23210	0.0476353	0.331027	0.297593	12424/11847/19091	3
GO:0007162	negative regulation of cell adhesion	9/385	284/23210	0.0482793	0.334236	0.300479	11815/17390/269023/15284/74048/11847/12161/19091/171285	9
GO:0050868	negative regulation of T cell activation	5/385	119/23210	0.0483905	0.334236	0.300479	269023/15284/74048/11847/171285	5
GO:0051963	regulation of synapse assembly	5/385	119/23210	0.0483905	0.334236	0.300479	378937/18429/210933/18212/22418	5
GO:1903707	negative regulation of hemopoiesis	6/385	158/23210	0.048494	0.334276	0.300514	269023/326620/15284/56492/15416/21349	6
GO:0002374	cytokine secretion involved in immune response	2/385	22/23210	0.0509619	0.337383	0.303308	257632/22418	2
GO:0003323	type B pancreatic cell development	2/385	22/23210	0.0509619	0.337383	0.303308	22418/12161	2
GO:0007129	synapsis	3/385	50/23210	0.0500749	0.337383	0.303308	12877/20957/240697	3
GO:0007141	male meiosis I	2/385	22/23210	0.0509619	0.337383	0.303308	83456/74369	2
GO:0008038	neuron recognition	3/385	50/23210	0.0500749	0.337383	0.303308	19649/319504/22418	3
GO:0008589	regulation of smoothened signaling pathway	4/385	84/23210	0.0511495	0.337383	0.303308	14734/240888/195208/15375	4
GO:0015874	norepinephrine transport	2/385	22/23210	0.0509619	0.337383	0.303308	18429/12922	2
GO:0022409	positive regulation of cell-cell adhesion	8/385	242/23210	0.0495564	0.337383	0.303308	15284/74048/72049/21838/22418/18761/78473/171285	8
GO:0031497	chromatin assembly	5/385	121/23210	0.0513131	0.337383	0.303308	360198/326620/319154/319186/319150	5
GO:0032196	transposition	2/385	22/23210	0.0509619	0.337383	0.303308	57746/70956	2
GO:0044070	regulation of anion transport	5/385	120/23210	0.0498391	0.337383	0.303308	18429/50769/12424/11847/19091	5
GO:0046717	acid secretion	5/385	121/23210	0.0513131	0.337383	0.303308	18429/12424/18212/26970/19091	5
GO:0046823	negative regulation of nucleocytoplasmic transport	2/385	22/23210	0.0509619	0.337383	0.303308	11815/18767	2
GO:0048532	anatomical structure arrangement	2/385	22/23210	0.0509619	0.337383	0.303308	18504/103889	2
GO:0048565	digestive tract development	5/385	121/23210	0.0513131	0.337383	0.303308	15284/56492/15227/22418/73293	5
GO:0051208	sequestering of calcium ion	5/385	120/23210	0.0498391	0.337383	0.303308	269437/11979/22063/56746/21838	5
GO:0060749	mammary gland alveolus development	2/385	22/23210	0.0509619	0.337383	0.303308	11835/15227	2
GO:0061377	mammary gland lobule development	2/385	22/23210	0.0509619	0.337383	0.303308	11835/15227	2
GO:0070661	leukocyte proliferation	10/385	331/23210	0.0504978	0.337383	0.303308	21939/74048/72049/243958/12902/11847/18761/22780/69816/171285	10
GO:0072215	regulation of metanephros development	2/385	22/23210	0.0509619	0.337383	0.303308	18504/19713	2
GO:1900180	regulation of protein localization to nucleus	5/385	121/23210	0.0513131	0.337383	0.303308	11815/18767/56492/54354/18761	5
GO:1902373	negative regulation of mRNA catabolic process	3/385	50/23210	0.0500749	0.337383	0.303308	13164/75388/74645	3
GO:1903037	regulation of leukocyte cell-cell adhesion	9/385	287/23210	0.0509566	0.337383	0.303308	269023/15284/74048/72049/11847/21838/18761/78473/171285	9
GO:1904469	positive regulation of tumor necrosis factor secretion	2/385	22/23210	0.0509619	0.337383	0.303308	22418/171285	2
GO:0051091	positive regulation of DNA-binding transcription factor activity	8/385	244/23210	0.0515359	0.338198	0.30404	21939/11835/15375/12922/22033/257632/22418/18761	8
GO:0007411	axon guidance	8/385	245/23210	0.0525445	0.339794	0.305475	110648/19649/319504/16773/107448/22418/56839/12661	8
GO:0009583	detection of light stimulus	3/385	51/23210	0.0525741	0.339794	0.305475	50769/14913/30044	3
GO:0030901	midbrain development	3/385	51/23210	0.0525741	0.339794	0.305475	13799/110648/22418	3
GO:0031018	endocrine pancreas development	3/385	51/23210	0.0525741	0.339794	0.305475	18096/22418/12161	3
GO:0032355	response to estradiol	3/385	51/23210	0.0525741	0.339794	0.305475	17390/15375/12919	3
GO:0051954	positive regulation of amine transport	3/385	51/23210	0.0525741	0.339794	0.305475	18429/12424/18387	3
GO:0072175	epithelial tube formation	6/385	161/23210	0.0522459	0.339794	0.305475	18504/19713/18505/11535/216285/22418	6
GO:2000649	regulation of sodium ion transmembrane transporter activity	3/385	51/23210	0.0525741	0.339794	0.305475	18301/108017/74513	3
GO:0002088	lens development in camera-type eye	4/385	85/23210	0.0530036	0.340028	0.305685	12958/12954/14616/12970	4
GO:0003018	vascular process in circulatory system	7/385	203/23210	0.053207	0.340028	0.305685	12671/17390/12310/11535/12161/19091/15551	7
GO:0014032	neural crest cell development	4/385	85/23210	0.0530036	0.340028	0.305685	19713/18505/216285/15111	4
GO:0042752	regulation of circadian rhythm	5/385	122/23210	0.0528123	0.340028	0.305685	57746/30044/27385/26414/19091	5
GO:0050866	negative regulation of cell activation	7/385	203/23210	0.053207	0.340028	0.305685	269023/15284/74048/15227/11847/19091/171285	7
GO:1903039	positive regulation of leukocyte cell-cell adhesion	7/385	203/23210	0.053207	0.340028	0.305685	15284/74048/72049/21838/18761/78473/171285	7
GO:0002792	negative regulation of peptide secretion	6/385	162/23210	0.0535348	0.341045	0.3066	12919/12922/243958/11847/50931/16178	6
GO:0097485	neuron projection guidance	8/385	246/23210	0.0535657	0.341045	0.3066	110648/19649/319504/16773/107448/22418/56839/12661	8
GO:0001911	negative regulation of leukocyte mediated cytotoxicity	2/385	23/23210	0.0552184	0.341395	0.306915	21355/171285	2
GO:0002827	positive regulation of T-helper 1 type immune response	2/385	23/23210	0.0552184	0.341395	0.306915	15284/50931	2
GO:0006837	serotonin transport	2/385	23/23210	0.0552184	0.341395	0.306915	12922/15551	2
GO:0010738	regulation of protein kinase A signaling	2/385	23/23210	0.0552184	0.341395	0.306915	23984/17199	2
GO:0019932	second-messenger-mediated signaling	12/385	427/23210	0.0539426	0.341395	0.306915	23984/17199/210933/14913/240888/54396/12310/12922/18212/11535/243958/19091	12
GO:0032611	interleukin-1 beta production	4/385	86/23210	0.0548938	0.341395	0.306915	257632/11847/17951/22418	4
GO:0032959	inositol trisphosphate biosynthetic process	2/385	23/23210	0.0552184	0.341395	0.306915	269437/227120	2
GO:0043268	positive regulation of potassium ion transport	3/385	52/23210	0.0551325	0.341395	0.306915	433809/18387/19091	3
GO:0043501	skeletal muscle adaptation	2/385	23/23210	0.0552184	0.341395	0.306915	11835/12292	2
GO:0048511	rhythmic process	9/385	291/23210	0.0546757	0.341395	0.306915	57746/11504/18212/14566/30044/27385/84653/26414/19091	9
GO:0048660	regulation of smooth muscle cell proliferation	6/385	163/23210	0.0548428	0.341395	0.306915	11815/17390/17395/11504/19091/15551	6
GO:0051224	negative regulation of protein transport	7/385	204/23210	0.0543526	0.341395	0.306915	11815/18767/12922/243958/11847/50931/16178	7
GO:0097035	regulation of membrane lipid distribution	3/385	52/23210	0.0551325	0.341395	0.306915	11982/50769/320091	3
GO:1901570	fatty acid derivative biosynthetic process	3/385	52/23210	0.0551325	0.341395	0.306915	11690/208982/23887	3
GO:2000316	regulation of T-helper 17 type immune response	2/385	23/23210	0.0552184	0.341395	0.306915	50931/18761	2
GO:2000831	regulation of steroid hormone secretion	2/385	23/23210	0.0552184	0.341395	0.306915	14566/12161	2
GO:0007611	learning or memory	9/385	292/23210	0.0556323	0.342329	0.307754	56710/319984/210933/195208/110648/12424/18212/259277/18387	9
GO:0050768	negative regulation of neurogenesis	10/385	337/23210	0.0556698	0.342329	0.307754	56710/18096/107585/110648/14025/320027/21838/22418/259277/53972	10
GO:0050770	regulation of axonogenesis	7/385	205/23210	0.0555136	0.342329	0.307754	18096/19713/14025/18212/320027/21838/22418	7
GO:0009948	anterior/posterior axis specification	3/385	53/23210	0.0577492	0.34946	0.314165	14734/17293/22418	3
GO:0016358	dendrite development	9/385	294/23210	0.0575781	0.34946	0.314165	210933/211134/195208/218194/14025/18212/320027/53972/19091	9
GO:0030219	megakaryocyte differentiation	3/385	53/23210	0.0577492	0.34946	0.314165	326620/21349/241764	3
GO:0045933	positive regulation of muscle contraction	3/385	53/23210	0.0577492	0.34946	0.314165	12671/18429/433809	3
GO:0048546	digestive tract morphogenesis	3/385	53/23210	0.0577492	0.34946	0.314165	15284/15227/22418	3
GO:0051932	synaptic transmission, GABAergic	3/385	53/23210	0.0577492	0.34946	0.314165	14394/227120/15551	3
GO:0055078	sodium ion homeostasis	3/385	53/23210	0.0577492	0.34946	0.314165	18429/11944/192113	3
GO:0061383	trabecula morphogenesis	3/385	53/23210	0.0577492	0.34946	0.314165	17390/18091/11504	3
GO:0071242	cellular response to ammonium ion	3/385	53/23210	0.0577492	0.34946	0.314165	12671/14394/12919	3
GO:1903035	negative regulation of response to wounding	4/385	88/23210	0.0587823	0.355082	0.319219	243958/216350/259277/19091	4
GO:0010721	negative regulation of cell development	11/385	387/23210	0.0592589	0.355593	0.319678	56710/18096/107585/110648/56492/14025/320027/21838/22418/259277/53972	11
GO:0032753	positive regulation of interleukin-4 production	2/385	24/23210	0.0595948	0.355593	0.319678	18761/171285	2
GO:0033622	integrin activation	2/385	24/23210	0.0595948	0.355593	0.319678	69816/78473	2
GO:0048670	regulation of collateral sprouting	2/385	24/23210	0.0595948	0.355593	0.319678	14025/320027	2
GO:0062009	secondary palate development	2/385	24/23210	0.0595948	0.355593	0.319678	110805/22418	2
GO:0071392	cellular response to estradiol stimulus	2/385	24/23210	0.0595948	0.355593	0.319678	17390/12919	2
GO:1900120	regulation of receptor binding	2/385	24/23210	0.0595948	0.355593	0.319678	17395/227120	2
GO:1904950	negative regulation of establishment of protein localization	7/385	209/23210	0.0603111	0.358615	0.322395	11815/18767/12922/243958/11847/50931/16178	7
GO:2000027	regulation of animal organ morphogenesis	7/385	209/23210	0.0603111	0.358615	0.322395	15431/18504/14734/11835/107585/22418/15111	7
GO:0001914	regulation of T cell mediated cytotoxicity	3/385	54/23210	0.0604238	0.358661	0.322437	15039/21355/15013	3
GO:0001656	metanephros development	4/385	89/23210	0.0607802	0.358908	0.322659	15431/18504/14734/19713	4
GO:0009581	detection of external stimulus	5/385	127/23210	0.060688	0.358908	0.322659	50769/14913/12310/15227/30044	5
GO:0051937	catecholamine transport	4/385	89/23210	0.0607802	0.358908	0.322659	18429/12922/18387/15551	4
GO:0018209	peptidyl-serine modification	10/385	343/23210	0.0611793	0.360641	0.324217	101320/269019/54396/19713/18212/227120/22418/18761/19091/14425	10
GO:0048659	smooth muscle cell proliferation	6/385	168/23210	0.0616715	0.362917	0.326263	11815/17390/17395/11504/19091/15551	6
GO:0002478	antigen processing and presentation of exogenous peptide antigen	2/385	25/23210	0.0640861	0.363971	0.32721	15001/21355	2
GO:0002833	positive regulation of response to biotic stimulus	3/385	55/23210	0.0631554	0.363971	0.32721	257632/12161/171285	3
GO:0003351	epithelial cilium movement	2/385	25/23210	0.0640861	0.363971	0.32721	75533/73293	2
GO:0006323	DNA packaging	6/385	169/23210	0.063095	0.363971	0.32721	360198/326620/20957/319154/319186/319150	6
GO:0006814	sodium ion transport	7/385	211/23210	0.0628025	0.363971	0.32721	18301/317750/108017/18091/11944/192113/74513	7
GO:0014031	mesenchymal cell development	4/385	90/23210	0.0628138	0.363971	0.32721	19713/18505/216285/15111	4
GO:0014048	regulation of glutamate secretion	2/385	25/23210	0.0640861	0.363971	0.32721	12424/19091	2
GO:0032104	regulation of response to extracellular stimulus	2/385	25/23210	0.0640861	0.363971	0.32721	12424/217212	2
GO:0032107	regulation of response to nutrient levels	2/385	25/23210	0.0640861	0.363971	0.32721	12424/217212	2
GO:0032703	negative regulation of interleukin-2 production	2/385	25/23210	0.0640861	0.363971	0.32721	257632/171285	2
GO:0034114	regulation of heterotypic cell-cell adhesion	2/385	25/23210	0.0640861	0.363971	0.32721	21838/78473	2
GO:0042403	thyroid hormone metabolic process	2/385	25/23210	0.0640861	0.363971	0.32721	110805/107585	2
GO:0043567	regulation of insulin-like growth factor receptor signaling pathway	2/385	25/23210	0.0640861	0.363971	0.32721	11835/16012	2
GO:0045995	regulation of embryonic development	5/385	129/23210	0.0640151	0.363971	0.32721	240888/11835/18505/16773/22418	5
GO:0048066	developmental pigmentation	3/385	55/23210	0.0631554	0.363971	0.32721	317750/223838/18505	3
GO:0050951	sensory perception of temperature stimulus	2/385	25/23210	0.0640861	0.363971	0.32721	12310/18387	2
GO:0060047	heart contraction	7/385	211/23210	0.0628025	0.363971	0.32721	18429/18091/12310/12922/11535/433809/19091	7
GO:0071312	cellular response to alkaloid	2/385	25/23210	0.0640861	0.363971	0.32721	12919/15551	2
GO:1904738	vascular associated smooth muscle cell migration	2/385	25/23210	0.0640861	0.363971	0.32721	11504/19091	2
GO:1904752	regulation of vascular associated smooth muscle cell migration	2/385	25/23210	0.0640861	0.363971	0.32721	11504/19091	2
GO:1905809	negative regulation of synapse organization	2/385	25/23210	0.0640861	0.363971	0.32721	22418/53972	2
GO:0002028	regulation of sodium ion transport	4/385	91/23210	0.0648829	0.367276	0.330181	18301/108017/18091/74513	4
GO:0048864	stem cell development	4/385	91/23210	0.0648829	0.367276	0.330181	19713/18505/216285/15111	4
GO:0002460	adaptive immune response based on somatic recombination of immune receptors built from immunoglobulin superfamily domains	12/385	441/23210	0.0653705	0.369424	0.332113	21939/15039/21355/15284/74048/72049/257632/15013/12902/50931/18761/171285	12
GO:0007189	adenylate cyclase-activating G protein-coupled receptor signaling pathway	5/385	130/23210	0.0657164	0.370156	0.33277	17199/210933/240888/12310/11535	5
GO:0051403	stress-activated MAPK cascade	8/385	257/23210	0.0656407	0.370156	0.33277	269016/12922/93735/257632/26414/22418/15111/18387	8
GO:0007612	learning	6/385	171/23210	0.0659999	0.370712	0.33327	319984/210933/195208/12424/18212/18387	6
GO:0043010	camera-type eye development	10/385	348/23210	0.066032	0.370712	0.33327	18504/12958/50769/12954/12292/107585/14616/18212/21838/12970	10
GO:0001754	eye photoreceptor cell differentiation	3/385	57/23210	0.0687868	0.372612	0.334978	107585/18212/21838	3
GO:0001818	negative regulation of cytokine production	8/385	259/23210	0.0680033	0.372612	0.334978	11815/17199/74048/257632/11847/50931/171285/16178	8
GO:0001841	neural tube formation	5/385	132/23210	0.0691943	0.372612	0.334978	18504/18505/11535/216285/22418	5
GO:0002027	regulation of heart rate	4/385	93/23210	0.0691266	0.372612	0.334978	18429/12310/12922/11535	4
GO:0007620	copulation	2/385	26/23210	0.0686873	0.372612	0.334978	18429/11835	2
GO:0008406	gonad development	7/385	214/23210	0.0666557	0.372612	0.334978	17390/11835/11504/70956/14566/20708/22418	7
GO:0010035	response to inorganic substance	13/385	493/23210	0.0689263	0.372612	0.334978	18504/58802/17390/11979/11690/12954/22063/17395/192113/12919/12161/102278/72413	13
GO:0014033	neural crest cell differentiation	4/385	92/23210	0.0669872	0.372612	0.334978	19713/18505/216285/15111	4
GO:0035296	regulation of tube diameter	6/385	173/23210	0.0689818	0.372612	0.334978	12671/17390/12310/11535/19091/15551	6
GO:0035809	regulation of urine volume	2/385	26/23210	0.0686873	0.372612	0.334978	18429/11535	2
GO:0035929	steroid hormone secretion	2/385	26/23210	0.0686873	0.372612	0.334978	14566/12161	2
GO:0036342	post-anal tail morphogenesis	2/385	26/23210	0.0686873	0.372612	0.334978	84653/22418	2
GO:0045665	negative regulation of neuron differentiation	8/385	260/23210	0.069204	0.372612	0.334978	107585/110648/14025/320027/21838/22418/259277/53972	8
GO:0048799	animal organ maturation	2/385	26/23210	0.0686873	0.372612	0.334978	18504/19713	2
GO:0050863	regulation of T cell activation	9/385	304/23210	0.0679624	0.372612	0.334978	15001/269023/15284/74048/72049/11847/21838/18761/171285	9
GO:0050880	regulation of blood vessel size	6/385	173/23210	0.0689818	0.372612	0.334978	12671/17390/12310/11535/19091/15551	6
GO:0051767	nitric-oxide synthase biosynthetic process	2/385	26/23210	0.0686873	0.372612	0.334978	12877/257632	2
GO:0051769	regulation of nitric-oxide synthase biosynthetic process	2/385	26/23210	0.0686873	0.372612	0.334978	12877/257632	2
GO:0055003	cardiac myofibril assembly	2/385	26/23210	0.0686873	0.372612	0.334978	18091/18175	2
GO:0070233	negative regulation of T cell apoptotic process	2/385	26/23210	0.0686873	0.372612	0.334978	11847/18761	2
GO:0071824	protein-DNA complex subunit organization	7/385	215/23210	0.0679711	0.372612	0.334978	360198/74469/326620/240697/319154/319186/319150	7
GO:0097746	regulation of blood vessel diameter	6/385	173/23210	0.0689818	0.372612	0.334978	12671/17390/12310/11535/19091/15551	6
GO:1903038	negative regulation of leukocyte cell-cell adhesion	5/385	131/23210	0.0674428	0.372612	0.334978	269023/15284/74048/11847/171285	5
GO:2000050	regulation of non-canonical Wnt signaling pathway	2/385	26/23210	0.0686873	0.372612	0.334978	14734/22418	2
GO:2000311	regulation of AMPA receptor activity	2/385	26/23210	0.0686873	0.372612	0.334978	140723/54377	2
GO:2000738	positive regulation of stem cell differentiation	2/385	26/23210	0.0686873	0.372612	0.334978	18091/74048	2
GO:0001570	vasculogenesis	4/385	94/23210	0.0713009	0.378398	0.34018	18091/18212/11535/15227	4
GO:0007214	gamma-aminobutyric acid signaling pathway	2/385	27/23210	0.0733935	0.378398	0.34018	14394/227120	2
GO:0009611	response to wounding	13/385	495/23210	0.0706437	0.378398	0.34018	11752/17390/11535/12496/15227/243958/99439/22418/216350/259277/18761/19091/606735	13
GO:0010460	positive regulation of heart rate	2/385	27/23210	0.0733935	0.378398	0.34018	12922/11535	2
GO:0010977	negative regulation of neuron projection development	6/385	175/23210	0.0720406	0.378398	0.34018	14025/320027/21838/22418/259277/53972	6
GO:0030878	thyroid gland development	2/385	27/23210	0.0733935	0.378398	0.34018	18091/110805	2
GO:0031342	negative regulation of cell killing	2/385	27/23210	0.0733935	0.378398	0.34018	21355/171285	2
GO:0032663	regulation of interleukin-2 production	3/385	58/23210	0.0716851	0.378398	0.34018	257632/18761/171285	3
GO:0032957	inositol trisphosphate metabolic process	2/385	27/23210	0.0733935	0.378398	0.34018	269437/227120	2
GO:0035148	tube formation	6/385	176/23210	0.0735988	0.378398	0.34018	18504/19713/18505/11535/216285/22418	6
GO:0035150	regulation of tube size	6/385	174/23210	0.0705016	0.378398	0.34018	12671/17390/12310/11535/19091/15551	6
GO:0036037	CD8-positive, alpha-beta T cell activation	2/385	27/23210	0.0733935	0.378398	0.34018	74048/18503	2
GO:0042753	positive regulation of circadian rhythm	2/385	27/23210	0.0733935	0.378398	0.34018	30044/19091	2
GO:0045332	phospholipid translocation	2/385	27/23210	0.0733935	0.378398	0.34018	11982/50769	2
GO:0048305	immunoglobulin secretion	2/385	27/23210	0.0733935	0.378398	0.34018	21939/243958	2
GO:0048592	eye morphogenesis	6/385	176/23210	0.0735988	0.378398	0.34018	18504/50769/12954/107585/18212/21838	6
GO:0048608	reproductive structure development	12/385	449/23210	0.0725659	0.378398	0.34018	320558/17390/11835/15375/11504/70956/11535/14566/20708/22418/13984/12161	12
GO:0048705	skeletal system morphogenesis	8/385	262/23210	0.0716443	0.378398	0.34018	15431/17390/15416/15413/18503/103889/216285/12161	8
GO:0050730	regulation of peptidyl-tyrosine phosphorylation	8/385	263/23210	0.0728838	0.378398	0.34018	21939/12424/257632/56746/21349/21838/18003/12161	8
GO:0051445	regulation of meiotic cell cycle	3/385	58/23210	0.0716851	0.378398	0.34018	13164/57746/22418	3
GO:0055123	digestive system development	5/385	134/23210	0.0727721	0.378398	0.34018	15284/56492/15227/22418/73293	5
GO:0060021	roof of mouth development	4/385	94/23210	0.0713009	0.378398	0.34018	110805/216285/22418/15111	4
GO:0060219	camera-type eye photoreceptor cell differentiation	2/385	27/23210	0.0733935	0.378398	0.34018	107585/21838	2
GO:0060443	mammary gland morphogenesis	3/385	58/23210	0.0716851	0.378398	0.34018	11835/18505/22418	3
GO:0060713	labyrinthine layer morphogenesis	2/385	27/23210	0.0733935	0.378398	0.34018	11535/13984	2
GO:0070231	T cell apoptotic process	3/385	58/23210	0.0716851	0.378398	0.34018	11847/22418/18761	3
GO:0072678	T cell migration	3/385	58/23210	0.0716851	0.378398	0.34018	11815/50931/22418	3
GO:0090103	cochlea morphogenesis	2/385	27/23210	0.0733935	0.378398	0.34018	18504/22418	2
GO:1901018	positive regulation of potassium ion transmembrane transporter activity	2/385	27/23210	0.0733935	0.378398	0.34018	433809/19091	2
GO:1902369	negative regulation of RNA catabolic process	3/385	58/23210	0.0716851	0.378398	0.34018	13164/75388/74645	3
GO:0010524	positive regulation of calcium ion transport into cytosol	3/385	59/23210	0.0746373	0.382586	0.343945	22063/56746/21838	3
GO:2000401	regulation of lymphocyte migration	3/385	59/23210	0.0746373	0.382586	0.343945	11815/50931/22418	3
GO:0001759	organ induction	2/385	28/23210	0.0781999	0.387298	0.348181	15431/11835	2
GO:0002029	desensitization of G protein-coupled receptor signaling pathway	2/385	28/23210	0.0781999	0.387298	0.348181	11535/15551	2
GO:0002068	glandular epithelial cell development	2/385	28/23210	0.0781999	0.387298	0.348181	22418/12161	2
GO:0002456	T cell mediated immunity	5/385	137/23210	0.0783251	0.387298	0.348181	15039/21355/74048/257632/15013	5
GO:0003015	heart process	7/385	221/23210	0.0761895	0.387298	0.348181	18429/18091/12310/12922/11535/433809/19091	7
GO:0022401	negative adaptation of signaling pathway	2/385	28/23210	0.0781999	0.387298	0.348181	11535/15551	2
GO:0034204	lipid translocation	2/385	28/23210	0.0781999	0.387298	0.348181	11982/50769	2
GO:0034728	nucleosome organization	5/385	137/23210	0.0783251	0.387298	0.348181	360198/326620/319154/319186/319150	5
GO:0043032	positive regulation of macrophage activation	2/385	28/23210	0.0781999	0.387298	0.348181	22418/171285	2
GO:0045638	negative regulation of myeloid cell differentiation	4/385	97/23210	0.0780308	0.387298	0.348181	326620/56492/15416/21349	4
GO:0045992	negative regulation of embryonic development	2/385	28/23210	0.0781999	0.387298	0.348181	240888/22418	2
GO:0048521	negative regulation of behavior	2/385	28/23210	0.0781999	0.387298	0.348181	12424/12922	2
GO:0048593	camera-type eye morphogenesis	5/385	137/23210	0.0783251	0.387298	0.348181	18504/50769/12954/107585/21838	5
GO:0048596	embryonic camera-type eye morphogenesis	2/385	28/23210	0.0781999	0.387298	0.348181	18504/12954	2
GO:0060039	pericardium development	2/385	28/23210	0.0781999	0.387298	0.348181	22418/15111	2
GO:0060324	face development	3/385	60/23210	0.0776427	0.387298	0.348181	17390/83691/22418	3
GO:0060444	branching involved in mammary gland duct morphogenesis	2/385	28/23210	0.0781999	0.387298	0.348181	11835/22418	2
GO:0061311	cell surface receptor signaling pathway involved in heart development	2/385	28/23210	0.0781999	0.387298	0.348181	22418/15111	2
GO:0061458	reproductive system development	12/385	453/23210	0.076348	0.387298	0.348181	320558/17390/11835/15375/11504/70956/11535/14566/20708/22418/13984/12161	12
GO:0080154	regulation of fertilization	2/385	28/23210	0.0781999	0.387298	0.348181	218454/665270	2
GO:0090183	regulation of kidney development	3/385	60/23210	0.0776427	0.387298	0.348181	18504/17395/19713	3
GO:0099072	regulation of postsynaptic membrane neurotransmitter receptor levels	4/385	96/23210	0.0757533	0.387298	0.348181	140723/54377/26414/56839	4
GO:1900745	positive regulation of p38MAPK cascade	2/385	28/23210	0.0781999	0.387298	0.348181	15111/18387	2
GO:1903034	regulation of response to wounding	6/385	179/23210	0.0783884	0.387298	0.348181	243958/99439/216350/259277/18761/19091	6
GO:2000310	regulation of NMDA receptor activity	2/385	28/23210	0.0781999	0.387298	0.348181	12919/19418	2
GO:0021515	cell differentiation in spinal cord	3/385	61/23210	0.0807004	0.397	0.356903	18096/18505/21349	3
GO:0042461	photoreceptor cell development	3/385	61/23210	0.0807004	0.397	0.356903	107585/18212/21838	3
GO:1902305	regulation of sodium ion transmembrane transport	3/385	61/23210	0.0807004	0.397	0.356903	18301/108017/74513	3
GO:0002695	negative regulation of leukocyte activation	6/385	182/23210	0.0833497	0.405871	0.364879	269023/15284/74048/15227/11847/171285	6
GO:0006367	transcription initiation from RNA polymerase II promoter	3/385	62/23210	0.0838096	0.405871	0.364879	74469/18091/71828	3
GO:0007602	phototransduction	2/385	29/23210	0.083102	0.405871	0.364879	14913/30044	2
GO:0010171	body morphogenesis	3/385	62/23210	0.0838096	0.405871	0.364879	17390/14734/83691	3
GO:0010800	positive regulation of peptidyl-threonine phosphorylation	2/385	29/23210	0.083102	0.405871	0.364879	54396/22418	2
GO:0015800	acidic amino acid transport	3/385	62/23210	0.0838096	0.405871	0.364879	12424/18212/19091	3
GO:0030318	melanocyte differentiation	2/385	29/23210	0.083102	0.405871	0.364879	317750/223838	2
GO:0035051	cardiocyte differentiation	6/385	182/23210	0.0833497	0.405871	0.364879	18091/18505/244810/15111/18175/19091	6
GO:0043951	negative regulation of cAMP-mediated signaling	2/385	29/23210	0.083102	0.405871	0.364879	23984/12922	2
GO:0060393	regulation of pathway-restricted SMAD protein phosphorylation	3/385	62/23210	0.0838096	0.405871	0.364879	14566/12164/12161	3
GO:0060571	morphogenesis of an epithelial fold	2/385	29/23210	0.083102	0.405871	0.364879	11835/22418	2
GO:0018105	peptidyl-serine phosphorylation	9/385	318/23210	0.0843594	0.407956	0.366753	101320/269019/54396/19713/18212/227120/22418/18761/19091	9
GO:0002702	positive regulation of production of molecular mediator of immune response	4/385	100/23210	0.0850662	0.410213	0.368782	21939/257632/22418/69816	4
GO:0045778	positive regulation of ossification	4/385	100/23210	0.0850662	0.410213	0.368782	18429/12310/22418/12161	4
GO:0007159	leukocyte cell-cell adhesion	9/385	319/23210	0.0856142	0.412274	0.370635	269023/15284/74048/72049/11847/21838/18761/78473/171285	9
GO:0002712	regulation of B cell mediated immunity	3/385	63/23210	0.0869695	0.416594	0.374519	21939/257632/50931	3
GO:0002889	regulation of immunoglobulin mediated immune response	3/385	63/23210	0.0869695	0.416594	0.374519	21939/257632/50931	3
GO:0021602	cranial nerve morphogenesis	2/385	30/23210	0.0880952	0.416594	0.374519	18504/103889	2
GO:0021904	dorsal/ventral neural tube patterning	2/385	30/23210	0.0880952	0.416594	0.374519	240888/15375	2
GO:0023058	adaptation of signaling pathway	2/385	30/23210	0.0880952	0.416594	0.374519	11535/15551	2
GO:0031645	negative regulation of neurological system process	2/385	30/23210	0.0880952	0.416594	0.374519	12310/259277	2
GO:0032673	regulation of interleukin-4 production	2/385	30/23210	0.0880952	0.416594	0.374519	18761/171285	2
GO:0032722	positive regulation of chemokine production	3/385	63/23210	0.0869695	0.416594	0.374519	257632/22418/171285	3
GO:0034110	regulation of homotypic cell-cell adhesion	2/385	30/23210	0.0880952	0.416594	0.374519	18761/19091	2
GO:0035640	exploration behavior	2/385	30/23210	0.0880952	0.416594	0.374519	56710/12661	2
GO:0042310	vasoconstriction	4/385	101/23210	0.087478	0.416594	0.374519	12671/17390/11535/15551	4
GO:0044062	regulation of excretion	2/385	30/23210	0.0880952	0.416594	0.374519	18429/12922	2
GO:0110110	positive regulation of animal organ morphogenesis	4/385	101/23210	0.087478	0.416594	0.374519	15431/18504/11835/15111	4
GO:0001658	branching involved in ureteric bud morphogenesis	3/385	64/23210	0.0901791	0.419151	0.376817	15431/18504/14734	3
GO:0007566	embryo implantation	3/385	64/23210	0.0901791	0.419151	0.376817	546118/17390/17395	3
GO:0009880	embryonic pattern specification	3/385	64/23210	0.0901791	0.419151	0.376817	17293/22418/20465	3
GO:0009988	cell-cell recognition	3/385	64/23210	0.0901791	0.419151	0.376817	66712/56746/171285	3
GO:0021510	spinal cord development	4/385	102/23210	0.0899226	0.419151	0.376817	18096/15416/18505/21349	4
GO:0030326	embryonic limb morphogenesis	5/385	143/23210	0.0900919	0.419151	0.376817	15431/14734/216285/22418/15111	5
GO:0035113	embryonic appendage morphogenesis	5/385	143/23210	0.0900919	0.419151	0.376817	15431/14734/216285/22418/15111	5
GO:0042306	regulation of protein import into nucleus	3/385	64/23210	0.0901791	0.419151	0.376817	11815/18767/18761	3
GO:0043491	protein kinase B signaling	6/385	186/23210	0.0902297	0.419151	0.376817	21939/18504/17199/19713/18212/104943	6
GO:0055007	cardiac muscle cell differentiation	5/385	143/23210	0.0900919	0.419151	0.376817	18091/18505/244810/18175/19091	5
GO:0060042	retina morphogenesis in camera-type eye	3/385	64/23210	0.0901791	0.419151	0.376817	50769/107585/21838	3
GO:0072073	kidney epithelium development	5/385	143/23210	0.0900919	0.419151	0.376817	15431/18504/14734/19713/11847	5
GO:1903391	regulation of adherens junction organization	3/385	64/23210	0.0901791	0.419151	0.376817	11815/21838/12161	3
GO:0048732	gland development	12/385	467/23210	0.0905637	0.420132	0.377699	17390/11979/18091/110805/11835/15375/15284/18505/18503/15227/22418/15111	12
GO:0001708	cell fate specification	4/385	103/23210	0.0923998	0.423691	0.380898	18504/18096/11835/15375	4
GO:0002381	immunoglobulin production involved in immunoglobulin mediated immune response	3/385	65/23210	0.0934375	0.423691	0.380898	21939/257632/50931	3
GO:0002708	positive regulation of lymphocyte mediated immunity	5/385	144/23210	0.0921375	0.423691	0.380898	21939/15039/21355/257632/15013	5
GO:0003407	neural retina development	3/385	65/23210	0.0934375	0.423691	0.380898	50769/107585/21838	3
GO:0007613	memory	5/385	144/23210	0.0921375	0.423691	0.380898	56710/110648/12424/18212/259277	5
GO:0009584	detection of visible light	2/385	31/23210	0.0931754	0.423691	0.380898	50769/30044	2
GO:0019884	antigen processing and presentation of exogenous antigen	2/385	31/23210	0.0931754	0.423691	0.380898	15001/21355	2
GO:0030534	adult behavior	6/385	187/23210	0.0919966	0.423691	0.380898	15416/219228/12919/71816/12661/18387	6
GO:0032872	regulation of stress-activated MAPK cascade	7/385	232/23210	0.0927027	0.423691	0.380898	269016/12922/93735/257632/22418/15111/18387	7
GO:0034250	positive regulation of cellular amide metabolic process	5/385	144/23210	0.0921375	0.423691	0.380898	13164/75388/57746/12877/257632	5
GO:0045652	regulation of megakaryocyte differentiation	2/385	31/23210	0.0931754	0.423691	0.380898	326620/241764	2
GO:0050718	positive regulation of interleukin-1 beta secretion	2/385	31/23210	0.0931754	0.423691	0.380898	257632/22418	2
GO:0050870	positive regulation of T cell activation	6/385	187/23210	0.0919966	0.423691	0.380898	15284/74048/72049/21838/18761/171285	6
GO:0055075	potassium ion homeostasis	2/385	31/23210	0.0931754	0.423691	0.380898	11944/192113	2
GO:0060389	pathway-restricted SMAD protein phosphorylation	3/385	65/23210	0.0934375	0.423691	0.380898	14566/12164/12161	3
GO:0090162	establishment of epithelial cell polarity	2/385	31/23210	0.0931754	0.423691	0.380898	15227/22418	2
GO:1903793	positive regulation of anion transport	3/385	65/23210	0.0934375	0.423691	0.380898	18429/50769/12424	3
GO:0046634	regulation of alpha-beta T cell activation	4/385	104/23210	0.0949092	0.429794	0.386385	15284/74048/11847/18761	4
GO:0003007	heart morphogenesis	8/385	280/23210	0.0959395	0.432243	0.388587	18091/11504/93735/15227/17293/22418/73293/15111	8
GO:0006816	calcium ion transport	11/385	423/23210	0.0959556	0.432243	0.388587	269437/317750/319984/140723/22063/12292/54377/12922/56746/21838/23844	11
GO:0033002	muscle cell proliferation	7/385	234/23210	0.0959045	0.432243	0.388587	11815/17390/18091/17395/11504/19091/15551	7
GO:0070302	regulation of stress-activated protein kinase signaling cascade	7/385	234/23210	0.0959045	0.432243	0.388587	269016/12922/93735/257632/22418/15111/18387	7
GO:0032623	interleukin-2 production	3/385	66/23210	0.0967439	0.43522	0.391263	257632/18761/171285	3
GO:0001822	kidney development	8/385	281/23210	0.0974118	0.436104	0.392058	15431/18504/14734/17395/19713/11504/11847/12161	8
GO:0006874	cellular calcium ion homeostasis	12/385	473/23210	0.0971243	0.436104	0.392058	269437/21939/317750/18429/11979/22063/12310/11535/56746/21838/22418/19091	12
GO:0035249	synaptic transmission, glutamatergic	4/385	105/23210	0.0974505	0.436104	0.392058	140723/54377/18212/15551	4
GO:0043473	pigmentation	4/385	105/23210	0.0974505	0.436104	0.392058	317750/17199/223838/18505	4
GO:0002486	antigen processing and presentation of endogenous peptide antigen via MHC class I via ER pathway, TAP-independent	2/385	32/23210	0.0983381	0.436427	0.392348	15039/15013	2
GO:0046660	female sex differentiation	5/385	147/23210	0.0984163	0.436427	0.392348	17390/11504/218454/14566/22418	5
GO:0048048	embryonic eye morphogenesis	2/385	32/23210	0.0983381	0.436427	0.392348	18504/12954	2
GO:0048668	collateral sprouting	2/385	32/23210	0.0983381	0.436427	0.392348	14025/320027	2
GO:0060669	embryonic placenta morphogenesis	2/385	32/23210	0.0983381	0.436427	0.392348	11535/13984	2
GO:0070286	axonemal dynein complex assembly	2/385	32/23210	0.0983381	0.436427	0.392348	73293/227058	2
GO:0072538	T-helper 17 type immune response	2/385	32/23210	0.0983381	0.436427	0.392348	50931/18761	2
GO:0050773	regulation of dendrite development	6/385	191/23210	0.0992502	0.439555	0.395161	210933/211134/14025/18212/320027/53972	6
GO:0048661	positive regulation of smooth muscle cell proliferation	4/385	106/23210	0.100023	0.442161	0.397503	17390/17395/11504/15551	4
GO:0050710	negative regulation of cytokine secretion	3/385	67/23210	0.100097	0.442161	0.397503	11847/50931/16178	3
GO:0003206	cardiac chamber morphogenesis	5/385	148/23210	0.100556	0.443615	0.39881	18091/11504/15227/22418/15111	5
GO:0002691	regulation of cellular extravasation	2/385	33/23210	0.103579	0.449984	0.404536	21838/50931	2
GO:0007271	synaptic transmission, cholinergic	2/385	33/23210	0.103579	0.449984	0.404536	12671/16773	2
GO:0010543	regulation of platelet activation	2/385	33/23210	0.103579	0.449984	0.404536	18761/19091	2
GO:0010667	negative regulation of cardiac muscle cell apoptotic process	2/385	33/23210	0.103579	0.449984	0.404536	18091/15111	2
GO:0032387	negative regulation of intracellular transport	3/385	68/23210	0.103497	0.449984	0.404536	11815/18767/15227	3
GO:0035082	axoneme assembly	3/385	68/23210	0.103497	0.449984	0.404536	75564/73293/227058	3
GO:0045879	negative regulation of smoothened signaling pathway	2/385	33/23210	0.103579	0.449984	0.404536	14734/240888	2
GO:0048566	embryonic digestive tract development	2/385	33/23210	0.103579	0.449984	0.404536	15284/15227	2
GO:0048771	tissue remodeling	6/385	193/23210	0.102988	0.449984	0.404536	17390/17395/56492/93735/15111/15551	6
GO:0050728	negative regulation of inflammatory response	5/385	149/23210	0.102719	0.449984	0.404536	11815/15227/257632/243958/16178	5
GO:0097756	negative regulation of blood vessel diameter	4/385	107/23210	0.102628	0.449984	0.404536	12671/17390/11535/15551	4
GO:2000036	regulation of stem cell population maintenance	2/385	33/23210	0.103579	0.449984	0.404536	18504/21349	2
GO:0022612	gland morphogenesis	5/385	150/23210	0.104905	0.455166	0.409195	17390/11835/15375/18505/22418	5
GO:2000106	regulation of leukocyte apoptotic process	4/385	108/23210	0.105263	0.456139	0.410069	257632/11847/22418/18761	4
GO:0006305	DNA alkylation	3/385	69/23210	0.106942	0.459916	0.413465	83561/57746/83456	3
GO:0006306	DNA methylation	3/385	69/23210	0.106942	0.459916	0.413465	83561/57746/83456	3
GO:0032370	positive regulation of lipid transport	3/385	69/23210	0.106942	0.459916	0.413465	18429/50769/12161	3
GO:0061035	regulation of cartilage development	3/385	69/23210	0.106942	0.459916	0.413465	15431/22418/12161	3
GO:1904589	regulation of protein import	3/385	69/23210	0.106942	0.459916	0.413465	11815/18767/18761	3
GO:2000107	negative regulation of leukocyte apoptotic process	3/385	69/23210	0.106942	0.459916	0.413465	257632/11847/18761	3
GO:0001773	myeloid dendritic cell activation	2/385	34/23210	0.108895	0.461353	0.414757	381319/171285	2
GO:0001910	regulation of leukocyte mediated cytotoxicity	4/385	109/23210	0.107929	0.461353	0.414757	15039/21355/15013/171285	4
GO:0003209	cardiac atrium morphogenesis	2/385	34/23210	0.108895	0.461353	0.414757	18091/22418	2
GO:0010714	positive regulation of collagen metabolic process	2/385	34/23210	0.108895	0.461353	0.414757	210719/74048	2
GO:0010737	protein kinase A signaling	2/385	34/23210	0.108895	0.461353	0.414757	23984/17199	2
GO:0015844	monoamine transport	4/385	109/23210	0.107929	0.461353	0.414757	18429/12922/18387/15551	4
GO:0032094	response to food	2/385	34/23210	0.108895	0.461353	0.414757	12424/217212	2
GO:0032963	collagen metabolic process	4/385	109/23210	0.107929	0.461353	0.414757	17390/17395/210719/74048	4
GO:0042832	defense response to protozoan	2/385	34/23210	0.108895	0.461353	0.414757	21939/54396	2
GO:0050716	positive regulation of interleukin-1 secretion	2/385	34/23210	0.108895	0.461353	0.414757	257632/22418	2
GO:0140115	export across plasma membrane	2/385	34/23210	0.108895	0.461353	0.414757	11944/192113	2
GO:1903429	regulation of cell maturation	2/385	34/23210	0.108895	0.461353	0.414757	19713/14025	2
GO:0010466	negative regulation of peptidase activity	7/385	242/23210	0.109315	0.461548	0.414932	18504/11752/209378/12954/14734/17395/20708	7
GO:0050709	negative regulation of protein secretion	5/385	152/23210	0.109346	0.461548	0.414932	12922/243958/11847/50931/16178	5
GO:0051250	negative regulation of lymphocyte activation	5/385	152/23210	0.109346	0.461548	0.414932	269023/15284/74048/11847/171285	5
GO:0008015	blood circulation	12/385	484/23210	0.109881	0.463234	0.416448	12671/18429/17390/18091/11835/12310/12922/11535/433809/12161/19091/15551	12
GO:0042130	negative regulation of T cell proliferation	3/385	70/23210	0.110431	0.464407	0.417502	74048/11847/171285	3
GO:0046173	polyol biosynthetic process	3/385	70/23210	0.110431	0.464407	0.417502	269437/227120/19091	3
GO:0009416	response to light stimulus	8/385	290/23210	0.111235	0.46664	0.419509	17199/50769/12954/14913/195208/12424/30044/26414	8
GO:0031098	stress-activated protein kinase signaling cascade	8/385	290/23210	0.111235	0.46664	0.419509	269016/12922/93735/257632/26414/22418/15111/18387	8
GO:0032675	regulation of interleukin-6 production	5/385	153/23210	0.1116	0.467599	0.420372	12922/257632/50931/22418/171285	5
GO:0001539	cilium or flagellum-dependent cell motility	2/385	35/23210	0.114281	0.471323	0.42372	75564/68625	2
GO:0002701	negative regulation of production of molecular mediator of immune response	2/385	35/23210	0.114281	0.471323	0.42372	74048/243958	2
GO:0002711	positive regulation of T cell mediated immunity	3/385	71/23210	0.113963	0.471323	0.42372	15039/21355/15013	3
GO:0007143	female meiotic nuclear division	2/385	35/23210	0.114281	0.471323	0.42372	13164/320558	2
GO:0032228	regulation of synaptic transmission, GABAergic	2/385	35/23210	0.114281	0.471323	0.42372	227120/15551	2
GO:0033146	regulation of intracellular estrogen receptor signaling pathway	2/385	35/23210	0.114281	0.471323	0.42372	11835/15375	2
GO:0042733	embryonic digit morphogenesis	3/385	71/23210	0.113963	0.471323	0.42372	15431/22418/15111	3
GO:0043114	regulation of vascular permeability	2/385	35/23210	0.114281	0.471323	0.42372	11535/12161	2
GO:0060285	cilium-dependent cell motility	2/385	35/23210	0.114281	0.471323	0.42372	75564/68625	2
GO:0060441	epithelial tube branching involved in lung morphogenesis	2/385	35/23210	0.114281	0.471323	0.42372	15375/15227	2
GO:0060675	ureteric bud morphogenesis	3/385	71/23210	0.113963	0.471323	0.42372	15431/18504/14734	3
GO:1990089	response to nerve growth factor	2/385	35/23210	0.114281	0.471323	0.42372	12310/18212	2
GO:1990090	cellular response to nerve growth factor stimulus	2/385	35/23210	0.114281	0.471323	0.42372	12310/18212	2
GO:0050679	positive regulation of epithelial cell proliferation	6/385	199/23210	0.114633	0.472206	0.424514	228852/18504/11835/257632/22418/12161	6
GO:0007589	body fluid secretion	4/385	112/23210	0.116106	0.475978	0.427905	12671/11979/22063/18387	4
GO:0042391	regulation of membrane potential	11/385	439/23210	0.115858	0.475978	0.427905	58802/68867/320701/14394/77706/12424/18212/433809/319504/228139/72413	11
GO:0055074	calcium ion homeostasis	12/385	489/23210	0.11599	0.475978	0.427905	269437/21939/317750/18429/11979/22063/12310/11535/56746/21838/22418/19091	12
GO:1905330	regulation of morphogenesis of an epithelium	4/385	112/23210	0.116106	0.475978	0.427905	18504/14734/11835/22418	4
GO:0000302	response to reactive oxygen species	6/385	201/23210	0.118657	0.480482	0.431954	11815/18504/17390/12954/17395/75533	6
GO:0002685	regulation of leukocyte migration	6/385	201/23210	0.118657	0.480482	0.431954	11815/17395/257632/21838/50931/22418	6
GO:0007596	blood coagulation	5/385	156/23210	0.118496	0.480482	0.431954	11752/12496/216350/18761/19091	5
GO:0007617	mating behavior	2/385	36/23210	0.119734	0.480482	0.431954	18429/11835	2
GO:0010664	negative regulation of striated muscle cell apoptotic process	2/385	36/23210	0.119734	0.480482	0.431954	18091/15111	2
GO:0032735	positive regulation of interleukin-12 production	2/385	36/23210	0.119734	0.480482	0.431954	21939/257632	2
GO:0042110	T cell activation	12/385	491/23210	0.118487	0.480482	0.431954	15001/269023/15284/74048/14025/72049/18503/328833/11847/21838/18761/171285	12
GO:0042311	vasodilation	2/385	36/23210	0.119734	0.480482	0.431954	12310/19091	2
GO:0043087	regulation of GTPase activity	8/385	295/23210	0.119353	0.480482	0.431954	21939/106952/18212/21838/22418/18003/53972/19091	8
GO:0043627	response to estrogen	3/385	72/23210	0.117538	0.480482	0.431954	17390/12919/17952	3
GO:0045987	positive regulation of smooth muscle contraction	2/385	36/23210	0.119734	0.480482	0.431954	12671/18429	2
GO:0048009	insulin-like growth factor receptor signaling pathway	2/385	36/23210	0.119734	0.480482	0.431954	11835/16012	2
GO:0051953	negative regulation of amine transport	2/385	36/23210	0.119734	0.480482	0.431954	12922/19091	2
GO:0061384	heart trabecula morphogenesis	2/385	36/23210	0.119734	0.480482	0.431954	18091/11504	2
GO:0061462	protein localization to lysosome	2/385	36/23210	0.119734	0.480482	0.431954	140723/54377	2
GO:0072171	mesonephric tubule morphogenesis	3/385	72/23210	0.117538	0.480482	0.431954	15431/18504/14734	3
GO:0098751	bone cell development	2/385	36/23210	0.119734	0.480482	0.431954	56492/21349	2
GO:2000516	positive regulation of CD4-positive, alpha-beta T cell activation	2/385	36/23210	0.119734	0.480482	0.431954	15284/18761	2
GO:0033135	regulation of peptidyl-serine phosphorylation	5/385	157/23210	0.120839	0.48378	0.434919	54396/19713/18212/227120/22418	5
GO:0046631	alpha-beta T cell activation	5/385	157/23210	0.120839	0.48378	0.434919	15284/74048/18503/11847/18761	5
GO:0031503	protein-containing complex localization	7/385	249/23210	0.121825	0.487156	0.437954	245610/140723/54377/83454/26414/56839/217517	7
GO:0002053	positive regulation of mesenchymal cell proliferation	2/385	37/23210	0.12525	0.48829	0.438973	15227/22418	2
GO:0002244	hematopoietic progenitor cell differentiation	5/385	158/23210	0.123203	0.48829	0.438973	67138/56229/243958/17349/21349	5
GO:0002753	cytoplasmic pattern recognition receptor signaling pathway	2/385	37/23210	0.12525	0.48829	0.438973	54396/257632	2
GO:0003013	circulatory system process	12/385	495/23210	0.123574	0.48829	0.438973	12671/18429/17390/18091/11835/12310/12922/11535/433809/12161/19091/15551	12
GO:0006941	striated muscle contraction	5/385	158/23210	0.123203	0.48829	0.438973	50769/18091/12292/433809/11847	5
GO:0007193	adenylate cyclase-inhibiting G protein-coupled receptor signaling pathway	3/385	74/23210	0.124811	0.48829	0.438973	12671/18387/15551	3
GO:0007340	acrosome reaction	2/385	37/23210	0.12525	0.48829	0.438973	66712/665270	2
GO:0007599	hemostasis	5/385	158/23210	0.123203	0.48829	0.438973	11752/12496/216350/18761/19091	5
GO:0007601	visual perception	5/385	158/23210	0.123203	0.48829	0.438973	12958/50769/14913/30044/12970	5
GO:0032368	regulation of lipid transport	4/385	115/23210	0.124545	0.48829	0.438973	18429/50769/14566/12161	4
GO:0032633	interleukin-4 production	2/385	37/23210	0.12525	0.48829	0.438973	18761/171285	2
GO:0035850	epithelial cell differentiation involved in kidney development	2/385	37/23210	0.12525	0.48829	0.438973	18504/17395	2
GO:0042108	positive regulation of cytokine biosynthetic process	3/385	74/23210	0.124811	0.48829	0.438973	72049/22418/18761	3
GO:0042554	superoxide anion generation	2/385	37/23210	0.12525	0.48829	0.438973	320701/99439	2
GO:0045191	regulation of isotype switching	2/385	37/23210	0.12525	0.48829	0.438973	21939/50931	2
GO:0046640	regulation of alpha-beta T cell proliferation	2/385	37/23210	0.12525	0.48829	0.438973	74048/11847	2
GO:0048665	neuron fate specification	2/385	37/23210	0.12525	0.48829	0.438973	18096/15375	2
GO:0051090	regulation of DNA-binding transcription factor activity	10/385	396/23210	0.124941	0.48829	0.438973	21939/11835/15375/12922/22033/257632/22418/15111/18761/171285	10
GO:0051209	release of sequestered calcium ion into cytosol	4/385	115/23210	0.124545	0.48829	0.438973	269437/22063/56746/21838	4
GO:0060071	Wnt signaling pathway, planar cell polarity pathway	2/385	37/23210	0.12525	0.48829	0.438973	14734/22418	2
GO:0071391	cellular response to estrogen stimulus	2/385	37/23210	0.12525	0.48829	0.438973	12919/17952	2
GO:2001023	regulation of response to drug	4/385	115/23210	0.124545	0.48829	0.438973	14566/11847/18387/15551	4
GO:0050817	coagulation	5/385	159/23210	0.125589	0.489052	0.439658	11752/12496/216350/18761/19091	5
GO:0072503	cellular divalent inorganic cation homeostasis	12/385	497/23210	0.126163	0.49073	0.441167	269437/21939/317750/18429/11979/22063/12310/11535/56746/21838/22418/19091	12
GO:0031345	negative regulation of cell projection organization	6/385	205/23210	0.126913	0.493088	0.443286	14025/320027/21838/22418/259277/53972	6
GO:0046545	development of primary female sexual characteristics	4/385	116/23210	0.127415	0.494474	0.444532	17390/11504/218454/14566	4
GO:0042446	hormone biosynthetic process	3/385	75/23210	0.128507	0.497582	0.447327	107585/12161/19091	3
GO:0061097	regulation of protein tyrosine kinase activity	3/385	75/23210	0.128507	0.497582	0.447327	21349/21838/18003	3
GO:0090596	sensory organ morphogenesis	8/385	301/23210	0.1295	0.50086	0.450274	18504/50769/12954/107585/18212/14051/21838/22418	8
GO:0000578	embryonic axis specification	2/385	38/23210	0.130826	0.500889	0.4503	17293/22418	2
GO:0001562	response to protozoan	2/385	38/23210	0.130826	0.500889	0.4503	21939/54396	2
GO:0003230	cardiac atrium development	2/385	38/23210	0.130826	0.500889	0.4503	18091/22418	2
GO:0030513	positive regulation of BMP signaling pathway	2/385	38/23210	0.130826	0.500889	0.4503	14734/74048	2
GO:0051283	negative regulation of sequestering of calcium ion	4/385	117/23210	0.130312	0.500889	0.4503	269437/22063/56746/21838	4
GO:0070570	regulation of neuron projection regeneration	2/385	38/23210	0.130826	0.500889	0.4503	21838/259277	2
GO:0072210	metanephric nephron development	2/385	38/23210	0.130826	0.500889	0.4503	18504/19713	2
GO:0099590	neurotransmitter receptor internalization	2/385	38/23210	0.130826	0.500889	0.4503	140723/54377	2
GO:1904645	response to amyloid-beta	2/385	38/23210	0.130826	0.500889	0.4503	17390/17395	2
GO:0015893	drug transport	6/385	207/23210	0.131144	0.501544	0.450888	76459/14566/11847/210027/18387/15551	6
GO:0001913	T cell mediated cytotoxicity	3/385	76/23210	0.132242	0.50293	0.452134	15039/21355/15013	3
GO:0019229	regulation of vasoconstriction	3/385	76/23210	0.132242	0.50293	0.452134	12671/17390/11535	3
GO:0030168	platelet activation	3/385	76/23210	0.132242	0.50293	0.452134	12496/18761/19091	3
GO:0070228	regulation of lymphocyte apoptotic process	3/385	76/23210	0.132242	0.50293	0.452134	11847/22418/18761	3
GO:1901606	alpha-amino acid catabolic process	3/385	76/23210	0.132242	0.50293	0.452134	15186/208982/11847	3
GO:0032635	interleukin-6 production	5/385	162/23210	0.132872	0.504206	0.453282	12922/257632/50931/22418/171285	5
GO:0050953	sensory perception of light stimulus	5/385	162/23210	0.132872	0.504206	0.453282	12958/50769/14913/30044/12970	5
GO:0007623	circadian rhythm	6/385	208/23210	0.133284	0.504649	0.45368	57746/18212/30044/27385/26414/19091	6
GO:0019751	polyol metabolic process	4/385	118/23210	0.133236	0.504649	0.45368	269437/227120/19091/102954	4
GO:0001738	morphogenesis of a polarized epithelium	3/385	77/23210	0.136014	0.507118	0.455899	14734/15227/22418	3
GO:0006835	dicarboxylic acid transport	3/385	77/23210	0.136014	0.507118	0.455899	12424/18212/19091	3
GO:0030193	regulation of blood coagulation	3/385	77/23210	0.136014	0.507118	0.455899	216350/18761/19091	3
GO:0030431	sleep	2/385	39/23210	0.136458	0.507118	0.455899	18429/30044	2
GO:0030879	mammary gland development	5/385	163/23210	0.135341	0.507118	0.455899	11979/11835/18505/15227/22418	5
GO:0031076	embryonic camera-type eye development	2/385	39/23210	0.136458	0.507118	0.455899	18504/12954	2
GO:0044331	cell-cell adhesion mediated by cadherin	2/385	39/23210	0.136458	0.507118	0.455899	22418/12161	2
GO:0046885	regulation of hormone biosynthetic process	2/385	39/23210	0.136458	0.507118	0.455899	12161/19091	2
GO:0050931	pigment cell differentiation	2/385	39/23210	0.136458	0.507118	0.455899	317750/223838	2
GO:0051282	regulation of sequestering of calcium ion	4/385	119/23210	0.136188	0.507118	0.455899	269437/22063/56746/21838	4
GO:0051785	positive regulation of nuclear division	3/385	77/23210	0.136014	0.507118	0.455899	13164/57746/22418	3
GO:0060041	retina development in camera-type eye	5/385	163/23210	0.135341	0.507118	0.455899	18504/50769/107585/18212/21838	5
GO:0061180	mammary gland epithelium development	3/385	77/23210	0.136014	0.507118	0.455899	11835/15227/22418	3
GO:0071277	cellular response to calcium ion	3/385	77/23210	0.136014	0.507118	0.455899	11690/12919/102278	3
GO:0090090	negative regulation of canonical Wnt signaling pathway	4/385	119/23210	0.136188	0.507118	0.455899	18091/14734/72125/22418	4
GO:0090175	regulation of establishment of planar polarity	2/385	39/23210	0.136458	0.507118	0.455899	14734/22418	2
GO:2001259	positive regulation of cation channel activity	3/385	77/23210	0.136014	0.507118	0.455899	54377/433809/19091	3
GO:0071103	DNA conformation change	6/385	210/23210	0.137614	0.51086	0.459264	360198/326620/20957/319154/319186/319150	6
GO:0045727	positive regulation of translation	4/385	120/23210	0.139165	0.516058	0.463937	13164/75388/57746/12877	4
GO:1900046	regulation of hemostasis	3/385	78/23210	0.139823	0.517935	0.465624	216350/18761/19091	3
GO:0045765	regulation of angiogenesis	8/385	307/23210	0.140078	0.518319	0.465969	21939/228852/210933/17395/11504/12922/11535/22418	8
GO:0002686	negative regulation of leukocyte migration	2/385	40/23210	0.142142	0.519866	0.46736	11815/50931	2
GO:0032411	positive regulation of transporter activity	4/385	121/23210	0.142169	0.519866	0.46736	20974/54377/433809/19091	4
GO:0046456	icosanoid biosynthetic process	2/385	40/23210	0.142142	0.519866	0.46736	11690/23887	2
GO:0046546	development of primary male sexual characteristics	4/385	121/23210	0.142169	0.519866	0.46736	11835/218454/70956/22418	4
GO:0046633	alpha-beta T cell proliferation	2/385	40/23210	0.142142	0.519866	0.46736	74048/11847	2
GO:0060325	face morphogenesis	2/385	40/23210	0.142142	0.519866	0.46736	17390/83691	2
GO:0060603	mammary gland duct morphogenesis	2/385	40/23210	0.142142	0.519866	0.46736	11835/22418	2
GO:0070207	protein homotrimerization	2/385	40/23210	0.142142	0.519866	0.46736	11690/228139	2
GO:1903706	regulation of hemopoiesis	10/385	407/23210	0.141538	0.519866	0.46736	15001/269023/326620/15284/56492/15416/74048/21349/22780/241764	10
GO:1905332	positive regulation of morphogenesis of an epithelium	2/385	40/23210	0.142142	0.519866	0.46736	18504/11835	2
GO:2000273	positive regulation of signaling receptor activity	2/385	40/23210	0.142142	0.519866	0.46736	54377/21349	2
GO:0002318	myeloid progenitor cell differentiation	1/385	10/23210	0.154055	0.523052	0.470224	17349	1
GO:0002420	natural killer cell mediated cytotoxicity directed against tumor cell target	1/385	10/23210	0.154055	0.523052	0.470224	171285	1
GO:0002634	regulation of germinal center formation	1/385	10/23210	0.154055	0.523052	0.470224	72049	1
GO:0002832	negative regulation of response to biotic stimulus	2/385	41/23210	0.147876	0.523052	0.470224	11847/171285	2
GO:0002858	regulation of natural killer cell mediated cytotoxicity directed against tumor cell target	1/385	10/23210	0.154055	0.523052	0.470224	171285	1
GO:0003208	cardiac ventricle morphogenesis	3/385	79/23210	0.143668	0.523052	0.470224	18091/15227/15111	3
GO:0006183	GTP biosynthetic process	1/385	10/23210	0.154055	0.523052	0.470224	75533	1
GO:0006591	ornithine metabolic process	1/385	10/23210	0.154055	0.523052	0.470224	11847	1
GO:0007158	neuron cell-cell adhesion	1/385	10/23210	0.154055	0.523052	0.470224	19713	1
GO:0007369	gastrulation	5/385	170/23210	0.153185	0.523052	0.470224	18504/15227/21349/17293/22418	5
GO:0007603	phototransduction, visible light	1/385	10/23210	0.154055	0.523052	0.470224	30044	1
GO:0008216	spermidine metabolic process	1/385	10/23210	0.154055	0.523052	0.470224	100041585	1
GO:0009209	pyrimidine ribonucleoside triphosphate biosynthetic process	1/385	10/23210	0.154055	0.523052	0.470224	75533	1
GO:0018242	protein O-linked glycosylation via serine	1/385	10/23210	0.154055	0.523052	0.470224	14425	1
GO:0019336	phenol-containing compound catabolic process	1/385	10/23210	0.154055	0.523052	0.470224	107585	1
GO:0019374	galactolipid metabolic process	1/385	10/23210	0.154055	0.523052	0.470224	18947	1
GO:0021612	facial nerve structural organization	1/385	10/23210	0.154055	0.523052	0.470224	103889	1
GO:0021675	nerve development	3/385	80/23210	0.147547	0.523052	0.470224	18504/19713/103889	3
GO:0031642	negative regulation of myelination	1/385	10/23210	0.154055	0.523052	0.470224	259277	1
GO:0032224	positive regulation of synaptic transmission, cholinergic	1/385	10/23210	0.154055	0.523052	0.470224	16773	1
GO:0032621	interleukin-18 production	1/385	10/23210	0.154055	0.523052	0.470224	257632	1
GO:0033085	negative regulation of T cell differentiation in thymus	1/385	10/23210	0.154055	0.523052	0.470224	269023	1
GO:0033138	positive regulation of peptidyl-serine phosphorylation	4/385	124/23210	0.151331	0.523052	0.470224	54396/19713/18212/22418	4
GO:0033143	regulation of intracellular steroid hormone receptor signaling pathway	3/385	79/23210	0.143668	0.523052	0.470224	11835/15375/18212	3
GO:0033625	positive regulation of integrin activation	1/385	10/23210	0.154055	0.523052	0.470224	78473	1
GO:0033628	regulation of cell adhesion mediated by integrin	2/385	41/23210	0.147876	0.523052	0.470224	19713/78473	2
GO:0035542	regulation of SNARE complex assembly	1/385	10/23210	0.154055	0.523052	0.470224	217517	1
GO:0035811	negative regulation of urine volume	1/385	10/23210	0.154055	0.523052	0.470224	18429	1
GO:0035871	protein K11-linked deubiquitination	1/385	10/23210	0.154055	0.523052	0.470224	408193	1
GO:0042129	regulation of T cell proliferation	5/385	170/23210	0.153185	0.523052	0.470224	74048/72049/11847/18761/171285	5
GO:0042421	norepinephrine biosynthetic process	1/385	10/23210	0.154055	0.523052	0.470224	15111	1
GO:0043154	negative regulation of cysteine-type endopeptidase activity involved in apoptotic process	3/385	80/23210	0.147547	0.523052	0.470224	18504/12954/17395	3
GO:0043301	negative regulation of leukocyte degranulation	1/385	10/23210	0.154055	0.523052	0.470224	15227	1
GO:0044154	histone H3-K14 acetylation	1/385	10/23210	0.154055	0.523052	0.470224	57746	1
GO:0045144	meiotic sister chromatid segregation	1/385	10/23210	0.154055	0.523052	0.470224	75828	1
GO:0045197	establishment or maintenance of epithelial cell apical/basal polarity	2/385	41/23210	0.147876	0.523052	0.470224	15227/22418	2
GO:0046530	photoreceptor cell differentiation	3/385	81/23210	0.15146	0.523052	0.470224	107585/18212/21838	3
GO:0046543	development of secondary female sexual characteristics	1/385	10/23210	0.154055	0.523052	0.470224	22418	1
GO:0046884	follicle-stimulating hormone secretion	1/385	10/23210	0.154055	0.523052	0.470224	12922	1
GO:0048149	behavioral response to ethanol	1/385	10/23210	0.154055	0.523052	0.470224	12919	1
GO:0048242	epinephrine secretion	1/385	10/23210	0.154055	0.523052	0.470224	12922	1
GO:0048663	neuron fate commitment	3/385	79/23210	0.143668	0.523052	0.470224	18096/15375/18505	3
GO:0050707	regulation of cytokine secretion	6/385	213/23210	0.144231	0.523052	0.470224	257632/11847/50931/22418/171285/16178	6
GO:0050818	regulation of coagulation	3/385	81/23210	0.15146	0.523052	0.470224	216350/18761/19091	3
GO:0050864	regulation of B cell activation	7/385	264/23210	0.150959	0.523052	0.470224	21939/72049/257632/243958/50931/22780/69816	7
GO:0051001	negative regulation of nitric-oxide synthase activity	1/385	10/23210	0.154055	0.523052	0.470224	11847	1
GO:0051177	meiotic sister chromatid cohesion	1/385	10/23210	0.154055	0.523052	0.470224	75828	1
GO:0051279	regulation of release of sequestered calcium ion into cytosol	3/385	79/23210	0.143668	0.523052	0.470224	22063/56746/21838	3
GO:0051458	corticotropin secretion	1/385	10/23210	0.154055	0.523052	0.470224	12919	1
GO:0051601	exocyst localization	1/385	10/23210	0.154055	0.523052	0.470224	217517	1
GO:0052547	regulation of peptidase activity	10/385	411/23210	0.147845	0.523052	0.470224	18504/11752/209378/12954/14734/17395/19713/12424/74048/20708	10
GO:0052803	imidazole-containing compound metabolic process	1/385	10/23210	0.154055	0.523052	0.470224	15186	1
GO:0060052	neurofilament cytoskeleton organization	1/385	10/23210	0.154055	0.523052	0.470224	50769	1
GO:0060215	primitive hemopoiesis	1/385	10/23210	0.154055	0.523052	0.470224	21349	1
GO:0060907	positive regulation of macrophage cytokine production	1/385	10/23210	0.154055	0.523052	0.470224	22418	1
GO:0060982	coronary artery morphogenesis	1/385	10/23210	0.154055	0.523052	0.470224	15111	1
GO:0071888	macrophage apoptotic process	1/385	10/23210	0.154055	0.523052	0.470224	257632	1
GO:0072017	distal tubule development	1/385	10/23210	0.154055	0.523052	0.470224	18504	1
GO:0072078	nephron tubule morphogenesis	3/385	80/23210	0.147547	0.523052	0.470224	15431/18504/14734	3
GO:0072173	metanephric tubule morphogenesis	1/385	10/23210	0.154055	0.523052	0.470224	18504	1
GO:0072203	cell proliferation involved in metanephros development	1/385	10/23210	0.154055	0.523052	0.470224	14734	1
GO:0090009	primitive streak formation	1/385	10/23210	0.154055	0.523052	0.470224	22418	1
GO:0099004	calmodulin dependent kinase signaling pathway	1/385	10/23210	0.154055	0.523052	0.470224	54396	1
GO:1900744	regulation of p38MAPK cascade	2/385	41/23210	0.147876	0.523052	0.470224	15111/18387	2
GO:1901096	regulation of autophagosome maturation	1/385	10/23210	0.154055	0.523052	0.470224	54396	1
GO:1903011	negative regulation of bone development	1/385	10/23210	0.154055	0.523052	0.470224	56492	1
GO:1903312	negative regulation of mRNA metabolic process	3/385	81/23210	0.15146	0.523052	0.470224	13164/75388/74645	3
GO:1904427	positive regulation of calcium ion transmembrane transport	3/385	80/23210	0.147547	0.523052	0.470224	22063/56746/21838	3
GO:2000109	regulation of macrophage apoptotic process	1/385	10/23210	0.154055	0.523052	0.470224	257632	1
GO:2000318	positive regulation of T-helper 17 type immune response	1/385	10/23210	0.154055	0.523052	0.470224	18761	1
GO:2000774	positive regulation of cellular senescence	1/385	10/23210	0.154055	0.523052	0.470224	11847	1
GO:2000807	regulation of synaptic vesicle clustering	1/385	10/23210	0.154055	0.523052	0.470224	219228	1
GO:0099175	regulation of postsynapse organization	4/385	125/23210	0.154434	0.523818	0.470913	239027/319504/22418/53972	4
GO:0000050	urea cycle	1/385	11/23210	0.168093	0.524183	0.471241	11847	1
GO:0001542	ovulation from ovarian follicle	1/385	13/23210	0.195476	0.524183	0.471241	11504	1
GO:0001553	luteinization	1/385	13/23210	0.195476	0.524183	0.471241	14566	1
GO:0001558	regulation of cell growth	10/385	431/23210	0.181457	0.524183	0.471241	668303/18096/71839/12954/110648/14025/320027/14566/22418/56839	10
GO:0001837	epithelial to mesenchymal transition	4/385	133/23210	0.18008	0.524183	0.471241	15375/93735/216285/22418	4
GO:0001912	positive regulation of leukocyte mediated cytotoxicity	3/385	86/23210	0.171499	0.524183	0.471241	15039/21355/15013	3
GO:0001938	positive regulation of endothelial cell proliferation	3/385	91/23210	0.192239	0.524183	0.471241	228852/22418/12161	3
GO:0001961	positive regulation of cytokine-mediated signaling pathway	2/385	45/23210	0.171242	0.524183	0.471241	54396/22418	2
GO:0002118	aggressive behavior	1/385	11/23210	0.168093	0.524183	0.471241	12919	1
GO:0002371	dendritic cell cytokine production	1/385	13/23210	0.195476	0.524183	0.471241	257632	1
GO:0002423	natural killer cell mediated immune response to tumor cell	1/385	11/23210	0.168093	0.524183	0.471241	171285	1
GO:0002468	dendritic cell antigen processing and presentation	1/385	11/23210	0.168093	0.524183	0.471241	257632	1
GO:0002638	negative regulation of immunoglobulin production	1/385	13/23210	0.195476	0.524183	0.471241	243958	1
GO:0002639	positive regulation of immunoglobulin production	2/385	47/23210	0.183143	0.524183	0.471241	21939/69816	2
GO:0002705	positive regulation of leukocyte mediated immunity	5/385	176/23210	0.169214	0.524183	0.471241	21939/15039/21355/257632/15013	5
GO:0002714	positive regulation of B cell mediated immunity	2/385	48/23210	0.189138	0.524183	0.471241	21939/257632	2
GO:0002718	regulation of cytokine production involved in immune response	3/385	82/23210	0.155406	0.524183	0.471241	74048/257632/22418	3
GO:0002730	regulation of dendritic cell cytokine production	1/385	12/23210	0.181899	0.524183	0.471241	257632	1
GO:0002855	regulation of natural killer cell mediated immune response to tumor cell	1/385	11/23210	0.168093	0.524183	0.471241	171285	1
GO:0002891	positive regulation of immunoglobulin mediated immune response	2/385	48/23210	0.189138	0.524183	0.471241	21939/257632	2
GO:0002923	regulation of humoral immune response mediated by circulating immunoglobulin	1/385	11/23210	0.168093	0.524183	0.471241	257632	1
GO:0003151	outflow tract morphogenesis	3/385	84/23210	0.163392	0.524183	0.471241	18091/22418/15111	3
GO:0003263	cardioblast proliferation	1/385	11/23210	0.168093	0.524183	0.471241	15111	1
GO:0003264	regulation of cardioblast proliferation	1/385	12/23210	0.181899	0.524183	0.471241	15111	1
GO:0003266	regulation of secondary heart field cardioblast proliferation	1/385	11/23210	0.168093	0.524183	0.471241	15111	1
GO:0003306	Wnt signaling pathway involved in heart development	1/385	12/23210	0.181899	0.524183	0.471241	22418	1
GO:0003337	mesenchymal to epithelial transition involved in metanephros morphogenesis	1/385	12/23210	0.181899	0.524183	0.471241	18504	1
GO:0006123	mitochondrial electron transport, cytochrome c to oxygen	1/385	12/23210	0.181899	0.524183	0.471241	12862	1
GO:0006527	arginine catabolic process	1/385	11/23210	0.168093	0.524183	0.471241	11847	1
GO:0006576	cellular biogenic amine metabolic process	2/385	46/23210	0.177177	0.524183	0.471241	15186/100041585	2
GO:0006596	polyamine biosynthetic process	1/385	13/23210	0.195476	0.524183	0.471241	100041585	1
GO:0006705	mineralocorticoid biosynthetic process	1/385	12/23210	0.181899	0.524183	0.471241	12161	1
GO:0006750	glutathione biosynthetic process	1/385	12/23210	0.181899	0.524183	0.471241	23887	1
GO:0006869	lipid transport	8/385	330/23210	0.184373	0.524183	0.471241	11815/18429/11982/50769/14566/320091/26970/12161	8
GO:0006942	regulation of striated muscle contraction	3/385	83/23210	0.159384	0.524183	0.471241	18091/433809/11847	3
GO:0007131	reciprocal meiotic recombination	2/385	48/23210	0.189138	0.524183	0.471241	20957/240697	2
GO:0007213	G protein-coupled acetylcholine receptor signaling pathway	1/385	13/23210	0.195476	0.524183	0.471241	12671	1
GO:0007320	insemination	1/385	13/23210	0.195476	0.524183	0.471241	18429	1
GO:0007351	tripartite regional subdivision	1/385	13/23210	0.195476	0.524183	0.471241	22418	1
GO:0007440	foregut morphogenesis	1/385	12/23210	0.181899	0.524183	0.471241	15227	1
GO:0007501	mesodermal cell fate specification	1/385	13/23210	0.195476	0.524183	0.471241	18504	1
GO:0007520	myoblast fusion	2/385	48/23210	0.189138	0.524183	0.471241	210933/12292	2
GO:0007614	short-term memory	1/385	13/23210	0.195476	0.524183	0.471241	56710	1
GO:0008212	mineralocorticoid metabolic process	1/385	13/23210	0.195476	0.524183	0.471241	12161	1
GO:0008595	anterior/posterior axis specification, embryo	1/385	13/23210	0.195476	0.524183	0.471241	22418	1
GO:0009063	cellular amino acid catabolic process	3/385	90/23210	0.18804	0.524183	0.471241	15186/208982/11847	3
GO:0009125	nucleoside monophosphate catabolic process	1/385	11/23210	0.168093	0.524183	0.471241	102954	1
GO:0009148	pyrimidine nucleoside triphosphate biosynthetic process	1/385	13/23210	0.195476	0.524183	0.471241	75533	1
GO:0009208	pyrimidine ribonucleoside triphosphate metabolic process	1/385	11/23210	0.168093	0.524183	0.471241	75533	1
GO:0009410	response to xenobiotic stimulus	6/385	232/23210	0.189299	0.524183	0.471241	11624/12919/54377/100042314/18387/15551	6
GO:0009582	detection of abiotic stimulus	4/385	126/23210	0.157561	0.524183	0.471241	50769/14913/12310/30044	4
GO:0009593	detection of chemical stimulus	3/385	86/23210	0.171499	0.524183	0.471241	58802/257632/72413	3
GO:0009798	axis specification	3/385	91/23210	0.192239	0.524183	0.471241	14734/17293/22418	3
GO:0010042	response to manganese ion	1/385	11/23210	0.168093	0.524183	0.471241	11979	1
GO:0010107	potassium ion import	2/385	48/23210	0.189138	0.524183	0.471241	11944/192113	2
GO:0010464	regulation of mesenchymal cell proliferation	2/385	45/23210	0.171242	0.524183	0.471241	15227/22418	2
GO:0010739	positive regulation of protein kinase A signaling	1/385	11/23210	0.168093	0.524183	0.471241	17199	1
GO:0010799	regulation of peptidyl-threonine phosphorylation	2/385	46/23210	0.177177	0.524183	0.471241	54396/22418	2
GO:0010811	positive regulation of cell-substrate adhesion	4/385	127/23210	0.160711	0.524183	0.471241	15227/21838/18003/78473	4
GO:0010951	negative regulation of endopeptidase activity	5/385	178/23210	0.174699	0.524183	0.471241	18504/11752/12954/17395/20708	5
GO:0014046	dopamine secretion	2/385	45/23210	0.171242	0.524183	0.471241	18387/15551	2
GO:0014059	regulation of dopamine secretion	2/385	45/23210	0.171242	0.524183	0.471241	18387/15551	2
GO:0014832	urinary bladder smooth muscle contraction	1/385	12/23210	0.181899	0.524183	0.471241	228139	1
GO:0014848	urinary tract smooth muscle contraction	1/385	13/23210	0.195476	0.524183	0.471241	228139	1
GO:0014888	striated muscle adaptation	2/385	49/23210	0.195159	0.524183	0.471241	11835/12292	2
GO:0015802	basic amino acid transport	1/385	13/23210	0.195476	0.524183	0.471241	11847	1
GO:0015809	arginine transport	1/385	11/23210	0.168093	0.524183	0.471241	11847	1
GO:0016925	protein sumoylation	2/385	43/23210	0.159479	0.524183	0.471241	11624/14025	2
GO:0018108	peptidyl-tyrosine phosphorylation	8/385	319/23210	0.162476	0.524183	0.471241	21939/12424/257632/56746/21349/21838/18003/12161	8
GO:0018210	peptidyl-threonine modification	4/385	133/23210	0.18008	0.524183	0.471241	101320/54396/22418/14425	4
GO:0018212	peptidyl-tyrosine modification	8/385	322/23210	0.168323	0.524183	0.471241	21939/12424/257632/56746/21349/21838/18003/12161	8
GO:0018298	protein-chromophore linkage	1/385	11/23210	0.168093	0.524183	0.471241	30044	1
GO:0018410	C-terminal protein amino acid modification	1/385	13/23210	0.195476	0.524183	0.471241	54396	1
GO:0019627	urea metabolic process	1/385	12/23210	0.181899	0.524183	0.471241	11847	1
GO:0019646	aerobic electron transport chain	1/385	12/23210	0.181899	0.524183	0.471241	12862	1
GO:0021520	spinal cord motor neuron cell fate specification	1/385	13/23210	0.195476	0.524183	0.471241	18096	1
GO:0021521	ventral spinal cord interneuron specification	1/385	12/23210	0.181899	0.524183	0.471241	18096	1
GO:0021532	neural tube patterning	2/385	47/23210	0.183143	0.524183	0.471241	240888/15375	2
GO:0021545	cranial nerve development	2/385	49/23210	0.195159	0.524183	0.471241	18504/103889	2
GO:0021554	optic nerve development	1/385	11/23210	0.168093	0.524183	0.471241	18504	1
GO:0021561	facial nerve development	1/385	12/23210	0.181899	0.524183	0.471241	103889	1
GO:0021610	facial nerve morphogenesis	1/385	12/23210	0.181899	0.524183	0.471241	103889	1
GO:0021953	central nervous system neuron differentiation	6/385	225/23210	0.172093	0.524183	0.471241	18096/110648/18505/18212/21349/22418	6
GO:0022602	ovulation cycle process	2/385	48/23210	0.189138	0.524183	0.471241	11504/14566	2
GO:0030177	positive regulation of Wnt signaling pathway	4/385	132/23210	0.176798	0.524183	0.471241	14734/110648/320343/22418	4
GO:0030195	negative regulation of blood coagulation	2/385	49/23210	0.195159	0.524183	0.471241	216350/19091	2
GO:0030198	extracellular matrix organization	7/385	271/23210	0.165577	0.524183	0.471241	69675/69700/223838/17390/17395/210719/15227	7
GO:0030206	chondroitin sulfate biosynthetic process	1/385	11/23210	0.168093	0.524183	0.471241	60322	1
GO:0030432	peristalsis	1/385	12/23210	0.181899	0.524183	0.471241	228139	1
GO:0030520	intracellular estrogen receptor signaling pathway	2/385	47/23210	0.183143	0.524183	0.471241	11835/15375	2
GO:0030890	positive regulation of B cell proliferation	2/385	45/23210	0.171242	0.524183	0.471241	21939/72049	2
GO:0031128	developmental induction	2/385	43/23210	0.159479	0.524183	0.471241	15431/11835	2
GO:0031341	regulation of cell killing	4/385	131/23210	0.173537	0.524183	0.471241	15039/21355/15013/171285	4
GO:0031442	positive regulation of mRNA 3'-end processing	1/385	11/23210	0.168093	0.524183	0.471241	12877	1
GO:0031623	receptor internalization	4/385	126/23210	0.157561	0.524183	0.471241	140723/54377/11535/15551	4
GO:0032099	negative regulation of appetite	1/385	13/23210	0.195476	0.524183	0.471241	12424	1
GO:0032308	positive regulation of prostaglandin secretion	1/385	12/23210	0.181899	0.524183	0.471241	18429	1
GO:0032309	icosanoid secretion	2/385	47/23210	0.183143	0.524183	0.471241	18429/26970	2
GO:0032341	aldosterone metabolic process	1/385	12/23210	0.181899	0.524183	0.471241	12161	1
GO:0032342	aldosterone biosynthetic process	1/385	11/23210	0.168093	0.524183	0.471241	12161	1
GO:0032490	detection of molecule of bacterial origin	1/385	11/23210	0.168093	0.524183	0.471241	257632	1
GO:0032494	response to peptidoglycan	1/385	13/23210	0.195476	0.524183	0.471241	257632	1
GO:0032525	somite rostral/caudal axis specification	1/385	13/23210	0.195476	0.524183	0.471241	17293	1
GO:0032526	response to retinoic acid	3/385	90/23210	0.18804	0.524183	0.471241	56710/18504/19713	3
GO:0032610	interleukin-1 alpha production	1/385	11/23210	0.168093	0.524183	0.471241	16178	1
GO:0032757	positive regulation of interleukin-8 production	2/385	46/23210	0.177177	0.524183	0.471241	257632/22418	2
GO:0032892	positive regulation of organic acid transport	2/385	48/23210	0.189138	0.524183	0.471241	18429/12424	2
GO:0032945	negative regulation of mononuclear cell proliferation	3/385	84/23210	0.163392	0.524183	0.471241	74048/11847/171285	3
GO:0033004	negative regulation of mast cell activation	1/385	12/23210	0.181899	0.524183	0.471241	15227	1
GO:0033327	Leydig cell differentiation	1/385	11/23210	0.168093	0.524183	0.471241	11835	1
GO:0033603	positive regulation of dopamine secretion	1/385	11/23210	0.168093	0.524183	0.471241	18387	1
GO:0033632	regulation of cell-cell adhesion mediated by integrin	1/385	12/23210	0.181899	0.524183	0.471241	78473	1
GO:0034135	regulation of toll-like receptor 2 signaling pathway	1/385	11/23210	0.168093	0.524183	0.471241	257632	1
GO:0034309	primary alcohol biosynthetic process	1/385	13/23210	0.195476	0.524183	0.471241	12161	1
GO:0034776	response to histamine	1/385	11/23210	0.168093	0.524183	0.471241	14394	1
GO:0035036	sperm-egg recognition	2/385	46/23210	0.177177	0.524183	0.471241	66712/56746	2
GO:0035088	establishment or maintenance of apical/basal cell polarity	2/385	49/23210	0.195159	0.524183	0.471241	15227/22418	2
GO:0035107	appendage morphogenesis	5/385	175/23210	0.166498	0.524183	0.471241	15431/14734/216285/22418/15111	5
GO:0035108	limb morphogenesis	5/385	175/23210	0.166498	0.524183	0.471241	15431/14734/216285/22418/15111	5
GO:0035825	homologous recombination	2/385	49/23210	0.195159	0.524183	0.471241	20957/240697	2
GO:0038066	p38MAPK cascade	2/385	48/23210	0.189138	0.524183	0.471241	15111/18387	2
GO:0040018	positive regulation of multicellular organism growth	2/385	43/23210	0.159479	0.524183	0.471241	50769/107585	2
GO:0042048	olfactory behavior	1/385	13/23210	0.195476	0.524183	0.471241	110648	1
GO:0042181	ketone biosynthetic process	2/385	44/23210	0.165342	0.524183	0.471241	12161/19091	2
GO:0042268	regulation of cytolysis	1/385	12/23210	0.181899	0.524183	0.471241	18504	1
GO:0042471	ear morphogenesis	4/385	136/23210	0.190044	0.524183	0.471241	18504/50769/14051/22418	4
GO:0042635	positive regulation of hair cycle	1/385	13/23210	0.195476	0.524183	0.471241	22418	1
GO:0042742	defense response to bacterium	10/385	428/23210	0.176203	0.524183	0.471241	68221/54396/619548/17952/257632/11847/73670/17951/50931/171285	10
GO:0043062	extracellular structure organization	8/385	315/23210	0.154831	0.524183	0.471241	69675/69700/223838/17390/17395/210719/15227/26970	8
GO:0043568	positive regulation of insulin-like growth factor receptor signaling pathway	1/385	11/23210	0.168093	0.524183	0.471241	11835	1
GO:0043616	keratinocyte proliferation	2/385	44/23210	0.165342	0.524183	0.471241	93735/259277	2
GO:0043970	histone H3-K9 acetylation	1/385	13/23210	0.195476	0.524183	0.471241	57746	1
GO:0044557	relaxation of smooth muscle	1/385	11/23210	0.168093	0.524183	0.471241	19091	1
GO:0044728	DNA methylation or demethylation	3/385	84/23210	0.163392	0.524183	0.471241	83561/57746/83456	3
GO:0045072	regulation of interferon-gamma biosynthetic process	1/385	13/23210	0.195476	0.524183	0.471241	72049	1
GO:0045078	positive regulation of interferon-gamma biosynthetic process	1/385	12/23210	0.181899	0.524183	0.471241	72049	1
GO:0045080	positive regulation of chemokine biosynthetic process	1/385	12/23210	0.181899	0.524183	0.471241	22418	1
GO:0045086	positive regulation of interleukin-2 biosynthetic process	1/385	12/23210	0.181899	0.524183	0.471241	18761	1
GO:0045136	development of secondary sexual characteristics	1/385	13/23210	0.195476	0.524183	0.471241	22418	1
GO:0045141	meiotic telomere clustering	1/385	12/23210	0.181899	0.524183	0.471241	74369	1
GO:0045161	neuronal ion channel clustering	1/385	12/23210	0.181899	0.524183	0.471241	319504	1
GO:0045581	negative regulation of T cell differentiation	2/385	47/23210	0.183143	0.524183	0.471241	269023/15284	2
GO:0045619	regulation of lymphocyte differentiation	5/385	182/23210	0.185867	0.524183	0.471241	15001/269023/15284/74048/22780	5
GO:0045625	regulation of T-helper 1 cell differentiation	1/385	12/23210	0.181899	0.524183	0.471241	15284	1
GO:0045628	regulation of T-helper 2 cell differentiation	1/385	13/23210	0.195476	0.524183	0.471241	15284	1
GO:0045766	positive regulation of angiogenesis	5/385	185/23210	0.19441	0.524183	0.471241	21939/228852/17395/11535/22418	5
GO:0045924	regulation of female receptivity	1/385	11/23210	0.168093	0.524183	0.471241	18429	1
GO:0045945	positive regulation of transcription by RNA polymerase III	1/385	11/23210	0.168093	0.524183	0.471241	11835	1
GO:0046532	regulation of photoreceptor cell differentiation	1/385	11/23210	0.168093	0.524183	0.471241	107585	1
GO:0046548	retinal rod cell development	1/385	12/23210	0.181899	0.524183	0.471241	18212	1
GO:0046683	response to organophosphorus	3/385	91/23210	0.192239	0.524183	0.471241	12919/99439/228139	3
GO:0048241	epinephrine transport	1/385	11/23210	0.168093	0.524183	0.471241	12922	1
GO:0048304	positive regulation of isotype switching to IgG isotypes	1/385	13/23210	0.195476	0.524183	0.471241	21939	1
GO:0048340	paraxial mesoderm morphogenesis	1/385	13/23210	0.195476	0.524183	0.471241	22418	1
GO:0048570	notochord morphogenesis	1/385	12/23210	0.181899	0.524183	0.471241	22418	1
GO:0048599	oocyte development	2/385	49/23210	0.195159	0.524183	0.471241	13164/14566	2
GO:0048617	embryonic foregut morphogenesis	1/385	11/23210	0.168093	0.524183	0.471241	15227	1
GO:0048630	skeletal muscle tissue growth	1/385	11/23210	0.168093	0.524183	0.471241	12922	1
GO:0048813	dendrite morphogenesis	5/385	178/23210	0.174699	0.524183	0.471241	210933/211134/195208/218194/53972	5
GO:0048854	brain morphogenesis	2/385	43/23210	0.159479	0.524183	0.471241	18504/22418	2
GO:0050671	positive regulation of lymphocyte proliferation	4/385	136/23210	0.190044	0.524183	0.471241	21939/72049/18761/171285	4
GO:0050672	negative regulation of lymphocyte proliferation	3/385	84/23210	0.163392	0.524183	0.471241	74048/11847/171285	3
GO:0050673	epithelial cell proliferation	10/385	425/23210	0.171022	0.524183	0.471241	228852/18504/18096/14734/11835/93735/257632/22418/259277/12161	10
GO:0050708	regulation of protein secretion	11/385	490/23210	0.193326	0.524183	0.471241	21939/18096/12922/257632/243958/11847/50931/22418/18761/171285/16178	11
GO:0050711	negative regulation of interleukin-1 secretion	1/385	13/23210	0.195476	0.524183	0.471241	16178	1
GO:0050746	regulation of lipoprotein metabolic process	1/385	13/23210	0.195476	0.524183	0.471241	11815	1
GO:0050918	positive chemotaxis	2/385	44/23210	0.165342	0.524183	0.471241	19649/22418	2
GO:0050919	negative chemotaxis	2/385	44/23210	0.165342	0.524183	0.471241	19649/22418	2
GO:0051260	protein homooligomerization	9/385	383/23210	0.188091	0.524183	0.471241	11690/12954/20957/14616/16494/12496/228139/56839/16538	9
GO:0051262	protein tetramerization	5/385	183/23210	0.188699	0.524183	0.471241	360198/326620/20957/319154/319150	5
GO:0051480	regulation of cytosolic calcium ion concentration	9/385	374/23210	0.171214	0.524183	0.471241	269437/18429/22063/12310/11535/56746/21838/22418/19091	9
GO:0051549	positive regulation of keratinocyte migration	1/385	13/23210	0.195476	0.524183	0.471241	17395	1
GO:0051668	localization within membrane	5/385	185/23210	0.19441	0.524183	0.471241	140723/54377/26414/21838/56839	5
GO:0051798	positive regulation of hair follicle development	1/385	12/23210	0.181899	0.524183	0.471241	22418	1
GO:0051901	positive regulation of mitochondrial depolarization	1/385	11/23210	0.168093	0.524183	0.471241	12424	1
GO:0051967	negative regulation of synaptic transmission, glutamatergic	1/385	11/23210	0.168093	0.524183	0.471241	15551	1
GO:0055015	ventricular cardiac muscle cell development	1/385	11/23210	0.168093	0.524183	0.471241	18091	1
GO:0060068	vagina development	1/385	12/23210	0.181899	0.524183	0.471241	22418	1
GO:0060135	maternal process involved in female pregnancy	2/385	45/23210	0.171242	0.524183	0.471241	11835/171285	2
GO:0060179	male mating behavior	1/385	12/23210	0.181899	0.524183	0.471241	11835	1
GO:0060272	embryonic skeletal joint morphogenesis	1/385	13/23210	0.195476	0.524183	0.471241	15431	1
GO:0060323	head morphogenesis	2/385	46/23210	0.177177	0.524183	0.471241	17390/83691	2
GO:0060340	positive regulation of type I interferon-mediated signaling pathway	1/385	13/23210	0.195476	0.524183	0.471241	22418	1
GO:0060346	bone trabecula formation	1/385	11/23210	0.168093	0.524183	0.471241	17390	1
GO:0060348	bone development	6/385	231/23210	0.186801	0.524183	0.471241	15431/69480/56492/18503/21349/12161	6
GO:0060391	positive regulation of SMAD protein signal transduction	1/385	13/23210	0.195476	0.524183	0.471241	12161	1
GO:0060395	SMAD protein signal transduction	3/385	90/23210	0.18804	0.524183	0.471241	14566/12164/12161	3
GO:0060430	lung saccule development	1/385	12/23210	0.181899	0.524183	0.471241	15375	1
GO:0060452	positive regulation of cardiac muscle contraction	1/385	13/23210	0.195476	0.524183	0.471241	433809	1
GO:0060453	regulation of gastric acid secretion	1/385	12/23210	0.181899	0.524183	0.471241	18429	1
GO:0060525	prostate glandular acinus development	1/385	12/23210	0.181899	0.524183	0.471241	15375	1
GO:0060573	cell fate specification involved in pattern specification	1/385	12/23210	0.181899	0.524183	0.471241	18096	1
GO:0060586	multicellular organismal iron ion homeostasis	1/385	12/23210	0.181899	0.524183	0.471241	12161	1
GO:0060670	branching involved in labyrinthine layer morphogenesis	1/385	13/23210	0.195476	0.524183	0.471241	11535	1
GO:0060767	epithelial cell proliferation involved in prostate gland development	1/385	12/23210	0.181899	0.524183	0.471241	11835	1
GO:0060768	regulation of epithelial cell proliferation involved in prostate gland development	1/385	11/23210	0.168093	0.524183	0.471241	11835	1
GO:0060828	regulation of canonical Wnt signaling pathway	6/385	224/23210	0.16969	0.524183	0.471241	18091/14734/110648/72125/320343/22418	6
GO:0060900	embryonic camera-type eye formation	1/385	11/23210	0.168093	0.524183	0.471241	18504	1
GO:0061005	cell differentiation involved in kidney development	2/385	48/23210	0.189138	0.524183	0.471241	18504/17395	2
GO:0061098	positive regulation of protein tyrosine kinase activity	2/385	44/23210	0.165342	0.524183	0.471241	21349/18003	2
GO:0061245	establishment or maintenance of bipolar cell polarity	2/385	49/23210	0.195159	0.524183	0.471241	15227/22418	2
GO:0061309	cardiac neural crest cell development involved in outflow tract morphogenesis	1/385	11/23210	0.168093	0.524183	0.471241	15111	1
GO:0061333	renal tubule morphogenesis	3/385	86/23210	0.171499	0.524183	0.471241	15431/18504/14734	3
GO:0061387	regulation of extent of cell growth	4/385	127/23210	0.160711	0.524183	0.471241	18096/14025/320027/22418	4
GO:0070213	protein auto-ADP-ribosylation	1/385	11/23210	0.168093	0.524183	0.471241	52552	1
GO:0070229	negative regulation of lymphocyte apoptotic process	2/385	49/23210	0.195159	0.524183	0.471241	11847/18761	2
GO:0070471	uterine smooth muscle contraction	1/385	13/23210	0.195476	0.524183	0.471241	18429	1
GO:0070472	regulation of uterine smooth muscle contraction	1/385	12/23210	0.181899	0.524183	0.471241	18429	1
GO:0070525	tRNA threonylcarbamoyladenosine metabolic process	1/385	13/23210	0.195476	0.524183	0.471241	628456	1
GO:0070527	platelet aggregation	2/385	44/23210	0.165342	0.524183	0.471241	18761/19091	2
GO:0070534	protein K63-linked ubiquitination	2/385	48/23210	0.189138	0.524183	0.471241	257632/27385	2
GO:0070588	calcium ion transmembrane transport	7/385	280/23210	0.185252	0.524183	0.471241	269437/317750/140723/22063/54377/56746/21838	7
GO:0070664	negative regulation of leukocyte proliferation	3/385	88/23210	0.179717	0.524183	0.471241	74048/11847/171285	3
GO:0070838	divalent metal ion transport	11/385	472/23210	0.163675	0.524183	0.471241	269437/317750/319984/140723/22063/12292/54377/12922/56746/21838/23844	11
GO:0070914	UV-damage excision repair	1/385	13/23210	0.195476	0.524183	0.471241	17199	1
GO:0071241	cellular response to inorganic substance	6/385	225/23210	0.172093	0.524183	0.471241	11979/11690/17395/12919/12161/102278	6
GO:0071281	cellular response to iron ion	1/385	12/23210	0.181899	0.524183	0.471241	12161	1
GO:0071318	cellular response to ATP	1/385	12/23210	0.181899	0.524183	0.471241	228139	1
GO:0071639	positive regulation of monocyte chemotactic protein-1 production	1/385	12/23210	0.181899	0.524183	0.471241	257632	1
GO:0071679	commissural neuron axon guidance	1/385	13/23210	0.195476	0.524183	0.471241	19649	1
GO:0071887	leukocyte apoptotic process	4/385	132/23210	0.176798	0.524183	0.471241	257632/11847/22418/18761	4
GO:0071941	nitrogen cycle metabolic process	1/385	13/23210	0.195476	0.524183	0.471241	11847	1
GO:0072028	nephron morphogenesis	3/385	83/23210	0.159384	0.524183	0.471241	15431/18504/14734	3
GO:0072044	collecting duct development	1/385	12/23210	0.181899	0.524183	0.471241	18504	1
GO:0072075	metanephric mesenchyme development	1/385	11/23210	0.168093	0.524183	0.471241	18504	1
GO:0072088	nephron epithelium morphogenesis	3/385	82/23210	0.155406	0.524183	0.471241	15431/18504/14734	3
GO:0072160	nephron tubule epithelial cell differentiation	1/385	13/23210	0.195476	0.524183	0.471241	18504	1
GO:0072172	mesonephric tubule formation	1/385	11/23210	0.168093	0.524183	0.471241	18504	1
GO:0072182	regulation of nephron tubule epithelial cell differentiation	1/385	11/23210	0.168093	0.524183	0.471241	18504	1
GO:0072511	divalent inorganic cation transport	11/385	475/23210	0.168451	0.524183	0.471241	269437/317750/319984/140723/22063/12292/54377/12922/56746/21838/23844	11
GO:0072666	establishment of protein localization to vacuole	2/385	43/23210	0.159479	0.524183	0.471241	140723/54377	2
GO:0072683	T cell extravasation	1/385	12/23210	0.181899	0.524183	0.471241	50931	1
GO:0086013	membrane repolarization during cardiac muscle cell action potential	1/385	12/23210	0.181899	0.524183	0.471241	433809	1
GO:0090092	regulation of transmembrane receptor protein serine/threonine kinase signaling pathway	6/385	233/23210	0.191811	0.524183	0.471241	14734/74048/14566/12164/22418/12161	6
GO:0090102	cochlea development	2/385	49/23210	0.195159	0.524183	0.471241	18504/22418	2
GO:0090184	positive regulation of kidney development	2/385	45/23210	0.171242	0.524183	0.471241	18504/19713	2
GO:0090220	chromosome localization to nuclear envelope involved in homologous chromosome segregation	1/385	13/23210	0.195476	0.524183	0.471241	74369	1
GO:0090281	negative regulation of calcium ion import	1/385	11/23210	0.168093	0.524183	0.471241	12922	1
GO:0090317	negative regulation of intracellular protein transport	2/385	43/23210	0.159479	0.524183	0.471241	11815/18767	2
GO:0090343	positive regulation of cell aging	1/385	12/23210	0.181899	0.524183	0.471241	11847	1
GO:0090594	inflammatory response to wounding	1/385	13/23210	0.195476	0.524183	0.471241	243958	1
GO:0097084	vascular smooth muscle cell development	1/385	11/23210	0.168093	0.524183	0.471241	11535	1
GO:0097553	calcium ion transmembrane import into cytosol	4/385	136/23210	0.190044	0.524183	0.471241	269437/22063/56746/21838	4
GO:0098792	xenophagy	1/385	11/23210	0.168093	0.524183	0.471241	257632	1
GO:0099558	maintenance of synapse structure	1/385	11/23210	0.168093	0.524183	0.471241	210933	1
GO:1900165	negative regulation of interleukin-6 secretion	1/385	12/23210	0.181899	0.524183	0.471241	50931	1
GO:1901070	guanosine-containing compound biosynthetic process	1/385	13/23210	0.195476	0.524183	0.471241	75533	1
GO:1902916	positive regulation of protein polyubiquitination	1/385	13/23210	0.195476	0.524183	0.471241	257632	1
GO:1903322	positive regulation of protein modification by small protein conjugation or removal	4/385	134/23210	0.183381	0.524183	0.471241	11624/257632/54354/71816	4
GO:1903365	regulation of fear response	1/385	11/23210	0.168093	0.524183	0.471241	12424	1
GO:1903431	positive regulation of cell maturation	1/385	11/23210	0.168093	0.524183	0.471241	19713	1
GO:1903587	regulation of blood vessel endothelial cell proliferation involved in sprouting angiogenesis	1/385	13/23210	0.195476	0.524183	0.471241	228852	1
GO:1904181	positive regulation of membrane depolarization	1/385	13/23210	0.195476	0.524183	0.471241	12424	1
GO:1904862	inhibitory synapse assembly	1/385	11/23210	0.168093	0.524183	0.471241	14394	1
GO:1905954	positive regulation of lipid localization	3/385	89/23210	0.183866	0.524183	0.471241	18429/50769/12161	3
GO:1990573	potassium ion import across plasma membrane	2/385	43/23210	0.159479	0.524183	0.471241	11944/192113	2
GO:2000117	negative regulation of cysteine-type endopeptidase activity	3/385	87/23210	0.175594	0.524183	0.471241	18504/12954/17395	3
GO:2000317	negative regulation of T-helper 17 type immune response	1/385	12/23210	0.181899	0.524183	0.471241	50931	1
GO:2000322	regulation of glucocorticoid receptor signaling pathway	1/385	11/23210	0.168093	0.524183	0.471241	18212	1
GO:2000344	positive regulation of acrosome reaction	1/385	11/23210	0.168093	0.524183	0.471241	665270	1
GO:2000484	positive regulation of interleukin-8 secretion	1/385	13/23210	0.195476	0.524183	0.471241	22418	1
GO:2000615	regulation of histone H3-K9 acetylation	1/385	12/23210	0.181899	0.524183	0.471241	57746	1
GO:2000822	regulation of behavioral fear response	1/385	11/23210	0.168093	0.524183	0.471241	12424	1
GO:2000833	positive regulation of steroid hormone secretion	1/385	13/23210	0.195476	0.524183	0.471241	12161	1
GO:2001054	negative regulation of mesenchymal cell apoptotic process	1/385	13/23210	0.195476	0.524183	0.471241	18504	1
GO:2001204	regulation of osteoclast development	1/385	11/23210	0.168093	0.524183	0.471241	56492	1
GO:2001239	regulation of extrinsic apoptotic signaling pathway in absence of ligand	2/385	47/23210	0.183143	0.524183	0.471241	19713/14051	2
GO:0006885	regulation of pH	3/385	92/23210	0.196461	0.526036	0.472906	76459/11944/192113	3
GO:0007050	cell cycle arrest	4/385	138/23210	0.196783	0.526036	0.472906	56710/72927/17349/246735	4
GO:0032946	positive regulation of mononuclear cell proliferation	4/385	138/23210	0.196783	0.526036	0.472906	21939/72049/18761/171285	4
GO:0061448	connective tissue development	7/385	285/23210	0.196583	0.526036	0.472906	15431/210719/15375/12164/22418/15111/12161	7
GO:0052548	regulation of endopeptidase activity	8/385	337/23210	0.198937	0.53138	0.477711	18504/11752/12954/17395/19713/12424/74048/20708	8
GO:0001662	behavioral fear response	2/385	52/23210	0.213356	0.532085	0.478345	56710/12424	2
GO:0001771	immunological synapse formation	1/385	15/23210	0.221961	0.532085	0.478345	171285	1
GO:0001909	leukocyte mediated cytotoxicity	4/385	141/23210	0.207024	0.532085	0.478345	15039/21355/15013/171285	4
GO:0001954	positive regulation of cell-matrix adhesion	2/385	52/23210	0.213356	0.532085	0.478345	21838/78473	2
GO:0002065	columnar/cuboidal epithelial cell differentiation	4/385	144/23210	0.217417	0.532085	0.478345	18096/15375/22418/12161	4
GO:0002204	somatic recombination of immunoglobulin genes involved in immune response	2/385	53/23210	0.219459	0.532085	0.478345	21939/50931	2
GO:0002208	somatic diversification of immunoglobulins involved in immune response	2/385	53/23210	0.219459	0.532085	0.478345	21939/50931	2
GO:0002209	behavioral defense response	2/385	53/23210	0.219459	0.532085	0.478345	56710/12424	2
GO:0002696	positive regulation of leukocyte activation	10/385	446/23210	0.208768	0.532085	0.478345	21939/15284/74048/72049/257632/56746/21838/22418/18761/171285	10
GO:0002720	positive regulation of cytokine production involved in immune response	2/385	53/23210	0.219459	0.532085	0.478345	257632/22418	2
GO:0002862	negative regulation of inflammatory response to antigenic stimulus	1/385	15/23210	0.221961	0.532085	0.478345	257632	1
GO:0006304	DNA modification	3/385	97/23210	0.21789	0.532085	0.478345	83561/57746/83456	3
GO:0006352	DNA-templated transcription, initiation	3/385	96/23210	0.213565	0.532085	0.478345	74469/18091/71828	3
GO:0006406	mRNA export from nucleus	2/385	50/23210	0.201204	0.532085	0.478345	245610/83454	2
GO:0006590	thyroid hormone generation	1/385	15/23210	0.221961	0.532085	0.478345	110805	1
GO:0006878	cellular copper ion homeostasis	1/385	15/23210	0.221961	0.532085	0.478345	11979	1
GO:0007342	fusion of sperm to egg plasma membrane involved in single fertilization	1/385	14/23210	0.208829	0.532085	0.478345	66712	1
GO:0009083	branched-chain amino acid catabolic process	1/385	15/23210	0.221961	0.532085	0.478345	208982	1
GO:0009143	nucleoside triphosphate catabolic process	1/385	15/23210	0.221961	0.532085	0.478345	215446	1
GO:0009220	pyrimidine ribonucleotide biosynthetic process	1/385	15/23210	0.221961	0.532085	0.478345	75533	1
GO:0009994	oocyte differentiation	2/385	53/23210	0.219459	0.532085	0.478345	13164/14566	2
GO:0010642	negative regulation of platelet-derived growth factor receptor signaling pathway	1/385	14/23210	0.208829	0.532085	0.478345	11815	1
GO:0010712	regulation of collagen metabolic process	2/385	52/23210	0.213356	0.532085	0.478345	210719/74048	2
GO:0010819	regulation of T cell chemotaxis	1/385	15/23210	0.221961	0.532085	0.478345	22418	1
GO:0010820	positive regulation of T cell chemotaxis	1/385	14/23210	0.208829	0.532085	0.478345	22418	1
GO:0010917	negative regulation of mitochondrial membrane potential	1/385	15/23210	0.221961	0.532085	0.478345	68867	1
GO:0010935	regulation of macrophage cytokine production	1/385	15/23210	0.221961	0.532085	0.478345	22418	1
GO:0014049	positive regulation of glutamate secretion	1/385	15/23210	0.221961	0.532085	0.478345	12424	1
GO:0014066	regulation of phosphatidylinositol 3-kinase signaling	3/385	96/23210	0.213565	0.532085	0.478345	228852/18212/93735	3
GO:0014706	striated muscle tissue development	10/385	449/23210	0.214428	0.532085	0.478345	18091/12292/15284/18505/12922/244810/22418/18175/268859/19091	10
GO:0015669	gas transport	1/385	15/23210	0.221961	0.532085	0.478345	76459	1
GO:0019184	nonribosomal peptide biosynthetic process	1/385	14/23210	0.208829	0.532085	0.478345	23887	1
GO:0019377	glycolipid catabolic process	1/385	15/23210	0.221961	0.532085	0.478345	18947	1
GO:0019755	one-carbon compound transport	1/385	14/23210	0.208829	0.532085	0.478345	76459	1
GO:0019886	antigen processing and presentation of exogenous peptide antigen via MHC class II	1/385	14/23210	0.208829	0.532085	0.478345	15001	1
GO:0021781	glial cell fate commitment	1/385	15/23210	0.221961	0.532085	0.478345	21349	1
GO:0030111	regulation of Wnt signaling pathway	7/385	292/23210	0.21289	0.532085	0.478345	18091/14734/195208/110648/72125/320343/22418	7
GO:0030308	negative regulation of cell growth	5/385	194/23210	0.220818	0.532085	0.478345	71839/14025/320027/14566/22418	5
GO:0030510	regulation of BMP signaling pathway	3/385	97/23210	0.21789	0.532085	0.478345	14734/74048/22418	3
GO:0031099	regeneration	4/385	145/23210	0.220912	0.532085	0.478345	17390/11535/21838/259277	4
GO:0031103	axon regeneration	2/385	51/23210	0.207271	0.532085	0.478345	17390/259277	2
GO:0031115	negative regulation of microtubule polymerization	1/385	15/23210	0.221961	0.532085	0.478345	22153	1
GO:0031915	positive regulation of synaptic plasticity	1/385	14/23210	0.208829	0.532085	0.478345	17395	1
GO:0031958	corticosteroid receptor signaling pathway	1/385	15/23210	0.221961	0.532085	0.478345	18212	1
GO:0032222	regulation of synaptic transmission, cholinergic	1/385	15/23210	0.221961	0.532085	0.478345	16773	1
GO:0032306	regulation of prostaglandin secretion	1/385	14/23210	0.208829	0.532085	0.478345	18429	1
GO:0032330	regulation of chondrocyte differentiation	2/385	50/23210	0.201204	0.532085	0.478345	15431/12161	2
GO:0032715	negative regulation of interleukin-6 production	2/385	50/23210	0.201204	0.532085	0.478345	50931/171285	2
GO:0032760	positive regulation of tumor necrosis factor production	3/385	98/23210	0.222234	0.532085	0.478345	257632/22418/171285	3
GO:0032769	negative regulation of monooxygenase activity	1/385	14/23210	0.208829	0.532085	0.478345	11847	1
GO:0033235	positive regulation of protein sumoylation	1/385	15/23210	0.221961	0.532085	0.478345	11624	1
GO:0033619	membrane protein proteolysis	2/385	51/23210	0.207271	0.532085	0.478345	19713/18761	2
GO:0033623	regulation of integrin activation	1/385	15/23210	0.221961	0.532085	0.478345	78473	1
GO:0034113	heterotypic cell-cell adhesion	2/385	53/23210	0.219459	0.532085	0.478345	21838/78473	2
GO:0034162	toll-like receptor 9 signaling pathway	1/385	15/23210	0.221961	0.532085	0.478345	171285	1
GO:0034397	telomere localization	1/385	14/23210	0.208829	0.532085	0.478345	74369	1
GO:0035092	sperm chromatin condensation	1/385	14/23210	0.208829	0.532085	0.478345	20957	1
GO:0035176	social behavior	2/385	53/23210	0.219459	0.532085	0.478345	56710/18429	2
GO:0035815	positive regulation of renal sodium excretion	1/385	14/23210	0.208829	0.532085	0.478345	18429	1
GO:0042033	chemokine biosynthetic process	1/385	15/23210	0.221961	0.532085	0.478345	22418	1
GO:0042095	interferon-gamma biosynthetic process	1/385	15/23210	0.221961	0.532085	0.478345	72049	1
GO:0042102	positive regulation of T cell proliferation	3/385	98/23210	0.222234	0.532085	0.478345	72049/18761/171285	3
GO:0042269	regulation of natural killer cell mediated cytotoxicity	2/385	53/23210	0.219459	0.532085	0.478345	21355/171285	2
GO:0042428	serotonin metabolic process	1/385	15/23210	0.221961	0.532085	0.478345	71816	1
GO:0042692	muscle cell differentiation	9/385	395/23210	0.211669	0.532085	0.478345	210933/18091/12292/18505/11535/244810/15227/18175/19091	9
GO:0042921	glucocorticoid receptor signaling pathway	1/385	14/23210	0.208829	0.532085	0.478345	18212	1
GO:0043116	negative regulation of vascular permeability	1/385	14/23210	0.208829	0.532085	0.478345	11535	1
GO:0043117	positive regulation of vascular permeability	1/385	15/23210	0.221961	0.532085	0.478345	12161	1
GO:0043249	erythrocyte maturation	1/385	15/23210	0.221961	0.532085	0.478345	21349	1
GO:0043488	regulation of mRNA stability	3/385	98/23210	0.222234	0.532085	0.478345	13164/75388/74645	3
GO:0043900	regulation of multi-organism process	9/385	391/23210	0.20368	0.532085	0.478345	18429/50528/11835/218454/257632/11847/665270/12161/171285	9
GO:0044058	regulation of digestive system process	2/385	51/23210	0.207271	0.532085	0.478345	18429/18387	2
GO:0045073	regulation of chemokine biosynthetic process	1/385	15/23210	0.221961	0.532085	0.478345	22418	1
GO:0045088	regulation of innate immune response	7/385	289/23210	0.20584	0.532085	0.478345	17390/21355/54396/257632/328833/22418/171285	7
GO:0045190	isotype switching	2/385	53/23210	0.219459	0.532085	0.478345	21939/50931	2
GO:0045591	positive regulation of regulatory T cell differentiation	1/385	14/23210	0.208829	0.532085	0.478345	74048	1
GO:0045647	negative regulation of erythrocyte differentiation	1/385	14/23210	0.208829	0.532085	0.478345	21349	1
GO:0045760	positive regulation of action potential	1/385	15/23210	0.221961	0.532085	0.478345	433809	1
GO:0045777	positive regulation of blood pressure	2/385	53/23210	0.219459	0.532085	0.478345	18429/12922	2
GO:0045938	positive regulation of circadian sleep/wake cycle, sleep	1/385	14/23210	0.208829	0.532085	0.478345	30044	1
GO:0046132	pyrimidine ribonucleoside biosynthetic process	1/385	14/23210	0.208829	0.532085	0.478345	75533	1
GO:0046134	pyrimidine nucleoside biosynthetic process	1/385	14/23210	0.208829	0.532085	0.478345	75533	1
GO:0046165	alcohol biosynthetic process	4/385	141/23210	0.207024	0.532085	0.478345	269437/227120/12161/19091	4
GO:0046330	positive regulation of JNK cascade	4/385	143/23210	0.213937	0.532085	0.478345	269016/93735/257632/22418	4
GO:0046888	negative regulation of hormone secretion	3/385	95/23210	0.209258	0.532085	0.478345	12919/12922/18387	3
GO:0048070	regulation of developmental pigmentation	1/385	15/23210	0.221961	0.532085	0.478345	223838	1
GO:0048537	mucosal-associated lymphoid tissue development	1/385	14/23210	0.208829	0.532085	0.478345	19713	1
GO:0048541	Peyer's patch development	1/385	14/23210	0.208829	0.532085	0.478345	19713	1
GO:0048662	negative regulation of smooth muscle cell proliferation	2/385	53/23210	0.219459	0.532085	0.478345	11815/19091	2
GO:0048672	positive regulation of collateral sprouting	1/385	14/23210	0.208829	0.532085	0.478345	14025	1
GO:0048681	negative regulation of axon regeneration	1/385	15/23210	0.221961	0.532085	0.478345	259277	1
GO:0048755	branching morphogenesis of a nerve	1/385	14/23210	0.208829	0.532085	0.478345	14025	1
GO:0050663	cytokine secretion	6/385	244/23210	0.220235	0.532085	0.478345	257632/11847/50931/22418/171285/16178	6
GO:0050819	negative regulation of coagulation	2/385	51/23210	0.207271	0.532085	0.478345	216350/19091	2
GO:0051127	positive regulation of actin nucleation	1/385	15/23210	0.221961	0.532085	0.478345	27385	1
GO:0051547	regulation of keratinocyte migration	1/385	15/23210	0.221961	0.532085	0.478345	17395	1
GO:0051703	intraspecies interaction between organisms	2/385	53/23210	0.219459	0.532085	0.478345	56710/18429	2
GO:0060180	female mating behavior	1/385	14/23210	0.208829	0.532085	0.478345	18429	1
GO:0060330	regulation of response to interferon-gamma	1/385	15/23210	0.221961	0.532085	0.478345	54396	1
GO:0060334	regulation of interferon-gamma-mediated signaling pathway	1/385	15/23210	0.221961	0.532085	0.478345	54396	1
GO:0060412	ventricular septum morphogenesis	2/385	51/23210	0.207271	0.532085	0.478345	18091/22418	2
GO:0060736	prostate gland growth	1/385	14/23210	0.208829	0.532085	0.478345	11835	1
GO:0060760	positive regulation of response to cytokine stimulus	2/385	51/23210	0.207271	0.532085	0.478345	54396/22418	2
GO:0060831	smoothened signaling pathway involved in dorsal/ventral neural tube patterning	1/385	14/23210	0.208829	0.532085	0.478345	240888	1
GO:0060968	regulation of gene silencing	3/385	94/23210	0.204971	0.532085	0.478345	360198/319154/319150	3
GO:0061041	regulation of wound healing	4/385	141/23210	0.207024	0.532085	0.478345	99439/216350/18761/19091	4
GO:0061307	cardiac neural crest cell differentiation involved in heart development	1/385	15/23210	0.221961	0.532085	0.478345	15111	1
GO:0061308	cardiac neural crest cell development involved in heart development	1/385	14/23210	0.208829	0.532085	0.478345	15111	1
GO:0061430	bone trabecula morphogenesis	1/385	15/23210	0.221961	0.532085	0.478345	17390	1
GO:0070227	lymphocyte apoptotic process	3/385	98/23210	0.222234	0.532085	0.478345	11847/22418/18761	3
GO:0070234	positive regulation of T cell apoptotic process	1/385	15/23210	0.221961	0.532085	0.478345	22418	1
GO:0070307	lens fiber cell development	1/385	15/23210	0.221961	0.532085	0.478345	12954	1
GO:0070593	dendrite self-avoidance	1/385	15/23210	0.221961	0.532085	0.478345	319504	1
GO:0070665	positive regulation of leukocyte proliferation	4/385	145/23210	0.220912	0.532085	0.478345	21939/72049/18761/171285	4
GO:0071280	cellular response to copper ion	1/385	15/23210	0.221961	0.532085	0.478345	11979	1
GO:0071427	mRNA-containing ribonucleoprotein complex export from nucleus	2/385	50/23210	0.201204	0.532085	0.478345	245610/83454	2
GO:0071715	icosanoid transport	2/385	53/23210	0.219459	0.532085	0.478345	18429/26970	2
GO:0072074	kidney mesenchyme development	1/385	15/23210	0.221961	0.532085	0.478345	18504	1
GO:0072080	nephron tubule development	3/385	98/23210	0.222234	0.532085	0.478345	15431/18504/14734	3
GO:0072132	mesenchyme morphogenesis	2/385	51/23210	0.207271	0.532085	0.478345	15227/22418	2
GO:0072283	metanephric renal vesicle morphogenesis	1/385	15/23210	0.221961	0.532085	0.478345	18504	1
GO:0072498	embryonic skeletal joint development	1/385	15/23210	0.221961	0.532085	0.478345	15431	1
GO:0072676	lymphocyte migration	3/385	97/23210	0.21789	0.532085	0.478345	11815/50931/22418	3
GO:0090178	regulation of establishment of planar polarity involved in neural tube closure	1/385	15/23210	0.221961	0.532085	0.478345	22418	1
GO:0090179	planar cell polarity pathway involved in neural tube closure	1/385	14/23210	0.208829	0.532085	0.478345	22418	1
GO:0090331	negative regulation of platelet aggregation	1/385	14/23210	0.208829	0.532085	0.478345	19091	1
GO:0098911	regulation of ventricular cardiac muscle cell action potential	1/385	14/23210	0.208829	0.532085	0.478345	433809	1
GO:0099550	trans-synaptic signaling, modulating synaptic transmission	1/385	14/23210	0.208829	0.532085	0.478345	18212	1
GO:1900047	negative regulation of hemostasis	2/385	50/23210	0.201204	0.532085	0.478345	216350/19091	2
GO:1901317	regulation of flagellated sperm motility	1/385	15/23210	0.221961	0.532085	0.478345	56746	1
GO:1901342	regulation of vasculature development	8/385	341/23210	0.207465	0.532085	0.478345	21939/228852/210933/17395/11504/12922/11535/22418	8
GO:1901571	fatty acid derivative transport	2/385	53/23210	0.219459	0.532085	0.478345	18429/26970	2
GO:1902043	positive regulation of extrinsic apoptotic signaling pathway via death domain receptors	1/385	15/23210	0.221961	0.532085	0.478345	17153	1
GO:1902105	regulation of leukocyte differentiation	7/385	294/23210	0.217639	0.532085	0.478345	15001/269023/15284/56492/74048/21349/22780	7
GO:1902930	regulation of alcohol biosynthetic process	2/385	50/23210	0.201204	0.532085	0.478345	12161/19091	2
GO:1902931	negative regulation of alcohol biosynthetic process	1/385	14/23210	0.208829	0.532085	0.478345	19091	1
GO:1903430	negative regulation of cell maturation	1/385	14/23210	0.208829	0.532085	0.478345	14025	1
GO:1903729	regulation of plasma membrane organization	1/385	15/23210	0.221961	0.532085	0.478345	11835	1
GO:1903818	positive regulation of voltage-gated potassium channel activity	1/385	15/23210	0.221961	0.532085	0.478345	433809	1
GO:1905952	regulation of lipid localization	4/385	145/23210	0.220912	0.532085	0.478345	18429/50769/14566/12161	4
GO:2000095	regulation of Wnt signaling pathway, planar cell polarity pathway	1/385	15/23210	0.221961	0.532085	0.478345	14734	1
GO:2000194	regulation of female gonad development	1/385	15/23210	0.221961	0.532085	0.478345	14566	1
GO:2000811	negative regulation of anoikis	1/385	15/23210	0.221961	0.532085	0.478345	18212	1
GO:2001212	regulation of vasculogenesis	1/385	14/23210	0.208829	0.532085	0.478345	11535	1
GO:2001222	regulation of neuron migration	2/385	52/23210	0.213356	0.532085	0.478345	18096/218194	2
GO:2001241	positive regulation of extrinsic apoptotic signaling pathway in absence of ligand	1/385	15/23210	0.221961	0.532085	0.478345	19713	1
GO:2001256	regulation of store-operated calcium entry	1/385	15/23210	0.221961	0.532085	0.478345	319984	1
GO:2001267	regulation of cysteine-type endopeptidase activity involved in apoptotic signaling pathway	1/385	15/23210	0.221961	0.532085	0.478345	17395	1
GO:0003205	cardiac chamber development	5/385	195/23210	0.223818	0.534913	0.480887	18091/11504/15227/22418/15111	5
GO:0048638	regulation of developmental growth	9/385	401/23210	0.223884	0.534913	0.480887	18096/50769/18091/11835/107585/15284/14025/320027/22418	9
GO:0051783	regulation of nuclear division	5/385	195/23210	0.223818	0.534913	0.480887	13164/66991/57746/22418/241764	5
GO:0072006	nephron development	4/385	146/23210	0.224422	0.535823	0.481706	15431/18504/14734/19713	4
GO:0001578	microtubule bundle formation	3/385	100/23210	0.230972	0.536431	0.482252	75564/73293/227058	3
GO:0001667	ameboidal-type cell migration	9/385	406/23210	0.234264	0.536431	0.482252	21939/17395/19713/18505/216285/17293/22418/19279/15111	9
GO:0002064	epithelial cell development	6/385	247/23210	0.228223	0.536431	0.482252	228852/12954/11835/15375/22418/12161	6
GO:0002070	epithelial cell maturation	1/385	16/23210	0.234875	0.536431	0.482252	15375	1
GO:0002281	macrophage activation involved in immune response	1/385	16/23210	0.234875	0.536431	0.482252	171285	1
GO:0002467	germinal center formation	1/385	16/23210	0.234875	0.536431	0.482252	72049	1
GO:0002715	regulation of natural killer cell mediated immunity	2/385	54/23210	0.225575	0.536431	0.482252	21355/171285	2
GO:0002739	regulation of cytokine secretion involved in immune response	1/385	16/23210	0.234875	0.536431	0.482252	22418	1
GO:0002830	positive regulation of type 2 immune response	1/385	16/23210	0.234875	0.536431	0.482252	257632	1
GO:0002831	regulation of response to biotic stimulus	4/385	147/23210	0.227947	0.536431	0.482252	257632/11847/12161/171285	4
GO:0003161	cardiac conduction system development	1/385	16/23210	0.234875	0.536431	0.482252	18091	1
GO:0003222	ventricular trabecula myocardium morphogenesis	1/385	16/23210	0.234875	0.536431	0.482252	18091	1
GO:0003231	cardiac ventricle development	4/385	148/23210	0.231485	0.536431	0.482252	18091/15227/22418/15111	4
GO:0006044	N-acetylglucosamine metabolic process	1/385	16/23210	0.234875	0.536431	0.482252	60322	1
GO:0006359	regulation of transcription by RNA polymerase III	1/385	16/23210	0.234875	0.536431	0.482252	11835	1
GO:0006821	chloride transport	3/385	99/23210	0.226595	0.536431	0.482252	14394/320091/23844	3
GO:0006825	copper ion transport	1/385	16/23210	0.234875	0.536431	0.482252	11979	1
GO:0006828	manganese ion transport	1/385	16/23210	0.234875	0.536431	0.482252	22063	1
GO:0006968	cellular defense response	1/385	16/23210	0.234875	0.536431	0.482252	18947	1
GO:0007519	skeletal muscle tissue development	5/385	197/23210	0.229856	0.536431	0.482252	12292/15284/18505/12922/268859	5
GO:0007528	neuromuscular junction development	2/385	55/23210	0.231704	0.536431	0.482252	12292/18212	2
GO:0007568	aging	6/385	247/23210	0.228223	0.536431	0.482252	11815/17390/50769/17395/93735/11847	6
GO:0009081	branched-chain amino acid metabolic process	1/385	16/23210	0.234875	0.536431	0.482252	208982	1
GO:0009147	pyrimidine nucleoside triphosphate metabolic process	1/385	16/23210	0.234875	0.536431	0.482252	75533	1
GO:0009218	pyrimidine ribonucleotide metabolic process	1/385	16/23210	0.234875	0.536431	0.482252	75533	1
GO:0010665	regulation of cardiac muscle cell apoptotic process	2/385	55/23210	0.231704	0.536431	0.482252	18091/15111	2
GO:0016540	protein autoprocessing	1/385	16/23210	0.234875	0.536431	0.482252	50528	1
GO:0030199	collagen fibril organization	2/385	54/23210	0.225575	0.536431	0.482252	69675/210719	2
GO:0030238	male sex determination	1/385	16/23210	0.234875	0.536431	0.482252	11835	1
GO:0031343	positive regulation of cell killing	3/385	100/23210	0.230972	0.536431	0.482252	15039/21355/15013	3
GO:0032350	regulation of hormone metabolic process	2/385	54/23210	0.225575	0.536431	0.482252	12161/19091	2
GO:0032570	response to progesterone	1/385	16/23210	0.234875	0.536431	0.482252	18429	1
GO:0032653	regulation of interleukin-10 production	2/385	55/23210	0.231704	0.536431	0.482252	74048/257632	2
GO:0032655	regulation of interleukin-12 production	2/385	55/23210	0.231704	0.536431	0.482252	21939/257632	2
GO:0032755	positive regulation of interleukin-6 production	3/385	99/23210	0.226595	0.536431	0.482252	12922/257632/22418	3
GO:0033631	cell-cell adhesion mediated by integrin	1/385	16/23210	0.234875	0.536431	0.482252	78473	1
GO:0034134	toll-like receptor 2 signaling pathway	1/385	16/23210	0.234875	0.536431	0.482252	257632	1
GO:0036035	osteoclast development	1/385	16/23210	0.234875	0.536431	0.482252	56492	1
GO:0042113	B cell activation	9/385	405/23210	0.232174	0.536431	0.482252	21939/14025/72049/257632/243958/12902/50931/22780/69816	9
GO:0042640	anagen	1/385	16/23210	0.234875	0.536431	0.482252	22418	1
GO:0042659	regulation of cell fate specification	1/385	16/23210	0.234875	0.536431	0.482252	11835	1
GO:0043030	regulation of macrophage activation	2/385	54/23210	0.225575	0.536431	0.482252	22418/171285	2
GO:0043374	CD8-positive, alpha-beta T cell differentiation	1/385	16/23210	0.234875	0.536431	0.482252	18503	1
GO:0045779	negative regulation of bone resorption	1/385	16/23210	0.234875	0.536431	0.482252	56492	1
GO:0045861	negative regulation of proteolysis	8/385	349/23210	0.224939	0.536431	0.482252	18504/11752/209378/12954/14734/17395/20708/16178	8
GO:0050657	nucleic acid transport	4/385	148/23210	0.231485	0.536431	0.482252	245610/74013/12877/83454	4
GO:0050658	RNA transport	4/385	148/23210	0.231485	0.536431	0.482252	245610/74013/12877/83454	4
GO:0050806	positive regulation of synaptic transmission	8/385	350/23210	0.22716	0.536431	0.482252	18429/140723/54377/12922/18212/16773/19418/56839	8
GO:0055013	cardiac muscle cell development	3/385	100/23210	0.230972	0.536431	0.482252	18091/18175/19091	3
GO:0055067	monovalent inorganic cation homeostasis	4/385	148/23210	0.231485	0.536431	0.482252	18429/76459/11944/192113	4
GO:0055070	copper ion homeostasis	1/385	16/23210	0.234875	0.536431	0.482252	11979	1
GO:0060026	convergent extension	1/385	16/23210	0.234875	0.536431	0.482252	22418	1
GO:0060192	negative regulation of lipase activity	1/385	16/23210	0.234875	0.536431	0.482252	11752	1
GO:0060579	ventral spinal cord interneuron fate commitment	1/385	16/23210	0.234875	0.536431	0.482252	18096	1
GO:0060581	cell fate commitment involved in pattern specification	1/385	16/23210	0.234875	0.536431	0.482252	18096	1
GO:0060993	kidney morphogenesis	3/385	99/23210	0.226595	0.536431	0.482252	15431/18504/14734	3
GO:0070262	peptidyl-serine dephosphorylation	1/385	16/23210	0.234875	0.536431	0.482252	228852	1
GO:0090177	establishment of planar polarity involved in neural tube closure	1/385	16/23210	0.234875	0.536431	0.482252	22418	1
GO:1901160	primary amino compound metabolic process	1/385	16/23210	0.234875	0.536431	0.482252	71816	1
GO:1902337	regulation of apoptotic process involved in morphogenesis	1/385	16/23210	0.234875	0.536431	0.482252	18504	1
GO:1903539	protein localization to postsynaptic membrane	2/385	55/23210	0.231704	0.536431	0.482252	26414/56839	2
GO:1903557	positive regulation of tumor necrosis factor superfamily cytokine production	3/385	99/23210	0.226595	0.536431	0.482252	257632/22418/171285	3
GO:1903779	regulation of cardiac conduction	1/385	16/23210	0.234875	0.536431	0.482252	18091	1
GO:2000479	regulation of cAMP-dependent protein kinase activity	1/385	16/23210	0.234875	0.536431	0.482252	18767	1
GO:2001053	regulation of mesenchymal cell apoptotic process	1/385	16/23210	0.234875	0.536431	0.482252	18504	1
GO:0031532	actin cytoskeleton reorganization	3/385	101/23210	0.235365	0.536832	0.482613	27260/218194/18003	3
GO:0090263	positive regulation of canonical Wnt signaling pathway	3/385	101/23210	0.235365	0.536832	0.482613	14734/110648/320343	3
GO:0000018	regulation of DNA recombination	3/385	103/23210	0.244193	0.536878	0.482653	21939/245109/50931	3
GO:0000966	RNA 5'-end processing	1/385	17/23210	0.247575	0.536878	0.482653	57746	1
GO:0001736	establishment of planar polarity	2/385	57/23210	0.243991	0.536878	0.482653	14734/22418	2
GO:0001967	suckling behavior	1/385	17/23210	0.247575	0.536878	0.482653	15111	1
GO:0002011	morphogenesis of an epithelial sheet	2/385	58/23210	0.250145	0.536878	0.482653	103889/22418	2
GO:0002024	diet induced thermogenesis	1/385	17/23210	0.247575	0.536878	0.482653	12164	1
GO:0002098	tRNA wobble uridine modification	1/385	17/23210	0.247575	0.536878	0.482653	319582	1
GO:0002367	cytokine production involved in immune response	3/385	102/23210	0.239772	0.536878	0.482653	74048/257632/22418	3
GO:0002922	positive regulation of humoral immune response	1/385	17/23210	0.247575	0.536878	0.482653	257632	1
GO:0006614	SRP-dependent cotranslational protein targeting to membrane	1/385	17/23210	0.247575	0.536878	0.482653	229801	1
GO:0006865	amino acid transport	4/385	150/23210	0.238603	0.536878	0.482653	12424/18212/11847/19091	4
GO:0007164	establishment of tissue polarity	2/385	58/23210	0.250145	0.536878	0.482653	14734/22418	2
GO:0007178	transmembrane receptor protein serine/threonine kinase signaling pathway	8/385	357/23210	0.242928	0.536878	0.482653	18091/14734/74048/14566/12164/22418/12161/72693	8
GO:0007254	JNK cascade	5/385	202/23210	0.24515	0.536878	0.482653	269016/93735/257632/26414/22418	5
GO:0007350	blastoderm segmentation	1/385	17/23210	0.247575	0.536878	0.482653	22418	1
GO:0007588	excretion	2/385	56/23210	0.237844	0.536878	0.482653	18429/12922	2
GO:0007618	mating	2/385	56/23210	0.237844	0.536878	0.482653	18429/11835	2
GO:0007626	locomotory behavior	6/385	254/23210	0.24721	0.536878	0.482653	110648/15416/21349/26414/12661/18387	6
GO:0008217	regulation of blood pressure	5/385	200/23210	0.238999	0.536878	0.482653	18429/11835/12310/12922/11535	5
GO:0008333	endosome to lysosome transport	2/385	56/23210	0.237844	0.536878	0.482653	140723/54377	2
GO:0009408	response to heat	3/385	103/23210	0.244193	0.536878	0.482653	12310/245525/228139	3
GO:0010522	regulation of calcium ion transport into cytosol	3/385	102/23210	0.239772	0.536878	0.482653	22063/56746/21838	3
GO:0010656	negative regulation of muscle cell apoptotic process	2/385	58/23210	0.250145	0.536878	0.482653	18091/15111	2
GO:0010662	regulation of striated muscle cell apoptotic process	2/385	58/23210	0.250145	0.536878	0.482653	18091/15111	2
GO:0010919	regulation of inositol phosphate biosynthetic process	1/385	17/23210	0.247575	0.536878	0.482653	19091	1
GO:0010934	macrophage cytokine production	1/385	17/23210	0.247575	0.536878	0.482653	22418	1
GO:0016447	somatic recombination of immunoglobulin gene segments	2/385	58/23210	0.250145	0.536878	0.482653	21939/50931	2
GO:0030178	negative regulation of Wnt signaling pathway	4/385	151/23210	0.242181	0.536878	0.482653	18091/14734/72125/22418	4
GO:0030260	entry into host cell	2/385	58/23210	0.250145	0.536878	0.482653	50528/17951	2
GO:0030277	maintenance of gastrointestinal epithelium	1/385	17/23210	0.247575	0.536878	0.482653	257632	1
GO:0030518	intracellular steroid hormone receptor signaling pathway	3/385	104/23210	0.248627	0.536878	0.482653	11835/15375/18212	3
GO:0030522	intracellular receptor signaling pathway	5/385	199/23210	0.23594	0.536878	0.482653	11835/54396/15375/18212/257632	5
GO:0032305	positive regulation of icosanoid secretion	1/385	17/23210	0.247575	0.536878	0.482653	18429	1
GO:0032310	prostaglandin secretion	1/385	17/23210	0.247575	0.536878	0.482653	18429	1
GO:0032615	interleukin-12 production	2/385	58/23210	0.250145	0.536878	0.482653	21939/257632	2
GO:0032835	glomerulus development	2/385	58/23210	0.250145	0.536878	0.482653	18504/19713	2
GO:0035020	regulation of Rac protein signal transduction	1/385	17/23210	0.247575	0.536878	0.482653	106952	1
GO:0035567	non-canonical Wnt signaling pathway	2/385	56/23210	0.237844	0.536878	0.482653	14734/22418	2
GO:0036065	fucosylation	1/385	17/23210	0.247575	0.536878	0.482653	56546	1
GO:0042074	cell migration involved in gastrulation	1/385	17/23210	0.247575	0.536878	0.482653	22418	1
GO:0042135	neurotransmitter catabolic process	1/385	17/23210	0.247575	0.536878	0.482653	170952	1
GO:0042596	fear response	2/385	56/23210	0.237844	0.536878	0.482653	56710/12424	2
GO:0042743	hydrogen peroxide metabolic process	2/385	56/23210	0.237844	0.536878	0.482653	69675/99439	2
GO:0043281	regulation of cysteine-type endopeptidase activity involved in apoptotic process	5/385	201/23210	0.242069	0.536878	0.482653	18504/12954/17395/19713/12424	5
GO:0043330	response to exogenous dsRNA	2/385	58/23210	0.250145	0.536878	0.482653	74013/257632	2
GO:0044409	entry into host	2/385	58/23210	0.250145	0.536878	0.482653	50528/17951	2
GO:0045026	plasma membrane fusion	1/385	17/23210	0.247575	0.536878	0.482653	66712	1
GO:0045064	T-helper 2 cell differentiation	1/385	17/23210	0.247575	0.536878	0.482653	15284	1
GO:0045580	regulation of T cell differentiation	4/385	150/23210	0.238603	0.536878	0.482653	15001/269023/15284/74048	4
GO:0045603	positive regulation of endothelial cell differentiation	1/385	17/23210	0.247575	0.536878	0.482653	12161	1
GO:0045620	negative regulation of lymphocyte differentiation	2/385	56/23210	0.237844	0.536878	0.482653	269023/15284	2
GO:0045653	negative regulation of megakaryocyte differentiation	1/385	17/23210	0.247575	0.536878	0.482653	326620	1
GO:0045793	positive regulation of cell size	1/385	17/23210	0.247575	0.536878	0.482653	19713	1
GO:0045989	positive regulation of striated muscle contraction	1/385	17/23210	0.247575	0.536878	0.482653	433809	1
GO:0046849	bone remodeling	3/385	102/23210	0.239772	0.536878	0.482653	56492/93735/15551	3
GO:0048368	lateral mesoderm development	1/385	17/23210	0.247575	0.536878	0.482653	15227	1
GO:0048538	thymus development	2/385	56/23210	0.237844	0.536878	0.482653	18503/15111	2
GO:0048736	appendage development	5/385	201/23210	0.242069	0.536878	0.482653	15431/14734/216285/22418/15111	5
GO:0048853	forebrain morphogenesis	1/385	17/23210	0.247575	0.536878	0.482653	22418	1
GO:0050665	hydrogen peroxide biosynthetic process	1/385	17/23210	0.247575	0.536878	0.482653	99439	1
GO:0050755	chemokine metabolic process	1/385	17/23210	0.247575	0.536878	0.482653	22418	1
GO:0050867	positive regulation of cell activation	10/385	461/23210	0.237671	0.536878	0.482653	21939/15284/74048/72049/257632/56746/21838/22418/18761/171285	10
GO:0051187	cofactor catabolic process	2/385	58/23210	0.250145	0.536878	0.482653	69675/23887	2
GO:0051236	establishment of RNA localization	4/385	151/23210	0.242181	0.536878	0.482653	245610/74013/12877/83454	4
GO:0051806	entry into cell of other organism involved in symbiotic interaction	2/385	58/23210	0.250145	0.536878	0.482653	50528/17951	2
GO:0051828	entry into other organism involved in symbiotic interaction	2/385	58/23210	0.250145	0.536878	0.482653	50528/17951	2
GO:0051893	regulation of focal adhesion assembly	2/385	57/23210	0.243991	0.536878	0.482653	11815/21838	2
GO:0051895	negative regulation of focal adhesion assembly	1/385	17/23210	0.247575	0.536878	0.482653	11815	1
GO:0051897	positive regulation of protein kinase B signaling	3/385	102/23210	0.239772	0.536878	0.482653	17199/19713/104943	3
GO:0055012	ventricular cardiac muscle cell differentiation	1/385	17/23210	0.247575	0.536878	0.482653	18091	1
GO:0060046	regulation of acrosome reaction	1/385	17/23210	0.247575	0.536878	0.482653	665270	1
GO:0060173	limb development	5/385	201/23210	0.242069	0.536878	0.482653	15431/14734/216285/22418/15111	5
GO:0060413	atrial septum morphogenesis	1/385	17/23210	0.247575	0.536878	0.482653	18091	1
GO:0060644	mammary gland epithelial cell differentiation	1/385	17/23210	0.247575	0.536878	0.482653	15227	1
GO:0060973	cell migration involved in heart development	1/385	17/23210	0.247575	0.536878	0.482653	15111	1
GO:0061179	negative regulation of insulin secretion involved in cellular response to glucose stimulus	1/385	17/23210	0.247575	0.536878	0.482653	12922	1
GO:0061326	renal tubule development	3/385	104/23210	0.248627	0.536878	0.482653	15431/18504/14734	3
GO:0070243	regulation of thymocyte apoptotic process	1/385	17/23210	0.247575	0.536878	0.482653	22418	1
GO:0071625	vocalization behavior	1/385	17/23210	0.247575	0.536878	0.482653	56710	1
GO:0072234	metanephric nephron tubule development	1/385	17/23210	0.247575	0.536878	0.482653	18504	1
GO:0072665	protein localization to vacuole	2/385	58/23210	0.250145	0.536878	0.482653	140723/54377	2
GO:0090109	regulation of cell-substrate junction assembly	2/385	57/23210	0.243991	0.536878	0.482653	11815/21838	2
GO:0097152	mesenchymal cell apoptotic process	1/385	17/23210	0.247575	0.536878	0.482653	18504	1
GO:0099171	presynaptic modulation of chemical synaptic transmission	1/385	17/23210	0.247575	0.536878	0.482653	15551	1
GO:0140131	positive regulation of lymphocyte chemotaxis	1/385	17/23210	0.247575	0.536878	0.482653	22418	1
GO:1900363	regulation of mRNA polyadenylation	1/385	17/23210	0.247575	0.536878	0.482653	12877	1
GO:1902106	negative regulation of leukocyte differentiation	3/385	102/23210	0.239772	0.536878	0.482653	269023/15284/56492	3
GO:1902176	negative regulation of oxidative stress-induced intrinsic apoptotic signaling pathway	1/385	17/23210	0.247575	0.536878	0.482653	75533	1
GO:1903311	regulation of mRNA metabolic process	6/385	253/23210	0.244469	0.536878	0.482653	13164/75388/74645/12877/268859/170771	6
GO:1903510	mucopolysaccharide metabolic process	2/385	58/23210	0.250145	0.536878	0.482653	60322/209378	2
GO:1904355	positive regulation of telomere capping	1/385	17/23210	0.247575	0.536878	0.482653	18761	1
GO:1904748	regulation of apoptotic process involved in development	1/385	17/23210	0.247575	0.536878	0.482653	18504	1
GO:1905331	negative regulation of morphogenesis of an epithelium	1/385	17/23210	0.247575	0.536878	0.482653	22418	1
GO:2001185	regulation of CD8-positive, alpha-beta T cell activation	1/385	17/23210	0.247575	0.536878	0.482653	74048	1
GO:1904018	positive regulation of vasculature development	5/385	204/23210	0.251342	0.539107	0.484658	21939/228852/17395/11535/22418	5
GO:0048167	regulation of synaptic plasticity	8/385	361/23210	0.252099	0.540393	0.485814	319984/211134/17395/12877/12922/18212/19418/228139	8
GO:0001675	acrosome assembly	1/385	18/23210	0.260065	0.540525	0.485933	67652	1
GO:0001710	mesodermal cell fate commitment	1/385	18/23210	0.260065	0.540525	0.485933	18504	1
GO:0006613	cotranslational protein targeting to membrane	1/385	18/23210	0.260065	0.540525	0.485933	229801	1
GO:0006700	C21-steroid hormone biosynthetic process	1/385	18/23210	0.260065	0.540525	0.485933	12161	1
GO:0006749	glutathione metabolic process	2/385	59/23210	0.256303	0.540525	0.485933	100042314/23887	2
GO:0008306	associative learning	3/385	105/23210	0.253074	0.540525	0.485933	195208/12424/18387	3
GO:0010002	cardioblast differentiation	1/385	18/23210	0.260065	0.540525	0.485933	18091	1
GO:0010659	cardiac muscle cell apoptotic process	2/385	59/23210	0.256303	0.540525	0.485933	18091/15111	2
GO:0010832	negative regulation of myotube differentiation	1/385	18/23210	0.260065	0.540525	0.485933	18091	1
GO:0014897	striated muscle hypertrophy	3/385	105/23210	0.253074	0.540525	0.485933	11835/15111/19091	3
GO:0015872	dopamine transport	2/385	59/23210	0.256303	0.540525	0.485933	18387/15551	2
GO:0016241	regulation of macroautophagy	3/385	105/23210	0.253074	0.540525	0.485933	211134/54396/257632	3
GO:0017121	phospholipid scrambling	1/385	18/23210	0.260065	0.540525	0.485933	320091	1
GO:0021514	ventral spinal cord interneuron differentiation	1/385	18/23210	0.260065	0.540525	0.485933	18096	1
GO:0021542	dentate gyrus development	1/385	18/23210	0.260065	0.540525	0.485933	110648	1
GO:0021783	preganglionic parasympathetic fiber development	1/385	18/23210	0.260065	0.540525	0.485933	103889	1
GO:0030540	female genitalia development	1/385	18/23210	0.260065	0.540525	0.485933	22418	1
GO:0031281	positive regulation of cyclase activity	1/385	18/23210	0.260065	0.540525	0.485933	14913	1
GO:0032613	interleukin-10 production	2/385	59/23210	0.256303	0.540525	0.485933	74048/257632	2
GO:0033574	response to testosterone	1/385	18/23210	0.260065	0.540525	0.485933	11835	1
GO:0033604	negative regulation of catecholamine secretion	1/385	18/23210	0.260065	0.540525	0.485933	12922	1
GO:0034138	toll-like receptor 3 signaling pathway	1/385	18/23210	0.260065	0.540525	0.485933	171285	1
GO:0034754	cellular hormone metabolic process	3/385	105/23210	0.253074	0.540525	0.485933	11535/665270/12161	3
GO:0036158	outer dynein arm assembly	1/385	18/23210	0.260065	0.540525	0.485933	73293	1
GO:0042098	T cell proliferation	5/385	205/23210	0.254452	0.540525	0.485933	74048/72049/11847/18761/171285	5
GO:0042249	establishment of planar polarity of embryonic epithelium	1/385	18/23210	0.260065	0.540525	0.485933	22418	1
GO:0042447	hormone catabolic process	1/385	18/23210	0.260065	0.540525	0.485933	107585	1
GO:0042754	negative regulation of circadian rhythm	1/385	18/23210	0.260065	0.540525	0.485933	57746	1
GO:0045446	endothelial cell differentiation	3/385	106/23210	0.257531	0.540525	0.485933	228852/15413/12161	3
GO:0045837	negative regulation of membrane potential	1/385	18/23210	0.260065	0.540525	0.485933	68867	1
GO:0045926	negative regulation of growth	6/385	258/23210	0.258259	0.540525	0.485933	71839/14734/14025/320027/14566/22418	6
GO:0046851	negative regulation of bone remodeling	1/385	18/23210	0.260065	0.540525	0.485933	56492	1
GO:0048268	clathrin coat assembly	1/385	18/23210	0.260065	0.540525	0.485933	18197	1
GO:0050961	detection of temperature stimulus involved in sensory perception	1/385	18/23210	0.260065	0.540525	0.485933	12310	1
GO:0050965	detection of temperature stimulus involved in sensory perception of pain	1/385	18/23210	0.260065	0.540525	0.485933	12310	1
GO:0051896	regulation of protein kinase B signaling	4/385	155/23210	0.25661	0.540525	0.485933	17199/19713/18212/104943	4
GO:0055006	cardiac cell development	3/385	106/23210	0.257531	0.540525	0.485933	18091/18175/19091	3
GO:0060537	muscle tissue development	10/385	472/23210	0.259753	0.540525	0.485933	18091/12292/15284/18505/12922/244810/22418/18175/268859/19091	10
GO:0060538	skeletal muscle organ development	5/385	206/23210	0.257573	0.540525	0.485933	12292/15284/18505/12922/268859	5
GO:0060711	labyrinthine layer development	2/385	59/23210	0.256303	0.540525	0.485933	11535/13984	2
GO:0060712	spongiotrophoblast layer development	1/385	18/23210	0.260065	0.540525	0.485933	11535	1
GO:0060850	regulation of transcription involved in cell fate commitment	1/385	18/23210	0.260065	0.540525	0.485933	18096	1
GO:0072077	renal vesicle morphogenesis	1/385	18/23210	0.260065	0.540525	0.485933	18504	1
GO:0086011	membrane repolarization during action potential	1/385	18/23210	0.260065	0.540525	0.485933	433809	1
GO:0097091	synaptic vesicle clustering	1/385	18/23210	0.260065	0.540525	0.485933	219228	1
GO:0098813	nuclear chromosome segregation	6/385	258/23210	0.258259	0.540525	0.485933	75828/66991/12877/20957/240697/74369	6
GO:1903532	positive regulation of secretion by cell	10/385	472/23210	0.259753	0.540525	0.485933	18429/18096/12424/12922/257632/22418/18761/12161/18387/171285	10
GO:1904706	negative regulation of vascular smooth muscle cell proliferation	1/385	18/23210	0.260065	0.540525	0.485933	19091	1
GO:2000846	regulation of corticosteroid hormone secretion	1/385	18/23210	0.260065	0.540525	0.485933	12161	1
GO:2001238	positive regulation of extrinsic apoptotic signaling pathway	2/385	59/23210	0.256303	0.540525	0.485933	17153/19713	2
GO:0055001	muscle cell development	5/385	207/23210	0.260702	0.541519	0.486826	18091/12292/11535/18175/19091	5
GO:0001836	release of cytochrome c from mitochondria	2/385	60/23210	0.262464	0.542542	0.487746	17395/12424	2
GO:0006446	regulation of translational initiation	2/385	60/23210	0.262464	0.542542	0.487746	13164/75388	2
GO:0014074	response to purine-containing compound	3/385	107/23210	0.262	0.542542	0.487746	12919/99439/228139	3
GO:0014896	muscle hypertrophy	3/385	107/23210	0.262	0.542542	0.487746	11835/15111/19091	3
GO:0043487	regulation of RNA stability	3/385	107/23210	0.262	0.542542	0.487746	13164/75388/74645	3
GO:0045744	negative regulation of G protein-coupled receptor signaling pathway	2/385	60/23210	0.262464	0.542542	0.487746	11535/15551	2
GO:0045776	negative regulation of blood pressure	2/385	60/23210	0.262464	0.542542	0.487746	18429/12310	2
GO:0045824	negative regulation of innate immune response	2/385	60/23210	0.262464	0.542542	0.487746	21355/171285	2
GO:0016458	gene silencing	6/385	260/23210	0.263833	0.543844	0.488916	360198/83561/57746/83456/319154/319150	6
GO:0048015	phosphatidylinositol-mediated signaling	4/385	157/23210	0.263889	0.543844	0.488916	269437/228852/18212/93735	4
GO:0048588	developmental cell growth	6/385	260/23210	0.263833	0.543844	0.488916	18096/14025/320027/14566/22418/19091	6
GO:0048738	cardiac muscle tissue development	6/385	260/23210	0.263833	0.543844	0.488916	18091/18505/244810/22418/18175/19091	6
GO:0060402	calcium ion transport into cytosol	4/385	157/23210	0.263889	0.543844	0.488916	269437/22063/56746/21838	4
GO:0001959	regulation of cytokine-mediated signaling pathway	3/385	108/23210	0.266478	0.545815	0.490688	54396/22418/16178	3
GO:0002043	blood vessel endothelial cell proliferation involved in sprouting angiogenesis	1/385	19/23210	0.272349	0.545815	0.490688	228852	1
GO:0002495	antigen processing and presentation of peptide antigen via MHC class II	1/385	19/23210	0.272349	0.545815	0.490688	15001	1
GO:0002643	regulation of tolerance induction	1/385	19/23210	0.272349	0.545815	0.490688	171285	1
GO:0003214	cardiac left ventricle morphogenesis	1/385	19/23210	0.272349	0.545815	0.490688	15227	1
GO:0006595	polyamine metabolic process	1/385	19/23210	0.272349	0.545815	0.490688	100041585	1
GO:0008209	androgen metabolic process	1/385	19/23210	0.272349	0.545815	0.490688	11535	1
GO:0008361	regulation of cell size	5/385	209/23210	0.266987	0.545815	0.490688	18096/19713/14025/320027/22418	5
GO:0009074	aromatic amino acid family catabolic process	1/385	19/23210	0.272349	0.545815	0.490688	15186	1
GO:0009755	hormone-mediated signaling pathway	4/385	158/23210	0.267543	0.545815	0.490688	11835/15375/12919/18212	4
GO:0010544	negative regulation of platelet activation	1/385	19/23210	0.272349	0.545815	0.490688	19091	1
GO:0010818	T cell chemotaxis	1/385	19/23210	0.272349	0.545815	0.490688	22418	1
GO:0030220	platelet formation	1/385	19/23210	0.272349	0.545815	0.490688	21349	1
GO:0031664	regulation of lipopolysaccharide-mediated signaling pathway	1/385	19/23210	0.272349	0.545815	0.490688	12161	1
GO:0032092	positive regulation of protein binding	3/385	109/23210	0.270965	0.545815	0.490688	17395/227120/22418	3
GO:0032656	regulation of interleukin-13 production	1/385	19/23210	0.272349	0.545815	0.490688	11847	1
GO:0032695	negative regulation of interleukin-12 production	1/385	19/23210	0.272349	0.545815	0.490688	257632	1
GO:0034111	negative regulation of homotypic cell-cell adhesion	1/385	19/23210	0.272349	0.545815	0.490688	19091	1
GO:0035930	corticosteroid hormone secretion	1/385	19/23210	0.272349	0.545815	0.490688	12161	1
GO:0040037	negative regulation of fibroblast growth factor receptor signaling pathway	1/385	19/23210	0.272349	0.545815	0.490688	22418	1
GO:0042035	regulation of cytokine biosynthetic process	3/385	109/23210	0.270965	0.545815	0.490688	72049/22418/18761	3
GO:0042698	ovulation cycle	2/385	61/23210	0.268625	0.545815	0.490688	11504/14566	2
GO:0045076	regulation of interleukin-2 biosynthetic process	1/385	19/23210	0.272349	0.545815	0.490688	18761	1
GO:0046184	aldehyde biosynthetic process	1/385	19/23210	0.272349	0.545815	0.490688	12161	1
GO:0046886	positive regulation of hormone biosynthetic process	1/385	19/23210	0.272349	0.545815	0.490688	12161	1
GO:0048286	lung alveolus development	2/385	61/23210	0.268625	0.545815	0.490688	15375/15227	2
GO:0048512	circadian behavior	2/385	61/23210	0.268625	0.545815	0.490688	30044/26414	2
GO:0050650	chondroitin sulfate proteoglycan biosynthetic process	1/385	19/23210	0.272349	0.545815	0.490688	60322	1
GO:0050774	negative regulation of dendrite morphogenesis	1/385	19/23210	0.272349	0.545815	0.490688	53972	1
GO:0050860	negative regulation of T cell receptor signaling pathway	1/385	19/23210	0.272349	0.545815	0.490688	21838	1
GO:0050884	neuromuscular process controlling posture	1/385	19/23210	0.272349	0.545815	0.490688	50769	1
GO:0051028	mRNA transport	3/385	108/23210	0.266478	0.545815	0.490688	245610/12877/83454	3
GO:0051146	striated muscle cell differentiation	7/385	316/23210	0.27215	0.545815	0.490688	210933/18091/12292/18505/244810/18175/19091	7
GO:0051271	negative regulation of cellular component movement	7/385	316/23210	0.27215	0.545815	0.490688	11815/106952/21838/50931/22418/19279/19091	7
GO:0051349	positive regulation of lyase activity	1/385	19/23210	0.272349	0.545815	0.490688	14913	1
GO:0051546	keratinocyte migration	1/385	19/23210	0.272349	0.545815	0.490688	17395	1
GO:0051591	response to cAMP	2/385	61/23210	0.268625	0.545815	0.490688	12919/99439	2
GO:0051956	negative regulation of amino acid transport	1/385	19/23210	0.272349	0.545815	0.490688	19091	1
GO:0060231	mesenchymal to epithelial transition	1/385	19/23210	0.272349	0.545815	0.490688	18504	1
GO:0060456	positive regulation of digestive system process	1/385	19/23210	0.272349	0.545815	0.490688	18429	1
GO:0061081	positive regulation of myeloid leukocyte cytokine production involved in immune response	1/385	19/23210	0.272349	0.545815	0.490688	22418	1
GO:0072009	nephron epithelium development	3/385	109/23210	0.270965	0.545815	0.490688	15431/18504/14734	3
GO:0072520	seminiferous tubule development	1/385	19/23210	0.272349	0.545815	0.490688	11835	1
GO:0090030	regulation of steroid hormone biosynthetic process	1/385	19/23210	0.272349	0.545815	0.490688	12161	1
GO:1900451	positive regulation of glutamate receptor signaling pathway	1/385	19/23210	0.272349	0.545815	0.490688	54377	1
GO:1904754	positive regulation of vascular associated smooth muscle cell migration	1/385	19/23210	0.272349	0.545815	0.490688	11504	1
GO:1905276	regulation of epithelial tube formation	1/385	19/23210	0.272349	0.545815	0.490688	22418	1
GO:0007517	muscle organ development	9/385	424/23210	0.272974	0.546453	0.491262	18091/83456/210719/12292/15284/18505/12922/22418/268859	9
GO:0010810	regulation of cell-substrate adhesion	5/385	211/23210	0.273306	0.546453	0.491262	11815/15227/21838/18003/78473	5
GO:0010876	lipid localization	8/385	370/23210	0.273121	0.546453	0.491262	11815/18429/11982/50769/14566/320091/26970/12161	8
GO:0051216	cartilage development	5/385	211/23210	0.273306	0.546453	0.491262	15431/12164/22418/15111/12161	5
GO:0010658	striated muscle cell apoptotic process	2/385	62/23210	0.274786	0.547356	0.492074	18091/15111	2
GO:0030858	positive regulation of epithelial cell differentiation	2/385	62/23210	0.274786	0.547356	0.492074	18504/12161	2
GO:0034308	primary alcohol metabolic process	2/385	62/23210	0.274786	0.547356	0.492074	665270/12161	2
GO:0043949	regulation of cAMP-mediated signaling	2/385	62/23210	0.274786	0.547356	0.492074	23984/12922	2
GO:0048017	inositol lipid-mediated signaling	4/385	160/23210	0.274879	0.547356	0.492074	269437/228852/18212/93735	4
GO:0051291	protein heterooligomerization	4/385	160/23210	0.274879	0.547356	0.492074	360198/326620/319154/319150	4
GO:0070206	protein trimerization	2/385	62/23210	0.274786	0.547356	0.492074	11690/228139	2
GO:0002449	lymphocyte mediated immunity	9/385	425/23210	0.275179	0.547636	0.492325	21939/15039/21355/74048/257632/15013/12902/50931/171285	9
GO:0001696	gastric acid secretion	1/385	20/23210	0.284429	0.553251	0.497373	18429	1
GO:0002504	antigen processing and presentation of peptide or polysaccharide antigen via MHC class II	1/385	20/23210	0.284429	0.553251	0.497373	15001	1
GO:0006525	arginine metabolic process	1/385	20/23210	0.284429	0.553251	0.497373	11847	1
GO:0007272	ensheathment of neurons	4/385	162/23210	0.282247	0.553251	0.497373	17153/18417/18212/259277	4
GO:0007622	rhythmic behavior	2/385	63/23210	0.280944	0.553251	0.497373	30044/26414	2
GO:0008037	cell recognition	6/385	267/23210	0.283576	0.553251	0.497373	19649/319504/66712/56746/22418/171285	6
GO:0008366	axon ensheathment	4/385	162/23210	0.282247	0.553251	0.497373	17153/18417/18212/259277	4
GO:0010039	response to iron ion	1/385	20/23210	0.284429	0.553251	0.497373	12161	1
GO:0010842	retina layer formation	1/385	20/23210	0.284429	0.553251	0.497373	50769	1
GO:0015914	phospholipid transport	2/385	63/23210	0.280944	0.553251	0.497373	11982/50769	2
GO:0016525	negative regulation of angiogenesis	3/385	112/23210	0.284474	0.553251	0.497373	210933/11504/12922	3
GO:0031398	positive regulation of protein ubiquitination	3/385	112/23210	0.284474	0.553251	0.497373	257632/54354/71816	3
GO:0032148	activation of protein kinase B activity	1/385	20/23210	0.284429	0.553251	0.497373	22418	1
GO:0032495	response to muramyl dipeptide	1/385	20/23210	0.284429	0.553251	0.497373	257632	1
GO:0032677	regulation of interleukin-8 production	2/385	63/23210	0.280944	0.553251	0.497373	257632/22418	2
GO:0033033	negative regulation of myeloid cell apoptotic process	1/385	20/23210	0.284429	0.553251	0.497373	257632	1
GO:0034368	protein-lipid complex remodeling	1/385	20/23210	0.284429	0.553251	0.497373	26970	1
GO:0034369	plasma lipoprotein particle remodeling	1/385	20/23210	0.284429	0.553251	0.497373	26970	1
GO:0035584	calcium-mediated signaling using intracellular calcium source	1/385	20/23210	0.284429	0.553251	0.497373	18212	1
GO:0035855	megakaryocyte development	1/385	20/23210	0.284429	0.553251	0.497373	21349	1
GO:0036344	platelet morphogenesis	1/385	20/23210	0.284429	0.553251	0.497373	21349	1
GO:0042451	purine nucleoside biosynthetic process	1/385	20/23210	0.284429	0.553251	0.497373	75533	1
GO:0043011	myeloid dendritic cell differentiation	1/385	20/23210	0.284429	0.553251	0.497373	381319	1
GO:0043388	positive regulation of DNA binding	2/385	63/23210	0.280944	0.553251	0.497373	17395/15111	2
GO:0043401	steroid hormone mediated signaling pathway	3/385	111/23210	0.279964	0.553251	0.497373	11835/15375/18212	3
[truncated: 1,883 more rows]

## Sheet: GO_DW2_91
ID	Description	GeneRatio	BgRatio	pvalue	p.adjust (FDR)	qvalue	geneID	Count
[truncated: 880 more rows]
