# Supplementary material for: β-catenin perturbations control differentiation programs in mouse embryonic stem cells
Source: iScience. 2022 Jan 10;25(2):103756. doi: 10.1016/j.isci.2022.103756 (PMC8804270; doi:10.1016/j.isci.2022.103756)
Supplement: Table S3. Differentially expressed genes, C1H vs C1, related to Figures 3 and S5–S8 — List of differentially expressed genes before and after the filtering for the FDR (< 0.05) and log fold change (−2 > log > 2); GO and pathway analysis in pluripotent C1H vs C1 ESCs. [file mmc4.xlsx]

## Sheet: C1HvsC1
EnsemblGeneID	Symbol	logFC_C1HvsC1	PValue_C1HvsC1	FDR_C1HvsC1
ENSMUSG00000000001	Gnai3	-0.349	0.04291	0.108451
ENSMUSG00000000028	Cdc45	0.486	0.00289	0.0126808
ENSMUSG00000000031	H19	0.921	0.17359	0.310702
ENSMUSG00000000037	Scml2	1.692	0	1.10629e-11
ENSMUSG00000000049	Apoh	-0.424	0.03386	0.0904414
ENSMUSG00000000056	Narf	-0.799	1e-05	0.000125537
ENSMUSG00000000078	Klf6	-0.146	0.17275	0.309792
ENSMUSG00000000085	Scmh1	0.088	0.50984	0.654607
ENSMUSG00000000088	Cox5a	0.117	0.08063	0.173896
ENSMUSG00000000093	Tbx2	0.933	0.00157	0.00764216
ENSMUSG00000000094	Tbx4	-0.112	0.80801	0.885092
ENSMUSG00000000120	Ngfr	-0.143	0.30213	0.45863
ENSMUSG00000000125	Wnt3	1.476	0.06204	0.143539
ENSMUSG00000000126	Wnt9a	0.084	0.90302	0.947705
ENSMUSG00000000127	Fer	-0.267	0.0325	0.0875684
ENSMUSG00000000131	Xpo6	-0.015	0.91049	0.952004
ENSMUSG00000000134	Tfe3	0.391	3e-05	0.000276804
ENSMUSG00000000142	Axin2	1.213	0.06938	0.155723
ENSMUSG00000000148	Brat1	0.762	0.01781	0.0545127
ENSMUSG00000000149	Gna12	0.235	0.34182	0.498051
ENSMUSG00000000154	Slc22a18	0.515	0.23806	0.387743
ENSMUSG00000000159	Igsf5	0.915	0.33195	0.488985
ENSMUSG00000000167	Pih1d2	4.223	0.00103	0.00528926
ENSMUSG00000000168	Dlat	0.244	0.05449	0.129916
ENSMUSG00000000171	Sdhd	0.423	0.1866	0.32676
ENSMUSG00000000184	Ccnd2	0.943	0.00333	0.0142601
ENSMUSG00000000194	Gpr107	-0.371	9e-05	0.000627665
ENSMUSG00000000197	Nalcn	0.536	0.5686	0.704666
ENSMUSG00000000202	Btbd17	-0.281	0.43745	0.590476
ENSMUSG00000000214	Th	0	1	1
ENSMUSG00000000223	Drp2	0.489	0.36111	0.516679
ENSMUSG00000000244	Tspan32	-2.083	0	5.26873e-08
ENSMUSG00000000247	Lhx2	0.156	0.57282	0.70812
ENSMUSG00000000253	Gmpr	0.849	0	8.51783e-07
ENSMUSG00000000263	Glra1	-1.649	0.19212	0.333621
ENSMUSG00000000266	Mid2	1.194	0.22512	0.37282
ENSMUSG00000000275	Trim25	0.027	0.74749	0.840996
ENSMUSG00000000276	Dgke	-0.039	0.73771	0.834376
ENSMUSG00000000278	Scpep1	-0.144	0.02153	0.0634795
ENSMUSG00000000282	Mnt	-0.583	0	3.82793e-09
ENSMUSG00000000295	Hddc2	-0.17	0.18226	0.321248
ENSMUSG00000000296	Tpd52l1	0.042	0.75875	0.849305
ENSMUSG00000000301	Pemt	0.405	0.08496	0.180681
ENSMUSG00000000303	Cdh1	1.298	0	4.71113e-56
ENSMUSG00000000305	Cdh4	-0.642	0.16145	0.293893
ENSMUSG00000000308	Ckmt1	0.034	0.77599	0.861478
ENSMUSG00000000317	Bcl6b	0.1	0.85952	0.919297
ENSMUSG00000000318	Clec10a	2.342	0.05061	0.122822
ENSMUSG00000000320	Alox12	0.4	0.03314	0.0889289
ENSMUSG00000000325	Arvcf	0.228	0.11925	0.233847
ENSMUSG00000000326	Comt	0.136	0.41441	0.568971
ENSMUSG00000000339	Rtca	0.225	0.04724	0.116684
ENSMUSG00000000340	Dbt	-0.105	0.29465	0.450793
ENSMUSG00000000346	Dazap2	0.303	0.01319	0.0430145
ENSMUSG00000000355	Mcts1	0.03	0.82906	0.899438
ENSMUSG00000000365	Rnf17	-0.009	0.93478	0.965819
ENSMUSG00000000374	Trappc10	-0.061	0.67867	0.791988
ENSMUSG00000000378	Ccm2	0.231	0.06831	0.154105
ENSMUSG00000000384	Tbrg4	-0.537	0	6.39683e-10
ENSMUSG00000000385	Tmprss2	3.065	0	3.91802e-05
ENSMUSG00000000399	Ndufa9	-0.057	0.60354	0.733877
ENSMUSG00000000402	Egfl6	-1.074	0.00871	0.0308534
ENSMUSG00000000409	Lck	0.237	0.34445	0.501095
ENSMUSG00000000416	Cttnbp2	0.883	0.00039	0.00230308
ENSMUSG00000000420	Galnt1	0.043	0.67219	0.787056
ENSMUSG00000000439	Mkrn2	-0.152	0.2035	0.347224
ENSMUSG00000000441	Raf1	-0.432	0.0402	0.103069
ENSMUSG00000000486	Sept1	-1.997	0	6.59885e-50
ENSMUSG00000000489	Pdgfb	2.051	0.01426	0.0457707
ENSMUSG00000000530	Acvrl1	1.644	0.00087	0.00460287
ENSMUSG00000000531	Grasp	-1.018	0	3.22488e-18
ENSMUSG00000000532	Acvr1b	0.878	0.00015	0.00104172
ENSMUSG00000000538	Tom1l2	-0.085	0.61724	0.744866
ENSMUSG00000000544	Gpa33	-0.752	1e-05	8.90317e-05
ENSMUSG00000000552	Zfp385a	0.258	0.23207	0.380985
ENSMUSG00000000555	Itga5	-0.544	0.00498	0.0198029
ENSMUSG00000000561	Wdr77	0.131	0.1569	0.288196
ENSMUSG00000000563	Atp5f1	0.01	0.89291	0.941098
ENSMUSG00000000567	Sox9	-0.556	0.19235	0.33384
ENSMUSG00000000568	Hnrnpd	-0.61	0	2.50555e-17
ENSMUSG00000000581	C1d	0.657	1e-05	7.44632e-05
ENSMUSG00000000594	Gm2a	-0.078	0.54793	0.688258
ENSMUSG00000000600	Krit1	0.179	0.17831	0.316455
ENSMUSG00000000605	Clcn4	0.58	0.02966	0.0817007
ENSMUSG00000000627	Sema4f	0.625	0.23639	0.385909
ENSMUSG00000000628	Hk2	-0.54	0	2.51592e-07
ENSMUSG00000000631	Myo18a	-0.418	0	2.51542e-05
ENSMUSG00000000632	Sez6	0.123	0.84582	0.910443
ENSMUSG00000000673	Haao	-0.321	0.26343	0.416386
ENSMUSG00000000682	Cd52	1.659	0.03231	0.0871582
ENSMUSG00000000686	Abhd15	-0.538	0.44151	0.594114
ENSMUSG00000000693	Loxl3	-1.135	0.25471	0.40679
ENSMUSG00000000706	Btn1a1	-0.497	0.44178	0.594379
ENSMUSG00000000708	Kat2b	-0.679	0	1.00571e-08
ENSMUSG00000000711	Rab5b	-0.043	0.75372	0.84571
ENSMUSG00000000730	Dnmt3l	-0.748	0.00044	0.00257593
ENSMUSG00000000731	Aire	-2.631	0	1.26859e-06
ENSMUSG00000000732	Icosl	0.114	0.58607	0.720333
ENSMUSG00000000738	Spg7	-0.1	0.25911	0.411812
ENSMUSG00000000739	Sult5a1	1.712	0	2.1215e-11
ENSMUSG00000000740	Rpl13	0.088	0.2298	0.378227
ENSMUSG00000000743	Chmp1a	-0.121	0.08568	0.181874
ENSMUSG00000000751	Rpa1	0.203	0.02579	0.0730668
ENSMUSG00000000753	Serpinf1	-0.281	0.40909	0.564354
ENSMUSG00000000759	Tubgcp3	-0.043	0.8173	0.891544
ENSMUSG00000000776	Polr3d	0.637	0	5.39115e-31
ENSMUSG00000000782	Tcf7	-0.412	0.18004	0.318668
ENSMUSG00000000787	Ddx3x	-0.37	0	1.29824e-10
ENSMUSG00000000791	Il12rb1	0.714	0.36854	0.524655
ENSMUSG00000000792	Slc5a5	-0.127	0.85499	0.916228
ENSMUSG00000000794	Kcnn3	0.518	0.51707	0.660721
ENSMUSG00000000804	Usp32	-0.294	0.08803	0.185626
ENSMUSG00000000805	Car4	0.968	0.27412	0.427478
ENSMUSG00000000811	Txnrd3	0.435	0.02923	0.0807931
ENSMUSG00000000823	Zfp512b	-1.176	0	4.66395e-14
ENSMUSG00000000826	Dnajc5	-0.305	0.00013	0.000879114
ENSMUSG00000000827	Tpd52l2	0.18	0.10206	0.207834
ENSMUSG00000000838	Fmr1	-0.146	0.1518	0.280975
ENSMUSG00000000861	Bcl11a	2.778	8e-05	0.000575865
ENSMUSG00000000876	Pxmp4	-0.852	0	1.77739e-06
ENSMUSG00000000881	Dlg3	0.21	0.11632	0.229528
ENSMUSG00000000884	Gnb1l	0.477	0.0658	0.149981
ENSMUSG00000000901	Mmp11	-0.259	0.02168	0.0637724
ENSMUSG00000000902	Smarcb1	-0.339	0.00163	0.00790211
ENSMUSG00000000903	Vpreb3	0.254	0.70873	0.812874
ENSMUSG00000000915	Hip1r	0.101	0.64956	0.77024
ENSMUSG00000000916	Nsun5	0.318	0.1365	0.259612
ENSMUSG00000000934	Top1mt	-0.197	0.5242	0.667141
ENSMUSG00000000938	Hoxa10	0.658	0.02099	0.0622241
ENSMUSG00000000942	Hoxa4	0.382	0.54076	0.681252
ENSMUSG00000000948	Gm38393	-0.21	0.60623	0.73596
ENSMUSG00000000957	Mmp14	-2.102	0	2.79823e-11
ENSMUSG00000000958	Slc7a7	-0.21	0.64631	0.767736
ENSMUSG00000000959	Oxa1l	-0.215	0.02534	0.0720192
ENSMUSG00000000976	Heatr6	-0.129	0.22577	0.373384
ENSMUSG00000001014	Icam4	-1.423	0.20769	0.352222
ENSMUSG00000001016	Ilf2	-0.142	0.11315	0.22494
ENSMUSG00000001017	Chtop	-0.306	1e-05	7.70724e-05
ENSMUSG00000001018	Snapin	-0.334	0.0185	0.0562909
ENSMUSG00000001025	S100a6	1.681	0	8.57096e-67
ENSMUSG00000001029	Icam2	0.248	0.61481	0.743069
ENSMUSG00000001034	Mapk7	0.022	0.88556	0.936715
ENSMUSG00000001036	Epn2	0.02	0.75967	0.849919
ENSMUSG00000001039	B9d1	0.128	0.51833	0.661963
ENSMUSG00000001052	Sec24b	-0.477	0.00573	0.0220458
ENSMUSG00000001053	N4bp3	-0.655	0.00533	0.0208407
ENSMUSG00000001054	Rmnd5b	0.069	0.6506	0.771182
ENSMUSG00000001056	Nhp2	-0.183	0.02319	0.067232
ENSMUSG00000001062	Vps9d1	-0.42	0.08358	0.178464
ENSMUSG00000001065	Zfp276	-0.341	0.24204	0.392206
ENSMUSG00000001076	C1ql4	0.919	0.11471	0.227344
ENSMUSG00000001082	Mfsd10	-0.515	0.0018	0.00854209
ENSMUSG00000001089	Luzp1	-0.172	0.0358	0.0941742
ENSMUSG00000001095	Slc13a2	-0.419	0.38598	0.542794
ENSMUSG00000001098	Kctd10	-0.289	0.19543	0.337554
ENSMUSG00000001100	Poldip2	-0.578	0	1.52069e-12
ENSMUSG00000001105	Ift20	0.163	0.11926	0.233847
ENSMUSG00000001120	Pcbp3	-0.181	0.21082	0.356063
ENSMUSG00000001123	Lgals9	-0.394	0.06804	0.153629
ENSMUSG00000001127	Araf	-0.236	0.06044	0.140461
ENSMUSG00000001128	Cfp	-0.336	0.42808	0.582175
ENSMUSG00000001131	Timp1	-0.031	0.86136	0.920587
ENSMUSG00000001134	Uxt	-0.242	0.44512	0.597455
ENSMUSG00000001138	Cnnm3	0.023	0.86555	0.923708
ENSMUSG00000001143	Lman2l	0.231	0.04829	0.118601
ENSMUSG00000001150	Mcm3ap	-0.407	3e-05	0.0002732
ENSMUSG00000001151	Pcnt	-0.413	0	1.36181e-08
ENSMUSG00000001155	Ftcd	-0.79	0.00014	0.000946208
ENSMUSG00000001156	Mxd1	-0.328	0.19033	0.331573
ENSMUSG00000001157	Gmcl1	0.235	0.04545	0.113303
ENSMUSG00000001158	Snrnp27	0.051	0.401	0.55698
ENSMUSG00000001166	Oas1c	0.007	0.97544	0.990079
ENSMUSG00000001173	Ocrl	0.175	0.13379	0.25568
ENSMUSG00000001175	Calm1	0.028	0.51771	0.661433
ENSMUSG00000001211	Agpat3	-0.722	0	2.84457e-06
ENSMUSG00000001227	Sema6b	1.5	0.00995	0.0342614
ENSMUSG00000001228	Uhrf1	-1.119	0	1.98364e-24
ENSMUSG00000001229	Dpp9	-0.267	0.15782	0.289363
ENSMUSG00000001240	Ramp2	-0.114	0.73512	0.832511
ENSMUSG00000001247	Lsr	0.375	0.01128	0.0380299
ENSMUSG00000001248	Gramd1a	-0.01	0.95263	0.976428
ENSMUSG00000001249	Hpn	0.265	0.51182	0.656507
ENSMUSG00000001270	Ckb	-0.606	0	1.60824e-14
ENSMUSG00000001280	Sp1	-0.087	0.2925	0.448581
ENSMUSG00000001281	Itgb7	-0.115	0.79335	0.87418
ENSMUSG00000001285	Myg1	-0.345	0.00079	0.00421503
ENSMUSG00000001288	Rarg	-1.213	0	4.37458e-37
ENSMUSG00000001289	Pfdn5	-0.367	9e-05	0.000642901
ENSMUSG00000001300	Efnb2	0.584	0.04645	0.115125
ENSMUSG00000001305	Rrp15	-0.091	0.30771	0.464338
ENSMUSG00000001313	Rnd2	-0.525	0.00022	0.00143373
ENSMUSG00000001323	Srr	0.615	0.0906	0.189959
ENSMUSG00000001333	Sync	-0.331	0.54182	0.682316
ENSMUSG00000001334	Fndc5	-0.433	0.15817	0.289743
ENSMUSG00000001348	Acp5	-0.846	0	1.95323e-05
ENSMUSG00000001349	Cnn1	-2.02	0.10024	0.204862
ENSMUSG00000001366	Fbxo9	0.266	0.02128	0.0629333
ENSMUSG00000001376	Vps50	-0.138	0.47207	0.621253
ENSMUSG00000001380	Hars	-0.06	0.58776	0.721847
ENSMUSG00000001383	Zmat2	-0.32	0	9.13312e-08
ENSMUSG00000001403	Ube2c	0.146	0.05769	0.13547
ENSMUSG00000001415	Smg5	-0.23	0.0115	0.0386081
ENSMUSG00000001416	Cct3	0.014	0.84753	0.911787
ENSMUSG00000001418	Glmp	-0.294	0.01301	0.0424927
ENSMUSG00000001419	Mef2d	0.806	0	9.45084e-06
ENSMUSG00000001420	Tmem79	-1.084	0.00059	0.00327046
ENSMUSG00000001424	Snd1	-0.113	0.19976	0.342726
ENSMUSG00000001435	Col18a1	-0.439	0.00262	0.0116626
ENSMUSG00000001436	Slc19a1	-0.186	0.43708	0.590177
ENSMUSG00000001440	Kpnb1	-0.205	5e-05	0.000420639
ENSMUSG00000001441	Npepps	-0.105	0.10193	0.207617
ENSMUSG00000001444	Tbx21	0.369	0.33502	0.492083
ENSMUSG00000001445	Mrpl10	0.377	0.00016	0.00107297
ENSMUSG00000001467	Cyp51	-0.534	0	6.0925e-11
ENSMUSG00000001472	Tcf25	-0.051	0.32903	0.485948
ENSMUSG00000001473	Tubb6	0.252	0.02956	0.0814676
ENSMUSG00000001482	Def8	-0.233	0.01249	0.0411936
ENSMUSG00000001493	Meox1	0	1	1
ENSMUSG00000001497	Pax9	1.48	0.00205	0.00952771
ENSMUSG00000001504	Irx2	-0.658	0.05482	0.130503
ENSMUSG00000001506	Col1a1	-1.285	0.00034	0.00206799
ENSMUSG00000001507	Itga3	-0.24	0.01266	0.0416324
ENSMUSG00000001510	Dlx3	1.282	0.08712	0.184192
ENSMUSG00000001517	Foxm1	0.111	0.4375	0.590476
ENSMUSG00000001518	Itfg2	-0.148	0.33012	0.487119
ENSMUSG00000001521	Tulp3	0.165	0.30825	0.464798
ENSMUSG00000001524	Gtf2h4	-0.093	0.55298	0.69203
ENSMUSG00000001525	Tubb5	-0.076	0.16951	0.305013
ENSMUSG00000001542	Ell2	-0.035	0.79054	0.872596
ENSMUSG00000001552	Jup	-0.746	0	3.83345e-10
ENSMUSG00000001555	Fkbp10	-0.738	0.0132	0.043027
ENSMUSG00000001558	Klhl10	0.265	0.45412	0.605467
ENSMUSG00000001566	Mnx1	0.755	0.15086	0.279785
ENSMUSG00000001569	Nom1	-0.252	0.03582	0.0942023
ENSMUSG00000001576	Ergic1	-0.095	0.41023	0.565239
ENSMUSG00000001583	Tnk1	0.17	0.38579	0.54267
ENSMUSG00000001588	Acap1	0.085	0.81947	0.89307
ENSMUSG00000001604	Tcea3	-0.965	0	1.88173e-06
ENSMUSG00000001622	Csn3	1.616	0.23695	0.386501
ENSMUSG00000001627	Ifrd1	0.393	0	2.26907e-05
ENSMUSG00000001630	Stk38l	0.48	0.01287	0.0421518
ENSMUSG00000001632	Brpf1	0.017	0.85605	0.916902
ENSMUSG00000001642	Akr1b3	0.021	0.94603	0.972209
ENSMUSG00000001655	Hoxc13	0.114	0.60111	0.732086
ENSMUSG00000001656	Hoxc11	0.768	0.20785	0.352405
ENSMUSG00000001657	Hoxc8	0.537	0.39115	0.547583
ENSMUSG00000001661	Hoxc6	0.014	0.97498	0.989738
ENSMUSG00000001663	Gstt1	0.632	0.06451	0.147751
ENSMUSG00000001665	Gstt3	0.525	0.00012	0.000851499
ENSMUSG00000001666	Ddt	-0.564	0	7.19818e-07
ENSMUSG00000001670	Tat	-0.334	0.41801	0.572416
ENSMUSG00000001672	Marveld3	2.22	0.00458	0.0185494
ENSMUSG00000001674	Ddx18	0.112	0.20982	0.354936
ENSMUSG00000001687	Ubl3	-0.002	0.98875	0.996998
ENSMUSG00000001700	Gramd3	0.862	0.00218	0.0100216
ENSMUSG00000001707	Eef1e1	-0.409	0.03522	0.0930578
ENSMUSG00000001729	Akt1	-0.528	2e-05	0.000193332
ENSMUSG00000001739	Cldn15	0.411	0.68472	0.796358
ENSMUSG00000001750	Tcirg1	0.371	0.0409	0.104396
ENSMUSG00000001751	Naglu	-0.594	0.02266	0.0659982
ENSMUSG00000001755	Coasy	-0.231	0.0137	0.0442974
ENSMUSG00000001761	Smo	0.154	0.65626	0.775337
ENSMUSG00000001763	Tspan33	0.45	0.06471	0.148089
ENSMUSG00000001767	Crnkl1	-0.656	0	3.9221e-12
ENSMUSG00000001768	Rin2	0.67	0.03927	0.101359
ENSMUSG00000001774	Chordc1	-0.234	0.00221	0.0101167
ENSMUSG00000001783	Rtcb	0.177	0.01974	0.0593126
ENSMUSG00000001785	Pwp1	0.222	0.01909	0.0577407
ENSMUSG00000001786	Fbxo7	0.596	0.00096	0.00497371
ENSMUSG00000001794	Capns1	-0.274	0	3.00751e-07
ENSMUSG00000001802	Lrp3	-0.612	0.006	0.0228802
ENSMUSG00000001819	Hoxd13	0.905	0.0366	0.095739
ENSMUSG00000001823	Hoxd12	2.63	0.04888	0.119696
ENSMUSG00000001827	Folr1	-1.357	0	7.79635e-21
ENSMUSG00000001829	Clpb	0.042	0.70013	0.806047
ENSMUSG00000001833	Sept7	-0.262	8e-05	0.000593664
ENSMUSG00000001844	Zdhhc4	-0.374	0.00141	0.00695964
ENSMUSG00000001847	Rac1	0.016	0.83806	0.904465
ENSMUSG00000001855	Nup214	-0.274	0.00615	0.0233208
ENSMUSG00000001864	Aif1l	0.996	0.00108	0.00550522
ENSMUSG00000001870	Ltbp1	-0.998	1e-05	6.07896e-05
ENSMUSG00000001891	Ugp2	0.167	0.24832	0.399284
ENSMUSG00000001901	Kcnh6	1.422	0.31792	0.474802
ENSMUSG00000001909	Trmt1	-0.473	0	2.29474e-07
ENSMUSG00000001910	Nacc1	-0.525	0	2.34231e-12
ENSMUSG00000001911	Nfix	1.049	0	8.90132e-07
ENSMUSG00000001918	Slc1a5	0.712	0	3.54562e-15
ENSMUSG00000001924	Uba1	-0.122	0.1173	0.231003
ENSMUSG00000001930	Vwf	0.02	0.95476	0.977491
ENSMUSG00000001942	Siae	0.086	0.61182	0.740419
ENSMUSG00000001943	Vsig2	0.638	0.35907	0.514925
ENSMUSG00000001946	Esam	0.133	0.87585	0.930417
ENSMUSG00000001948	Spa17	1.299	0	1.45259e-11
ENSMUSG00000001962	Fam50a	-0.66	0	8.03871e-10
ENSMUSG00000001964	Emd	-0.185	0.06852	0.154467
ENSMUSG00000001983	Taco1	0.522	0.04924	0.120406
ENSMUSG00000001985	Grik3	-0.231	0.23846	0.388233
ENSMUSG00000001986	Gria3	0	1	1
ENSMUSG00000001995	Sipa1l2	0.873	0	2.36496e-10
ENSMUSG00000001998	Ap4e1	-0.433	0.00874	0.0309332
ENSMUSG00000001999	Blvra	0.665	0	8.56132e-06
ENSMUSG00000002006	Pdzd4	-0.293	0.41311	0.567921
ENSMUSG00000002010	Idh3g	0.011	0.90816	0.950642
ENSMUSG00000002012	Pnck	0.01	0.97024	0.986835
ENSMUSG00000002014	Ssr4	-0.24	0.00533	0.0208343
ENSMUSG00000002015	Bcap31	0.259	0.00709	0.0261375
ENSMUSG00000002017	Fam98a	0.027	0.8741	0.92937
ENSMUSG00000002020	Ltbp2	2.368	0.02379	0.0685734
ENSMUSG00000002028	Kmt2a	-0.047	0.59767	0.72937
ENSMUSG00000002031	Ift46	-0.089	0.50082	0.647176
ENSMUSG00000002032	Tmem25	2.233	0.00303	0.0131474
ENSMUSG00000002043	Trappc6a	-0.299	0.00669	0.024969
ENSMUSG00000002052	Supt6	-0.287	0.00033	0.00199388
ENSMUSG00000002055	Spag5	0.026	0.81095	0.887624
ENSMUSG00000002058	Unc119	0.431	0.00219	0.0100557
ENSMUSG00000002059	Rab34	-0.566	0.01972	0.0592946
ENSMUSG00000002064	Sdf2	-0.459	0.03233	0.08718
ENSMUSG00000002068	Ccne1	-0.14	0.18487	0.324431
ENSMUSG00000002076	Hsf2bp	-0.303	2e-05	0.000201374
ENSMUSG00000002083	Bbc3	0.774	0.00067	0.00364285
ENSMUSG00000002100	Mybpc3	-1.102	0.00037	0.00223482
ENSMUSG00000002102	Psmc3	-0.488	0	1.84324e-13
ENSMUSG00000002103	Acp2	-0.269	0.0835	0.178337
ENSMUSG00000002104	Rapsn	-1.549	0.00237	0.0107101
ENSMUSG00000002105	Slc39a13	-0.455	0.145	0.271351
ENSMUSG00000002107	Celf2	0.656	3e-05	0.000275338
ENSMUSG00000002108	Nr1h3	-0.48	0.30227	0.458713
ENSMUSG00000002109	Ddb2	0.348	0.23125	0.379987
ENSMUSG00000002111	Spi1	-0.046	0.84908	0.912625
ENSMUSG00000002129	Sf3a1	-0.318	2e-05	0.000204801
ENSMUSG00000002147	Stat6	-0.463	0.00212	0.00979438
ENSMUSG00000002190	Clgn	1.213	0	1.11811e-23
ENSMUSG00000002204	Napsa	0.998	0.0205	0.0611057
ENSMUSG00000002205	Vrk3	0.061	0.6494	0.77015
ENSMUSG00000002210	Smg9	-0.419	0.00021	0.0013657
ENSMUSG00000002221	Paxip1	0.042	0.81743	0.891544
ENSMUSG00000002222	Rmnd5a	0.075	0.65823	0.776916
ENSMUSG00000002227	Mov10	-0.505	0.00014	0.00096058
ENSMUSG00000002228	Ppm1j	0.039	0.84434	0.909156
ENSMUSG00000002233	Rhoc	-0.597	0	8.27634e-15
ENSMUSG00000002249	Tead3	0.035	0.95967	0.980316
ENSMUSG00000002250	Ppard	0.058	0.71334	0.816203
ENSMUSG00000002257	Def6	-0.876	0	8.90132e-07
ENSMUSG00000002265	Peg3	-0.557	0.00091	0.00476182
ENSMUSG00000002274	Metrn	-1.326	0	3.62356e-09
ENSMUSG00000002279	Lmf1	-0.769	0.00455	0.0184734
ENSMUSG00000002280	Narfl	-0.983	0	5.84588e-06
ENSMUSG00000002289	Angptl4	-0.257	0.3643	0.520123
ENSMUSG00000002297	Dbf4	-0.255	0.0002	0.00131485
ENSMUSG00000002307	Daxx	-0.331	0.00023	0.0014723
ENSMUSG00000002308	Cd320	-0.151	0.1803	0.318918
ENSMUSG00000002319	Ipo4	-0.388	0.0014	0.00692478
ENSMUSG00000002320	Tm9sf1	-0.165	0.61513	0.743281
ENSMUSG00000002324	Rec8	-0.169	0.49812	0.645137
ENSMUSG00000002325	Irf9	-0.272	0.04957	0.12095
ENSMUSG00000002326	Gmpr2	-0.097	0.64682	0.76803
ENSMUSG00000002329	Mdp1	-0.232	0.0074	0.0270798
ENSMUSG00000002332	Dhrs1	-0.46	0.01076	0.0366311
ENSMUSG00000002341	Ncan	-0.42	0.48177	0.629754
ENSMUSG00000002342	Tmem161a	0.102	0.38059	0.537605
ENSMUSG00000002343	Armc6	-0.713	0.00223	0.0101966
ENSMUSG00000002345	Borcs8	0.042	0.72553	0.824896
ENSMUSG00000002346	Slc25a42	1.089	0.02628	0.0741253
ENSMUSG00000002365	Snx9	-0.915	0.00023	0.00145526
ENSMUSG00000002372	Ranbp3	-0.17	0.12521	0.242959
ENSMUSG00000002379	Ndufa11	-0.225	0.00218	0.0100143
ENSMUSG00000002384	Bmp8b	4.068	0	1.18277e-05
ENSMUSG00000002393	Nr2f6	0.237	0.30636	0.462915
ENSMUSG00000002395	Use1	-0.325	0.00253	0.0113169
ENSMUSG00000002396	Ocel1	0.114	0.60912	0.738109
ENSMUSG00000002409	Dyrk1b	-1.524	0.00022	0.0014235
ENSMUSG00000002413	Braf	-0.151	0.14046	0.2652
ENSMUSG00000002416	Ndufb2	-0.16	0.09798	0.201154
ENSMUSG00000002428	Hltf	0.245	0.00757	0.0275382
ENSMUSG00000002455	Prpf6	-0.164	0.02023	0.0605494
ENSMUSG00000002458	Rgs19	-0.304	0.15571	0.286466
ENSMUSG00000002459	Rgs20	3.017	0.03746	0.0977068
ENSMUSG00000002475	Abhd3	1.718	0.06519	0.149013
ENSMUSG00000002477	Snrpd1	-0.068	0.46018	0.610877
ENSMUSG00000002486	Tchp	-0.027	0.81295	0.888978
ENSMUSG00000002489	Tiam1	-0.031	0.86452	0.923098
ENSMUSG00000002496	Tsc2	-0.2	0.11904	0.233614
ENSMUSG00000002500	Rpl3l	-0.445	0.2285	0.37659
ENSMUSG00000002504	Slc9a3r2	-1.516	0	1.11912e-09
ENSMUSG00000002524	Puf60	-0.054	0.50235	0.648621
ENSMUSG00000002546	Golga2	-0.078	0.49026	0.638004
ENSMUSG00000002550	Uck1	0.12	0.25479	0.406879
ENSMUSG00000002578	Ikzf4	0.581	0.20725	0.351722
ENSMUSG00000002580	Mien1	-0.111	0.28456	0.439717
ENSMUSG00000002588	Pon1	-0.365	0.28038	0.435224
ENSMUSG00000002602	Axl	-1.389	0.05383	0.128917
ENSMUSG00000002603	Tgfb1	0.042	0.92096	0.957994
ENSMUSG00000002608	Ccdc97	-0.196	0.0873	0.184481
ENSMUSG00000002617	Zfp40	0.527	0.13597	0.258946
ENSMUSG00000002625	Akap8l	-0.228	0.00356	0.015102
ENSMUSG00000002635	Pdcd2l	0.052	0.82743	0.898165
ENSMUSG00000002658	Gtf2f1	-0.229	0.01147	0.0385374
ENSMUSG00000002660	Clpp	-0.025	0.82657	0.897728
ENSMUSG00000002661	Alkbh7	-0.201	0.28766	0.44312
ENSMUSG00000002668	Dennd1c	0.841	0.13965	0.264045
ENSMUSG00000002679	Med6	-0.558	0.01802	0.0550073
ENSMUSG00000002688	Prkd1	0.974	0.2071	0.35154
ENSMUSG00000002718	Cse1l	0.111	0.23555	0.385009
ENSMUSG00000002728	Naa20	0.394	0.00534	0.0208899
ENSMUSG00000002731	Prkra	-0.216	0.24504	0.395288
ENSMUSG00000002732	Fkbp7	0.183	0.48159	0.62963
ENSMUSG00000002733	Plekha3	-0.273	0.05619	0.13277
ENSMUSG00000002741	Ykt6	0.14	0.23596	0.385406
ENSMUSG00000002748	Baz1b	-0.352	0	4.63106e-08
ENSMUSG00000002763	Pex6	0.305	0.20915	0.354137
ENSMUSG00000002767	Mrpl2	0.17	0.08593	0.182295
ENSMUSG00000002768	Mea1	-0.128	0.50091	0.647234
ENSMUSG00000002769	Gnmt	-0.542	0.00415	0.0170573
ENSMUSG00000002771	Grin2d	-0.298	0.55354	0.692365
ENSMUSG00000002778	Kdelr1	0.136	0.10877	0.217886
ENSMUSG00000002781	Tmem143	-0.211	0.22327	0.370713
ENSMUSG00000002797	Ggct	0.807	0	1.59196e-08
ENSMUSG00000002799	Jag2	1.788	0	5.49883e-06
ENSMUSG00000002803	Btbd6	0.306	0.31548	0.472189
ENSMUSG00000002804	Nudt14	-0.036	0.83515	0.903213
ENSMUSG00000002808	Epdr1	-0.222	0.68221	0.794431
ENSMUSG00000002812	Flii	-0.735	0	2.82631e-17
ENSMUSG00000002814	Top3a	-0.41	0.03476	0.0921587
ENSMUSG00000002820	Atg4d	-0.59	1e-05	7.32156e-05
ENSMUSG00000002825	Qtrt1	0.108	0.45444	0.605789
ENSMUSG00000002833	Hdgfl2	-0.025	0.78301	0.866901
ENSMUSG00000002835	Chaf1a	-0.425	0	4.26126e-07
ENSMUSG00000002844	Adprh	-0.1	0.27278	0.425967
ENSMUSG00000002845	Tmem39a	-0.723	0	1.38074e-07
ENSMUSG00000002846	Timmdc1	0.313	0.05808	0.136135
ENSMUSG00000002847	Pla1a	0.457	0.03198	0.0864671
ENSMUSG00000002870	Mcm2	0.004	0.96076	0.980904
ENSMUSG00000002871	Tpra1	0.013	0.96328	0.982091
ENSMUSG00000002881	Nab1	-0.026	0.85331	0.91521
ENSMUSG00000002885	Adgre5	0.307	0.00316	0.0136634
ENSMUSG00000002897	Il17ra	0.838	0.00035	0.00211804
ENSMUSG00000002900	Lamb1	0.736	0	8.40398e-10
ENSMUSG00000002908	Kcnn1	0.369	0.21235	0.357959
ENSMUSG00000002910	Arrdc2	0.744	0.00021	0.00136792
ENSMUSG00000002930	Ppp1r17	0	1	1
ENSMUSG00000002944	Cd36	-2.988	0.00839	0.0299245
ENSMUSG00000002948	Map2k7	-0.614	0	7.11928e-08
ENSMUSG00000002949	Timm44	-0.238	0.01289	0.042222
ENSMUSG00000002957	Ap2a2	0.508	0	4.72589e-12
ENSMUSG00000002963	Pnkp	-0.034	0.83091	0.900769
ENSMUSG00000002968	Med25	-0.741	0	1.43742e-12
ENSMUSG00000002980	Bcam	-0.878	1e-05	5.3567e-05
ENSMUSG00000002981	Clptm1	0.124	0.319	0.475788
ENSMUSG00000002983	Relb	0.351	0.07288	0.161545
ENSMUSG00000002984	Tomm40	0.122	0.36621	0.522283
ENSMUSG00000002985	Apoe	-0.63	0	5.5561e-12
ENSMUSG00000002992	Apoc2	-0.928	0.26627	0.419441
ENSMUSG00000002996	Hbp1	-0.21	0.06802	0.153614
ENSMUSG00000002997	Prkar2b	1.965	0	3.20329e-05
ENSMUSG00000003031	Cdkn1b	-0.745	0	3.789e-09
ENSMUSG00000003032	Klf4	-0.583	0	1.08628e-10
ENSMUSG00000003033	Ap1m1	-0.406	9e-05	0.000656781
ENSMUSG00000003037	Rab8a	-0.14	0.02043	0.0609729
ENSMUSG00000003038	Hmgn2	-0.007	0.96468	0.982986
ENSMUSG00000003039	Fam32a	-0.144	0.06895	0.155116
ENSMUSG00000003051	Elf3	-0.057	0.57669	0.711635
ENSMUSG00000003053	Cyp2c29	-0.37	0.22163	0.368968
ENSMUSG00000003062	Stard3nl	0.368	0.01553	0.0489924
ENSMUSG00000003068	Stk11	-0.18	0.0802	0.173278
ENSMUSG00000003070	Efna2	-0.574	0.00885	0.0312301
ENSMUSG00000003072	Atp5d	-0.385	4e-05	0.000315294
ENSMUSG00000003099	Ppp5c	0.184	0.34275	0.499034
ENSMUSG00000003119	Cdk12	-0.38	0	9.68297e-07
ENSMUSG00000003123	Lipe	-0.358	0.04643	0.115102
ENSMUSG00000003131	Pafah1b2	-0.127	0.35662	0.512349
ENSMUSG00000003134	Tbc1d8	-0.087	0.52565	0.668282
ENSMUSG00000003135	Cnot11	-0.158	0.1151	0.227867
ENSMUSG00000003153	Slc2a3	-0.149	0.04117	0.104924
ENSMUSG00000003154	Foxj2	-0.469	0.1415	0.266456
ENSMUSG00000003161	Sri	0.036	0.76298	0.852426
ENSMUSG00000003166	Dgcr2	0.015	0.9054	0.948531
ENSMUSG00000003184	Irf3	-0.316	0.04705	0.116362
ENSMUSG00000003190	Bcl2l12	-0.483	0.17943	0.317766
ENSMUSG00000003198	Zfp959	0.195	0.54717	0.687526
ENSMUSG00000003199	Mpnd	0.145	0.24947	0.400605
ENSMUSG00000003200	Sh3gl1	-0.544	0.00072	0.00389886
ENSMUSG00000003206	Ebi3	0.957	0.3312	0.488197
ENSMUSG00000003208	Ccdc94	-0.537	0.00626	0.0236278
ENSMUSG00000003226	Ranbp2	-0.306	0.00084	0.00444913
ENSMUSG00000003228	Grk5	0.685	0.04478	0.112071
ENSMUSG00000003233	Dvl3	-0.135	0.4344	0.587891
ENSMUSG00000003234	Abcf3	-0.073	0.70988	0.813594
ENSMUSG00000003235	Eif2b5	-0.976	0	4.94183e-34
ENSMUSG00000003269	Cyth2	-0.229	0.11879	0.233214
ENSMUSG00000003271	Sult2b1	0.113	0.85404	0.91561
ENSMUSG00000003273	Car11	-1.079	0.01204	0.0400092
ENSMUSG00000003279	Dlgap1	-1.266	0	7.05023e-10
ENSMUSG00000003282	Plag1	0.209	0.38923	0.545903
ENSMUSG00000003283	Hck	0.146	0.47448	0.623135
ENSMUSG00000003299	Mrpl4	-0.053	0.61511	0.743281
ENSMUSG00000003308	Keap1	-0.349	0.00027	0.00168092
ENSMUSG00000003309	Ap1m2	-0.144	0.5725	0.707946
ENSMUSG00000003316	Glg1	0.083	0.19555	0.337647
ENSMUSG00000003341	Atp8b3	-0.163	0.81914	0.892957
ENSMUSG00000003344	Btbd2	-0.15	0.34865	0.505481
ENSMUSG00000003345	Csnk1g2	0.128	0.24951	0.400605
ENSMUSG00000003346	Abhd17a	-0.074	0.65975	0.777943
ENSMUSG00000003348	Mob3a	-0.547	0.00267	0.0118401
ENSMUSG00000003352	Cacnb3	0.326	0.13707	0.26026
ENSMUSG00000003354	Ccdc65	0.727	0.32958	0.48662
ENSMUSG00000003355	Fkbp11	0.318	0.06977	0.156406
ENSMUSG00000003360	Ddx23	-0.476	0.00017	0.00111971
ENSMUSG00000003363	Pld3	0.236	0.15138	0.280355
ENSMUSG00000003378	Grik5	0.093	0.83319	0.902226
ENSMUSG00000003380	Rabac1	0.6	0	1.9655e-06
ENSMUSG00000003382	Etv3	0.853	0	2.59286e-05
ENSMUSG00000003402	Prkcsh	-0.161	0.01299	0.0424438
ENSMUSG00000003410	Elavl3	1.468	0	2.31022e-09
ENSMUSG00000003411	Rab3b	1.221	0.00076	0.00406229
ENSMUSG00000003418	St8sia6	1.308	0.00325	0.0139587
ENSMUSG00000003420	Fcgrt	-0.637	0.00186	0.0088227
ENSMUSG00000003421	Nosip	0.194	0.02657	0.0747634
ENSMUSG00000003423	Pih1d1	-0.492	0.0216	0.0636301
ENSMUSG00000003429	Rps11	0.172	0.10177	0.207399
ENSMUSG00000003435	Supt5	-0.044	0.61671	0.744568
ENSMUSG00000003436	Dll3	0.488	0.22375	0.371162
ENSMUSG00000003437	Paf1	-0.12	0.35086	0.507663
ENSMUSG00000003438	Timm50	-0.249	0.00967	0.0335098
ENSMUSG00000003444	Med29	-0.109	0.46984	0.619076
ENSMUSG00000003452	Bicd1	-0.42	0.0031	0.0134187
ENSMUSG00000003458	Ncstn	-0.182	0.3815	0.538445
ENSMUSG00000003464	Pex19	-0.482	1e-05	7.16713e-05
ENSMUSG00000003469	Phyhip	0.626	0.17382	0.310993
ENSMUSG00000003476	Crhr2	1.011	0.43067	0.584747
ENSMUSG00000003477	Inmt	-0.247	0.34266	0.498955
ENSMUSG00000003500	Impdh1	0.176	0.23768	0.387335
ENSMUSG00000003518	Dusp3	-0.538	0.00057	0.00316996
ENSMUSG00000003526	Prodh	0.026	0.91208	0.952623
ENSMUSG00000003527	Dgcr14	-0.239	0.19254	0.334047
ENSMUSG00000003528	Slc25a1	-0.826	0	2.73438e-26
ENSMUSG00000003531	Dgcr6	-0.131	0.46781	0.617636
ENSMUSG00000003534	Ddr1	0.026	0.92753	0.961186
ENSMUSG00000003541	Ier3	-0.275	0.19712	0.339512
ENSMUSG00000003545	Fosb	1.743	0.17435	0.311716
ENSMUSG00000003546	Klc4	-0.427	0.01432	0.0459049
ENSMUSG00000003549	Ercc1	0.466	0.01845	0.0561651
ENSMUSG00000003555	Cyp17a1	-1.106	0.00102	0.00525067
ENSMUSG00000003559	As3mt	-0.604	0.07308	0.161902
ENSMUSG00000003573	Homer3	-0.567	0.00024	0.0015188
ENSMUSG00000003575	Crtc1	-0.167	0.37702	0.534207
ENSMUSG00000003581	Rnf215	-0.383	0.0384	0.0997353
ENSMUSG00000003585	Sec14l2	-0.135	0.36069	0.516313
ENSMUSG00000003604	Aven	-0.348	0.07103	0.158516
ENSMUSG00000003617	Cp	-0.761	0.00036	0.00216159
ENSMUSG00000003623	Crot	0.062	0.63769	0.761132
ENSMUSG00000003644	Rps6ka1	-0.369	0	1.68137e-05
ENSMUSG00000003657	Calb2	1.602	0.02297	0.0667142
ENSMUSG00000003660	Snrnp200	-0.271	4e-05	0.000297431
ENSMUSG00000003662	Ciao1	-0.164	0.27287	0.426051
ENSMUSG00000003680	Taf6l	0.074	0.56212	0.699483
ENSMUSG00000003721	Insig2	0.2	0.20356	0.347241
ENSMUSG00000003731	Kpna6	-0.022	0.9081	0.950641
ENSMUSG00000003746	Man1a	0.469	0.29829	0.454678
ENSMUSG00000003752	Itpkc	0.028	0.88709	0.937696
ENSMUSG00000003762	Coq8b	0.183	0.22157	0.368895
ENSMUSG00000003778	Brd8	-0.304	0	2.32244e-05
ENSMUSG00000003779	Kif20a	-0.429	0.01636	0.0509317
ENSMUSG00000003808	Farsa	-0.125	0.10795	0.216702
ENSMUSG00000003809	Gcdh	-0.125	0.44914	0.600548
ENSMUSG00000003810	Mast2	-0.3	0.05053	0.122773
ENSMUSG00000003812	Dnase2a	-0.189	0.03136	0.0852841
ENSMUSG00000003813	Rad23a	-0.135	0.17611	0.313745
ENSMUSG00000003814	Calr	-0.534	0	2.20281e-12
ENSMUSG00000003824	Syce2	-0.218	0.05176	0.125018
ENSMUSG00000003847	Nfat5	0.121	0.51546	0.659536
ENSMUSG00000003848	Nob1	-0.166	0.32427	0.481562
ENSMUSG00000003849	Nqo1	0.67	0	5.70858e-06
ENSMUSG00000003863	Ppfia3	0.241	0.33551	0.492565
ENSMUSG00000003865	Gys1	-1.175	0	2.97771e-32
ENSMUSG00000003868	Ruvbl2	0.097	0.52067	0.664146
ENSMUSG00000003872	Lin7b	-0.285	0.54614	0.686498
ENSMUSG00000003873	Bax	-0.458	0.00026	0.00163177
ENSMUSG00000003923	Tfam	0.028	0.80216	0.880581
ENSMUSG00000003929	Zfp81	0.4	0.02913	0.080615
ENSMUSG00000003934	Efnb3	1.086	0.06893	0.155102
ENSMUSG00000003948	Mmd	0.175	0.59429	0.726898
ENSMUSG00000003949	Hlf	0.642	0.08443	0.179837
ENSMUSG00000003955	Fam162a	0.21	0.1238	0.240814
ENSMUSG00000003970	Rpl8	0.065	0.20971	0.354837
ENSMUSG00000003992	Ssbp2	0.485	0.39616	0.55206
ENSMUSG00000004018	Fancl	-0.066	0.649	0.769864
ENSMUSG00000004031	Brinp2	2.397	0.0504	0.122494
ENSMUSG00000004032	Gstm5	0.959	0	2.35329e-05
ENSMUSG00000004035	Gstm7	-1.814	0	1.31687e-05
ENSMUSG00000004038	Gstm3	0.514	0.32713	0.484044
ENSMUSG00000004040	Stat3	0.254	0.00215	0.00992208
ENSMUSG00000004043	Stat5a	0.164	0.67333	0.788008
ENSMUSG00000004044	Cavin1	-0.073	0.44285	0.595257
ENSMUSG00000004054	Map3k11	-0.301	0.24336	0.393709
ENSMUSG00000004056	Akt2	0.249	0.10254	0.208537
ENSMUSG00000004069	Dnaja3	0.048	0.81937	0.893035
ENSMUSG00000004070	Hmox2	-0.686	0	4.67635e-05
ENSMUSG00000004071	Cdip1	0.027	0.80357	0.881815
ENSMUSG00000004085	Map3k20	0.238	0.14614	0.272994
ENSMUSG00000004096	Cwc15	0.047	0.50394	0.649918
ENSMUSG00000004098	Col5a3	1.477	0.0127	0.0417268
ENSMUSG00000004099	Dnmt1	-0.359	7e-05	0.000550785
ENSMUSG00000004100	Ppan	-0.312	0.00033	0.00199388
ENSMUSG00000004105	Angptl2	-1.55	0.21966	0.36699
ENSMUSG00000004110	Cacna1e	1.667	0.06235	0.144025
ENSMUSG00000004113	Cacna1b	1.687	0.00258	0.0115377
ENSMUSG00000004127	Trmt10a	0.456	0.0001	0.000695725
ENSMUSG00000004151	Etv1	-2.392	0	8.16258e-25
ENSMUSG00000004187	Kifc2	0.311	0.27157	0.424585
ENSMUSG00000004207	Psap	0.433	0.00172	0.00823863
ENSMUSG00000004221	Ikbkg	0.224	0.3642	0.520022
ENSMUSG00000004231	Pax2	2.696	0	4.69017e-05
ENSMUSG00000004233	Wars2	0.195	0.39737	0.553211
ENSMUSG00000004263	Atn1	-1.006	0	4.37484e-05
ENSMUSG00000004264	Phb2	-0.118	0.09355	0.194116
ENSMUSG00000004266	Ptpn6	-0.653	1e-05	0.000104141
ENSMUSG00000004267	Eno2	-0.241	0.13166	0.252645
ENSMUSG00000004268	Emg1	-0.005	0.96445	0.982964
ENSMUSG00000004270	Lpcat3	0.263	0.01531	0.0484239
ENSMUSG00000004285	Atp6v1f	-0.261	0.00229	0.0104211
ENSMUSG00000004317	Clcn5	0.158	0.10359	0.21008
ENSMUSG00000004319	Clcn3	0.134	0.04977	0.121289
ENSMUSG00000004328	Hif3a	-0.357	0.46773	0.617636
ENSMUSG00000004347	Pde1c	1.391	0.06891	0.155079
ENSMUSG00000004356	Utp20	-0.488	0	1.57571e-05
ENSMUSG00000004359	Spic	-0.208	0.12778	0.246819
ENSMUSG00000004360	9330159F19Rik	1.095	0.26103	0.413728
ENSMUSG00000004364	Cul3	0.049	0.48924	0.636936
ENSMUSG00000004371	Il11	-0.194	0.83375	0.902541
ENSMUSG00000004383	Large1	-0.049	0.69492	0.802084
ENSMUSG00000004393	Ddx56	-0.307	0.00213	0.00986556
ENSMUSG00000004394	Tmed4	-0.225	0.3854	0.542342
ENSMUSG00000004415	Col26a1	0.838	0.06213	0.143642
ENSMUSG00000004446	Bid	0.178	0.2154	0.361708
ENSMUSG00000004451	Ralb	-0.366	0.00019	0.00127912
ENSMUSG00000004455	Ppp1cc	0.425	0.0038	0.0159128
ENSMUSG00000004460	Dnajb11	0.086	0.5275	0.669887
ENSMUSG00000004462	Tbccd1	0.127	0.46273	0.613254
ENSMUSG00000004473	Clec11a	1.322	0.09709	0.199707
ENSMUSG00000004500	Zfp324	-0.661	0.05624	0.132845
ENSMUSG00000004508	Gab2	0.776	0.02879	0.0798493
ENSMUSG00000004530	Coro1c	0.427	0	3.55074e-05
ENSMUSG00000004535	Tax1bp1	-0.157	0.01286	0.0421518
ENSMUSG00000004558	Ndrg2	-0.322	0.03327	0.0892231
ENSMUSG00000004561	Mettl17	-0.014	0.95613	0.978269
ENSMUSG00000004562	Arhgef40	0.896	0.00296	0.0129229
ENSMUSG00000004565	Pnpla6	-0.272	0.02824	0.0786052
ENSMUSG00000004567	Mcoln1	0.081	0.49227	0.63983
ENSMUSG00000004568	Arhgef18	-0.217	0.00683	0.0253922
ENSMUSG00000004591	Pkn2	-0.173	0.03428	0.0912575
ENSMUSG00000004610	Etfb	-0.164	0.03146	0.0854746
ENSMUSG00000004626	Stxbp2	-0.264	0.02148	0.0633992
ENSMUSG00000004630	Pcp2	1.069	0.41292	0.567911
ENSMUSG00000004631	Sgce	-0.283	0.28506	0.440236
ENSMUSG00000004633	Chn2	0.842	0.01344	0.0436113
ENSMUSG00000004637	Wwox	0.546	0.01001	0.0344453
ENSMUSG00000004642	Slbp	-0.231	0.19878	0.341592
ENSMUSG00000004655	Aqp1	-0.545	0.31358	0.470598
ENSMUSG00000004661	Arid3b	0.136	0.14531	0.271753
ENSMUSG00000004665	Cnn2	-1.291	0	1.45329e-05
ENSMUSG00000004667	Polr2e	-0.055	0.48354	0.631491
ENSMUSG00000004677	Myo9b	0.048	0.71969	0.82109
ENSMUSG00000004698	Hdac9	1.25	0.28729	0.442637
ENSMUSG00000004748	Mtfp1	0.058	0.86045	0.92005
ENSMUSG00000004768	Rab23	-0.01	0.94771	0.973575
ENSMUSG00000004771	Rab11a	0.082	0.45164	0.603075
ENSMUSG00000004788	Eif2b2	-0.075	0.50046	0.646947
ENSMUSG00000004789	Dlst	-0.024	0.82734	0.89813
ENSMUSG00000004791	Pgf	0.521	0.45457	0.605869
ENSMUSG00000004798	Ulk2	0.577	0.02506	0.0713776
ENSMUSG00000004815	Dgkq	-0.592	0.00035	0.0021266
ENSMUSG00000004843	Chmp2b	-0.309	0.00042	0.00245851
ENSMUSG00000004846	Plod3	-0.446	0.00071	0.00385319
ENSMUSG00000004849	Ap1s1	-0.043	0.74601	0.840096
ENSMUSG00000004864	Mapk13	1.336	0.00014	0.000946286
ENSMUSG00000004865	Srpk1	-0.081	0.26251	0.415279
ENSMUSG00000004872	Pax3	2.701	1e-05	5.57652e-05
ENSMUSG00000004880	Lbr	0.121	0.05032	0.12236
ENSMUSG00000004885	Crabp2	1.398	0.08079	0.174096
ENSMUSG00000004891	Nes	-0.052	0.80193	0.880452
ENSMUSG00000004892	Bcan	0.495	0.27587	0.429439
ENSMUSG00000004895	Prcc	-0.511	0.01858	0.0564997
ENSMUSG00000004896	Rrnad1	0.064	0.68156	0.794077
ENSMUSG00000004897	Hdgf	-0.239	6e-05	0.000470586
ENSMUSG00000004929	Thop1	-0.565	4e-05	0.000299388
ENSMUSG00000004931	Apba3	-0.42	0.1751	0.312518
ENSMUSG00000004933	Matk	1.059	0.20322	0.346859
ENSMUSG00000004934	Pias4	0.021	0.84842	0.912367
ENSMUSG00000004936	Map2k1	-0.171	0.28543	0.440726
ENSMUSG00000004937	Sgta	0.073	0.38664	0.543431
ENSMUSG00000004945	Tmem242	-0.043	0.69561	0.802712
ENSMUSG00000004947	Dtx2	0.504	0.03657	0.0956861
ENSMUSG00000004948	Zp3	1.713	0.01152	0.0386441
ENSMUSG00000004951	Hspb1	-0.361	3e-05	0.000228981
ENSMUSG00000004952	Rasa4	-0.151	0.42545	0.579926
ENSMUSG00000004961	Syt5	0.459	0.55139	0.690796
ENSMUSG00000004980	Hnrnpa2b1	-0.001	0.9913	0.998426
ENSMUSG00000004988	Fxyd4	1.794	0	6.77083e-11
ENSMUSG00000004994	Ccdc130	-0.165	0.1467	0.273843
ENSMUSG00000004996	Mri1	-0.171	0.39505	0.550989
ENSMUSG00000005034	Prkacb	-0.488	0	2.44276e-05
ENSMUSG00000005043	Sgsh	-0.412	0.14519	0.271602
ENSMUSG00000005045	Chd5	-0.233	0.36212	0.517889
ENSMUSG00000005054	Cstb	-0.45	1e-05	6.77706e-05
ENSMUSG00000005057	Sh2b2	1.396	0.00411	0.0169384
ENSMUSG00000005069	Pex5	0.102	0.7126	0.815594
ENSMUSG00000005078	Jkamp	0.554	0	2.27442e-07
ENSMUSG00000005087	Cd44	1.381	0.3198	0.476628
ENSMUSG00000005089	Slc1a2	-0.553	0.19672	0.339023
ENSMUSG00000005102	Eif2ak4	0.043	0.75046	0.843124
ENSMUSG00000005103	Wdr1	-0.582	0	2.52489e-06
ENSMUSG00000005107	Slc2a9	0.989	0.13962	0.264022
ENSMUSG00000005124	Wisp1	-1.759	0.19255	0.334047
ENSMUSG00000005125	Ndrg1	-0.482	0.00751	0.0273686
ENSMUSG00000005131	4930550C14Rik	1.355	0.01626	0.0507173
ENSMUSG00000005142	Man2b1	-0.136	0.26561	0.418758
ENSMUSG00000005148	Klf5	0.018	0.74313	0.838282
ENSMUSG00000005150	Wdr83	-0.422	0.00456	0.0185085
ENSMUSG00000005161	Prdx2	-0.031	0.72454	0.824485
ENSMUSG00000005198	Polr2a	0.135	0.09293	0.19313
ENSMUSG00000005204	Senp3	-0.664	0	4.19069e-08
ENSMUSG00000005225	Plekha8	-0.084	0.52921	0.671358
ENSMUSG00000005233	Spc25	0.193	0.02381	0.0685912
ENSMUSG00000005237	Dnah2	2.029	1e-05	8.6549e-05
ENSMUSG00000005251	Ripk4	1.505	0	2.13912e-07
ENSMUSG00000005262	Ufd1	-0.143	0.0843	0.179605
ENSMUSG00000005267	Zfp287	1.636	0.0001	0.0007145
ENSMUSG00000005268	Prlr	-0.395	0.31834	0.475216
ENSMUSG00000005299	Letm1	0.103	0.40705	0.562542
ENSMUSG00000005312	Ubqln1	0.228	0.00878	0.0310327
ENSMUSG00000005320	Fgfr4	0.609	0.34981	0.506462
ENSMUSG00000005338	Cadm3	0.008	0.99585	1
ENSMUSG00000005354	Txn2	-0.356	5e-05	0.000382063
ENSMUSG00000005357	Slc1a6	2.15	1e-05	8.24064e-05
ENSMUSG00000005360	Slc1a3	0.652	0.09338	0.193864
ENSMUSG00000005362	Crbn	-0.775	0	6.03074e-07
ENSMUSG00000005370	Msh6	-0.514	0	4.29128e-17
ENSMUSG00000005371	Fbxo11	-0.111	0.25727	0.409679
ENSMUSG00000005373	Mlxipl	-0.047	0.83205	0.901486
ENSMUSG00000005374	Tbl2	0.052	0.65287	0.772949
ENSMUSG00000005378	Bud23	-0.292	0.01459	0.0466317
ENSMUSG00000005397	Nid1	-0.336	0	2.85484e-05
ENSMUSG00000005410	Mcm5	-0.375	0	9.40583e-08
ENSMUSG00000005413	Hmox1	-0.413	0.00177	0.00845034
ENSMUSG00000005417	Mprip	-0.148	0.06958	0.156069
ENSMUSG00000005442	Cic	-0.487	0	1.47249e-05
ENSMUSG00000005447	Pafah1b3	-0.171	0.13164	0.252645
ENSMUSG00000005465	Il27ra	3.605	0.01355	0.0439005
ENSMUSG00000005469	Prkaca	0.211	0.19288	0.334427
ENSMUSG00000005470	Asf1b	0.592	0.00024	0.00152905
ENSMUSG00000005481	Ddx39	-0.031	0.67828	0.791717
ENSMUSG00000005483	Dnajb1	1.145	0	8.46851e-25
ENSMUSG00000005501	Usp40	-0.054	0.60677	0.736261
ENSMUSG00000005505	Kbtbd4	-0.287	0.41961	0.57402
ENSMUSG00000005506	Celf1	-0.05	0.39788	0.553767
ENSMUSG00000005510	Ndufs3	-0.371	0.00365	0.0154002
ENSMUSG00000005514	Por	-0.059	0.44989	0.601292
ENSMUSG00000005533	Igf1r	0.273	0.02558	0.0725652
ENSMUSG00000005534	Insr	-0.024	0.90064	0.946302
ENSMUSG00000005547	Cyp2a5	0.169	0.68691	0.797435
ENSMUSG00000005553	Atp4a	2.204	0.00034	0.0020436
ENSMUSG00000005566	Trim28	-0.072	0.25175	0.403194
ENSMUSG00000005575	Ube2m	-0.68	0	3.03058e-07
ENSMUSG00000005580	Adcy9	0.573	0.04485	0.112186
ENSMUSG00000005583	Mef2c	1.678	0.0783	0.17037
ENSMUSG00000005609	Ctr9	0.235	0.00121	0.00609484
ENSMUSG00000005610	Eif4g2	-0.207	0.00063	0.00346466
ENSMUSG00000005615	Pcyt1a	-0.479	0.0001	0.000709765
ENSMUSG00000005621	Zfp592	-0.229	0.05993	0.139559
ENSMUSG00000005625	Psmd4	-0.048	0.4968	0.644238
ENSMUSG00000005628	Tmod4	-0.409	0.57227	0.707823
ENSMUSG00000005656	Snx6	-0.003	0.9692	0.986326
ENSMUSG00000005667	Mthfd2	0.241	0.01633	0.0508473
ENSMUSG00000005672	Kit	0.722	0	3.94377e-13
ENSMUSG00000005674	Tomm40l	-0.364	0.13511	0.257629
ENSMUSG00000005677	Nr1i3	0.208	0.64565	0.767556
ENSMUSG00000005681	Apoa2	-0.537	0.00023	0.00149505
ENSMUSG00000005682	Pan2	0.352	0.12199	0.238109
ENSMUSG00000005683	Cs	0.295	0.00328	0.0140629
ENSMUSG00000005686	Ampd3	0.479	0.11929	0.233886
ENSMUSG00000005687	Bcas2	-0.613	0	2.8814e-14
ENSMUSG00000005698	Ctcf	-0.26	1e-05	8.20189e-05
ENSMUSG00000005699	Pard6a	-0.026	0.90037	0.946118
ENSMUSG00000005705	Agrp	-0.066	0.92321	0.958823
ENSMUSG00000005716	Pvalb	2.649	0.0781	0.17002
ENSMUSG00000005718	Tfap4	-0.367	0.10191	0.207617
ENSMUSG00000005732	Ranbp1	-0.151	0.03009	0.0825379
ENSMUSG00000005774	Rfx5	-0.036	0.87475	0.92975
ENSMUSG00000005779	Psmb4	0.45	0	3.89136e-08
ENSMUSG00000005802	Slc30a4	0.392	0.14138	0.266368
ENSMUSG00000005803	Sqor	-2.558	0.0215	0.063421
ENSMUSG00000005804	Bloc1s6	-0.175	0.19072	0.331926
ENSMUSG00000005813	Metap1	-0.168	0.09516	0.19674
ENSMUSG00000005823	Gpr108	0.063	0.72388	0.824213
ENSMUSG00000005836	Gata6	1.305	0.01499	0.0476292
ENSMUSG00000005846	Rsl1d1	-0.213	0.00133	0.00663423
ENSMUSG00000005871	Apc	-0.475	0	1.83311e-07
ENSMUSG00000005873	Reep5	0.191	0.03852	0.0999975
ENSMUSG00000005881	Ergic3	-0.524	0	2.6658e-06
ENSMUSG00000005882	Uqcc1	-0.033	0.78455	0.868236
ENSMUSG00000005886	Ncoa2	0.106	0.51583	0.659857
ENSMUSG00000005892	Trh	-0.078	0.92058	0.957744
ENSMUSG00000005893	Nr2c2	-0.153	0.07547	0.165893
ENSMUSG00000005897	Nr2c1	-0.545	0.10325	0.209652
ENSMUSG00000005899	Smpd4	-0.78	0	2.39139e-10
ENSMUSG00000005907	Pex1	-0.314	0.04055	0.103751
ENSMUSG00000005917	Otx1	0.994	0	1.6869e-05
ENSMUSG00000005936	Kctd20	-0.266	0.08937	0.18778
ENSMUSG00000005947	Itgae	1.671	0.04056	0.103751
ENSMUSG00000005949	Ctns	-0.305	0.01952	0.0588649
ENSMUSG00000005950	P2rx5	-0.512	0.08218	0.176247
ENSMUSG00000005951	Shpk	0.568	0.14565	0.272274
ENSMUSG00000005958	Ephb3	-0.296	0.00656	0.0245812
ENSMUSG00000005968	Tuft1	1.203	0	9.30706e-08
ENSMUSG00000005973	Rcn1	-0.314	5e-05	0.000375903
ENSMUSG00000005981	Trap1	0.161	0.09771	0.200676
ENSMUSG00000005982	Naa60	0.093	0.57996	0.714379
ENSMUSG00000005983	1700037C18Rik	0.656	0.40425	0.560079
ENSMUSG00000005986	Ankrd13d	-0.204	0.70029	0.806047
ENSMUSG00000006005	Tpr	-0.119	0.02852	0.0792902
ENSMUSG00000006010	BC003331	0.227	0.00964	0.0334338
ENSMUSG00000006014	Prg4	-0.102	0.90915	0.95113
ENSMUSG00000006019	Dhx34	0.057	0.80001	0.878947
ENSMUSG00000006021	Kptn	-0.031	0.91493	0.953815
ENSMUSG00000006024	Napa	-0.071	0.45694	0.607891
ENSMUSG00000006050	Sra1	-0.478	0	3.60832e-06
ENSMUSG00000006056	Calcoco2	-0.957	0	1.04667e-57
ENSMUSG00000006057	Atp5g1	-0.289	0.00032	0.00193265
ENSMUSG00000006058	Snf8	0.375	0.00092	0.00481939
ENSMUSG00000006095	Tbcb	0.148	0.10853	0.217534
ENSMUSG00000006127	Inpp5k	-0.133	0.44898	0.600491
ENSMUSG00000006134	Crkl	-0.123	0.17653	0.314256
ENSMUSG00000006143	Upk3bl	0	1	1
ENSMUSG00000006154	Eps8l1	0.813	0.08878	0.186863
ENSMUSG00000006169	Clint1	-0.194	0.04066	0.103915
ENSMUSG00000006179	Prss16	0.739	0.00155	0.00756979
ENSMUSG00000006191	Cdkal1	-0.105	0.45514	0.606266
ENSMUSG00000006200	Rhox6	1.838	0	1.63348e-11
ENSMUSG00000006205	Htra1	-0.182	0.08879	0.186863
ENSMUSG00000006215	Zbtb17	0.175	0.25607	0.40829
ENSMUSG00000006216	Clcnkb	0.255	0.58184	0.716077
ENSMUSG00000006218	Fam131c	0.102	0.78685	0.869988
ENSMUSG00000006219	Fblim1	0.031	0.67363	0.788215
ENSMUSG00000006221	Hspb7	-2.455	0.00113	0.00572103
ENSMUSG00000006235	Epor	-3.032	0.02347	0.0678357
ENSMUSG00000006241	Ccdc159	1.004	0.30249	0.458914
ENSMUSG00000006262	Mob1b	-0.028	0.89298	0.941098
ENSMUSG00000006273	Atp6v1b2	-0.025	0.72492	0.824557
ENSMUSG00000006276	Eps15l1	-0.167	0.1079	0.216663
ENSMUSG00000006281	Tep1	-0.165	0.27374	0.427002
ENSMUSG00000006288	Ttc5	-0.117	0.40234	0.558162
ENSMUSG00000006289	Osgep	-0.312	0.01715	0.0529178
ENSMUSG00000006299	Aamp	-0.385	2e-05	0.000151015
ENSMUSG00000006301	Tmbim1	0.208	0.29669	0.452936
ENSMUSG00000006304	Arpc2	-0.144	0.00749	0.0273241
ENSMUSG00000006307	Kmt2b	-0.583	0	2.74251e-07
ENSMUSG00000006310	Zbtb32	1.27	2e-05	0.000196093
ENSMUSG00000006311	Etv2	0.821	0.28188	0.436967
ENSMUSG00000006313	Upk1a	1.782	0.00676	0.0251852
ENSMUSG00000006315	Tmem147	-0.033	0.75885	0.849312
ENSMUSG00000006333	Rps9	0.334	0	1.33505e-08
ENSMUSG00000006335	Tfpt	-0.358	0.17021	0.305978
ENSMUSG00000006342	Susd2	-0.223	0.3367	0.49349
ENSMUSG00000006344	Ggt5	4.112	0.004	0.0165871
ENSMUSG00000006345	Ggt1	1.17	0.0025	0.0112383
ENSMUSG00000006356	Crip2	0.271	0.02714	0.0759967
ENSMUSG00000006360	Crip1	0.554	0.03141	0.0853901
ENSMUSG00000006362	Cbfa2t3	1.255	0.0685	0.154427
ENSMUSG00000006369	Fbln1	-0.283	0.16884	0.30395
ENSMUSG00000006373	Pgrmc1	-0.369	0.00564	0.0218001
ENSMUSG00000006378	Gcat	-0.096	0.41332	0.568119
ENSMUSG00000006386	Tek	2.04	0	9.80109e-08
ENSMUSG00000006390	Elovl1	-0.272	0.07016	0.157002
ENSMUSG00000006392	Med8	-0.178	0.11143	0.221893
ENSMUSG00000006398	Cdc20	0.178	0.14357	0.269507
ENSMUSG00000006403	Adamts4	-1.912	0.00056	0.00312728
ENSMUSG00000006411	Nectin4	0.219	0.76434	0.853021
ENSMUSG00000006412	Pfdn2	0.007	0.94165	0.969823
ENSMUSG00000006418	Rnf114	0.145	0.31846	0.475349
ENSMUSG00000006423	C330007P06Rik	0.178	0.53719	0.678104
ENSMUSG00000006435	Neurl1a	0.717	0	1.57263e-06
ENSMUSG00000006442	Srm	-0.224	0.00292	0.0127726
ENSMUSG00000006445	Epha2	-1.815	0	8.20496e-09
ENSMUSG00000006456	Rbm14	-0.163	0.20791	0.352462
ENSMUSG00000006457	Actn3	-1.025	0.02226	0.0651833
ENSMUSG00000006463	Zdhhc24	0.134	0.71789	0.820022
ENSMUSG00000006464	Bbs1	-0.733	0.00772	0.0279801
ENSMUSG00000006469	Slc34a3	-2.584	0.00332	0.0142093
ENSMUSG00000006471	Ndor1	-0.603	0.0083	0.0296625
ENSMUSG00000006476	Nsmf	-0.343	0.33231	0.489303
ENSMUSG00000006494	Pdk1	-0.895	0	2.9371e-06
ENSMUSG00000006498	Ptbp1	-0.265	0.00014	0.000993866
ENSMUSG00000006517	Mvd	-0.51	0	2.51153e-05
ENSMUSG00000006519	Cyba	0.19	0.12334	0.240222
ENSMUSG00000006522	Itih3	-0.454	0.04056	0.103751
ENSMUSG00000006526	Tmem110	0.149	0.29544	0.451623
ENSMUSG00000006527	Sfmbt1	-0.278	0.04853	0.119061
ENSMUSG00000006529	Itih1	-0.83	0.0082	0.0294072
ENSMUSG00000006538	Ihh	1.292	0.33605	0.492999
ENSMUSG00000006546	Cryba2	1.262	0.00254	0.0113762
ENSMUSG00000006567	Atp7b	1.864	0.00206	0.00958905
ENSMUSG00000006574	Slc4a1	0.777	0.26668	0.419795
ENSMUSG00000006575	Rundc3a	-0.832	0	7.59762e-08
ENSMUSG00000006576	Slc4a3	-0.54	0.00188	0.00888322
ENSMUSG00000006585	Cdt1	0.062	0.46843	0.618032
ENSMUSG00000006586	Runx1t1	-0.272	0.32649	0.48364
ENSMUSG00000006587	Snai3	4.204	0	1.2105e-08
ENSMUSG00000006589	Aprt	-0.061	0.5144	0.65859
ENSMUSG00000006599	Gtf2h1	-0.08	0.25836	0.410879
ENSMUSG00000006611	Hfe	1.144	0.23266	0.381751
ENSMUSG00000006641	Slc5a6	0.336	0.28329	0.438559
ENSMUSG00000006642	Tcf23	-0.168	0.91297	0.952833
ENSMUSG00000006649	Nphs1	-2.563	0.02283	0.066364
ENSMUSG00000006651	Aplp1	-0.845	2e-05	0.000197929
ENSMUSG00000006673	Qrich1	-0.128	0.2599	0.412817
ENSMUSG00000006675	P4htm	-0.252	0.28417	0.439336
ENSMUSG00000006676	Usp19	-0.007	0.9523	0.9763
ENSMUSG00000006678	Pola1	-0.146	0.07667	0.167916
ENSMUSG00000006699	Cdc42	-0.059	0.44904	0.600522
ENSMUSG00000006705	Pknox1	0.671	0	8.42662e-07
ENSMUSG00000006715	Gmnn	-0.247	0.08839	0.186235
ENSMUSG00000006717	Acot13	-0.01	0.91772	0.955841
ENSMUSG00000006720	Zfp184	0.356	0.16825	0.3032
ENSMUSG00000006728	Cdk4	-0.493	0	5.97117e-07
ENSMUSG00000006731	B4galnt1	-0.733	0.00042	0.00246834
ENSMUSG00000006732	Mettl1	-0.137	0.15122	0.28022
ENSMUSG00000006736	Tspan31	0.438	0.01611	0.0503557
ENSMUSG00000006740	Kif5b	-0.635	0	6.66066e-32
ENSMUSG00000006763	Saal1	0.223	0.13586	0.258773
ENSMUSG00000006764	Tph2	1.93	0.11144	0.221893
ENSMUSG00000006782	Cnp	-0.517	0.00352	0.0149297
ENSMUSG00000006784	Ttc25	-1.863	0	2.83788e-09
ENSMUSG00000006800	Sulf2	-0.057	0.52425	0.667156
ENSMUSG00000006818	Sod2	-0.144	0.09397	0.194748
ENSMUSG00000006850	Tmco6	0.071	0.90414	0.948084
ENSMUSG00000006906	Stambp	-0.613	0.08104	0.174544
ENSMUSG00000006920	Ezh1	-0.183	0.32225	0.479279
ENSMUSG00000006930	Hap1	-0.866	0	3.86696e-24
ENSMUSG00000006931	P3h4	-0.228	0.24951	0.400605
ENSMUSG00000006932	Ctnnb1	2.37	0	7.27861e-43
ENSMUSG00000006941	Eif1b	0.29	0.00557	0.0215893
ENSMUSG00000006958	Chrd	-0.188	0.7574	0.848352
ENSMUSG00000006998	Psmd2	-0.328	1e-05	0.000108125
ENSMUSG00000007021	Syngr3	2.544	0.00021	0.00137966
ENSMUSG00000007029	Vars	-0.334	0.00022	0.00140807
ENSMUSG00000007030	Vwa7	3.014	0.03976	0.102259
ENSMUSG00000007034	Slc44a4	-0.542	0.21294	0.358578
ENSMUSG00000007035	Msh5	0.215	0.69426	0.801854
ENSMUSG00000007036	Abhd16a	-0.319	0.26892	0.42211
ENSMUSG00000007038	Neu1	-0.235	0.0381	0.0990902
ENSMUSG00000007039	Ddah2	0.061	0.56024	0.697962
ENSMUSG00000007041	Clic1	-0.531	0	2.83468e-05
ENSMUSG00000007050	Lsm2	0.185	0.05493	0.130704
ENSMUSG00000007080	Pole	-0.308	0.00086	0.00456453
ENSMUSG00000007097	Atp1a2	1.561	0.00026	0.00167519
ENSMUSG00000007107	Atp1a4	0.909	0.47375	0.62287
ENSMUSG00000007122	Casq1	-0.284	0.8545	0.915896
ENSMUSG00000007207	Stx1a	0.229	0.33112	0.488115
ENSMUSG00000007216	Zfp775	-0.474	0.00356	0.0150752
ENSMUSG00000007279	Scube2	0.993	0.47413	0.623135
ENSMUSG00000007338	Mrpl49	-0.178	0.02666	0.0749249
ENSMUSG00000007379	Dennd2c	-0.757	0	1.67795e-07
ENSMUSG00000007411	Mark3	-0.009	0.91361	0.953127
ENSMUSG00000007415	Gatad1	-0.401	0.00046	0.00264468
ENSMUSG00000007458	M6pr	0.123	0.33936	0.495834
ENSMUSG00000007476	Lrrc8a	0.253	0.12448	0.241949
ENSMUSG00000007564	Ppp2r1a	-0.211	0.03477	0.0921587
ENSMUSG00000007570	Fance	-0.09	0.55819	0.696334
ENSMUSG00000007589	Tinf2	-0.129	0.3415	0.49795
ENSMUSG00000007594	Hapln4	0.205	0.49388	0.641551
ENSMUSG00000007603	Dus3l	-0.213	0.25294	0.404736
ENSMUSG00000007610	Gtpbp3	0.538	0.00385	0.0160758
ENSMUSG00000007613	Tgfbr1	0.308	0.18997	0.331064
ENSMUSG00000007617	Homer1	-0.088	0.57098	0.706445
ENSMUSG00000007646	Rad51c	0.568	1e-05	6.11402e-05
ENSMUSG00000007655	Cav1	-1.515	0.12186	0.237972
ENSMUSG00000007656	Arpp19	-0.385	0	5.85652e-07
ENSMUSG00000007659	Bcl2l1	-0.872	0	5.37544e-08
ENSMUSG00000007670	Khsrp	-0.224	0.00295	0.0128784
ENSMUSG00000007682	Dio2	-0.428	0.49988	0.646643
ENSMUSG00000007721	Ccdc124	0.318	0.00079	0.00421504
ENSMUSG00000007739	Cct4	0.124	0.14118	0.266139
ENSMUSG00000007777	0610009B22Rik	-0.221	0.52462	0.667559
ENSMUSG00000007783	Cpt1c	0.226	0.12561	0.243502
ENSMUSG00000007805	Twist2	1.221	0.21989	0.367153
ENSMUSG00000007812	Zfp655	-0.496	4e-05	0.000319353
ENSMUSG00000007815	Rhoa	-0.089	0.28958	0.445521
ENSMUSG00000007817	Zmiz1	-0.54	0	4.34606e-10
ENSMUSG00000007827	Ankrd26	-0.189	0.03437	0.0913847
ENSMUSG00000007833	Aldh16a1	-0.264	0.0057	0.0219411
ENSMUSG00000007836	Hnrnpa0	0.239	1e-05	8.93045e-05
ENSMUSG00000007837	Prrg2	0.06	0.83908	0.905152
ENSMUSG00000007850	Hnrnph1	0.241	0.03008	0.0825298
ENSMUSG00000007867	Ift43	-0.123	0.41919	0.573637
ENSMUSG00000007872	Id3	-0.279	0.42903	0.583176
ENSMUSG00000007880	Arid1a	-0.492	0	5.80095e-09
ENSMUSG00000007888	Crlf1	0.302	0.64074	0.763853
ENSMUSG00000007891	Ctsd	0.491	0	9.73386e-06
ENSMUSG00000007892	Rplp1	0.411	2e-05	0.000137083
ENSMUSG00000007907	Cabs1	1.383	0.06835	0.154162
ENSMUSG00000007908	Hmgcll1	2.576	0.00145	0.00712287
ENSMUSG00000007944	Ttc9b	-0.235	0.41303	0.567911
ENSMUSG00000007946	Phox2a	1.654	0.02992	0.0821697
ENSMUSG00000007950	Abhd8	-0.23	0.35747	0.513234
ENSMUSG00000007987	Ift22	-0.196	0.22861	0.376731
ENSMUSG00000007989	Fzd3	0.719	0	2.9256e-05
ENSMUSG00000008028	1700008O03Rik	-0.397	0.50153	0.647822
ENSMUSG00000008035	Mid1ip1	-0.229	0.23716	0.386758
ENSMUSG00000008036	Ap2s1	-0.302	0.00141	0.00696087
ENSMUSG00000008090	Fgfrl1	0.267	0.29599	0.452261
ENSMUSG00000008129	4930432K21Rik	0.798	0.02312	0.0670663
ENSMUSG00000008136	Fhl2	2.454	6e-05	0.000436844
ENSMUSG00000008140	Emc10	-0.477	0	4.92774e-05
ENSMUSG00000008153	Clstn3	0.195	0.38439	0.541238
ENSMUSG00000008167	Fbxw9	-0.161	0.243	0.393246
ENSMUSG00000008193	Spib	3.083	0.0324	0.0873301
ENSMUSG00000008200	Fnbp4	-0.165	0.05916	0.13812
ENSMUSG00000008206	Cers4	1.137	0	6.01197e-22
ENSMUSG00000008226	Scrn3	0.605	0.03069	0.0838116
ENSMUSG00000008301	Phax	-0.303	0.00025	0.00160659
ENSMUSG00000008305	Tle1	-0.52	0.00123	0.00619746
ENSMUSG00000008307	1700109H08Rik	0.389	0.39341	0.549579
ENSMUSG00000008318	Relt	0.224	0.44392	0.596239
ENSMUSG00000008333	Snrpb2	-0.009	0.86788	0.925157
ENSMUSG00000008348	Ubc	0.132	0.09431	0.195334
ENSMUSG00000008373	Prpf31	-0.434	0	2.23678e-05
ENSMUSG00000008384	Sertad1	-0.568	0.01508	0.0478803
ENSMUSG00000008393	Carhsp1	0.48	0.00043	0.00250251
ENSMUSG00000008398	Elk3	-0.285	0.28571	0.441028
ENSMUSG00000008429	Herpud2	0.322	0.04751	0.117112
ENSMUSG00000008435	Rdh13	-0.008	0.9603	0.980688
ENSMUSG00000008450	Nutf2	0.078	0.63237	0.757185
ENSMUSG00000008461	Fut1	2.181	0.13693	0.260225
ENSMUSG00000008475	Arpc5	0.2	0.04434	0.1113
ENSMUSG00000008489	Elavl2	0.295	0.00503	0.0199337
ENSMUSG00000008496	Pou2f2	-0.121	0.63739	0.760889
ENSMUSG00000008540	Mgst1	-0.606	0.00479	0.0191855
ENSMUSG00000008575	Nfib	-0.574	0	2.44066e-09
ENSMUSG00000008601	Rab25	-0.798	0.09006	0.189005
ENSMUSG00000008604	Ubqln4	-0.217	0.00281	0.0123749
ENSMUSG00000008658	Rbfox1	4.475	0.0025	0.0112083
ENSMUSG00000008668	Rps18	0.208	0.01063	0.0362353
ENSMUSG00000008682	Rpl10	-0.001	0.99112	0.998312
ENSMUSG00000008683	Rps15a	0.027	0.74341	0.838424
ENSMUSG00000008690	Ncaph2	-0.029	0.75155	0.843755
ENSMUSG00000008730	Hipk1	0.139	0.34311	0.499471
ENSMUSG00000008734	Gprc5b	0.599	0.00749	0.0273147
ENSMUSG00000008763	Man1a2	0.257	0.00058	0.00321564
ENSMUSG00000008822	Acyp1	-0.195	0.49454	0.641982
ENSMUSG00000008855	Hdac5	0.155	0.40649	0.56224
ENSMUSG00000008859	Rala	-0.152	0.02774	0.077426
ENSMUSG00000008892	Vdac3	0.296	0.0083	0.0296625
ENSMUSG00000008958	Vps72	-0.337	0.00173	0.00826429
ENSMUSG00000008976	Gabpa	-0.188	0.10699	0.215332
ENSMUSG00000008999	Bmp7	-0.016	0.93105	0.963827
ENSMUSG00000009013	Dynll1	0.07	0.35356	0.509945
ENSMUSG00000009030	Pdcl	0.238	0.23763	0.387331
ENSMUSG00000009035	Tmem184b	0.476	0.00963	0.0333906
ENSMUSG00000009073	Nf2	-0.549	0	5.75656e-11
ENSMUSG00000009075	Cabp7	1.416	0.02537	0.0721164
ENSMUSG00000009076	Zmat5	-0.348	0.02918	0.0807277
ENSMUSG00000009079	Ewsr1	0.059	0.66021	0.778152
ENSMUSG00000009090	Ap1b1	-0.409	0.0001	0.000734529
ENSMUSG00000009092	Derl3	-1.108	0.0343	0.0912575
ENSMUSG00000009097	Tbx1	1.255	0.01979	0.0594473
ENSMUSG00000009108	Gnat2	3.015	0.03935	0.101502
ENSMUSG00000009112	Bcl2l13	0.233	0.02225	0.0651791
ENSMUSG00000009145	Dqx1	0.218	0.25301	0.404813
ENSMUSG00000009207	Lnpk	0.485	0.00016	0.00109237
ENSMUSG00000009216	Fam163b	1.73	0.02796	0.0779298
ENSMUSG00000009248	Ascl2	-0.093	0.83015	0.900139
ENSMUSG00000009281	Rarres2	-0.947	0.00227	0.0103658
ENSMUSG00000009291	Pttg1ip	-0.026	0.77342	0.859315
ENSMUSG00000009292	Trpm2	0.708	0.60741	0.736775
ENSMUSG00000009293	Ube2g2	0.466	0.01018	0.0349013
ENSMUSG00000009376	Met	1.167	0.0008	0.00428086
ENSMUSG00000009378	Slc16a12	0.472	0.63055	0.755487
ENSMUSG00000009394	Syn2	2.884	0.00692	0.0256647
ENSMUSG00000009406	Elk1	-0.096	0.58006	0.714444
ENSMUSG00000009418	Nav1	-0.367	1e-05	8.20189e-05
ENSMUSG00000009470	Tnpo1	-0.33	0	3.45903e-06
ENSMUSG00000009487	Otog	0.785	0.59025	0.723615
ENSMUSG00000009535	Rnmt	0.082	0.4097	0.564889
ENSMUSG00000009549	Srp14	0.063	0.47497	0.623552
ENSMUSG00000009555	Cdk9	-0.144	0.33826	0.494911
ENSMUSG00000009563	Tor2a	-0.232	0.33661	0.493453
ENSMUSG00000009566	Fpgs	0.096	0.64206	0.764617
ENSMUSG00000009569	Mkl2	-0.048	0.80623	0.884012
ENSMUSG00000009575	Cbx5	-0.472	0	8.44261e-13
ENSMUSG00000009585	Apobec3	-0.062	0.65527	0.774512
ENSMUSG00000009596	Taf7l	2.551	0	2.83444e-39
ENSMUSG00000009614	Sardh	-1.125	4e-05	0.000355936
ENSMUSG00000009621	Vav2	0.254	0.184	0.323326
ENSMUSG00000009628	Tex15	2.063	0	2.18028e-44
ENSMUSG00000009630	Ppp2cb	0.064	0.80458	0.882548
ENSMUSG00000009633	G0s2	0.681	0.04631	0.114868
ENSMUSG00000009640	Dmap1	-0.547	4e-05	0.000296465
ENSMUSG00000009646	Pla2g12b	-0.21	0.64648	0.767736
ENSMUSG00000009647	Mcu	0.312	0.01284	0.042102
ENSMUSG00000009654	Oit3	1.01	0.36417	0.520022
ENSMUSG00000009670	Tex11	1.933	0	3.18422e-24
ENSMUSG00000009681	Bcr	-0.135	0.27048	0.423431
ENSMUSG00000009687	Fxyd5	2.51	0	4.57934e-06
ENSMUSG00000009731	Kcnd1	0.331	0.4582	0.609055
ENSMUSG00000009733	Tfcp2	0.01	0.94537	0.971911
ENSMUSG00000009734	Pou6f2	1.278	0.08685	0.183853
ENSMUSG00000009739	Pou6f1	0.555	0.01129	0.0380702
ENSMUSG00000009741	Ubp1	0.025	0.74836	0.841784
ENSMUSG00000009772	Nuak2	-0.052	0.83484	0.90317
ENSMUSG00000009828	Ick	0.01	0.95333	0.976912
ENSMUSG00000009863	Sdhb	0.049	0.58475	0.718991
ENSMUSG00000009876	Cox4i2	0.209	0.85066	0.913397
ENSMUSG00000009894	Snap47	0.226	0.0728	0.161462
ENSMUSG00000009905	Kdsr	0.055	0.60516	0.73534
ENSMUSG00000009907	Vps4b	0.121	0.15894	0.29055
ENSMUSG00000009927	Rps25	-0.153	0.00879	0.0310763
ENSMUSG00000009941	Nxf2	3.466	0	4.3793e-06
ENSMUSG00000009995	Taz	-0.038	0.79961	0.878758
ENSMUSG00000010021	Kif19a	-1.162	0.0157	0.0493906
ENSMUSG00000010025	Aldh3a2	0.183	0.18767	0.328072
ENSMUSG00000010044	Zmynd10	-1.499	0.08692	0.183929
ENSMUSG00000010045	Tmem115	0.092	0.67377	0.788258
ENSMUSG00000010047	Hyal2	0.344	0.15488	0.285239
ENSMUSG00000010048	Ifrd2	0.008	0.96749	0.984984
ENSMUSG00000010051	Hyal1	-0.256	0.34557	0.502352
ENSMUSG00000010054	Tusc2	0.114	0.5483	0.688505
ENSMUSG00000010057	Nprl2	-0.083	0.54939	0.689336
ENSMUSG00000010064	Slc38a3	-0.338	0.27292	0.426064
ENSMUSG00000010066	Cacna2d2	0.27	0.08054	0.17376
ENSMUSG00000010067	Rassf1	0.07	0.47439	0.623135
ENSMUSG00000010086	Rnf112	-2.116	0.00588	0.0224965
ENSMUSG00000010095	Slc3a2	0.239	0.01226	0.0405748
ENSMUSG00000010097	Nxf1	-0.112	0.2973	0.453566
ENSMUSG00000010110	Stx5a	-0.219	0.0775	0.1692
ENSMUSG00000010122	Slc47a1	0.041	0.91825	0.956268
ENSMUSG00000010136	Pifo	0.419	0.7455	0.839939
ENSMUSG00000010142	Tnfrsf13b	-0.561	0.00745	0.0272126
ENSMUSG00000010154	Spire2	0.136	0.69362	0.801454
ENSMUSG00000010175	Prox1	0.361	0.12334	0.240222
ENSMUSG00000010277	2610507B11Rik	-0.024	0.77614	0.861514
ENSMUSG00000010290	AI597479	-0.184	0.2858	0.441079
ENSMUSG00000010307	Tmem86a	0.753	0.07255	0.161036
ENSMUSG00000010342	Tex14	-0.396	0.00292	0.0127919
ENSMUSG00000010358	Ifi35	0.351	0.16078	0.293067
ENSMUSG00000010362	Rdm1	0.037	0.67332	0.788008
ENSMUSG00000010376	Nedd8	-0.063	0.44077	0.5933
ENSMUSG00000010392	Gosr1	-0.409	0.09679	0.199291
ENSMUSG00000010406	Mrpl52	-0.33	0.0002	0.00133968
ENSMUSG00000010453	Kansl3	0.193	0.00936	0.0326602
ENSMUSG00000010461	Eya4	3.122	0.00114	0.00577207
ENSMUSG00000010476	Ebf3	1.839	0.00076	0.00407878
ENSMUSG00000010517	Faf1	-0.148	0.08066	0.173921
ENSMUSG00000010529	Gm266	1.248	0.36737	0.523374
ENSMUSG00000010538	Tsacc	-0.749	0.00728	0.0267442
ENSMUSG00000010554	Mettl16	-0.042	0.63658	0.760175
ENSMUSG00000010592	Dazl	2.075	0	4.10059e-54
ENSMUSG00000010601	Apol7a	-0.581	0.22138	0.368658
ENSMUSG00000010607	Pigyl	0.185	0.17736	0.315294
ENSMUSG00000010608	Rbm25	0.105	0.06085	0.141182
ENSMUSG00000010609	Psen2	-0.149	0.28205	0.437046
ENSMUSG00000010651	Acaa1b	-0.557	1e-05	6.63906e-05
ENSMUSG00000010660	Plcd1	-1.033	0	8.50198e-08
ENSMUSG00000010663	Fads1	0.009	0.93077	0.963681
ENSMUSG00000010721	Lmbr1	0.397	0.06781	0.15322
ENSMUSG00000010751	Tnfrsf22	0.388	0.1733	0.310459
ENSMUSG00000010755	Cars	-0.301	0.00021	0.00135207
ENSMUSG00000010760	Phlda2	2.018	0	1.6072e-09
ENSMUSG00000010796	Asz1	4.034	0.00051	0.00288999
ENSMUSG00000010803	Gabra1	3.4	0	5.72277e-06
ENSMUSG00000010825	Grid2ip	1.048	0.20462	0.348498
ENSMUSG00000010830	Kdelr3	-0.488	0.01767	0.054148
ENSMUSG00000010911	Apip	0.123	0.46676	0.616707
ENSMUSG00000010914	Pdhx	-0.077	0.59777	0.729441
ENSMUSG00000010936	Vac14	-0.53	5e-05	0.00040115
ENSMUSG00000011034	Slc5a1	0.98	0.19794	0.340483
ENSMUSG00000011096	Akt1s1	-0.209	0.3533	0.509702
ENSMUSG00000011114	Tbrg1	-0.203	0.00437	0.0178063
ENSMUSG00000011148	Adssl1	0.52	0.23336	0.38244
ENSMUSG00000011154	Cfap161	0.227	0.76975	0.856594
ENSMUSG00000011158	Brf1	-0.417	0.00212	0.00981509
ENSMUSG00000011179	Odc1	-0.278	0.13622	0.259263
ENSMUSG00000011254	Thg1l	0.255	0.25824	0.410854
ENSMUSG00000011256	Adam19	-0.614	0.00017	0.00112577
ENSMUSG00000011257	Pabpc4	0.281	1e-05	6.62245e-05
ENSMUSG00000011263	Exoc3l2	0.935	0.23023	0.378733
ENSMUSG00000011267	Zfp296	0.106	0.39894	0.554803
ENSMUSG00000011305	Plin5	-0.052	0.87001	0.926644
ENSMUSG00000011306	Sugp1	-0.087	0.4068	0.562529
ENSMUSG00000011349	Dmrtc2	-0.859	0.13512	0.257629
ENSMUSG00000011382	Dhdh	-1.369	0	1.3606e-12
ENSMUSG00000011427	Zfp790	0.911	0.07838	0.170451
ENSMUSG00000011486	Slc25a41	-0.629	0.57488	0.70977
ENSMUSG00000011589	Fsd1	0.342	0.3618	0.517527
ENSMUSG00000011658	Fuz	-0.594	0.02333	0.0675292
ENSMUSG00000011751	Sptbn4	-0.621	0.01064	0.0362589
ENSMUSG00000011752	Pgam1	-0.517	0.00014	0.00093894
ENSMUSG00000011831	Evi5	0.092	0.24737	0.398118
ENSMUSG00000011832	Evi5l	-0.328	0.15673	0.287983
ENSMUSG00000011837	Snapc2	-0.371	0.00731	0.0268302
ENSMUSG00000011877	Git1	0.379	0.00214	0.00989392
ENSMUSG00000011884	Gltp	0.543	5e-05	0.000422981
ENSMUSG00000011958	Bnip2	-0.047	0.63318	0.75758
ENSMUSG00000011960	Ccnt1	0.126	0.05754	0.135215
ENSMUSG00000012017	Scarf2	1.415	0.02526	0.0718506
ENSMUSG00000012076	Brms1l	-0.086	0.68045	0.793138
ENSMUSG00000012114	Med15	-0.228	0.01158	0.0387623
ENSMUSG00000012117	Dhdds	0.109	0.55276	0.691976
ENSMUSG00000012123	Crybg2	0.263	0.22098	0.368394
ENSMUSG00000012126	Ubxn11	-1.241	0.00226	0.0103115
ENSMUSG00000012282	Wnt8a	0	1	1
ENSMUSG00000012296	Tjap1	0.603	0	1.1863e-05
ENSMUSG00000012350	Ehf	-1.582	0.23312	0.382174
ENSMUSG00000012396	Nanog	-0.052	0.51629	0.660213
ENSMUSG00000012405	Rpl15	0.049	0.8239	0.896132
ENSMUSG00000012422	Tmem167	-0.055	0.64104	0.763926
ENSMUSG00000012429	Mplkip	-0.127	0.52906	0.671226
ENSMUSG00000012443	Kif11	-0.046	0.5932	0.725931
ENSMUSG00000012483	Rpa3	0.056	0.83658	0.903892
ENSMUSG00000012519	Mlkl	1.015	0.12356	0.240444
ENSMUSG00000012535	Tnpo3	0.073	0.18875	0.329448
ENSMUSG00000012609	Ttll5	0.221	0.08709	0.184186
ENSMUSG00000012640	Zfp715	0.267	0.28604	0.441365
ENSMUSG00000012705	Retn	1.637	0.00144	0.00708262
ENSMUSG00000012848	Rps5	0.188	0.00063	0.00348376
ENSMUSG00000012889	Podnl1	-1.917	0.01157	0.0387455
ENSMUSG00000013033	Adgrl1	0.638	0	5.59684e-08
ENSMUSG00000013076	Amotl1	-0.434	0.00011	0.000806885
ENSMUSG00000013089	Etv5	-0.424	1e-05	7.7207e-05
ENSMUSG00000013150	Gfod2	0.409	0.00515	0.0203053
ENSMUSG00000013155	Enkd1	0.035	0.82215	0.894943
ENSMUSG00000013160	Atp6v0d1	-0.297	6e-05	0.000486121
ENSMUSG00000013236	Ptprs	0.322	0.0009	0.00473825
ENSMUSG00000013275	Slc41a1	-0.007	0.95703	0.979
ENSMUSG00000013367	Iglon5	1.627	0.02465	0.0704712
ENSMUSG00000013415	Igf2bp1	-0.696	0	6.47099e-27
ENSMUSG00000013418	B4galnt2	3.28	0.03029	0.082968
ENSMUSG00000013419	Zfp651	-0.307	0.49724	0.644541
ENSMUSG00000013465	Nelfb	-0.318	0.01376	0.0444738
ENSMUSG00000013483	Card14	-0.806	0.24502	0.395288
ENSMUSG00000013495	Tmem175	0.308	0.11062	0.220608
ENSMUSG00000013523	Bcas1	1.491	0.00368	0.0155051
ENSMUSG00000013539	Tango2	0.285	0.03913	0.101085
ENSMUSG00000013584	Aldh1a2	0.31	0.56646	0.703412
ENSMUSG00000013593	Ndufs2	-0.113	0.19264	0.334171
ENSMUSG00000013611	Snx31	2.69	0.05494	0.130704
ENSMUSG00000013622	Atraid	-0.496	5e-05	0.000411922
ENSMUSG00000013629	Cad	0.141	0.15527	0.285721
ENSMUSG00000013646	Sh3bp5l	-0.259	0.03629	0.0951887
ENSMUSG00000013662	Atad1	0.884	0	1.11418e-09
ENSMUSG00000013663	Pten	-0.177	0.1071	0.215434
ENSMUSG00000013698	Pea15a	-0.087	0.43172	0.58565
ENSMUSG00000013701	Timm23	-0.231	0.17493	0.312354
ENSMUSG00000013736	Trnt1	0.059	0.64383	0.766146
ENSMUSG00000013766	Ly6g6e	-0.313	0.64038	0.763652
ENSMUSG00000013787	Ehmt2	-0.541	0	4.12193e-07
ENSMUSG00000013822	Elof1	-0.2	0.0711	0.158566
ENSMUSG00000013833	Med16	0.011	0.94187	0.969882
ENSMUSG00000013846	St3gal1	0.381	0.47623	0.624778
ENSMUSG00000013858	Tmem259	0.077	0.47883	0.627049
ENSMUSG00000013878	Rnf170	0.539	0.0099	0.034146
ENSMUSG00000013921	Clip3	-0.658	0.0492	0.120333
ENSMUSG00000013928	Thap8	1.62	0.00087	0.00459204
ENSMUSG00000013936	Myl2	-1.211	0.35125	0.507858
ENSMUSG00000013973	Dedd	0.003	0.97796	0.991545
ENSMUSG00000013974	Mcemp1	2.618	0.01206	0.0400349
ENSMUSG00000013997	Nit1	-0.077	0.61478	0.743069
ENSMUSG00000014030	Pax5	3.185	0.00177	0.00844262
ENSMUSG00000014039	Prdm15	0.381	0.17231	0.30911
ENSMUSG00000014074	Rnf168	-0.477	0	3.6486e-08
ENSMUSG00000014075	Tctex1d2	0.471	0.00986	0.0340413
ENSMUSG00000014077	Chp1	-0.086	0.54786	0.688258
ENSMUSG00000014158	Trpv4	0.518	0.1749	0.312331
ENSMUSG00000014164	Klhl3	1.595	3e-05	0.000250649
ENSMUSG00000014177	Tvp23b	0.392	0.00246	0.0110715
ENSMUSG00000014195	Dnajc7	0.081	0.25835	0.410879
ENSMUSG00000014198	Zfp385c	2.936	0.06749	0.152791
ENSMUSG00000014226	Cacybp	0.064	0.2398	0.389693
ENSMUSG00000014232	Cluap1	-0.343	0.03769	0.0982332
ENSMUSG00000014243	Zswim7	-0.048	0.72704	0.826083
ENSMUSG00000014245	Pigl	0.001	0.9885	0.99691
ENSMUSG00000014294	Ndufa2	-0.077	0.35545	0.511562
ENSMUSG00000014301	Pam16	-0.039	0.74432	0.838975
ENSMUSG00000014303	Glis2	-0.304	0.1251	0.242841
ENSMUSG00000014313	Cox6c	0.346	0	1.06498e-05
ENSMUSG00000014329	Bicc1	0.546	0.0003	0.00184158
ENSMUSG00000014349	Ube2z	-0.044	0.67578	0.789793
ENSMUSG00000014353	Tmem87b	0.227	0.05507	0.130921
ENSMUSG00000014355	Anapc1	-0.167	0.09996	0.204336
ENSMUSG00000014361	Mertk	0.602	0.00013	0.000883238
ENSMUSG00000014402	Tsg101	-0.076	0.5899	0.723299
ENSMUSG00000014418	Hps5	-0.084	0.59949	0.730566
ENSMUSG00000014426	Map3k4	-0.19	0.06095	0.141377
ENSMUSG00000014444	Piezo1	0.148	0.2069	0.351356
ENSMUSG00000014470	Rnf166	0.562	0.00012	0.000830061
ENSMUSG00000014496	Ankrd28	-0.12	0.29538	0.451592
ENSMUSG00000014498	Ankrd52	0.05	0.81681	0.891352
ENSMUSG00000014504	Srp19	-0.539	0	4.58295e-08
ENSMUSG00000014542	Clec4f	-0.952	0.12053	0.235903
ENSMUSG00000014547	Wdfy2	-0.077	0.60847	0.73766
ENSMUSG00000014550	Rbsn	-0.273	0.09601	0.197986
ENSMUSG00000014551	Mrps25	0.042	0.69074	0.799916
ENSMUSG00000014554	Dguok	-0.348	0.08822	0.185948
ENSMUSG00000014592	Camta1	-0.055	0.69454	0.801882
ENSMUSG00000014599	Csf1	-0.719	0.33859	0.495155
ENSMUSG00000014601	Strip1	-0.294	0.00368	0.0154937
ENSMUSG00000014602	Kif1a	2.108	0	6.79795e-17
ENSMUSG00000014606	Slc25a11	-0.652	0	1.91349e-07
ENSMUSG00000014633	Cmc2	0.069	0.51261	0.657308
ENSMUSG00000014668	Chfr	-0.119	0.16944	0.304921
ENSMUSG00000014686	Ceacam16	0.446	0.16694	0.301444
ENSMUSG00000014704	Hoxa2	-0.378	0.7023	0.807528
ENSMUSG00000014748	Tex261	0.143	0.13254	0.25384
ENSMUSG00000014763	Fam120b	0.038	0.81534	0.890354
ENSMUSG00000014767	Tbp	0.103	0.66075	0.778479
ENSMUSG00000014769	Psmb1	-0.062	0.27046	0.423431
ENSMUSG00000014771	Pdcd2	-0.213	0.14478	0.271187
ENSMUSG00000014773	Dll1	1.347	0.10419	0.210973
ENSMUSG00000014776	Nol3	0.885	0.00667	0.0249002
ENSMUSG00000014778	Fhod1	-0.368	0.21352	0.359418
ENSMUSG00000014782	Plekhg4	0.676	0.51132	0.656154
ENSMUSG00000014786	Slc9a5	0.271	0.18926	0.330039
ENSMUSG00000014791	Elmo3	-0.85	0.12588	0.243899
ENSMUSG00000014813	Stc1	1.667	0.02774	0.077426
ENSMUSG00000014837	4931428F04Rik	-0.246	0.26526	0.418423
ENSMUSG00000014846	Tppp3	1.677	0.00184	0.0087218
ENSMUSG00000014850	Msh3	0.231	0.01143	0.0384498
ENSMUSG00000014856	Tmem208	-0.239	0.03447	0.0916279
ENSMUSG00000014859	E2f4	-0.35	0.02064	0.061464
ENSMUSG00000014867	Surf4	-0.306	0.00731	0.0268302
ENSMUSG00000014873	Surf2	-0.686	0.00345	0.0146721
ENSMUSG00000014905	Dnajb9	0.179	0.55003	0.689831
ENSMUSG00000014907	Naf1	0.026	0.81441	0.889766
ENSMUSG00000014932	Yes1	-0.09	0.52995	0.671905
ENSMUSG00000014956	Ppp1cb	-0.08	0.58159	0.71582
ENSMUSG00000014959	Gorasp2	-0.425	2e-05	0.000199292
ENSMUSG00000014980	Tsen15	0.004	0.97854	0.991704
ENSMUSG00000015001	Oc90	1.652	0.00034	0.00206508
ENSMUSG00000015002	Efr3a	-0.056	0.53648	0.677585
ENSMUSG00000015013	Trappc2l	-0.697	0	3.08328e-06
ENSMUSG00000015016	Acsf3	0.508	0.09758	0.200516
ENSMUSG00000015023	Ddx19a	-0.073	0.47494	0.623552
ENSMUSG00000015027	Galns	-0.201	0.28723	0.442637
ENSMUSG00000015053	Gata2	0.682	0.08284	0.177212
ENSMUSG00000015083	C8g	-0.494	0.02927	0.0808929
ENSMUSG00000015085	Entpd2	3.233	0.00037	0.00220397
ENSMUSG00000015087	Rabl6	-0.26	0.00112	0.00571981
ENSMUSG00000015090	Ptgds	-1.122	0.15953	0.291263
ENSMUSG00000015092	Edf1	0.207	0.01583	0.0497027
ENSMUSG00000015093	Clic3	1.047	0.45276	0.604367
ENSMUSG00000015094	Npdc1	0.096	0.71332	0.816203
ENSMUSG00000015095	Fbxw5	-0.269	0.17123	0.30744
ENSMUSG00000015112	Slc25a13	-0.195	0.00459	0.0186022
ENSMUSG00000015120	Ube2i	0.516	0	2.64515e-06
ENSMUSG00000015126	Tsr3	0.033	0.75086	0.843155
ENSMUSG00000015127	Unkl	2.725	0.00116	0.00588163
ENSMUSG00000015133	Lrrk1	0.603	0.05242	0.12632
ENSMUSG00000015134	Aldh1a3	-0.669	0	1.77047e-05
ENSMUSG00000015143	Actn1	-0.291	0.00029	0.00180539
ENSMUSG00000015149	Sirt2	-0.335	0.06055	0.140706
ENSMUSG00000015165	Hnrnpl	-0.229	0.0046	0.0186043
ENSMUSG00000015176	Nolc1	-0.24	0.00022	0.00140621
ENSMUSG00000015189	Casd1	0.751	0.02006	0.0601421
ENSMUSG00000015202	Cnksr3	0.302	0.23338	0.38244
ENSMUSG00000015214	Mtmr1	-0.308	0.3922	0.5486
ENSMUSG00000015217	Hmgb3	0.371	0.01168	0.0390067
ENSMUSG00000015222	Map2	1.24	0.00204	0.00951207
ENSMUSG00000015224	Cyp2j9	1.927	0.08547	0.181525
ENSMUSG00000015243	Abca1	-0.862	6e-05	0.000480735
ENSMUSG00000015247	Nipsnap3b	-0.541	0.00505	0.0199894
ENSMUSG00000015289	Lage3	-0.486	0.00035	0.00209644
ENSMUSG00000015290	Ubl4a	-0.618	0	4.26126e-07
ENSMUSG00000015291	Gdi1	-0.075	0.67349	0.788101
ENSMUSG00000015305	Sash1	-0.257	0.02348	0.0678357
ENSMUSG00000015312	Gadd45b	-1.038	0	1.64136e-11
ENSMUSG00000015314	Slamf6	1.999	0.09669	0.199173
ENSMUSG00000015335	Zdhhc12	-0.308	0.01962	0.0590451
ENSMUSG00000015337	Endog	-0.102	0.56535	0.702277
ENSMUSG00000015340	Cybb	0.518	0.51641	0.660254
ENSMUSG00000015341	Golga7	0.703	0.00127	0.0063658
ENSMUSG00000015342	Xk	0.952	0.03694	0.0965076
ENSMUSG00000015354	Pcolce2	1.407	0	2.11959e-09
ENSMUSG00000015357	Clpx	-0.19	0.24303	0.393253
ENSMUSG00000015363	Trabd	0.34	0.0257	0.0728478
ENSMUSG00000015365	Mov10l1	2.653	0	5.11448e-51
ENSMUSG00000015377	Dennd6b	0.248	0.42139	0.576107
ENSMUSG00000015452	Ager	-0.886	0.08778	0.185226
ENSMUSG00000015461	Atf6b	-0.625	0.0003	0.00186715
ENSMUSG00000015467	Egfl8	-1.175	0.24179	0.391932
ENSMUSG00000015468	Notch4	-0.734	0.03882	0.100591
ENSMUSG00000015474	Ppt2	0.198	0.48228	0.630162
ENSMUSG00000015478	Rnf5	-0.471	0.19704	0.339451
ENSMUSG00000015488	Cacfd1	-0.099	0.52465	0.667559
ENSMUSG00000015501	Hivep2	0.671	0.00205	0.00953596
ENSMUSG00000015522	Arnt	-0.208	0.15402	0.283865
ENSMUSG00000015536	Mocs2	-0.103	0.47446	0.623135
ENSMUSG00000015542	Nat9	-0.279	0.10257	0.208562
ENSMUSG00000015568	Lpl	0.809	0	7.26951e-18
ENSMUSG00000015575	Atp6v0e	0.449	0.00036	0.00214589
ENSMUSG00000015579	Nkx2-5	2.057	0.00395	0.0164068
ENSMUSG00000015597	Zfp318	-0.472	0	3.06056e-06
ENSMUSG00000015599	Ttbk1	-1.36	0.00123	0.00616091
ENSMUSG00000015605	Srf	0.49	0.00093	0.00485201
ENSMUSG00000015619	Gata3	-0.468	0.09155	0.191184
ENSMUSG00000015647	Lama5	0.351	0.00606	0.0230332
ENSMUSG00000015652	Steap1	1.079	0.0006	0.00334228
ENSMUSG00000015653	Steap2	-0.139	0.64144	0.764122
ENSMUSG00000015656	Hspa8	0.065	0.51956	0.663373
ENSMUSG00000015659	Serac1	0.373	0.227	0.37498
ENSMUSG00000015668	Pdzd11	-0.23	0.02526	0.0718506
ENSMUSG00000015671	Psma2	-0.119	0.21379	0.359767
ENSMUSG00000015672	Mrpl32	-0.399	0.00375	0.0157193
ENSMUSG00000015697	Setdb1	-0.478	6e-05	0.000479464
ENSMUSG00000015702	Anxa9	2.322	0.08168	0.175588
ENSMUSG00000015709	Arnt2	0.614	0.0319	0.0863222
ENSMUSG00000015711	Prune1	0.079	0.59559	0.727953
ENSMUSG00000015714	Cers2	0.043	0.76331	0.852474
ENSMUSG00000015733	Capza2	-0.151	0.06761	0.15287
ENSMUSG00000015745	Plekho1	0.368	0.2401	0.389943
ENSMUSG00000015747	Vps45	0.22	0.13868	0.26262
ENSMUSG00000015748	Prpf3	-0.055	0.46691	0.616855
ENSMUSG00000015749	Anp32e	-0.363	1e-05	0.000106409
ENSMUSG00000015750	Aph1a	-0.001	0.99534	1
ENSMUSG00000015755	Tab2	-0.049	0.59211	0.725048
ENSMUSG00000015757	Ppil4	-0.198	0.02244	0.0655295
ENSMUSG00000015759	Cnih1	-0.024	0.8453	0.909944
ENSMUSG00000015766	Eps8	-0.013	0.9159	0.95456
ENSMUSG00000015776	Med22	-0.546	0.00031	0.00188311
ENSMUSG00000015787	Abo	0.889	0.04234	0.107298
ENSMUSG00000015790	Surf1	-0.066	0.68835	0.798405
ENSMUSG00000015804	Med28	-0.359	0.00085	0.00450439
ENSMUSG00000015806	Qdpr	-0.412	0	9.83484e-08
ENSMUSG00000015812	Gnrh1	0.672	0.09478	0.196078
ENSMUSG00000015837	Sqstm1	-0.061	0.34434	0.501029
ENSMUSG00000015839	Nfe2l2	-0.008	0.89393	0.941725
ENSMUSG00000015843	Rxrg	3.659	0.00808	0.0290892
ENSMUSG00000015846	Rxra	0.852	0	1.03314e-10
ENSMUSG00000015850	Adamtsl4	-0.174	0.6514	0.771782
ENSMUSG00000015854	Cd5l	-0.164	0.80917	0.886309
ENSMUSG00000015869	Prpsap1	0.27	0.00179	0.00853064
ENSMUSG00000015879	Fam184b	-0.01	0.99447	1
ENSMUSG00000015880	Ncapg	0.182	0.02954	0.0814308
ENSMUSG00000015882	Lcorl	0.031	0.81639	0.891125
ENSMUSG00000015889	Lta4h	0.083	0.69845	0.8051
ENSMUSG00000015890	Amdhd1	-0.244	0.58309	0.717391
ENSMUSG00000015932	Dstn	0.025	0.72025	0.821497
ENSMUSG00000015937	H2afy	0.067	0.26701	0.420086
ENSMUSG00000015942	Gtf2ird2	-0.626	0.01868	0.0567637
ENSMUSG00000015943	Bola1	-0.257	0.05961	0.138963
ENSMUSG00000015944	Gatsl2	0.018	0.9578	0.979386
ENSMUSG00000015950	Ncf1	-1.545	0.24177	0.391932
ENSMUSG00000015957	Wnt11	-1.499	0.24493	0.395229
ENSMUSG00000015961	Adss	-0.187	0.01326	0.0431409
ENSMUSG00000015966	Il17rb	0.753	0.45214	0.603592
ENSMUSG00000015968	Cacna1d	-0.508	0.56964	0.705281
ENSMUSG00000015970	Chdh	-1.664	0.0116	0.0388083
ENSMUSG00000015971	Actr8	0.02	0.88728	0.937696
ENSMUSG00000015980	Lrrc27	-0.186	0.65486	0.774227
ENSMUSG00000015981	Stk32c	1.56	0.02745	0.0767198
ENSMUSG00000015994	Fnta	-0.044	0.65425	0.773829
ENSMUSG00000016018	Skiv2l2	-0.419	0	1.59112e-07
ENSMUSG00000016024	Lbp	0.107	0.83151	0.901136
ENSMUSG00000016028	Celsr1	0.188	0.23138	0.380158
ENSMUSG00000016128	Stard13	1.944	0.00782	0.0282836
ENSMUSG00000016150	Tenm1	2.181	0.137	0.260225
ENSMUSG00000016179	Camk1g	-1.52	0.24091	0.390934
ENSMUSG00000016181	Diexf	-0.006	0.9545	0.977428
ENSMUSG00000016194	Hsd11b1	0.219	0.60219	0.732799
ENSMUSG00000016200	Syt14	0.067	0.643	0.765333
ENSMUSG00000016206	H2-M3	1.204	0.14661	0.273746
ENSMUSG00000016239	Lonrf3	1.078	0.00384	0.0160443
ENSMUSG00000016252	Atp5e	-0.569	0	1.97306e-08
ENSMUSG00000016253	Nelfcd	-0.613	0	2.55304e-09
ENSMUSG00000016256	Ctsz	0.528	4e-05	0.000311046
ENSMUSG00000016257	Prelid3b	-0.248	0.01609	0.0503224
ENSMUSG00000016262	Sertad4	0.9	0.09973	0.203981
ENSMUSG00000016308	Ube2a	0.697	0	4.9844e-07
ENSMUSG00000016319	Slc25a5	-0.028	0.86568	0.923727
ENSMUSG00000016344	Ppdpf	-1.13	0	1.79945e-07
ENSMUSG00000016346	Kcnq2	0.884	0.00828	0.0296333
ENSMUSG00000016349	Eef1a2	0.998	0.01057	0.0360735
ENSMUSG00000016356	Col20a1	0.259	0.50747	0.653149
ENSMUSG00000016382	Pls3	0.325	0.02569	0.0728312
ENSMUSG00000016386	Mpped2	-0.606	0.00336	0.0143799
ENSMUSG00000016409	Nkap	-0.423	0.00014	0.000967119
ENSMUSG00000016427	Ndufa1	0.062	0.6905	0.799768
ENSMUSG00000016458	Wt1	2.264	0.04006	0.102762
ENSMUSG00000016477	E2f3	0.084	0.56327	0.700302
ENSMUSG00000016481	Cr1l	-0.103	0.41412	0.568761
ENSMUSG00000016487	Ppfibp1	-0.276	0.007	0.0258749
ENSMUSG00000016493	Cd46	1.684	0.23943	0.389344
ENSMUSG00000016494	Cd34	1.5	0.00046	0.00265694
ENSMUSG00000016495	Plgrkt	0.032	0.90176	0.946986
ENSMUSG00000016496	Cd274	-0.971	0.38398	0.540876
ENSMUSG00000016503	Gtf3a	0.175	0.16561	0.299565
ENSMUSG00000016510	Mtif3	0.072	0.60396	0.73427
ENSMUSG00000016520	Lnx2	0.316	0.16356	0.29684
ENSMUSG00000016526	Dyrk3	0.206	0.09611	0.198163
ENSMUSG00000016528	Mapkapk2	0.283	0.01921	0.0580311
ENSMUSG00000016534	Lamp2	0.107	0.17599	0.313648
ENSMUSG00000016541	Atxn10	-0.102	0.06382	0.146642
ENSMUSG00000016552	Foxred2	0.749	0.00305	0.0132502
ENSMUSG00000016554	Eif3d	0.359	3e-05	0.000249483
ENSMUSG00000016559	H3f3b	0.574	0	2.35013e-18
ENSMUSG00000016619	Nup50	-0.202	0.01706	0.052666
ENSMUSG00000016624	Phf21b	1.018	4e-05	0.000349433
ENSMUSG00000016626	Nlrp14	1.929	2e-05	0.000149023
ENSMUSG00000016637	Ift27	0.157	0.55115	0.690715
ENSMUSG00000016664	Pacsin2	-0.027	0.83648	0.903892
ENSMUSG00000016756	Cmah	-1.272	0.00922	0.0322519
ENSMUSG00000016757	Ttll12	0.099	0.31382	0.470812
ENSMUSG00000016758	Bik	0.332	0.57609	0.711097
ENSMUSG00000016763	Scube1	1.047	0.06904	0.155239
ENSMUSG00000016831	Tox4	-0.006	0.95937	0.980247
ENSMUSG00000016833	Mrps18c	-0.144	0.30934	0.465911
ENSMUSG00000016918	Sulf1	0.864	0.00403	0.0166752
ENSMUSG00000016921	Srsf6	-0.227	0.00221	0.0101213
ENSMUSG00000016933	Plcg1	-0.319	0.00048	0.00275227
ENSMUSG00000016940	Kctd2	-0.825	0	1.69755e-13
ENSMUSG00000016942	Tmprss6	-0.852	0.08204	0.176087
ENSMUSG00000016946	Kctd5	-0.004	0.98595	0.995833
ENSMUSG00000016984	Etaa1	-0.083	0.48174	0.629754
ENSMUSG00000016995	Matn4	2.571	0	9.66031e-11
ENSMUSG00000017009	Sdc4	0.731	0	6.69753e-12
ENSMUSG00000017057	Il13ra1	0.329	0.52699	0.669502
ENSMUSG00000017119	Nbr1	-0.003	0.98242	0.994106
ENSMUSG00000017132	Cyth1	-0.552	0.32024	0.477016
ENSMUSG00000017144	Rnd3	0.453	0.00472	0.018996
ENSMUSG00000017146	Brca1	-0.087	0.47974	0.627964
ENSMUSG00000017167	Cntnap1	1.253	0.15393	0.28376
ENSMUSG00000017176	Nt5c3b	-0.278	0.12779	0.246819
ENSMUSG00000017188	Coa3	-0.829	0	1.38413e-16
ENSMUSG00000017204	Gsdma	-0.734	0.12337	0.240239
ENSMUSG00000017210	Med24	0.005	0.97988	0.992365
ENSMUSG00000017221	Psmd3	0.325	0	9.42346e-06
ENSMUSG00000017264	Exosc10	0.055	0.54808	0.688399
ENSMUSG00000017286	Glod4	-0.267	0.13123	0.252069
ENSMUSG00000017288	Vps53	-0.176	0.14501	0.271351
ENSMUSG00000017291	Taok1	-0.373	1e-05	8.94305e-05
ENSMUSG00000017299	Dnttip1	-0.178	0.19367	0.335511
ENSMUSG00000017300	Tnnc2	0.821	0.28232	0.43729
ENSMUSG00000017307	Acot8	0.381	0.01502	0.0477213
ENSMUSG00000017309	Cd300lg	-1.672	0.1681	0.303063
ENSMUSG00000017311	Pyy	4.473	0.00094	0.00490867
ENSMUSG00000017314	Mpp2	0.078	0.85082	0.913397
ENSMUSG00000017344	Vtn	-0.611	0.00266	0.0118186
ENSMUSG00000017376	Nlk	0.526	0	2.5e-05
ENSMUSG00000017386	Traf4	0.354	0.02667	0.0749592
ENSMUSG00000017390	Aldoc	-1.105	0	2.40469e-10
ENSMUSG00000017400	Stac2	0.385	0.07649	0.167621
ENSMUSG00000017404	Rpl19	0.005	0.9495	0.974376
ENSMUSG00000017405	Nek8	-0.548	0.02134	0.0630531
ENSMUSG00000017417	Plxdc1	0.703	0.29476	0.450909
ENSMUSG00000017418	Arl5b	-0.179	0.1131	0.224898
ENSMUSG00000017421	Zfp207	0.123	0.04322	0.108983
ENSMUSG00000017428	Psmd11	-0.155	0.04104	0.104635
ENSMUSG00000017453	Pipox	-0.551	0.07987	0.172778
ENSMUSG00000017466	Timp2	1.041	0	1.15013e-17
ENSMUSG00000017478	Zc3h18	-0.134	0.1169	0.230444
ENSMUSG00000017485	Top2b	-0.283	0.00012	0.000830795
ENSMUSG00000017491	Rarb	-0.041	0.90017	0.945965
ENSMUSG00000017493	Igfbp4	-0.163	0.31648	0.473199
ENSMUSG00000017499	Cdc6	-0.074	0.6035	0.733877
ENSMUSG00000017548	Suz12	-0.369	0	2.03517e-09
ENSMUSG00000017550	Atad5	-0.191	0.05286	0.127096
ENSMUSG00000017561	Crlf3	-0.129	0.21957	0.366927
ENSMUSG00000017607	Tns4	2.732	0.07535	0.16567
ENSMUSG00000017615	Tnfaip1	0.184	0.07198	0.160109
ENSMUSG00000017631	Abr	0.245	0.20005	0.34311
ENSMUSG00000017639	Rab11fip4	0.846	0	9.1768e-08
ENSMUSG00000017652	Cd40	2.116	2e-05	0.000141741
ENSMUSG00000017664	Slc35c2	0.236	0.03376	0.0902499
ENSMUSG00000017667	Zfp334	-0.117	0.70809	0.812532
ENSMUSG00000017670	Elmo2	0.348	0.02229	0.0652132
ENSMUSG00000017677	Wsb1	-0.003	0.97793	0.991545
ENSMUSG00000017679	Ttpal	0.537	0.29358	0.44975
ENSMUSG00000017686	Rhot1	-0.026	0.81122	0.887756
ENSMUSG00000017692	Rhbdl3	1.478	0.04246	0.10756
ENSMUSG00000017697	Ada	1.284	0.01542	0.0487227
ENSMUSG00000017707	Serinc3	0.578	0	1.16447e-08
ENSMUSG00000017715	Pgs1	0.149	0.27101	0.424162
ENSMUSG00000017716	Birc5	0.169	0.01404	0.0451909
ENSMUSG00000017718	Afmid	-0.053	0.90356	0.947937
ENSMUSG00000017721	Pigt	-0.152	0.28819	0.443767
ENSMUSG00000017723	Wfdc2	0.749	0	6.12606e-22
ENSMUSG00000017724	Etv4	-2.116	0	1.33693e-16
ENSMUSG00000017734	Dbndd2	1.273	0.01752	0.0538374
ENSMUSG00000017737	Mmp9	2.32	1e-05	8.04288e-05
ENSMUSG00000017740	Slc12a5	-0.314	0.69659	0.803669
ENSMUSG00000017747	Ghdc	0.125	0.53637	0.677557
ENSMUSG00000017754	Pltp	0.169	0.50663	0.65256
ENSMUSG00000017756	Slc12a7	0.615	0	1.47105e-06
ENSMUSG00000017760	Ctsa	-0.479	0	9.31685e-08
ENSMUSG00000017764	Zswim1	-0.041	0.81938	0.893035
ENSMUSG00000017765	Slc12a4	0.694	0.00023	0.00146864
ENSMUSG00000017774	Myo1c	-0.846	0	3.83159e-11
ENSMUSG00000017776	Crk	-0.284	0.02532	0.0719819
ENSMUSG00000017778	Cox7c	0.288	0.04451	0.111561
ENSMUSG00000017781	Pitpna	-0.046	0.69475	0.802012
ENSMUSG00000017801	Mlx	-0.297	0.02247	0.0656064
ENSMUSG00000017802	Retreg3	0.465	0.00269	0.0119007
ENSMUSG00000017817	Jph2	0.197	0.62486	0.75074
ENSMUSG00000017830	Dhx58	0.271	0.77875	0.863503
ENSMUSG00000017831	Rab5a	-0.145	0.52276	0.666015
ENSMUSG00000017837	Nkiras2	0.193	0.15813	0.289743
ENSMUSG00000017843	Ppp2r5c	0.041	0.40558	0.561345
ENSMUSG00000017858	Ift52	-0.152	0.1303	0.250773
ENSMUSG00000017861	Mybl2	-0.267	0.00015	0.00104137
ENSMUSG00000017868	Sgk2	-0.679	0.03262	0.0877231
ENSMUSG00000017897	Eya2	2.055	6e-05	0.000439117
ENSMUSG00000017929	B4galt5	-0.226	0.11039	0.220229
ENSMUSG00000017943	Gdap1l1	0.138	0.73542	0.83273
ENSMUSG00000017950	Hnf4a	-0.044	0.90833	0.950757
ENSMUSG00000017969	Ptgis	0.409	0.05387	0.128961
ENSMUSG00000017978	Cadps2	1.28	0.03024	0.082842
ENSMUSG00000017999	Ddx27	-0.082	0.26039	0.413277
ENSMUSG00000018001	Cyth3	0.99	0.00063	0.0034732
ENSMUSG00000018008	Cyth4	1.567	0.02161	0.0636345
ENSMUSG00000018012	Rac3	0.776	0.19399	0.335851
ENSMUSG00000018040	Rrp7a	0.17	0.55928	0.697374
ENSMUSG00000018042	Cyb5r3	-0.687	0	5.93667e-11
ENSMUSG00000018068	Ints2	-0.061	0.6284	0.753893
ENSMUSG00000018076	Med13l	-0.113	0.0459	0.114141
ENSMUSG00000018102	Hist1h2bc	-0.258	0.2537	0.405466
ENSMUSG00000018126	Baiap2l2	-0.107	0.83994	0.905961
ENSMUSG00000018143	Mafk	1.196	0.00105	0.00538723
ENSMUSG00000018160	Med1	-0.072	0.35605	0.511942
ENSMUSG00000018166	Erbb3	-0.495	0.01371	0.0443328
ENSMUSG00000018167	Stard3	0.103	0.57249	0.707946
ENSMUSG00000018168	Ikzf3	4.588	0.00142	0.00702391
ENSMUSG00000018169	Mfng	0.824	0.2245	0.371984
ENSMUSG00000018171	Vmp1	0.045	0.74535	0.839895
ENSMUSG00000018189	Uchl5	-0.305	5e-05	0.000397647
ENSMUSG00000018196	Glrx2	0.65	0	1.42014e-12
ENSMUSG00000018199	Trove2	0.019	0.8682	0.925335
ENSMUSG00000018209	Stk4	-0.284	0.00055	0.00307278
ENSMUSG00000018217	Pmp22	0.807	0.17805	0.316172
ENSMUSG00000018238	Gdf9	2.258	0.05782	0.135648
ENSMUSG00000018239	Zcchc10	-0.236	0.00167	0.00804941
ENSMUSG00000018263	Tbx5	-1.896	0.09054	0.189892
ENSMUSG00000018286	Psmb6	-0.061	0.35811	0.513884
ENSMUSG00000018287	Spag7	-0.962	0	3.32651e-11
ENSMUSG00000018293	Pfn1	-0.067	0.78253	0.866601
ENSMUSG00000018322	Tomm34	0.124	0.37299	0.529895
ENSMUSG00000018326	Ywhab	-0.017	0.76623	0.854112
ENSMUSG00000018334	Ksr1	-0.404	0.01104	0.0374336
ENSMUSG00000018339	Gpx3	-0.964	0	3.83159e-11
ENSMUSG00000018340	Anxa6	-0.418	3e-05	0.000255103
ENSMUSG00000018347	Zkscan6	-0.204	0.3609	0.516531
ENSMUSG00000018362	Kpna2	0.24	0.30093	0.457382
ENSMUSG00000018363	Smurf2	0.07	0.57963	0.71419
ENSMUSG00000018372	Cep95	0.225	0.08714	0.184192
ENSMUSG00000018377	Vezf1	-0.14	0.1949	0.336901
ENSMUSG00000018378	Cuedc1	-0.457	0.00863	0.0305938
ENSMUSG00000018379	Srsf1	0.092	0.25982	0.412741
ENSMUSG00000018381	Abi3	-0.633	0.30233	0.45876
ENSMUSG00000018387	Shroom1	0.16	0.75656	0.847872
ENSMUSG00000018395	Kif3a	0.061	0.58259	0.716942
ENSMUSG00000018398	Sept8	0.163	0.25057	0.401676
ENSMUSG00000018401	Mtmr4	-0.092	0.49994	0.646652
ENSMUSG00000018405	Mrm1	0.871	0	2.4831e-09
ENSMUSG00000018411	Mapt	-0.409	0	4.82849e-11
ENSMUSG00000018412	Kansl1	-0.097	0.32789	0.484798
ENSMUSG00000018415	Gid4	0.188	0.22186	0.369113
ENSMUSG00000018417	Myo1b	0.118	0.07466	0.164469
ENSMUSG00000018425	Dhx40	-0.013	0.87849	0.932319
ENSMUSG00000018427	Ypel2	0.775	1e-05	7.77656e-05
ENSMUSG00000018428	Akap1	0.542	0	9.74333e-06
ENSMUSG00000018433	Nol11	0.254	0.00098	0.00507095
ENSMUSG00000018442	Derl2	-0.208	0.09105	0.190545
ENSMUSG00000018446	C1qbp	-0.11	0.19008	0.331179
ENSMUSG00000018449	Rpain	-0.567	0.00913	0.0320391
ENSMUSG00000018451	6330403K07Rik	0.545	0.38938	0.546023
ENSMUSG00000018459	Slc13a3	1.072	0.43914	0.59183
ENSMUSG00000018470	Kcnab3	0.599	0.06397	0.14687
ENSMUSG00000018474	Chd3	-0.071	0.50009	0.646707
ENSMUSG00000018476	Kdm6b	0.123	0.33586	0.492809
ENSMUSG00000018479	1700125H20Rik	2.672	0.05556	0.131723
ENSMUSG00000018481	Appbp2	-0.084	0.37583	0.533069
ENSMUSG00000018500	Adora2b	1.613	4e-05	0.000352164
ENSMUSG00000018501	Ncor1	-0.543	0	8.43597e-32
ENSMUSG00000018507	Trpv2	0.54	0.25755	0.409974
ENSMUSG00000018509	Cenpv	0.07	0.53581	0.67701
ENSMUSG00000018537	Pcgf2	-0.208	0.01197	0.0398024
ENSMUSG00000018541	Cwc25	-0.112	0.26222	0.414877
ENSMUSG00000018543	1700001P01Rik	-1.953	0.14333	0.269139
ENSMUSG00000018547	Pip4k2b	-0.058	0.69044	0.799768
ENSMUSG00000018548	Trim37	-0.152	0.02095	0.062134
ENSMUSG00000018554	Ybx2	0.807	0.00695	0.0257513
ENSMUSG00000018559	Ctdnep1	-0.457	0.01774	0.0543407
ENSMUSG00000018565	Elp5	-0.014	0.87883	0.932584
ENSMUSG00000018566	Slc2a4	-0.97	0.06991	0.15665
ENSMUSG00000018567	Gabarap	-0.315	0.00056	0.00312053
ENSMUSG00000018569	Cldn7	1.534	0	1.16717e-05
ENSMUSG00000018570	2810408A11Rik	-0.019	0.95122	0.975575
ENSMUSG00000018572	Phf23	-0.149	0.07209	0.160323
ENSMUSG00000018574	Acadvl	0.202	0.26186	0.414523
ENSMUSG00000018581	Dnah11	0.871	0.50729	0.653092
ENSMUSG00000018583	G3bp1	0.2	0.00104	0.00535064
ENSMUSG00000018585	Atox1	-0.199	0.00571	0.0219771
ENSMUSG00000018593	Sparc	-0.83	0	1.27819e-33
ENSMUSG00000018599	Mief2	-0.33	0.11498	0.227741
ENSMUSG00000018604	Tbx3	-0.335	0	1.82921e-10
ENSMUSG00000018648	Dusp14	0.221	0.00816	0.0292992
ENSMUSG00000018651	Tada2a	0.259	9e-05	0.000657862
ENSMUSG00000018654	Ikzf1	0.659	0.64102	0.763926
ENSMUSG00000018659	Pnpo	-0.074	0.57725	0.712198
ENSMUSG00000018661	Cog1	0.014	0.94038	0.969283
ENSMUSG00000018666	Cbx1	0.213	0.00088	0.00462947
ENSMUSG00000018669	Cdk5rap3	-0.156	0.16542	0.299466
ENSMUSG00000018672	Copz2	-1.109	0.04924	0.120406
ENSMUSG00000018677	Slc25a39	-0.241	0.00021	0.0013786
ENSMUSG00000018678	Sp2	-0.652	0	5.14309e-05
ENSMUSG00000018697	Aatf	-0.241	0.24294	0.393185
ENSMUSG00000018698	Lhx1	1.119	0.23932	0.389316
ENSMUSG00000018707	Dync1h1	0.064	0.54438	0.685059
ENSMUSG00000018727	Cpsf4l	0.488	0.01888	0.0572147
ENSMUSG00000018733	Pex12	-0.745	0.00237	0.010721
ENSMUSG00000018736	Ndel1	0.321	0.00837	0.0298762
ENSMUSG00000018740	Slc25a35	-0.299	0.60631	0.735999
ENSMUSG00000018750	Zbtb4	-0.769	0.01659	0.0515311
ENSMUSG00000018752	Tnfsfm13	-2.427	0.03254	0.0876168
ENSMUSG00000018761	Mpdu1	-0.009	0.89838	0.944917
ENSMUSG00000018765	Fxr2	-0.01	0.88494	0.936474
ENSMUSG00000018770	Atp5g3	0.172	0.04162	0.105827
ENSMUSG00000018774	Cd68	-0.443	7e-05	0.000519117
ENSMUSG00000018776	Slc35g3	0.209	0.6618	0.779321
ENSMUSG00000018796	Acsl1	-0.226	0.00039	0.00232579
ENSMUSG00000018800	Abca5	0.792	0.00029	0.00182426
ENSMUSG00000018809	Smyd4	0.205	0.30369	0.460162
ENSMUSG00000018819	Lsp1	1.485	0.3046	0.461148
ENSMUSG00000018820	Zfyve27	0.262	0.1885	0.329195
ENSMUSG00000018821	Avpi1	0.566	0	3.04732e-11
ENSMUSG00000018822	Sfrp5	0.892	0.06586	0.150063
ENSMUSG00000018830	Myh11	0.862	0.41611	0.570509
ENSMUSG00000018841	Rad51d	-0.207	0.25994	0.412848
ENSMUSG00000018845	Unc45b	-0.151	0.72251	0.823097
ENSMUSG00000018846	Pank3	0.424	0	1.91934e-05
ENSMUSG00000018848	Rars	0.089	0.28349	0.438761
ENSMUSG00000018849	Wwc1	0.786	0	9.31949e-07
ENSMUSG00000018858	Mrpl58	-0.68	0	1.19958e-07
ENSMUSG00000018861	Fdxr	0.281	0.0721	0.160335
ENSMUSG00000018865	Sult4a1	-0.172	0.10657	0.214794
ENSMUSG00000018882	Mrpl45	-0.302	0.00027	0.00170127
ENSMUSG00000018893	Mb	2.649	0.06968	0.156244
ENSMUSG00000018899	Irf1	0.758	0	1.45998e-05
ENSMUSG00000018900	Slc22a5	-0.111	0.83713	0.903982
ENSMUSG00000018906	P4ha2	1.557	0	2.50555e-17
ENSMUSG00000018909	Arrb1	0.748	0.01837	0.0559847
ENSMUSG00000018919	Tm4sf5	1.88	0.03654	0.0956455
ENSMUSG00000018920	Cxcl16	0.495	0.17461	0.312073
ENSMUSG00000018921	Pelp1	-0.247	0.00268	0.01186
ENSMUSG00000018923	Med11	0.008	0.96623	0.984206
ENSMUSG00000018924	Alox15	3.732	0.00876	0.0309787
ENSMUSG00000018927	Ccl6	-1.103	0.1082	0.217081
ENSMUSG00000018931	Natd1	-0.332	0.00328	0.0140788
ENSMUSG00000018932	Map2k3	0.458	1e-05	7.05027e-05
ENSMUSG00000018965	Ywhah	-0.377	0	5.88882e-06
ENSMUSG00000018973	Hoxb1	3.17	0.00118	0.00593896
ENSMUSG00000018974	Sart3	-0.112	0.17285	0.309926
ENSMUSG00000018983	E2f2	-0.869	8e-05	0.000602957
ENSMUSG00000018986	Slfn3	1.707	0.02704	0.0757724
ENSMUSG00000018995	Nars2	0.415	0.12864	0.248069
ENSMUSG00000018999	Slc35b4	-0.128	0.46672	0.616707
ENSMUSG00000019027	Dnah1	1.13	0.35627	0.512161
ENSMUSG00000019039	Dalrd3	-0.071	0.60585	0.735893
ENSMUSG00000019054	Fis1	-0.205	0.05508	0.130921
ENSMUSG00000019055	Plod1	-0.197	0.06233	0.144016
ENSMUSG00000019066	Rab3d	0.11	0.64006	0.763439
ENSMUSG00000019080	Mfsd3	-0.354	0.30509	0.461622
ENSMUSG00000019082	Slc25a22	-0.391	0.24861	0.399625
ENSMUSG00000019087	Atp6ap1	-0.28	0.00148	0.00725847
ENSMUSG00000019088	Dnase1l1	-1.343	0.0304	0.0832033
ENSMUSG00000019102	Aldh3a1	0.874	0.28118	0.436158
ENSMUSG00000019122	Ccl9	-0.724	0.25159	0.402989
ENSMUSG00000019124	Scrn1	-0.405	0.00383	0.0160191
ENSMUSG00000019132	BC005537	-0.196	0.03043	0.0832531
ENSMUSG00000019139	Isyna1	-0.402	0.00216	0.00994935
ENSMUSG00000019143	Hars2	-0.087	0.44933	0.600705
ENSMUSG00000019158	Tmem160	0.049	0.64105	0.763926
ENSMUSG00000019173	Rab5c	-0.16	0.04091	0.104416
ENSMUSG00000019178	Styxl1	0.434	0.49457	0.641982
ENSMUSG00000019179	Mdh2	0.251	0.0004	0.00238132
ENSMUSG00000019188	H13	0.557	0.00052	0.00292727
ENSMUSG00000019189	Rnf145	-0.55	0.00038	0.00224481
ENSMUSG00000019194	Scn1b	0.488	0.02036	0.060825
ENSMUSG00000019210	Atp6v1e1	0.072	0.20701	0.351473
ENSMUSG00000019214	Chtf18	-0.66	4e-05	0.00032532
ENSMUSG00000019230	Lhx9	2.837	0.00867	0.0307165
ENSMUSG00000019232	Etnppl	-1.064	0.00591	0.0225798
ENSMUSG00000019235	Rps6kl1	0.939	0.0011	0.00562625
ENSMUSG00000019254	Ppp1r12c	-0.078	0.4901	0.637848
ENSMUSG00000019256	Ahr	0.441	0.26448	0.417624
ENSMUSG00000019261	Map1s	-0.255	0.0269	0.075517
ENSMUSG00000019278	Dpep1	-0.635	0.37899	0.536044
ENSMUSG00000019295	Tmem129	-0.17	0.69133	0.800219
ENSMUSG00000019297	Nop9	0.043	0.72219	0.822934
ENSMUSG00000019302	Atp6v0a1	-0.099	0.41902	0.573511
ENSMUSG00000019303	Psmc3ip	-0.672	0.00057	0.00316946
ENSMUSG00000019312	Grb7	0.817	0.00085	0.00452081
ENSMUSG00000019320	Noxo1	-0.965	0.05732	0.134762
ENSMUSG00000019326	Aoc3	0.019	0.98654	0.995982
ENSMUSG00000019338	Zfp687	0.17	0.19922	0.342216
ENSMUSG00000019359	Gdpd2	1.023	0.19932	0.342216
ENSMUSG00000019362	D8Ertd738e	-0.021	0.77265	0.859032
ENSMUSG00000019368	Sec14l4	0.035	0.88699	0.937696
ENSMUSG00000019370	Calm3	0.062	0.41729	0.571835
ENSMUSG00000019373	Cops3	0.059	0.58869	0.722542
ENSMUSG00000019428	Fkbp8	-0.758	0	6.19009e-09
ENSMUSG00000019429	Ffar3	-2.005	0	4.00261e-06
ENSMUSG00000019432	Ddx39b	-0.168	0.02706	0.0758086
ENSMUSG00000019433	Gipc1	0.324	0.00654	0.0245244
ENSMUSG00000019437	Tlcd1	-1.355	0	2.18598e-13
ENSMUSG00000019461	Plscr3	-0.061	0.81745	0.891544
ENSMUSG00000019464	Ptger1	-1.037	0.09184	0.191573
ENSMUSG00000019467	Arhgef25	-0.737	0	3.24156e-07
ENSMUSG00000019470	Xab2	-0.36	0.0109	0.0370259
ENSMUSG00000019471	Cdc37	-0.05	0.45212	0.603592
ENSMUSG00000019478	Rab4a	-0.589	0	5.45649e-06
ENSMUSG00000019487	Trip10	0.223	0.48942	0.637127
ENSMUSG00000019494	Cops6	-0.387	0	3.12037e-05
ENSMUSG00000019505	Ubb	-0.065	0.65552	0.774722
ENSMUSG00000019518	Ap4m1	-0.367	0.01892	0.0572904
ENSMUSG00000019528	Gyg	0.283	0.11999	0.235085
ENSMUSG00000019539	Rcn3	-0.169	0.42592	0.580338
ENSMUSG00000019558	Slc6a8	0.534	0	1.65335e-08
ENSMUSG00000019564	Arid3a	-0.151	0.3033	0.459782
ENSMUSG00000019577	Pdk4	-0.389	0.67296	0.787721
ENSMUSG00000019578	Ubxn6	-0.583	2e-05	0.000152773
ENSMUSG00000019579	Mydgf	-0.205	0.04873	0.119392
ENSMUSG00000019590	Cyb561	0.272	0.27676	0.430447
ENSMUSG00000019647	Sema6a	0.798	0.06405	0.146995
ENSMUSG00000019659	Ccdc12	-0.229	0.21078	0.356063
ENSMUSG00000019689	Fmc1	-0.295	0.04408	0.110781
ENSMUSG00000019699	Akt3	1.297	0	1.14191e-10
ENSMUSG00000019710	Mrpl24	0.11	0.20294	0.346422
ENSMUSG00000019715	Gle1	0.145	0.33634	0.49328
ENSMUSG00000019718	L3hypdh	-0.535	0.18856	0.329251
ENSMUSG00000019726	Lyst	0.275	0.12923	0.249049
ENSMUSG00000019731	Slc35e1	-0.435	0.00429	0.017548
ENSMUSG00000019732	Calr3	2.713	0.07569	0.166247
ENSMUSG00000019734	Tmc4	-0.652	0.05861	0.137177
ENSMUSG00000019737	Syne4	0.043	0.85507	0.916228
ENSMUSG00000019738	Polr2i	0.299	0.00052	0.00295111
ENSMUSG00000019761	Krt10	1.205	0.11436	0.226852
ENSMUSG00000019762	Iyd	-0.757	0.05468	0.130275
ENSMUSG00000019763	Rmnd1	0.523	0.01233	0.0407984
ENSMUSG00000019767	Ccdc170	1.915	0.01961	0.0590381
ENSMUSG00000019768	Esr1	0.134	0.87363	0.929242
ENSMUSG00000019773	Fbxo5	-0.21	0.02399	0.0690336
ENSMUSG00000019774	Mtrf1l	-0.407	0.02387	0.0687337
ENSMUSG00000019775	Rgs17	1.715	0.02556	0.0725127
ENSMUSG00000019777	Hdac2	-0.166	0.02477	0.0707197
ENSMUSG00000019779	Frk	0.15	0.64625	0.767736
ENSMUSG00000019782	Rwdd1	-0.439	0.01252	0.041289
ENSMUSG00000019785	Clvs2	0.369	0.65764	0.776445
ENSMUSG00000019790	Stxbp5	0.555	0.01554	0.0490186
ENSMUSG00000019791	Hint3	-0.262	0.21392	0.35992
ENSMUSG00000019792	Trmt11	-0.15	0.52313	0.66621
ENSMUSG00000019794	Katna1	-0.123	0.26347	0.416386
ENSMUSG00000019795	Pcmt1	0.132	0.2082	0.352873
ENSMUSG00000019796	Lrp11	-0.271	0.17931	0.317591
ENSMUSG00000019797	1700021F05Rik	0.6	0	3.41617e-07
ENSMUSG00000019802	Sec63	-0.084	0.35997	0.515717
ENSMUSG00000019804	Snx3	-0.004	0.97412	0.989063
ENSMUSG00000019806	Aig1	0.532	0.0083	0.0296733
ENSMUSG00000019808	Adat2	0.368	0.02663	0.0748745
ENSMUSG00000019809	Pex3	-0.254	0.01799	0.0549408
ENSMUSG00000019810	Fuca2	-0.19	0.28105	0.436
ENSMUSG00000019813	Cep57l1	0.083	0.5537	0.692365
ENSMUSG00000019814	Ltv1	-0.085	0.48763	0.635627
ENSMUSG00000019817	Plagl1	-0.444	0.00485	0.0193881
ENSMUSG00000019818	Cd164	0.22	0.00666	0.0248673
ENSMUSG00000019820	Utrn	-0.41	1e-05	9.75527e-05
ENSMUSG00000019822	Smpd2	-0.718	1e-05	8.45426e-05
ENSMUSG00000019823	Mical1	-1.063	0	5.02603e-11
ENSMUSG00000019826	Zbtb24	-0.792	0	2.62321e-09
ENSMUSG00000019831	Wasf1	0.918	1e-05	9.94335e-05
ENSMUSG00000019832	Rab32	0.764	0.06397	0.14687
ENSMUSG00000019837	Gtf3c6	-0.381	1e-05	5.45007e-05
ENSMUSG00000019838	Slc16a10	1.502	7e-05	0.000558215
ENSMUSG00000019841	Rev3l	-0.451	1e-05	6.94752e-05
ENSMUSG00000019842	Traf3ip2	0.047	0.83455	0.903049
ENSMUSG00000019843	Fyn	0.36	0.01487	0.047363
ENSMUSG00000019845	Tube1	0.374	0.04428	0.111201
ENSMUSG00000019846	Lama4	1.608	0	2.60512e-12
ENSMUSG00000019848	Popdc3	3.558	0.00069	0.00375847
ENSMUSG00000019849	Prep	-0.17	0.09157	0.191184
ENSMUSG00000019850	Tnfaip3	-0.089	0.92164	0.958287
ENSMUSG00000019851	Perp	0.533	0.03341	0.0894974
ENSMUSG00000019852	Arfgef3	0.939	0.00211	0.0097755
ENSMUSG00000019853	Hebp2	1.243	0	1.94903e-07
ENSMUSG00000019854	Reps1	0.28	0.12902	0.248681
ENSMUSG00000019856	Fam184a	-0.233	0.11679	0.230282
ENSMUSG00000019857	Asf1a	-0.278	0.00853	0.0303213
ENSMUSG00000019861	Gopc	0.033	0.82695	0.897888
ENSMUSG00000019863	Qrsl1	0.391	0.02023	0.0605494
ENSMUSG00000019864	Rtn4ip1	0.009	0.96469	0.982986
ENSMUSG00000019866	Crybg1	0.632	0.30453	0.461073
ENSMUSG00000019868	Vta1	-0.202	0.33271	0.489639
ENSMUSG00000019872	Smpdl3a	1.624	0.0005	0.00285162
ENSMUSG00000019873	Reep3	-0.363	0.007	0.0258749
ENSMUSG00000019876	Pkib	3.409	0.00028	0.0017642
ENSMUSG00000019877	Serinc1	-0.156	0.28369	0.438852
ENSMUSG00000019878	Hsf2	0.324	0.0011	0.00559725
ENSMUSG00000019880	Rspo3	1.075	0.15286	0.282413
ENSMUSG00000019883	Echdc1	-0.107	0.69122	0.800213
ENSMUSG00000019888	Mgat4c	0.467	0.44714	0.599084
ENSMUSG00000019889	Ptprk	-0.188	0.09835	0.20181
ENSMUSG00000019891	Dcbld1	0.373	0.00245	0.0110673
ENSMUSG00000019892	Lrriq1	-0.208	0.72085	0.821821
ENSMUSG00000019894	Slc6a15	0.57	0.30651	0.463013
ENSMUSG00000019897	Ccdc59	-0.3	0.00013	0.000922343
ENSMUSG00000019899	Lama2	3.604	0.0014	0.00694142
ENSMUSG00000019906	Lin7a	1.556	0.01194	0.0397298
ENSMUSG00000019907	Ppp1r12a	-0.446	0	1.28923e-09
ENSMUSG00000019909	Fam162b	3.896	0.02416	0.0694089
ENSMUSG00000019913	Sim1	2.706	0.05882	0.137459
ENSMUSG00000019916	P4ha1	-0.303	0.08719	0.184282
ENSMUSG00000019917	Sept10	-0.12	0.39631	0.55212
ENSMUSG00000019920	Lims1	0.621	0.00134	0.0066704
ENSMUSG00000019923	Zwint	-0.18	0.02197	0.0645535
ENSMUSG00000019927	Ube2d1	0.276	0.21975	0.36699
ENSMUSG00000019929	Dcn	-0.788	0.00672	0.0250617
ENSMUSG00000019942	Cdk1	0.382	0.00039	0.0023188
ENSMUSG00000019943	Atp2b1	0.08	0.25042	0.401473
ENSMUSG00000019944	Rhobtb1	1.446	0.00014	0.000953675
ENSMUSG00000019947	Arid5b	-0.779	0	3.13569e-36
ENSMUSG00000019948	Actr6	-0.018	0.90521	0.948531
ENSMUSG00000019951	Uhrf1bp1l	-0.254	0.02141	0.0632303
ENSMUSG00000019952	Poc1b	0.687	0	6.69331e-06
ENSMUSG00000019960	Dusp6	-0.559	0.06818	0.153905
ENSMUSG00000019961	Tmpo	-0.188	0.03148	0.085515
ENSMUSG00000019966	Kitl	1.717	0.00201	0.00937816
ENSMUSG00000019969	Psen1	0.073	0.50043	0.646947
ENSMUSG00000019970	Sgk1	0.159	0.01677	0.0519772
ENSMUSG00000019971	Cep290	0.041	0.70099	0.806501
ENSMUSG00000019975	Ikbip	-0.049	0.81355	0.889292
ENSMUSG00000019977	Hbs1l	-0.116	0.3299	0.486911
ENSMUSG00000019978	Epb41l2	-0.03	0.743	0.838282
ENSMUSG00000019979	Apaf1	-0.102	0.67134	0.786631
ENSMUSG00000019982	Myb	0.976	0.12743	0.246306
ENSMUSG00000019984	Med23	0.229	0.21092	0.356193
ENSMUSG00000019986	Ahi1	0.397	0.00502	0.0199087
ENSMUSG00000019987	Arg1	-0.518	0.00387	0.0161187
ENSMUSG00000019988	Nedd1	0.303	0.09917	0.203121
ENSMUSG00000019989	Enpp3	1.364	0.00195	0.00915726
ENSMUSG00000019992	Mtfr2	-0.082	0.78695	0.870026
ENSMUSG00000019996	Map7	-0.389	6e-05	0.000448642
ENSMUSG00000019997	Ctgf	0.294	0.22984	0.378253
ENSMUSG00000019998	Stx7	0.154	0.19162	0.333017
ENSMUSG00000020000	Moxd1	0.223	0.79737	0.87709
ENSMUSG00000020003	Pex7	0.25	0.32546	0.482562
ENSMUSG00000020009	Ifngr1	0.131	0.56114	0.698669
ENSMUSG00000020010	Vnn3	0.526	0.46832	0.617986
ENSMUSG00000020014	Cfap54	1.346	0.10375	0.210309
ENSMUSG00000020015	Cdk17	0.21	0.32236	0.479409
ENSMUSG00000020017	Hal	0.9	0	1.22036e-09
ENSMUSG00000020018	Snrpf	0.369	0.06733	0.152523
ENSMUSG00000020019	Ntn4	1.484	0.07787	0.169673
ENSMUSG00000020020	Usp44	0.524	0.19244	0.333972
ENSMUSG00000020021	Fgd6	-0.031	0.87938	0.932985
ENSMUSG00000020022	Ndufa12	0.132	0.09514	0.196725
ENSMUSG00000020023	Tmcc3	0.668	0.0426	0.107845
ENSMUSG00000020024	Cep83	0.098	0.12417	0.241403
ENSMUSG00000020027	Socs2	0.309	0.00014	0.00096661
ENSMUSG00000020029	Nudt4	0.34	0	1.48076e-05
ENSMUSG00000020032	Nuak1	1.236	0	6.92487e-08
ENSMUSG00000020034	Tcp11l2	1.388	0.13259	0.253907
ENSMUSG00000020037	Rfx4	1.759	0.1186	0.232965
ENSMUSG00000020038	Cry1	-0.083	0.50685	0.652777
ENSMUSG00000020042	Btbd11	-0.084	0.53771	0.678554
ENSMUSG00000020044	Timp3	0.944	0	2.42934e-07
ENSMUSG00000020048	Hsp90b1	-0.446	0	1.97702e-06
ENSMUSG00000020051	Pah	-1.233	0.0038	0.0159116
ENSMUSG00000020052	Ascl1	0	1	1
ENSMUSG00000020053	Igf1	-0.708	0.00248	0.0111652
ENSMUSG00000020056	Washc3	0.178	0.39346	0.549605
ENSMUSG00000020057	Dram1	4.391	0.00045	0.00261523
ENSMUSG00000020059	Sycp3	1.298	0	7.14675e-22
ENSMUSG00000020061	Mybpc1	0.522	0.16539	0.299446
ENSMUSG00000020063	Sirt1	0.218	0.07934	0.171872
ENSMUSG00000020064	Herc4	0.2	0.02975	0.0818384
ENSMUSG00000020067	Mypn	-0.567	0.01472	0.0469665
ENSMUSG00000020069	Hnrnph3	0.394	0.00039	0.00231112
ENSMUSG00000020070	Rufy2	-0.322	6e-05	0.000471954
ENSMUSG00000020072	Pbld2	-0.388	0.3101	0.466915
ENSMUSG00000020074	Ccar1	0.021	0.76188	0.851904
ENSMUSG00000020075	Ddx21	0.078	0.15845	0.289992
ENSMUSG00000020076	Ddx50	0.056	0.57845	0.713287
ENSMUSG00000020077	Srgn	0.08	0.74325	0.838365
ENSMUSG00000020078	Vps26a	0.047	0.659	0.777421
ENSMUSG00000020079	Supv3l1	-0.019	0.90515	0.948531
ENSMUSG00000020080	Hkdc1	0.419	0.58775	0.721847
ENSMUSG00000020083	Fam241b	0.518	0.03784	0.098547
ENSMUSG00000020085	Aifm2	0.002	0.98491	0.995358
ENSMUSG00000020086	H2afy2	-0.191	0.49211	0.639684
ENSMUSG00000020087	Tysnd1	-0.207	0.14571	0.272345
ENSMUSG00000020088	Sar1a	0.233	0.01613	0.0503603
ENSMUSG00000020089	Ppa1	-0.254	0.0013	0.00649862
[truncated: 13,823 more rows]

## Sheet: fdr5<0.05
EnsemblGeneID	Symbol	logFC_C1HvsC1	PValue_C1HvsC1	FDR_C1HvsC1
ENSMUSG00000055891	Ubl4b	-6.408	0.00132	0.00657963
ENSMUSG00000030666	Calcb	-5.846	0	3.11987e-06
ENSMUSG00000060988	Galnt13	-5.248	0	7.59467e-11
ENSMUSG00000074003	Gucy2d	-5.073	0.00034	0.00207432
ENSMUSG00000095276	Gfy	-4.601	0.00274	0.0120971
ENSMUSG00000025739	Gng13	-4.529	0.0004	0.0023596
ENSMUSG00000111938	2900045O20Rik	-4.505	8e-05	0.000625338
ENSMUSG00000085511	Gm11738	-4.341	0.00042	0.00243955
ENSMUSG00000047182	Irs3	-4.332	0.00022	0.00140807
ENSMUSG00000087477	Gm13822	-4.151	0.00054	0.00305659
ENSMUSG00000059343	Aldoart1	-4.149	0	3.75932e-05
ENSMUSG00000049744	Arhgap15	-4.14	0.00191	0.00900561
ENSMUSG00000116852	1700102H20Rik	-3.947	2e-05	0.000174794
ENSMUSG00000075224	Lrrc55	-3.914	0	4.8323e-21
ENSMUSG00000038591	Colec10	-3.718	0.00512	0.0202347
ENSMUSG00000107169	Gm43796	-3.703	0.00407	0.01679
ENSMUSG00000029923	Rab19	-3.703	0.01174	0.0391855
ENSMUSG00000038216	Pnmt	-3.698	0.00566	0.021848
ENSMUSG00000101191	Gm28809	-3.684	0.00517	0.0203641
ENSMUSG00000063232	Serpina11	-3.629	0.0004	0.00234606
ENSMUSG00000100512	Ovol3	-3.628	0.00084	0.00444831
ENSMUSG00000059303	Olfr836	-3.514	0.00339	0.0144421
ENSMUSG00000020310	Madcam1	-3.498	0.00038	0.0022424
ENSMUSG00000034041	Lyl1	-3.451	0.00405	0.0167237
ENSMUSG00000041343	Ankrd42	-3.413	0.00029	0.00180162
ENSMUSG00000049100	Pcdh10	-3.402	0.00891	0.0313838
ENSMUSG00000078956	Gm14221	-3.215	0	3.1921e-05
ENSMUSG00000114903	Gm46419	-3.124	0.00932	0.0325229
ENSMUSG00000112206	Gm30228	-3.115	4e-05	0.000311046
ENSMUSG00000025909	Sntg1	-3.049	5e-05	0.000422981
ENSMUSG00000075010	AW112010	-3.031	0.00537	0.0209493
ENSMUSG00000002944	Cd36	-2.988	0.00839	0.0299245
ENSMUSG00000051557	Pusl1	-2.961	0.00865	0.0306562
ENSMUSG00000109780	Gm45447	-2.958	0.00997	0.034326
ENSMUSG00000033249	Hsf4	-2.956	0.00562	0.0217448
ENSMUSG00000103708	Gm33222	-2.943	0.00501	0.0198979
ENSMUSG00000086930	Frs3os	-2.868	0	3.83765e-07
ENSMUSG00000038295	Atg9b	-2.847	0.00013	0.000937666
ENSMUSG00000097727	F630040K05Rik	-2.795	0.01362	0.0440799
ENSMUSG00000110353	Gm33543	-2.791	0.00716	0.0263665
ENSMUSG00000023826	Park2	-2.784	0.00737	0.026975
ENSMUSG00000093622	Gm20703	-2.726	8e-05	0.000622516
ENSMUSG00000034911	Ushbp1	-2.714	0.00096	0.00497538
ENSMUSG00000090698	Apold1	-2.691	1e-05	9.61537e-05
ENSMUSG00000000731	Aire	-2.631	0	1.26859e-06
ENSMUSG00000045087	S1pr5	-2.63	0.00022	0.0014059
ENSMUSG00000034310	Tmem132d	-2.622	0	6.68274e-09
ENSMUSG00000110630	K230015D01Rik	-2.613	0.01552	0.0489595
ENSMUSG00000006469	Slc34a3	-2.584	0.00332	0.0142093
ENSMUSG00000020932	Gfap	-2.557	0.00319	0.0137556
ENSMUSG00000102336	Gm37233	-2.478	0.01309	0.0427138
ENSMUSG00000006221	Hspb7	-2.455	0.00113	0.00572103
ENSMUSG00000072571	Tmem253	-2.445	1e-05	0.00012003
ENSMUSG00000063011	Msln	-2.402	0	8.9573e-09
ENSMUSG00000004151	Etv1	-2.392	0	8.16258e-25
ENSMUSG00000055675	Kbtbd11	-2.377	0	9.81832e-78
ENSMUSG00000078640	Gm11627	-2.305	0.01055	0.0360151
ENSMUSG00000086741	Gm15816	-2.244	0	2.24962e-06
ENSMUSG00000028128	F3	-2.205	0.00447	0.0181911
ENSMUSG00000059900	Tmem40	-2.161	6e-05	0.000471637
ENSMUSG00000074141	Il4i1	-2.128	8e-05	0.000613884
ENSMUSG00000026564	Dusp27	-2.125	0	3.64317e-59
ENSMUSG00000068327	Tlx2	-2.123	0	2.34715e-26
ENSMUSG00000017724	Etv4	-2.116	0	1.33693e-16
ENSMUSG00000010086	Rnf112	-2.116	0.00588	0.0224965
ENSMUSG00000108616	Gm35040	-2.107	0.00331	0.0141663
ENSMUSG00000000957	Mmp14	-2.102	0	2.79823e-11
ENSMUSG00000036915	Kirrel2	-2.088	0.00141	0.00697846
ENSMUSG00000043557	Mdga1	-2.084	0	8.68686e-26
ENSMUSG00000000244	Tspan32	-2.083	0	5.26873e-08
ENSMUSG00000026712	Mrc1	-2.058	2e-05	0.000193998
ENSMUSG00000098161	Platr11	-2.048	0.01348	0.0437201
ENSMUSG00000052133	Sema5b	-2.045	0	4.88445e-07
ENSMUSG00000041445	Mmrn2	-2.036	0	3.20801e-53
ENSMUSG00000030350	Prmt8	-2.029	0	4.37761e-41
ENSMUSG00000025161	Slc16a3	-2.023	0	3.73128e-58
ENSMUSG00000050335	Lgals3	-2.016	0	2.7099e-35
ENSMUSG00000019429	Ffar3	-2.005	0	4.00261e-06
ENSMUSG00000000486	Sept1	-1.997	0	6.59885e-50
ENSMUSG00000097050	Gm9918	-1.991	0.00421	0.0172709
ENSMUSG00000068457	Uty	-1.987	0	1.45933e-06
ENSMUSG00000072934	Trpc5os	-1.969	0.00361	0.015261
ENSMUSG00000101061	Platr1	-1.965	0.00736	0.0269706
ENSMUSG00000079173	Zan	-1.947	0.00755	0.0274683
ENSMUSG00000044080	S100a1	-1.937	0	2.05862e-54
ENSMUSG00000048070	Pirt	-1.935	1e-05	0.000104141
ENSMUSG00000098098	Bvht	-1.931	0	2.7624e-10
ENSMUSG00000012889	Podnl1	-1.917	0.01157	0.0387455
ENSMUSG00000069045	Ddx3y	-1.914	0	6.23216e-27
ENSMUSG00000063672	Nkx6-3	-1.913	0	5.87071e-10
ENSMUSG00000006403	Adamts4	-1.912	0.00056	0.00312728
ENSMUSG00000087006	Gm13889	-1.888	0	4.71427e-14
ENSMUSG00000102234	Gm37885	-1.883	0.00897	0.0315582
ENSMUSG00000051920	Rspo2	-1.869	0.0009	0.00472183
ENSMUSG00000024459	H2-M5	-1.868	0	2.58632e-73
ENSMUSG00000006784	Ttc25	-1.863	0	2.83788e-09
ENSMUSG00000066058	Cldn19	-1.861	0	1.62897e-13
ENSMUSG00000038195	Rilp	-1.861	0.00921	0.0322496
ENSMUSG00000030672	Mylpf	-1.845	0	1.25776e-59
ENSMUSG00000044034	Npb	-1.845	0.0023	0.0104518
ENSMUSG00000071658	Gng3	-1.826	0	4.07658e-11
ENSMUSG00000006445	Epha2	-1.815	0	8.20496e-09
ENSMUSG00000004035	Gstm7	-1.814	0	1.31687e-05
ENSMUSG00000031445	Proz	-1.81	0.00587	0.0224681
ENSMUSG00000091405	Hist2h4	-1.792	0.0004	0.00237451
ENSMUSG00000040280	Ndufa4l2	-1.786	0.00013	0.000893202
ENSMUSG00000068587	Mgam	-1.759	0.01559	0.0491283
ENSMUSG00000025867	Cplx2	-1.758	0.00456	0.018512
ENSMUSG00000038763	Alpk3	-1.757	0	6.75636e-31
ENSMUSG00000094248	Hist1h2ao	-1.754	5e-05	0.000414526
ENSMUSG00000039330	Tsga10ip	-1.74	0.01298	0.0424126
ENSMUSG00000056413	Adap1	-1.703	0	4.3203e-16
ENSMUSG00000042099	Kank3	-1.702	0	4.8456e-23
ENSMUSG00000058258	Idi1	-1.69	0.00246	0.0110715
ENSMUSG00000069309	Hist1h2an	-1.688	0	1.03106e-05
ENSMUSG00000015970	Chdh	-1.664	0.0116	0.0388083
ENSMUSG00000029869	Ephb6	-1.647	0	5.50604e-07
ENSMUSG00000032346	Ooep	-1.646	0	4.6249e-14
ENSMUSG00000020277	Pfkl	-1.632	0	1.79423e-52
ENSMUSG00000022106	Rcbtb2	-1.63	2e-05	0.000196078
ENSMUSG00000037833	Sh2d4b	-1.616	0.00147	0.00720352
ENSMUSG00000097091	4930526L06Rik	-1.601	0	4.63959e-05
ENSMUSG00000033491	Prss35	-1.6	0	1.4028e-09
ENSMUSG00000024207	Acsbg2	-1.598	0.00078	0.00418007
ENSMUSG00000033460	Armcx1	-1.596	0	5.38313e-09
ENSMUSG00000042312	S100a13	-1.591	0	3.59408e-67
ENSMUSG00000075023	Accsl	-1.584	0	7.15966e-12
ENSMUSG00000035246	Pcyt1b	-1.582	0	2.6766e-41
ENSMUSG00000102742	Pcdhga11	-1.582	0.00151	0.00738947
ENSMUSG00000024885	Aldh3b1	-1.579	0.01153	0.0386588
ENSMUSG00000030022	Adamts9	-1.574	1e-05	5.37631e-05
ENSMUSG00000061615	Hist1h2ab	-1.568	1e-05	0.000110036
ENSMUSG00000097768	2310043M15Rik	-1.567	0.00017	0.00116103
ENSMUSG00000030310	Slc6a1	-1.566	0	4.36077e-06
ENSMUSG00000027581	Stmn3	-1.553	0	3.3526e-14
ENSMUSG00000060019	Gm10073	-1.55	0.00785	0.0283859
ENSMUSG00000002104	Rapsn	-1.549	0.00237	0.0107101
ENSMUSG00000063239	Grm4	-1.546	0	6.93488e-06
ENSMUSG00000025427	Rnf165	-1.544	0	2.29109e-40
ENSMUSG00000069049	Eif2s3y	-1.541	0	2.68151e-07
ENSMUSG00000044749	Abca6	-1.54	0.00901	0.0316695
ENSMUSG00000072294	Klf12	-1.533	0	4.47972e-10
ENSMUSG00000113346	Eprn	-1.526	0	9.99776e-09
ENSMUSG00000002409	Dyrk1b	-1.524	0.00022	0.0014235
ENSMUSG00000095193	Gm20939	-1.524	0.00921	0.0322496
ENSMUSG00000038354	Ankrd35	-1.521	0	3.36716e-21
ENSMUSG00000043681	Fam25c	-1.517	0	3.283e-50
ENSMUSG00000002504	Slc9a3r2	-1.516	0	1.11912e-09
ENSMUSG00000057835	Zfp119a	-1.516	0.01104	0.0374336
ENSMUSG00000091623	Gm17092	-1.506	1e-05	0.000112046
ENSMUSG00000020926	Adam11	-1.504	0	3.39003e-13
ENSMUSG00000064267	Hvcn1	-1.496	0	3.11264e-05
ENSMUSG00000024201	Kdm4b	-1.491	0	2.71742e-19
ENSMUSG00000101959	Ldhal6b	-1.474	0.00516	0.0203357
ENSMUSG00000042988	Notum	-1.47	0.00738	0.0270243
ENSMUSG00000071229	Timm8a2	-1.455	0.00602	0.0229056
ENSMUSG00000043822	Adamtsl5	-1.446	5e-05	0.000359031
ENSMUSG00000025497	Cdhr5	-1.441	0.00488	0.0194472
ENSMUSG00000032216	Nedd4	-1.439	0	2.61305e-152
ENSMUSG00000098905	Zfp953	-1.437	0.00032	0.00194672
ENSMUSG00000069793	Slfn9	-1.436	0	1.64841e-09
ENSMUSG00000078566	Bnip3	-1.433	0	2.5624e-14
ENSMUSG00000030117	Gdf3	-1.425	0	6.80586e-38
ENSMUSG00000032000	Birc3	-1.425	1e-05	7.95605e-05
ENSMUSG00000058186	Zfp980	-1.423	0.00058	0.00322939
ENSMUSG00000026211	Obsl1	-1.42	0	4.07381e-19
ENSMUSG00000024892	Pcx	-1.417	0	6.31765e-08
ENSMUSG00000052565	Hist1h1d	-1.417	0	1.18537e-06
ENSMUSG00000039115	Itga9	-1.417	3e-05	0.000234913
ENSMUSG00000083282	Ctsf	-1.406	0	5.55207e-08
ENSMUSG00000037348	Paqr7	-1.397	0.00066	0.00359317
ENSMUSG00000030272	Camk1	-1.396	0	3.1285e-09
ENSMUSG00000024300	Myo1f	-1.39	0	8.87977e-14
ENSMUSG00000046070	Igfals	-1.389	0.00138	0.00686041
ENSMUSG00000099472	Gm29539	-1.384	0.01383	0.0446452
ENSMUSG00000024962	Vegfb	-1.38	0	2.51914e-26
ENSMUSG00000096740	Lbhd1	-1.38	0	8.62993e-06
ENSMUSG00000072688	Gm10399	-1.376	0.01256	0.0413891
ENSMUSG00000051747	Ttn	-1.373	0	6.25348e-22
ENSMUSG00000061118	Dnajc30	-1.371	0	4.82357e-09
ENSMUSG00000011382	Dhdh	-1.369	0	1.3606e-12
ENSMUSG00000092035	Peg10	-1.364	0	4.50319e-40
ENSMUSG00000025930	Msc	-1.364	0	4.08221e-32
ENSMUSG00000021646	Mccc2	-1.361	9e-05	0.000636587
ENSMUSG00000015599	Ttbk1	-1.36	0.00123	0.00616091
ENSMUSG00000047181	Samd14	-1.36	0.00626	0.0236278
ENSMUSG00000001827	Folr1	-1.357	0	7.79635e-21
ENSMUSG00000022469	Rapgef3	-1.356	0	3.67264e-94
ENSMUSG00000019437	Tlcd1	-1.355	0	2.18598e-13
ENSMUSG00000047261	Gap43	-1.355	0.00559	0.0216293
ENSMUSG00000032495	Lrrc2	-1.346	0	7.823e-13
ENSMUSG00000052316	Lrrc15	-1.345	0	3.3467e-15
ENSMUSG00000070803	Cited4	-1.341	0	3.26469e-22
ENSMUSG00000049823	Zbtb12	-1.338	0	9.98224e-19
ENSMUSG00000023947	Nfkbie	-1.334	0.00053	0.00301768
ENSMUSG00000042496	Prdm10	-1.333	0	3.56902e-17
ENSMUSG00000028597	Gpx7	-1.328	0	2.10829e-05
ENSMUSG00000034282	Evpl	-1.328	0.0001	0.000734576
ENSMUSG00000028407	Smim27	-1.328	0.0003	0.00183865
ENSMUSG00000002274	Metrn	-1.326	0	3.62356e-09
ENSMUSG00000052353	Cemip	-1.326	0	3.40018e-08
ENSMUSG00000022237	Ankrd33b	-1.321	0.00504	0.0199505
ENSMUSG00000039910	Cited2	-1.296	0	2.11703e-39
ENSMUSG00000023348	Trip6	-1.294	0	2.99444e-12
ENSMUSG00000025491	Ifitm1	-1.291	0	5.95968e-31
ENSMUSG00000004665	Cnn2	-1.291	0	1.45329e-05
ENSMUSG00000001506	Col1a1	-1.285	0.00034	0.00206799
ENSMUSG00000028164	Manba	-1.285	0.00086	0.00453239
ENSMUSG00000061353	Cxcl12	-1.285	0.00142	0.00702755
ENSMUSG00000039194	Rlbp1	-1.28	0	1.62745e-07
ENSMUSG00000055172	C1ra	-1.28	0.00063	0.00345565
ENSMUSG00000043311	D17H6S53E	-1.276	0	4.50241e-06
ENSMUSG00000064030	Pym1	-1.276	0.00368	0.0155051
ENSMUSG00000038214	Bend3	-1.272	6e-05	0.000485966
ENSMUSG00000016756	Cmah	-1.272	0.00922	0.0322519
ENSMUSG00000003279	Dlgap1	-1.266	0	7.05023e-10
ENSMUSG00000030276	Ttll3	-1.261	0	8.35418e-07
ENSMUSG00000091449	Gm10269	-1.259	0.00037	0.00219177
ENSMUSG00000074121	Ntf5	-1.259	0.00656	0.0245783
ENSMUSG00000040694	Apobec2	-1.249	0	4.04922e-16
ENSMUSG00000090451	Gm6133	-1.245	0.00928	0.0324206
ENSMUSG00000022181	C6	-1.243	0.00238	0.0107431
ENSMUSG00000044117	2900011O08Rik	-1.241	0	6.46149e-09
ENSMUSG00000012126	Ubxn11	-1.241	0.00226	0.0103115
ENSMUSG00000069305	Hist1h4n	-1.241	0.00264	0.0117478
ENSMUSG00000079165	Sap25	-1.239	0	1.08247e-07
ENSMUSG00000037820	Tgm2	-1.233	0	7.18118e-50
ENSMUSG00000020051	Pah	-1.233	0.0038	0.0159116
ENSMUSG00000116673	A630089N07Rik	-1.232	0.00016	0.00105386
ENSMUSG00000020902	Ntn1	-1.232	0.01581	0.0496846
ENSMUSG00000091311	Spata31d1b	-1.231	0.00485	0.0193862
ENSMUSG00000027860	Vangl1	-1.226	0	3.13368e-41
ENSMUSG00000094777	Hist1h2ap	-1.224	0.00698	0.0258336
ENSMUSG00000026443	Lrrn2	-1.221	0.01593	0.0499174
ENSMUSG00000102840	Gm38037	-1.218	0.00744	0.0271683
ENSMUSG00000001288	Rarg	-1.213	0	4.37458e-37
ENSMUSG00000038305	Spats2l	-1.213	0	6.5208e-22
ENSMUSG00000022098	Bmp1	-1.212	0.00016	0.00105328
ENSMUSG00000035407	Kank4	-1.199	0	7.16042e-20
ENSMUSG00000092349	Platr17	-1.199	0	2.79768e-05
ENSMUSG00000062181	Ces3b	-1.194	0.00247	0.011135
ENSMUSG00000096887	Gm20594	-1.187	0.00296	0.0129225
ENSMUSG00000028680	Plk3	-1.186	0	2.71185e-06
ENSMUSG00000043372	Hexim2	-1.186	8e-05	0.000579651
ENSMUSG00000027489	Necab3	-1.185	6e-05	0.000430296
ENSMUSG00000000823	Zfp512b	-1.176	0	4.66395e-14
ENSMUSG00000003865	Gys1	-1.175	0	2.97771e-32
ENSMUSG00000074738	Fndc10	-1.175	0	9.61826e-07
ENSMUSG00000032093	Cd3e	-1.175	0.00505	0.0199888
ENSMUSG00000052656	Rnf103	-1.169	0.00541	0.0210614
ENSMUSG00000023411	Nfatc4	-1.168	0	5.30602e-09
ENSMUSG00000062526	Mppe1	-1.167	0.00121	0.00610778
ENSMUSG00000069833	Ahnak	-1.164	0	8.98825e-24
ENSMUSG00000010021	Kif19a	-1.162	0.0157	0.0493906
ENSMUSG00000026200	Glb1l	-1.161	0	1.28671e-06
ENSMUSG00000045374	Wdr81	-1.154	0	8.26286e-09
ENSMUSG00000035493	Tgfbi	-1.153	3e-05	0.000278585
ENSMUSG00000052301	Doc2a	-1.152	0.00732	0.0268537
ENSMUSG00000030825	Hsd17b14	-1.151	0.00029	0.00182188
ENSMUSG00000028807	Zbtb8a	-1.149	0	4.17969e-12
ENSMUSG00000054362	Lexm	-1.149	0.00115	0.00582058
ENSMUSG00000071604	Fam189a2	-1.149	0.00539	0.0210073
ENSMUSG00000037722	Gnpnat1	-1.147	0	1.65209e-06
ENSMUSG00000030378	Sult2a8	-1.146	0.01116	0.0377474
ENSMUSG00000068522	Aard	-1.14	0	4.39821e-06
ENSMUSG00000023456	Tpi1	-1.135	0	2.84416e-38
ENSMUSG00000041429	Nthl1	-1.135	0	9.92079e-09
ENSMUSG00000048078	Tenm4	-1.134	0	1.0454e-25
ENSMUSG00000016344	Ppdpf	-1.13	0	1.79945e-07
ENSMUSG00000063605	Ccdc102a	-1.129	8e-05	0.00059466
ENSMUSG00000035208	Slfn8	-1.127	0	3.6451e-05
ENSMUSG00000009614	Sardh	-1.125	4e-05	0.000355936
ENSMUSG00000035399	Oser1	-1.124	0.00187	0.00884827
ENSMUSG00000024851	Pitpnm1	-1.122	0.00664	0.0248285
ENSMUSG00000001228	Uhrf1	-1.119	0	1.98364e-24
ENSMUSG00000038291	Snx25	-1.119	0.01236	0.0408503
ENSMUSG00000029061	Mmp23	-1.118	0.01158	0.0387623
ENSMUSG00000020429	Igfbp1	-1.117	0.00034	0.00208279
ENSMUSG00000031165	Was	-1.115	0.00842	0.0299944
ENSMUSG00000029027	Dffb	-1.114	0.00121	0.00609484
ENSMUSG00000072704	Smim10l1	-1.112	1e-05	7.77846e-05
ENSMUSG00000089661	Mia	-1.112	0.0025	0.0112391
ENSMUSG00000022797	Tfrc	-1.111	0	1.0059e-52
ENSMUSG00000057969	Sema3b	-1.11	0	1.04889e-05
ENSMUSG00000024503	Spink1	-1.11	0.0127	0.0417268
ENSMUSG00000068391	Chrac1	-1.109	0	4.09882e-08
ENSMUSG00000022272	Myo10	-1.108	0	3.03628e-117
ENSMUSG00000040721	Zfhx2	-1.108	0	2.21027e-28
ENSMUSG00000029405	G3bp2	-1.106	0	5.6471e-45
ENSMUSG00000022877	Hrg	-1.106	0.00057	0.00319128
ENSMUSG00000003555	Cyp17a1	-1.106	0.00102	0.00525067
ENSMUSG00000032431	Crtap	-1.106	0.00176	0.00842613
ENSMUSG00000020823	Sec14l1	-1.105	0	1.21388e-27
ENSMUSG00000017390	Aldoc	-1.105	0	2.40469e-10
ENSMUSG00000046223	Plaur	-1.104	6e-05	0.000486214
ENSMUSG00000002100	Mybpc3	-1.102	0.00037	0.00223482
ENSMUSG00000033685	Ucp2	-1.101	0	1.00142e-20
ENSMUSG00000054074	Skida1	-1.095	0	2.09724e-11
ENSMUSG00000049600	Zbtb45	-1.093	3e-05	0.00025745
ENSMUSG00000031143	Ccdc22	-1.091	0	5.1281e-05
ENSMUSG00000048796	Cyb561d1	-1.091	0.00194	0.00911144
ENSMUSG00000025153	Fasn	-1.09	0	3.32775e-26
ENSMUSG00000056735	A930024E05Rik	-1.088	0.00031	0.00188311
ENSMUSG00000037071	Scd1	-1.085	0	1.40033e-64
ENSMUSG00000041351	Rap1gap	-1.085	0	1.35512e-05
ENSMUSG00000055733	Nap1l3	-1.084	0.00024	0.00155776
ENSMUSG00000001420	Tmem79	-1.084	0.00059	0.00327046
ENSMUSG00000003273	Car11	-1.079	0.01204	0.0400092
ENSMUSG00000021379	Id4	-1.076	2e-05	0.00015689
ENSMUSG00000000402	Egfl6	-1.074	0.00871	0.0308534
ENSMUSG00000050157	Gm867	-1.072	0.0025	0.0112144
ENSMUSG00000040134	Rdh7	-1.071	4e-05	0.000351747
ENSMUSG00000034382	AI661453	-1.07	0	5.37797e-21
ENSMUSG00000040584	Abcb1a	-1.07	0	2.82346e-06
ENSMUSG00000028709	Mob3c	-1.07	4e-05	0.000321458
ENSMUSG00000027577	Chrna4	-1.069	0	1.52028e-38
ENSMUSG00000087307	Gm12925	-1.069	0.00284	0.0124693
ENSMUSG00000045282	Tmem86b	-1.069	0.00586	0.0224507
ENSMUSG00000031765	Mt1	-1.068	0	3.25374e-70
ENSMUSG00000032231	Anxa2	-1.066	0	1.95601e-08
ENSMUSG00000019232	Etnppl	-1.064	0.00591	0.0225798
ENSMUSG00000109901	Chmp1b	-1.063	0	1.19463e-12
ENSMUSG00000019823	Mical1	-1.063	0	5.02603e-11
ENSMUSG00000073988	Ttpa	-1.063	2e-05	0.000171316
ENSMUSG00000021959	Lats2	-1.063	0.00013	0.000936123
ENSMUSG00000025203	Scd2	-1.061	0	1.88152e-63
ENSMUSG00000037225	Fgf2	-1.061	0.00971	0.0336325
ENSMUSG00000074754	Smim26	-1.054	0.0093	0.0324786
ENSMUSG00000025401	Myo1a	-1.047	0.00022	0.00140807
ENSMUSG00000041287	Sox15	-1.045	0	1.77524e-06
ENSMUSG00000064308	2410137M14Rik	-1.045	1e-05	0.000112832
ENSMUSG00000041698	Slco1a1	-1.042	0.00302	0.0131474
ENSMUSG00000015312	Gadd45b	-1.038	0	1.64136e-11
ENSMUSG00000039497	Dse	-1.038	0	7.48647e-10
ENSMUSG00000028100	Nudt17	-1.037	2e-05	0.000170592
ENSMUSG00000042492	Tbc1d10b	-1.035	0	9.06529e-27
ENSMUSG00000024747	Aldh1a7	-1.034	0.01442	0.0461864
ENSMUSG00000010660	Plcd1	-1.033	0	8.50198e-08
ENSMUSG00000028687	Mutyh	-1.033	0	9.09877e-06
ENSMUSG00000087166	L1td1	-1.032	0	1.22544e-60
ENSMUSG00000039263	Npepl1	-1.031	1e-05	0.000100599
ENSMUSG00000026739	Bmi1	-1.031	1e-05	0.000133808
ENSMUSG00000027520	Zdbf2	-1.029	0	2.01735e-18
ENSMUSG00000037972	Snn	-1.027	0.0001	0.000734529
ENSMUSG00000049470	Aff4	-1.026	0	9.52821e-30
ENSMUSG00000048856	Slc25a47	-1.026	1e-05	5.25123e-05
ENSMUSG00000087193	Gm14820	-1.025	0	1.64367e-05
ENSMUSG00000060180	Myh13	-1.021	0	5.11071e-12
ENSMUSG00000057182	Scn3a	-1.021	0	1.20249e-07
ENSMUSG00000115497	Gm49207	-1.021	0.00314	0.0135689
ENSMUSG00000025137	Pcyt2	-1.019	0	2.36038e-14
ENSMUSG00000040433	Zbtb38	-1.018	0	1.06813e-20
ENSMUSG00000000531	Grasp	-1.018	0	3.22488e-18
ENSMUSG00000032298	Neil1	-1.018	0.00466	0.0187864
ENSMUSG00000020090	Npffr1	-1.018	0.01153	0.0386588
ENSMUSG00000058773	Hist1h1b	-1.017	0	1.75669e-08
ENSMUSG00000029119	Man2b2	-1.017	0.01013	0.0347581
ENSMUSG00000040128	Pnrc1	-1.016	0	1.31687e-05
ENSMUSG00000026657	Frmd4a	-1.015	0	1.69394e-20
ENSMUSG00000046822	Slc39a3	-1.014	0.00206	0.00957423
ENSMUSG00000035007	Rundc1	-1.013	0	6.47234e-07
ENSMUSG00000042606	Hirip3	-1.01	0	8.51411e-13
ENSMUSG00000047501	Cldn4	-1.007	0	1.63348e-11
ENSMUSG00000025235	Bbs4	-1.006	0	3.79437e-13
ENSMUSG00000004263	Atn1	-1.006	0	4.37484e-05
ENSMUSG00000063838	Cdc42ep5	-1.005	0	1.06075e-10
ENSMUSG00000054716	Zfp771	-1.002	0	1.15513e-06
ENSMUSG00000028645	Slc2a1	-1.001	0	7.32963e-14
ENSMUSG00000023017	Asic1	-1	4e-05	0.000333492
ENSMUSG00000020331	Hcn2	-0.999	1e-05	5.3567e-05
ENSMUSG00000001870	Ltbp1	-0.998	1e-05	6.07896e-05
ENSMUSG00000048920	Fkrp	-0.996	0	3.31949e-06
ENSMUSG00000062083	Rpl13a-ps1	-0.996	0.0058	0.0222546
ENSMUSG00000024565	Sall3	-0.995	0	9.39082e-07
ENSMUSG00000043251	Exoc3l	-0.994	0	6.54181e-13
ENSMUSG00000079316	Rab9	-0.987	0	5.55415e-07
ENSMUSG00000025357	Dgka	-0.987	0.00038	0.00227674
ENSMUSG00000042428	Mgat3	-0.987	0.00428	0.0175056
ENSMUSG00000024909	Efemp2	-0.986	0.00616	0.0233624
ENSMUSG00000044986	Tst	-0.985	0.01559	0.0491345
ENSMUSG00000039693	Msantd3	-0.984	0	1.00895e-08
ENSMUSG00000002280	Narfl	-0.983	0	5.84588e-06
ENSMUSG00000028850	Gpatch3	-0.98	3e-05	0.000260915
ENSMUSG00000071654	Uqcc3	-0.977	0	1.51121e-11
ENSMUSG00000003235	Eif2b5	-0.976	0	4.94183e-34
ENSMUSG00000022361	Zhx1	-0.971	0.00216	0.00996201
ENSMUSG00000034673	Pbx2	-0.968	0	1.25535e-15
ENSMUSG00000064294	Aox3	-0.967	1e-05	0.000126639
ENSMUSG00000001604	Tcea3	-0.965	0	1.88173e-06
ENSMUSG00000024209	1700061G19Rik	-0.965	0	1.22086e-05
ENSMUSG00000018339	Gpx3	-0.964	0	3.83159e-11
ENSMUSG00000023965	Fbxl17	-0.963	0.00988	0.0340798
ENSMUSG00000042388	Dlgap3	-0.962	0	3.54562e-15
ENSMUSG00000018287	Spag7	-0.962	0	3.32651e-11
ENSMUSG00000026480	Ncf2	-0.962	0.00064	0.00352296
ENSMUSG00000037446	Tulp1	-0.96	0.01507	0.0478599
ENSMUSG00000037112	Sik2	-0.959	0.00534	0.020865
ENSMUSG00000099481	Xndc1	-0.958	0	8.71826e-10
ENSMUSG00000006056	Calcoco2	-0.957	0	1.04667e-57
ENSMUSG00000078716	Tmem8b	-0.956	0.00201	0.00938891
ENSMUSG00000030283	St8sia1	-0.955	0	2.06571e-06
ENSMUSG00000039783	Kmo	-0.955	0.00804	0.0289848
ENSMUSG00000026930	Gpsm1	-0.952	0.00326	0.0140079
ENSMUSG00000070777	Ceacam20	-0.952	0.00373	0.0156463
ENSMUSG00000029434	Vps33a	-0.951	0	2.98997e-19
ENSMUSG00000056185	Snx32	-0.95	0.01062	0.0362341
ENSMUSG00000009281	Rarres2	-0.947	0.00227	0.0103658
ENSMUSG00000050966	Lin28a	-0.946	6e-05	0.000484233
ENSMUSG00000022203	Efs	-0.945	0.00071	0.00386956
ENSMUSG00000033276	Stk36	-0.944	0.00405	0.016739
ENSMUSG00000063524	Eno1	-0.939	0	5.40027e-14
ENSMUSG00000038451	Spsb2	-0.934	7e-05	0.000497048
ENSMUSG00000030630	Fah	-0.933	0	5.0738e-06
ENSMUSG00000063229	Ldha	-0.931	0	4.40457e-37
ENSMUSG00000107142	4930566F21Rik	-0.929	0.00071	0.00383594
ENSMUSG00000045598	Zfp553	-0.926	0	5.64492e-21
ENSMUSG00000023393	Slc17a9	-0.926	5e-05	0.000414899
ENSMUSG00000044857	Lemd2	-0.925	0	1.48179e-08
ENSMUSG00000078868	Gm14412	-0.923	0.01382	0.0446127
ENSMUSG00000073435	Nme3	-0.922	0.00858	0.0304454
ENSMUSG00000039982	Dtx4	-0.919	0.00036	0.00215676
ENSMUSG00000062309	Rpp25	-0.917	0	1.47549e-23
ENSMUSG00000051238	Swsap1	-0.917	0.00074	0.0039984
ENSMUSG00000091537	Tma7	-0.916	0	2.32967e-06
ENSMUSG00000002365	Snx9	-0.915	0.00023	0.00145526
ENSMUSG00000025355	Mmp19	-0.915	0.01557	0.0490778
ENSMUSG00000034271	Jdp2	-0.914	0	8.04041e-15
ENSMUSG00000029153	Ociad2	-0.912	0	1.10537e-06
ENSMUSG00000072812	Ahnak2	-0.909	0	6.49052e-10
ENSMUSG00000034295	Fhod3	-0.908	0.00411	0.0169196
ENSMUSG00000035875	AI182371	-0.907	0.00154	0.00749878
ENSMUSG00000034993	Vat1	-0.906	0	3.32651e-11
ENSMUSG00000026222	Sp100	-0.906	0	4.47433e-10
ENSMUSG00000031160	Eras	-0.906	0	3.83915e-08
ENSMUSG00000029097	Trmt44	-0.906	1e-05	9.68229e-05
ENSMUSG00000036686	Cc2d1a	-0.906	2e-05	0.000171405
ENSMUSG00000050671	Ism2	-0.906	0.00206	0.0095773
ENSMUSG00000035215	Lsm7	-0.904	0	2.80163e-25
ENSMUSG00000062031	Pgghg	-0.904	0.00047	0.00269333
ENSMUSG00000026831	1700007K13Rik	-0.904	0.00465	0.0187709
ENSMUSG00000024925	Rnaseh2c	-0.903	0	1.94218e-09
ENSMUSG00000050876	Spata31d1a	-0.903	0	6.65004e-06
ENSMUSG00000030695	Aldoa	-0.902	0	1.3951e-38
ENSMUSG00000048249	Crebrf	-0.902	0	9.78307e-10
ENSMUSG00000034777	Vax2	-0.9	0	7.4071e-09
ENSMUSG00000020258	Glyctk	-0.899	0.00409	0.0168594
ENSMUSG00000031937	Vstm5	-0.899	0.0134	0.0435247
ENSMUSG00000071064	Zfp827	-0.898	0	7.60727e-07
ENSMUSG00000028294	Cfap206	-0.898	0.01169	0.0390333
ENSMUSG00000032294	Pkm	-0.897	0	5.07459e-40
ENSMUSG00000031665	Sall1	-0.897	0	1.28692e-12
ENSMUSG00000032126	Hmbs	-0.896	0	9.42346e-06
ENSMUSG00000045193	Cirbp	-0.895	0	8.81979e-15
ENSMUSG00000006494	Pdk1	-0.895	0	2.9371e-06
ENSMUSG00000028974	Dffa	-0.895	0	3.93136e-05
ENSMUSG00000020253	Ppm1m	-0.894	0	4.72708e-05
ENSMUSG00000023018	Smarcd1	-0.893	0	2.15868e-11
ENSMUSG00000024847	Aip	-0.891	0	1.24321e-07
ENSMUSG00000022821	Hgd	-0.891	0.00458	0.0185494
ENSMUSG00000034371	Tkfc	-0.889	6e-05	0.000448642
ENSMUSG00000053166	Cdh22	-0.889	0.00022	0.0014511
ENSMUSG00000035686	Thrsp	-0.888	0.00031	0.00190071
ENSMUSG00000024960	Plcb3	-0.886	0	1.9943e-08
ENSMUSG00000024319	Vps52	-0.884	0	3.42713e-10
ENSMUSG00000052180	Serpinb6c	-0.884	0	2.83788e-09
ENSMUSG00000002980	Bcam	-0.878	1e-05	5.3567e-05
ENSMUSG00000002257	Def6	-0.876	0	8.90132e-07
ENSMUSG00000027239	Mdk	-0.875	0	2.39093e-26
ENSMUSG00000024039	Cbs	-0.874	0	2.5165e-08
ENSMUSG00000007659	Bcl2l1	-0.872	0	5.37544e-08
ENSMUSG00000028165	Cisd2	-0.871	1e-05	6.53748e-05
ENSMUSG00000074873	AI606181	-0.871	0.00552	0.0214555
ENSMUSG00000018983	E2f2	-0.869	8e-05	0.000602957
ENSMUSG00000020492	Ska2	-0.868	0	4.75302e-11
ENSMUSG00000024963	Dnajc4	-0.868	0	3.28452e-09
ENSMUSG00000036835	Psenen	-0.868	0.01093	0.037139
ENSMUSG00000006930	Hap1	-0.866	0	3.86696e-24
ENSMUSG00000075467	Dnlz	-0.866	1e-05	0.000134082
ENSMUSG00000024376	Epb41l4a	-0.865	0	1.33398e-09
ENSMUSG00000053291	Rab4b	-0.865	1e-05	5.32781e-05
ENSMUSG00000043439	Epop	-0.862	0	1.41078e-23
ENSMUSG00000075602	Ly6a	-0.862	0	2.75753e-15
ENSMUSG00000015243	Abca1	-0.862	6e-05	0.000480735
ENSMUSG00000038384	Setd1b	-0.861	0	1.08464e-07
ENSMUSG00000044018	Mrpl50	-0.861	0	7.61248e-07
ENSMUSG00000026193	Fn1	-0.86	0	2.35248e-64
ENSMUSG00000057093	Zfp607b	-0.86	0	9.5942e-10
ENSMUSG00000025736	Jmjd8	-0.858	1e-05	9.46204e-05
ENSMUSG00000025142	Aspscr1	-0.856	1e-05	5.16789e-05
ENSMUSG00000062825	Actg1	-0.854	5e-05	0.000418839
ENSMUSG00000067370	B3galt4	-0.853	0.00761	0.0276435
ENSMUSG00000048578	Mlec	-0.852	0	2.7099e-35
ENSMUSG00000030720	Cln3	-0.852	0	5.03188e-11
ENSMUSG00000000876	Pxmp4	-0.852	0	1.77739e-06
ENSMUSG00000024998	Plce1	-0.852	0	1.99682e-06
ENSMUSG00000020532	Acaca	-0.851	0	1.43623e-11
ENSMUSG00000028019	Pdgfc	-0.851	0.00031	0.00188184
ENSMUSG00000025854	Fam20c	-0.851	0.00823	0.0294558
ENSMUSG00000021514	Zfp369	-0.848	0	9.75879e-06
ENSMUSG00000032673	Prorsd1	-0.847	0	1.07595e-09
ENSMUSG00000017774	Myo1c	-0.846	0	3.83159e-11
ENSMUSG00000001348	Acp5	-0.846	0	1.95323e-05
ENSMUSG00000021488	Nsd1	-0.845	0	1.71223e-34
ENSMUSG00000006651	Aplp1	-0.845	2e-05	0.000197929
ENSMUSG00000041734	Kirrel	-0.845	3e-05	0.000262451
ENSMUSG00000043629	1700019D03Rik	-0.845	9e-05	0.000645233
ENSMUSG00000052949	Rnf157	-0.845	0.0007	0.00381248
ENSMUSG00000020782	Llgl2	-0.843	0	1.17901e-12
ENSMUSG00000071645	Tut1	-0.843	0.00053	0.00299379
ENSMUSG00000024406	Pou5f1	-0.841	0	3.25591e-10
ENSMUSG00000020821	Kif1c	-0.838	0	1.50557e-13
ENSMUSG00000075592	Nynrin	-0.837	0	4.67651e-10
ENSMUSG00000038880	Mrps34	-0.836	0	3.97741e-13
ENSMUSG00000026433	Rab29	-0.836	0	5.49883e-06
ENSMUSG00000048874	Phf3	-0.835	0	1.23611e-28
ENSMUSG00000070348	Ccnd1	-0.835	0	1.88319e-06
ENSMUSG00000027255	Arfgap2	-0.835	6e-05	0.000441543
ENSMUSG00000087283	Gm13580	-0.834	0	3.91036e-06
ENSMUSG00000032114	Slc37a4	-0.834	0.00127	0.0063658
ENSMUSG00000006575	Rundc3a	-0.832	0	7.59762e-08
ENSMUSG00000046179	E2f8	-0.832	0.00355	0.0150407
ENSMUSG00000027995	Tlr2	-0.832	0.0036	0.0152395
ENSMUSG00000018593	Sparc	-0.83	0	1.27819e-33
ENSMUSG00000025726	Slc28a1	-0.83	0	6.58419e-07
ENSMUSG00000041096	Tspyl2	-0.83	0	1.71219e-06
ENSMUSG00000053012	Krcc1	-0.83	1e-05	6.99738e-05
ENSMUSG00000006529	Itih1	-0.83	0.0082	0.0294072
ENSMUSG00000017188	Coa3	-0.829	0	1.38413e-16
ENSMUSG00000028766	Alpl	-0.829	0	2.41364e-11
ENSMUSG00000028088	Fmo5	-0.829	0.00145	0.00715904
ENSMUSG00000028329	Xpa	-0.828	0	2.24207e-06
ENSMUSG00000031422	Morf4l2	-0.827	1e-05	8.79052e-05
ENSMUSG00000003528	Slc25a1	-0.826	0	2.73438e-26
ENSMUSG00000028469	Npr2	-0.826	0.0096	0.033357
ENSMUSG00000020621	Rdh14	-0.826	0.01578	0.0496125
ENSMUSG00000016940	Kctd2	-0.825	0	1.69755e-13
ENSMUSG00000030203	Dusp16	-0.825	0	5.14691e-11
ENSMUSG00000031503	Col4a2	-0.824	4e-05	0.000323933
ENSMUSG00000024391	Apom	-0.823	0.00014	0.000959593
ENSMUSG00000028675	Pnrc2	-0.822	0	3.99829e-06
ENSMUSG00000036986	Pml	-0.82	0	3.34185e-25
ENSMUSG00000026500	Cox20	-0.819	0	2.36056e-08
ENSMUSG00000038545	Cul7	-0.818	0	9.22653e-10
ENSMUSG00000028649	Macf1	-0.817	0	4.92268e-17
ENSMUSG00000046574	Prr12	-0.817	0	1.59657e-08
ENSMUSG00000024663	Rab3il1	-0.817	0.00565	0.0218141
ENSMUSG00000058793	Cds2	-0.816	0	1.74912e-10
ENSMUSG00000021322	Aoah	-0.815	0.00255	0.011411
ENSMUSG00000048924	Ccdc125	-0.815	0.00265	0.0117801
ENSMUSG00000053347	Zfp943	-0.814	0.01443	0.0461948
ENSMUSG00000029482	Aacs	-0.813	0.0001	0.000711234
ENSMUSG00000070283	Ndufaf3	-0.812	0	2.33739e-07
ENSMUSG00000023990	Tfeb	-0.812	0	1.6932e-06
ENSMUSG00000062070	Pgk1	-0.812	0.00618	0.0234126
ENSMUSG00000026965	Anapc2	-0.811	0	3.22358e-11
ENSMUSG00000070705	Eid2b	-0.811	0.0015	0.00733555
ENSMUSG00000039262	Prrc2b	-0.808	0	1.6854e-32
ENSMUSG00000020308	Tpgs1	-0.808	2e-05	0.000137232
ENSMUSG00000030306	Tmtc1	-0.808	0.0001	0.000744931
ENSMUSG00000078786	BC024978	-0.807	9e-05	0.00064261
ENSMUSG00000022895	Ets2	-0.806	0	5.62092e-20
ENSMUSG00000023832	Acat2	-0.806	0	3.10404e-19
ENSMUSG00000041079	Rwdd2b	-0.806	0.00638	0.0240413
ENSMUSG00000075470	Alg10b	-0.805	0.01121	0.0379133
ENSMUSG00000034456	Uroc1	-0.805	0.01325	0.043136
ENSMUSG00000024258	Polr2d	-0.801	0.00601	0.0228996
ENSMUSG00000055560	Zfp459	-0.8	0.00233	0.0105641
ENSMUSG00000000056	Narf	-0.799	1e-05	0.000125537
ENSMUSG00000026622	Nek2	-0.797	1e-05	0.000124272
ENSMUSG00000026162	Nhej1	-0.795	0.0115	0.0386058
ENSMUSG00000067860	Zic3	-0.794	0	1.19208e-31
ENSMUSG00000026021	Sumo1	-0.794	0	6.28211e-10
ENSMUSG00000041556	Fbxo2	-0.793	0	1.70363e-08
ENSMUSG00000019826	Zbtb24	-0.792	0	2.62321e-09
ENSMUSG00000040943	Tet2	-0.791	0	5.14188e-14
ENSMUSG00000022265	Ank	-0.791	0	1.71937e-11
ENSMUSG00000034595	Ppp1r18	-0.79	0	2.17572e-07
ENSMUSG00000001155	Ftcd	-0.79	0.00014	0.000946208
ENSMUSG00000026641	Usf1	-0.79	0.01571	0.049397
ENSMUSG00000029504	Ddx51	-0.789	0.00065	0.00356178
ENSMUSG00000066652	Lefty2	-0.789	0.00823	0.0294513
ENSMUSG00000032299	Commd4	-0.788	0	6.0297e-09
ENSMUSG00000019929	Dcn	-0.788	0.00672	0.0250617
ENSMUSG00000036743	Psma8	-0.787	2e-05	0.000192033
ENSMUSG00000040356	Skiv2l	-0.787	0.00049	0.00282033
ENSMUSG00000048707	Tprn	-0.787	0.00226	0.0103146
ENSMUSG00000049323	Smcr8	-0.786	0	6.37882e-07
ENSMUSG00000063236	1110038F14Rik	-0.785	0	9.63452e-16
ENSMUSG00000042642	Flad1	-0.785	1e-05	0.000115046
ENSMUSG00000029084	Cd38	-0.785	0.00295	0.0128912
ENSMUSG00000051413	Plagl2	-0.785	0.00621	0.0234983
ENSMUSG00000022214	Dcaf11	-0.784	0	3.39996e-05
ENSMUSG00000073889	Il11ra1	-0.784	0.00014	0.000970495
ENSMUSG00000036840	Siah1a	-0.783	0.00081	0.00431157
ENSMUSG00000031388	Naa10	-0.782	0	1.05094e-12
ENSMUSG00000031671	Setd6	-0.782	0	8.39796e-12
ENSMUSG00000031010	Usp9x	-0.782	0	5.09611e-10
ENSMUSG00000026417	Pigr	-0.782	0.00224	0.0102399
ENSMUSG00000005899	Smpd4	-0.78	0	2.39139e-10
ENSMUSG00000033628	Pik3c3	-0.78	0	1.6439e-05
ENSMUSG00000019947	Arid5b	-0.779	0	3.13569e-36
ENSMUSG00000040350	Trim7	-0.778	0.00141	0.00696705
ENSMUSG00000036819	Jmjd4	-0.777	0.00095	0.004957
ENSMUSG00000005362	Crbn	-0.775	0	6.03074e-07
ENSMUSG00000026814	Eng	-0.775	0	8.60886e-07
ENSMUSG00000034998	Foxn2	-0.775	9e-05	0.00066683
ENSMUSG00000039967	Zfp292	-0.774	0	4.08834e-26
ENSMUSG00000039552	Rsph4a	-0.774	0.0132	0.0430212
ENSMUSG00000074170	Plekhf1	-0.773	0	9.9586e-07
ENSMUSG00000063439	B9d2	-0.771	9e-05	0.000661949
ENSMUSG00000021408	Ripk1	-0.769	9e-05	0.00066683
ENSMUSG00000002279	Lmf1	-0.769	0.00455	0.0184734
ENSMUSG00000042729	Wdr74	-0.768	0	2.25008e-05
ENSMUSG00000048865	Arhgap30	-0.768	0.00088	0.00462479
ENSMUSG00000060459	Kng2	-0.766	0.00914	0.0320614
ENSMUSG00000026254	Eif4e2	-0.765	0	1.8912e-42
ENSMUSG00000028821	Syf2	-0.765	0	1.43742e-12
ENSMUSG00000046449	Nexmif	-0.765	0	3.89015e-06
ENSMUSG00000099370	Platr10	-0.764	0	4.09866e-11
ENSMUSG00000038773	Kdm3b	-0.764	0	6.92999e-06
ENSMUSG00000055322	Tns1	-0.762	0	6.20555e-07
ENSMUSG00000034951	Cog7	-0.761	0	4.39042e-05
ENSMUSG00000003617	Cp	-0.761	0.00036	0.00216159
ENSMUSG00000035521	Gnptg	-0.761	0.00283	0.0124641
ENSMUSG00000038587	Akap12	-0.76	0	6.42381e-31
ENSMUSG00000029098	Acox3	-0.759	0	2.49271e-06
ENSMUSG00000051169	Rpusd3	-0.759	8e-05	0.000626179
ENSMUSG00000019428	Fkbp8	-0.758	0	6.19009e-09
ENSMUSG00000030096	Slc6a6	-0.757	0	2.79218e-13
ENSMUSG00000007379	Dennd2c	-0.757	0	1.67795e-07
ENSMUSG00000030284	Creld1	-0.757	0	5.61894e-06
ENSMUSG00000053898	Ech1	-0.755	0	9.49235e-13
ENSMUSG00000030042	Pole4	-0.755	0	1.06878e-08
ENSMUSG00000033088	Triobp	-0.755	0	5.36283e-07
ENSMUSG00000030447	Cyfip1	-0.754	0	1.2e-23
ENSMUSG00000071647	Eml3	-0.753	1e-05	6.77706e-05
ENSMUSG00000029714	Gigyf1	-0.752	0	5.19756e-11
ENSMUSG00000029445	Hpd	-0.752	0	3.86449e-05
ENSMUSG00000000544	Gpa33	-0.752	1e-05	8.90317e-05
ENSMUSG00000030826	Bcat2	-0.751	0	3.16217e-09
ENSMUSG00000070594	Gm4788	-0.751	0.01292	0.042263
ENSMUSG00000029814	Igf2bp3	-0.75	0	2.2048e-29
ENSMUSG00000029146	Snx17	-0.749	0	1.73072e-14
ENSMUSG00000010538	Tsacc	-0.749	0.00728	0.0267442
ENSMUSG00000034064	Poglut1	-0.748	0	1.27379e-15
ENSMUSG00000000730	Dnmt3l	-0.748	0.00044	0.00257593
ENSMUSG00000038894	Irs2	-0.747	0.0001	0.00071717
ENSMUSG00000001552	Jup	-0.746	0	3.83345e-10
ENSMUSG00000051403	Ppp1r37	-0.746	0.00089	0.00466351
ENSMUSG00000003031	Cdkn1b	-0.745	0	3.789e-09
ENSMUSG00000107002	0610012G03Rik	-0.745	0	4.45855e-09
ENSMUSG00000067261	Foxd3	-0.745	2e-05	0.000152226
ENSMUSG00000024927	Rela	-0.745	0.00016	0.00110623
ENSMUSG00000018733	Pex12	-0.745	0.00237	0.010721
ENSMUSG00000052446	Zfp961	-0.744	0	4.31299e-12
ENSMUSG00000039678	Tbc1d13	-0.743	0	6.8408e-10
ENSMUSG00000022774	Ncbp2	-0.743	0	1.6395e-09
ENSMUSG00000029557	Mrm2	-0.742	0.00061	0.00339288
ENSMUSG00000002968	Med25	-0.741	0	1.43742e-12
ENSMUSG00000023353	Agap3	-0.741	0	3.29912e-10
ENSMUSG00000020918	Kat2a	-0.741	0	6.21232e-10
ENSMUSG00000034947	Tmem106a	-0.74	5e-05	0.00041526
ENSMUSG00000030494	Rhpn2	-0.738	0.00554	0.0214897
ENSMUSG00000001555	Fkbp10	-0.738	0.0132	0.043027
ENSMUSG00000059273	Zc3h4	-0.737	0	2.09788e-10
ENSMUSG00000019467	Arhgef25	-0.737	0	3.24156e-07
ENSMUSG00000031837	Necab2	-0.736	0.00604	0.0229762
ENSMUSG00000024486	Hbegf	-0.735	0	7.14159e-24
ENSMUSG00000002812	Flii	-0.735	0	2.82631e-17
ENSMUSG00000044628	Rnf208	-0.735	0.0022	0.0100726
ENSMUSG00000032403	2300009A05Rik	-0.735	0.00337	0.0143887
ENSMUSG00000068267	Cenpb	-0.734	0	2.66365e-08
ENSMUSG00000056124	B4galt6	-0.733	0	2.09727e-09
ENSMUSG00000020788	Atp2a3	-0.733	0	3.28482e-08
ENSMUSG00000006731	B4galnt1	-0.733	0.00042	0.00246834
ENSMUSG00000006464	Bbs1	-0.733	0.00772	0.0279801
ENSMUSG00000021765	Fst	-0.733	0.01256	0.0413891
ENSMUSG00000047945	Marcksl1	-0.732	0	1.62228e-18
ENSMUSG00000059518	Znhit1	-0.732	0	2.18285e-09
ENSMUSG00000024165	Jpt2	-0.732	0	3.62755e-07
ENSMUSG00000032579	Hemk1	-0.732	0	4.14066e-07
ENSMUSG00000057897	Camk2b	-0.731	0.00034	0.0020436
ENSMUSG00000045165	AI467606	-0.731	0.00141	0.00696281
ENSMUSG00000048930	Tada3	-0.73	0	7.21172e-09
ENSMUSG00000054091	1810037I17Rik	-0.729	0	3.32906e-08
ENSMUSG00000025372	Baiap2	-0.729	0.00017	0.00116317
ENSMUSG00000039477	Tnrc18	-0.728	0	3.94235e-15
ENSMUSG00000027555	Car13	-0.727	0.00019	0.00126528
ENSMUSG00000030798	Cd37	-0.726	0.00011	0.000790461
ENSMUSG00000090673	Gm340	-0.726	0.00111	0.0056539
ENSMUSG00000037876	Jmjd1c	-0.725	0	2.81134e-11
ENSMUSG00000066000	Zfp979	-0.725	0	1.29824e-10
ENSMUSG00000050621	Rps27rt	-0.724	0.00062	0.00341871
ENSMUSG00000002845	Tmem39a	-0.723	0	1.38074e-07
ENSMUSG00000001211	Agpat3	-0.722	0	2.84457e-06
ENSMUSG00000030103	Bhlhe40	-0.721	4e-05	0.00032532
ENSMUSG00000034462	Pkd2	-0.721	0.0014	0.00692302
ENSMUSG00000066026	Dhrs3	-0.72	0	1.18334e-05
ENSMUSG00000071178	Serpina1b	-0.72	0.00019	0.00128496
ENSMUSG00000060671	Atp8b2	-0.72	0.0027	0.0119404
ENSMUSG00000025260	Hsd17b10	-0.718	0	1.41604e-13
ENSMUSG00000019822	Smpd2	-0.718	1e-05	8.45426e-05
ENSMUSG00000051007	Gatd1	-0.717	0	2.85228e-05
ENSMUSG00000058239	Usf2	-0.716	0	2.24032e-10
ENSMUSG00000028843	Sh3bgrl3	-0.715	0	2.12892e-20
ENSMUSG00000035206	Sppl2b	-0.715	0.00531	0.020804
ENSMUSG00000040415	Dtx3	-0.715	0.00697	0.0258097
ENSMUSG00000021932	Rnaseh2b	-0.714	0	5.83069e-08
ENSMUSG00000030374	Strn4	-0.714	0	2.04967e-07
ENSMUSG00000002343	Armc6	-0.713	0.00223	0.0101966
ENSMUSG00000032194	Kank2	-0.71	0	4.01773e-15
ENSMUSG00000029718	Pcolce	-0.71	0.00013	0.000916345
ENSMUSG00000020053	Igf1	-0.708	0.00248	0.0111652
ENSMUSG00000028173	Wls	-0.707	0.00018	0.00121926
ENSMUSG00000020758	Itgb4	-0.707	0.00094	0.00489206
ENSMUSG00000033739	Fkbpl	-0.707	0.00572	0.021986
ENSMUSG00000028581	Laptm5	-0.706	0	8.02274e-17
ENSMUSG00000031386	Hcfc1	-0.706	0	1.98842e-12
ENSMUSG00000058638	Zfp110	-0.706	0	5.63897e-09
ENSMUSG00000056091	St3gal5	-0.706	0.00248	0.0111619
ENSMUSG00000046841	Ckap4	-0.705	0	2.59783e-21
ENSMUSG00000039994	Timeless	-0.705	0	9.41101e-15
ENSMUSG00000030330	Ing4	-0.705	0	1.1863e-05
ENSMUSG00000062960	Kdr	-0.705	0.00056	0.00311939
ENSMUSG00000030281	Il17rc	-0.705	0.00375	0.0157239
ENSMUSG00000049804	Armcx4	-0.704	0.00114	0.0057902
ENSMUSG00000032396	Dis3l	-0.704	0.00228	0.0103739
ENSMUSG00000049811	Fam161a	-0.703	0	1.65101e-09
ENSMUSG00000046861	Hectd3	-0.703	0.00525	0.020606
ENSMUSG00000021782	Dlg5	-0.702	0	5.45383e-16
ENSMUSG00000034706	Dnaic2	-0.702	0.00038	0.00226012
ENSMUSG00000024854	Pold4	-0.702	0.00165	0.00797053
ENSMUSG00000030319	Cand2	-0.701	0.00011	0.000771145
ENSMUSG00000021238	Aldh6a1	-0.701	0.00041	0.00241075
ENSMUSG00000040669	Phc1	-0.699	0	2.10757e-21
ENSMUSG00000024008	Cpne5	-0.699	0	2.11929e-05
ENSMUSG00000029761	Cald1	-0.698	0	5.41841e-27
ENSMUSG00000015013	Trappc2l	-0.697	0	3.08328e-06
ENSMUSG00000068855	Hist2h2ac	-0.697	0.00665	0.0248362
ENSMUSG00000013415	Igf2bp1	-0.696	0	6.47099e-27
ENSMUSG00000051346	Spryd4	-0.696	1e-05	0.000104815
ENSMUSG00000033565	Rbfox2	-0.694	0	1.31329e-14
ENSMUSG00000021559	Dapk1	-0.693	0	5.25879e-06
ENSMUSG00000055116	Arntl	-0.693	0.01227	0.0405932
ENSMUSG00000030122	Ptms	-0.692	0	5.5523e-17
ENSMUSG00000031221	Igbp1	-0.69	0	4.56535e-05
ENSMUSG00000021556	Golm1	-0.689	0	1.15743e-19
ENSMUSG00000028333	Anp32b	-0.689	0	1.62573e-13
ENSMUSG00000029681	Bcl7b	-0.689	0	1.50282e-06
ENSMUSG00000041236	Vps41	-0.688	0	4.72758e-13
ENSMUSG00000043155	Hpdl	-0.688	0.01285	0.0421099
ENSMUSG00000036698	Ago2	-0.687	0	3.89276e-14
ENSMUSG00000078517	Emc1	-0.687	0	5.00865e-11
ENSMUSG00000018042	Cyb5r3	-0.687	0	5.93667e-11
ENSMUSG00000043940	Wdfy3	-0.687	0	3.44421e-07
ENSMUSG00000029480	Dhx37	-0.687	0	1.01927e-06
ENSMUSG00000030861	Acadsb	-0.687	1e-05	0.000123971
ENSMUSG00000047153	Khnyn	-0.687	0.00038	0.00226236
ENSMUSG00000046229	Scand1	-0.686	0	1.90739e-08
ENSMUSG00000004070	Hmox2	-0.686	0	4.67635e-05
ENSMUSG00000014873	Surf2	-0.686	0.00345	0.0146721
ENSMUSG00000038914	Dido1	-0.685	0	1.00461e-12
ENSMUSG00000024767	Otub1	-0.685	0	1.86392e-08
ENSMUSG00000066880	Zfp617	-0.685	0.00338	0.0144131
ENSMUSG00000067299	Crygd	-0.685	0.01303	0.0425542
ENSMUSG00000027905	Ddx20	-0.684	0	1.41669e-05
ENSMUSG00000038967	Pdk2	-0.684	0.00019	0.00125109
ENSMUSG00000022788	Fgd4	-0.684	0.00344	0.0146294
ENSMUSG00000055799	Tcf7l1	-0.683	0	1.71271e-13
ENSMUSG00000055239	Kcmf1	-0.683	0	2.44203e-09
ENSMUSG00000028347	Tmeff1	-0.683	0	1.97e-06
ENSMUSG00000033768	Nrxn2	-0.683	0.0016	0.00779108
ENSMUSG00000044447	Dock5	-0.682	0	7.3617e-09
ENSMUSG00000051735	Rinl	-0.682	0	5.91586e-06
ENSMUSG00000029001	Fbxo44	-0.682	0.01583	0.0497027
ENSMUSG00000086219	Srrm4os	-0.681	1e-05	6.04114e-05
ENSMUSG00000051243	Islr2	-0.681	0.00173	0.00826626
ENSMUSG00000018858	Mrpl58	-0.68	0	1.19958e-07
ENSMUSG00000005575	Ube2m	-0.68	0	3.03058e-07
ENSMUSG00000040472	Rabggta	-0.68	2e-05	0.000165001
ENSMUSG00000000708	Kat2b	-0.679	0	1.00571e-08
ENSMUSG00000024238	Zeb1	-0.679	0	6.41397e-07
ENSMUSG00000060376	Bckdha	-0.679	0.00016	0.00105328
ENSMUSG00000025140	Pycr1	-0.678	0	5.23416e-06
ENSMUSG00000031138	F9	-0.677	0.0047	0.0189072
ENSMUSG00000053470	Kdm3a	-0.676	0	1.25194e-09
ENSMUSG00000078683	Mup1	-0.676	0.00887	0.0312691
ENSMUSG00000032348	Gsta4	-0.675	0	2.23472e-16
ENSMUSG00000031392	Irak1	-0.674	0	5.40103e-12
ENSMUSG00000035620	Ric8b	-0.674	6e-05	0.00048751
ENSMUSG00000031167	Rbm3	-0.674	0.00013	0.000911324
ENSMUSG00000026980	Ly75	-0.673	0	4.97833e-16
ENSMUSG00000031139	Mcf2	-0.673	0	3.19602e-07
ENSMUSG00000019303	Psmc3ip	-0.672	0.00057	0.00316946
ENSMUSG00000043398	Gpr135	-0.672	0.00559	0.0216427
ENSMUSG00000045659	Plekha7	-0.671	0	1.85408e-09
ENSMUSG00000089889	0610040B10Rik	-0.671	0.00381	0.0159316
ENSMUSG00000040488	Ltbp4	-0.669	0	9.43374e-08
ENSMUSG00000015134	Aldh1a3	-0.669	0	1.77047e-05
ENSMUSG00000029920	Smarcad1	-0.668	0	1.72541e-07
ENSMUSG00000028636	Ppcs	-0.668	0	5.30045e-07
ENSMUSG00000033272	Slc35a4	-0.668	0	8.62486e-06
ENSMUSG00000038619	Ensa	-0.666	5e-05	0.000397635
ENSMUSG00000028943	Espn	-0.665	0.01259	0.0414429
ENSMUSG00000026509	Capn2	-0.664	0	2.41351e-13
ENSMUSG00000005204	Senp3	-0.664	0	4.19069e-08
ENSMUSG00000024743	Syt7	-0.664	6e-05	0.000479894
ENSMUSG00000064373	Selenop	-0.664	0.00016	0.00110533
ENSMUSG00000025332	Kdm5c	-0.663	0	3.5467e-17
ENSMUSG00000057858	Fam204a	-0.663	0	1.27551e-05
ENSMUSG00000027424	Mgme1	-0.663	1e-05	6.03193e-05
ENSMUSG00000033751	Gadd45gip1	-0.662	0	1.86386e-06
ENSMUSG00000041075	Fzd7	-0.662	0.00024	0.00152967
ENSMUSG00000035798	Zdhhc17	-0.662	0.00071	0.00384777
ENSMUSG00000001962	Fam50a	-0.66	0	8.03871e-10
ENSMUSG00000046447	Camk2n1	-0.66	0	1.07541e-08
ENSMUSG00000019214	Chtf18	-0.66	4e-05	0.00032532
ENSMUSG00000046280	She	-0.66	0.00218	0.0100142
ENSMUSG00000085412	Halr1	-0.659	0	3.87855e-08
ENSMUSG00000045136	Tubb2b	-0.659	0	3.54535e-05
ENSMUSG00000039323	Igfbp2	-0.657	0	8.18315e-16
ENSMUSG00000029364	Wsb2	-0.657	0	4.51971e-11
ENSMUSG00000020952	Scfd1	-0.657	0	1.29824e-10
ENSMUSG00000054000	Tusc1	-0.657	0.00282	0.0124137
ENSMUSG00000001767	Crnkl1	-0.656	0	3.9221e-12
ENSMUSG00000037035	Inhbb	-0.656	0	1.04067e-05
ENSMUSG00000027257	Pacsin3	-0.656	1e-05	9.61907e-05
ENSMUSG00000021608	Lpcat1	-0.655	0	7.23921e-11
ENSMUSG00000001053	N4bp3	-0.655	0.00533	0.0208407
ENSMUSG00000024870	Rab1b	-0.654	0	8.42367e-06
ENSMUSG00000079038	D130040H23Rik	-0.654	4e-05	0.000344724
ENSMUSG00000032290	Ptpn9	-0.654	0.01158	0.0387623
ENSMUSG00000004266	Ptpn6	-0.653	1e-05	0.000104141
ENSMUSG00000035540	Gc	-0.653	3e-05	0.000250309
ENSMUSG00000042529	Kcnj12	-0.653	5e-05	0.000369502
ENSMUSG00000014606	Slc25a11	-0.652	0	1.91349e-07
ENSMUSG00000029326	Enoph1	-0.652	0	6.50526e-07
ENSMUSG00000079509	Zfx	-0.652	0	1.88525e-05
ENSMUSG00000018678	Sp2	-0.652	0	5.14309e-05
ENSMUSG00000027210	Meis2	-0.651	0	8.16351e-15
ENSMUSG00000047141	Zfp654	-0.651	0	4.68482e-05
ENSMUSG00000036850	Mrpl41	-0.651	3e-05	0.000224729
ENSMUSG00000078234	Klhdc7a	-0.651	0.00082	0.00437381
ENSMUSG00000034748	Sirt6	-0.651	0.00248	0.0111577
ENSMUSG00000029004	Kmt2e	-0.65	0	7.26349e-18
ENSMUSG00000022394	L3mbtl2	-0.65	0	1.32448e-11
ENSMUSG00000040624	Plekhg1	-0.65	0	3.6738e-05
ENSMUSG00000072694	1500011B03Rik	-0.65	0.00018	0.00120516
ENSMUSG00000063787	Chchd1	-0.649	0	6.1054e-08
ENSMUSG00000069769	Msi2	-0.648	0	3.37007e-09
ENSMUSG00000068079	Tcf15	-0.648	6e-05	0.00048752
ENSMUSG00000025950	Idh1	-0.647	0	9.21433e-09
ENSMUSG00000074476	Spc24	-0.647	0	3.71535e-07
ENSMUSG00000028647	Mycbp	-0.647	0.00047	0.00269061
ENSMUSG00000034157	Cipc	-0.646	0.0037	0.0155577
ENSMUSG00000030083	Abtb1	-0.645	0	4.74775e-05
ENSMUSG00000029368	Alb	-0.645	0.00011	0.000761907
ENSMUSG00000024164	C3	-0.645	0.00031	0.00188842
ENSMUSG00000031557	Plekha2	-0.643	0	1.60119e-10
ENSMUSG00000059481	Plg	-0.643	0.01125	0.0379816
ENSMUSG00000042677	Zc3h12a	-0.642	0.00062	0.00341906
ENSMUSG00000039660	Spout1	-0.641	0	8.64395e-09
ENSMUSG00000021215	Net1	-0.641	0.00019	0.00124767
ENSMUSG00000027953	Slc50a1	-0.641	0.00042	0.00244862
ENSMUSG00000074657	Kif5a	-0.64	0	1.04634e-08
ENSMUSG00000032591	Mst1	-0.64	0.01264	0.0416033
ENSMUSG00000032527	Pccb	-0.639	0	2.23377e-09
ENSMUSG00000067150	Xpo5	-0.638	3e-05	0.000216206
ENSMUSG00000049550	Clip1	-0.637	0	2.6754e-13
ENSMUSG00000028763	Hspg2	-0.637	0.00128	0.00641634
ENSMUSG00000003420	Fcgrt	-0.637	0.00186	0.0088227
ENSMUSG00000021587	Pcsk1	-0.637	0.00532	0.0208343
ENSMUSG00000027254	Map1a	-0.636	0	2.06571e-06
ENSMUSG00000006740	Kif5b	-0.635	0	6.66066e-32
ENSMUSG00000026219	Trip12	-0.635	0	1.7604e-24
ENSMUSG00000049295	Zfp219	-0.635	0	7.57816e-11
ENSMUSG00000032470	Mras	-0.633	0	3.5243e-15
ENSMUSG00000074102	Rbm15b	-0.633	0.00011	0.000777379
ENSMUSG00000030727	Rabep2	-0.633	0.00306	0.0132816
ENSMUSG00000061046	Haghl	-0.633	0.00485	0.0193827
ENSMUSG00000028684	Urod	-0.632	1e-05	0.000118495
ENSMUSG00000054836	Elp6	-0.632	0.00742	0.0271255
ENSMUSG00000079426	Arpc4	-0.631	0	1.08963e-14
ENSMUSG00000036617	Etl4	-0.63	0	3.0147e-15
ENSMUSG00000002985	Apoe	-0.63	0	5.5561e-12
ENSMUSG00000073207	Ccdc160	-0.628	0.00028	0.00177018
ENSMUSG00000025466	Fuom	-0.628	0.0059	0.0225677
ENSMUSG00000037386	Rims2	-0.627	2e-05	0.000202099
ENSMUSG00000090071	Cdk5r2	-0.627	7e-05	0.00055932
ENSMUSG00000090247	Bloc1s1	-0.627	0.00012	0.000827091
ENSMUSG00000034192	Lsm3	-0.626	0	1.99603e-18
ENSMUSG00000071076	Jund	-0.626	0	2.32269e-13
ENSMUSG00000031387	Renbp	-0.626	0	1.08716e-10
ENSMUSG00000074165	Zfp788	-0.626	0.00772	0.0279792
ENSMUSG00000015461	Atf6b	-0.625	0.0003	0.00186715
ENSMUSG00000025194	Abcc2	-0.625	0.00033	0.00199041
ENSMUSG00000032531	Amotl2	-0.624	0	4.70648e-08
ENSMUSG00000032081	Apoc3	-0.624	0.00027	0.00173004
ENSMUSG00000051748	Wfdc21	-0.624	0.00049	0.00278366
ENSMUSG00000021737	Psmd6	-0.623	0	6.35202e-10
ENSMUSG00000034292	Traf3ip1	-0.623	0.00057	0.00319145
ENSMUSG00000050973	Gdpgp1	-0.623	0.00716	0.0263665
ENSMUSG00000068922	Msto1	-0.621	0	1.29668e-05
ENSMUSG00000050732	Vamp8	-0.621	0	3.55819e-05
ENSMUSG00000011751	Sptbn4	-0.621	0.01064	0.0362589
ENSMUSG00000031229	Atrx	-0.62	0	1.15013e-17
ENSMUSG00000049969	Plekhf2	-0.62	0	1.3834e-10
ENSMUSG00000064068	Mtx1	-0.62	0	3.49313e-06
ENSMUSG00000040964	Arhgef10l	-0.62	0.00423	0.0173101
ENSMUSG00000039542	Ncam1	-0.618	0	6.68573e-15
ENSMUSG00000029922	Mkrn1	-0.618	0	4.8401e-12
ENSMUSG00000015290	Ubl4a	-0.618	0	4.26126e-07
ENSMUSG00000058207	Serpina3k	-0.616	3e-05	0.000241289
ENSMUSG00000022445	Cyp2d26	-0.616	0.00581	0.0222707
ENSMUSG00000031145	Prickle3	-0.616	0.0067	0.0249969
ENSMUSG00000023902	Zscan10	-0.615	0.00017	0.00115406
ENSMUSG00000056050	Mia3	-0.614	0	1.62739e-19
ENSMUSG00000002948	Map2k7	-0.614	0	7.11928e-08
ENSMUSG00000011256	Adam19	-0.614	0.00017	0.00112577
ENSMUSG00000005687	Bcas2	-0.613	0	2.8814e-14
ENSMUSG00000016253	Nelfcd	-0.613	0	2.55304e-09
ENSMUSG00000074305	Peak1	-0.613	0	2.68716e-06
ENSMUSG00000061981	Flot2	-0.613	4e-05	0.000317006
ENSMUSG00000028458	Tesk1	-0.613	0.001	0.00516659
ENSMUSG00000047123	Ticam1	-0.613	0.0043	0.0176131
ENSMUSG00000032714	Syde1	-0.613	0.01575	0.04952
ENSMUSG00000033386	Frrs1	-0.612	0	3.02459e-11
ENSMUSG00000039637	Coro7	-0.612	0.00067	0.00368057
ENSMUSG00000070934	Rraga	-0.612	0.00068	0.00370164
ENSMUSG00000001802	Lrp3	-0.612	0.006	0.0228802
ENSMUSG00000028066	Pmf1	-0.611	0	9.47477e-09
ENSMUSG00000037369	Kdm6a	-0.611	0	6.40188e-07
ENSMUSG00000022686	B3gnt5	-0.611	2e-05	0.000148043
ENSMUSG00000096014	Sox1	-0.611	0.00022	0.0014152
ENSMUSG00000017344	Vtn	-0.611	0.00266	0.0118186
ENSMUSG00000000568	Hnrnpd	-0.61	0	2.50555e-17
ENSMUSG00000037798	Mat1a	-0.61	5e-05	0.000418839
ENSMUSG00000027952	Pmvk	-0.609	0	3.98779e-18
ENSMUSG00000032097	Ddx6	-0.609	0	3.29257e-17
ENSMUSG00000041220	Elovl6	-0.609	0	1.78935e-13
ENSMUSG00000026810	Dpm2	-0.609	0	2.14588e-06
ENSMUSG00000060261	Gtf2i	-0.609	1e-05	9.00939e-05
ENSMUSG00000035390	Brsk1	-0.609	0.00099	0.00510682
ENSMUSG00000059908	Mug1	-0.608	0.00063	0.00345673
ENSMUSG00000078671	Chd2	-0.607	0	1.68171e-16
ENSMUSG00000039218	Srrm2	-0.607	0	6.38598e-14
ENSMUSG00000026837	Col5a1	-0.607	0.00028	0.00173708
ENSMUSG00000073834	Mup11	-0.607	0.00088	0.00462947
ENSMUSG00000001270	Ckb	-0.606	0	1.60824e-14
ENSMUSG00000039087	Rreb1	-0.606	0	1.09149e-05
ENSMUSG00000027746	Ufm1	-0.606	5e-05	0.00041526
ENSMUSG00000016386	Mpped2	-0.606	0.00336	0.0143799
ENSMUSG00000008540	Mgst1	-0.606	0.00479	0.0191855
ENSMUSG00000055884	Fancm	-0.605	0	9.13612e-12
ENSMUSG00000033105	Lss	-0.605	1e-05	9.18621e-05
ENSMUSG00000030400	Ercc2	-0.605	1e-05	0.000114435
ENSMUSG00000035041	Creb3l3	-0.605	0.01283	0.0420834
ENSMUSG00000046572	Zfp518b	-0.604	0	1.06878e-08
ENSMUSG00000023262	Acy1	-0.604	0.00024	0.00156062
ENSMUSG00000037053	Azgp1	-0.604	0.00081	0.00429987
ENSMUSG00000027935	Rab13	-0.604	0.00178	0.00846909
ENSMUSG00000025932	Eya1	-0.604	0.00653	0.0244925
ENSMUSG00000025925	Terf1	-0.603	0	7.65902e-10
ENSMUSG00000071177	Serpina1d	-0.603	0.00087	0.00457092
ENSMUSG00000006471	Ndor1	-0.603	0.0083	0.0296625
ENSMUSG00000022205	Sub1	-0.6	0	2.8829e-13
ENSMUSG00000027559	Car3	-0.6	0.00482	0.0192805
ENSMUSG00000031065	Cdk16	-0.599	0	1.80636e-06
ENSMUSG00000022550	Adck5	-0.599	0.00051	0.00292147
ENSMUSG00000020173	Cobl	-0.598	0	1.75778e-11
ENSMUSG00000040594	Ranbp17	-0.598	0.00011	0.000778328
ENSMUSG00000002233	Rhoc	-0.597	0	8.27634e-15
ENSMUSG00000025856	Pdgfa	-0.597	0	1.04142e-06
ENSMUSG00000031520	Vegfc	-0.597	0.00042	0.00244862
ENSMUSG00000024835	Coro1b	-0.595	0	7.62688e-16
ENSMUSG00000101609	Kcnq1ot1	-0.594	8e-05	0.000591689
ENSMUSG00000039515	Ptpa	-0.593	0	2.44879e-09
ENSMUSG00000004815	Dgkq	-0.592	0.00035	0.0021266
ENSMUSG00000028973	Abcb8	-0.592	0.00797	0.0287807
ENSMUSG00000021537	Cetn3	-0.591	0	2.68867e-09
ENSMUSG00000031776	Arl2bp	-0.591	0	1.1863e-05
ENSMUSG00000024050	Wiz	-0.591	0.00168	0.00805787
ENSMUSG00000027680	Fxr1	-0.59	0	3.28948e-19
ENSMUSG00000002820	Atg4d	-0.59	1e-05	7.32156e-05
ENSMUSG00000027478	Dnmt3b	-0.59	0.00014	0.000960776
ENSMUSG00000040463	Mybbp1a	-0.589	0	1.73974e-29
ENSMUSG00000019478	Rab4a	-0.589	0	5.45649e-06
ENSMUSG00000036955	Kif1bp	-0.589	0.00068	0.00369301
ENSMUSG00000028715	Cyp4a14	-0.588	0.00043	0.00250692
ENSMUSG00000038612	Mcl1	-0.586	0	3.26551e-24
ENSMUSG00000020917	Acly	-0.586	0	2.51758e-10
ENSMUSG00000036898	Zfp157	-0.586	1e-05	0.00011335
ENSMUSG00000026333	Gin1	-0.586	0.00602	0.0229056
ENSMUSG00000058571	Gpc6	-0.586	0.00609	0.0231199
ENSMUSG00000033021	Gmppa	-0.585	0	9.59267e-08
ENSMUSG00000052974	Cyp2f2	-0.585	0.00544	0.0211454
ENSMUSG00000071655	Ubxn1	-0.584	0	2.76271e-19
ENSMUSG00000003032	Klf4	-0.583	0	1.08628e-10
ENSMUSG00000000282	Mnt	-0.583	0	3.82793e-09
ENSMUSG00000006307	Kmt2b	-0.583	0	2.74251e-07
ENSMUSG00000026843	Fubp3	-0.583	0	8.41985e-07
ENSMUSG00000019578	Ubxn6	-0.583	2e-05	0.000152773
ENSMUSG00000022010	Tsc22d1	-0.582	0	8.00701e-09
ENSMUSG00000005103	Wdr1	-0.582	0	2.52489e-06
ENSMUSG00000046556	Zfp319	-0.582	0.00487	0.0194291
ENSMUSG00000040054	Baz2a	-0.581	0	4.43541e-15
ENSMUSG00000035478	Mbd3	-0.581	0	2.65473e-05
ENSMUSG00000022780	Meltf	-0.581	0.00169	0.00812607
ENSMUSG00000040021	Lats1	-0.581	0.00446	0.0181677
ENSMUSG00000078672	Mup20	-0.581	0.0048	0.0192209
ENSMUSG00000026283	Ing5	-0.58	0	6.01884e-12
ENSMUSG00000061175	Fnip2	-0.58	0	1.56109e-05
ENSMUSG00000030895	Hpx	-0.58	0.00022	0.00141023
ENSMUSG00000037286	Stag1	-0.579	0	1.13858e-09
ENSMUSG00000038909	Kat7	-0.579	0	4.10979e-08
ENSMUSG00000064194	Zfp936	-0.579	0	6.8016e-06
ENSMUSG00000036775	Decr2	-0.579	0	3.64625e-05
ENSMUSG00000001100	Poldip2	-0.578	0	1.52069e-12
ENSMUSG00000030314	Atg7	-0.578	6e-05	0.000471731
ENSMUSG00000037674	Rfx7	-0.578	0.00013	0.00090029
ENSMUSG00000029580	Actb	-0.577	0	2.51914e-26
ENSMUSG00000030533	Unc45a	-0.577	0.00017	0.00114632
ENSMUSG00000061032	Rrp1	-0.576	0	3.70352e-13
ENSMUSG00000030101	Sumf1	-0.576	0.00048	0.00277709
ENSMUSG00000056014	A430033K04Rik	-0.576	0.01162	0.0388666
ENSMUSG00000069020	Urm1	-0.575	0	5.04001e-09
ENSMUSG00000030983	Bccip	-0.575	0.00522	0.0205089
ENSMUSG00000034471	Caskin2	-0.575	0.01064	0.0362695
ENSMUSG00000008575	Nfib	-0.574	0	2.44066e-09
ENSMUSG00000034640	Tiparp	-0.574	0	5.25751e-06
ENSMUSG00000067235	H2-Q10	-0.574	0.00225	0.010264
ENSMUSG00000003070	Efna2	-0.574	0.00885	0.0312301
ENSMUSG00000025268	Maged2	-0.573	0.00167	0.00804941
ENSMUSG00000047797	Gjb1	-0.573	0.00921	0.0322496
ENSMUSG00000031400	G6pdx	-0.573	0.0101	0.0346784
ENSMUSG00000047423	AI837181	-0.572	0	3.60879e-06
ENSMUSG00000058833	Rex1bd	-0.572	0.00013	0.000924458
ENSMUSG00000107023	Gm42715	-0.572	0.00021	0.00135648
ENSMUSG00000030236	Slco1b2	-0.572	0.00785	0.028377
ENSMUSG00000075327	Zbtb2	-0.571	0.0119	0.0396445
ENSMUSG00000028465	Tln1	-0.57	0	8.40164e-20
ENSMUSG00000037992	Rara	-0.57	0.00349	0.0148211
ENSMUSG00000016252	Atp5e	-0.569	0	1.97306e-08
ENSMUSG00000020634	Ubxn2a	-0.569	0	7.49975e-06
ENSMUSG00000032394	Igdcc3	-0.568	6e-05	0.000431102
ENSMUSG00000008384	Sertad1	-0.568	0.01508	0.0478803
ENSMUSG00000024423	Impact	-0.567	0	1.53408e-12
ENSMUSG00000033222	Ttf2	-0.567	0	1.03843e-06
ENSMUSG00000003573	Homer3	-0.567	0.00024	0.0015188
ENSMUSG00000043964	Orai3	-0.567	0.00024	0.0015331
ENSMUSG00000018449	Rpain	-0.567	0.00913	0.0320391
ENSMUSG00000020067	Mypn	-0.567	0.01472	0.0469665
ENSMUSG00000091337	Eid1	-0.566	0	4.14308e-06
ENSMUSG00000048379	Socs4	-0.566	0.00016	0.00107849
ENSMUSG00000074884	Serf2	-0.565	0	2.01653e-07
ENSMUSG00000004929	Thop1	-0.565	4e-05	0.000299388
ENSMUSG00000064179	Tnnt1	-0.565	0.00085	0.0044881
ENSMUSG00000034154	Ino80	-0.564	0	1.40492e-10
ENSMUSG00000001666	Ddt	-0.564	0	7.19818e-07
ENSMUSG00000071657	Bscl2	-0.564	0	1.60921e-05
ENSMUSG00000024764	Naa40	-0.564	1e-05	8.2632e-05
ENSMUSG00000022199	Slc22a17	-0.564	0.01418	0.0455723
ENSMUSG00000038527	C1rl	-0.564	0.01466	0.046805
ENSMUSG00000058325	Dock1	-0.563	0	1.91349e-07
ENSMUSG00000060591	Ifitm2	-0.562	0	1.50429e-12
ENSMUSG00000025144	Cenpx	-0.562	0.00049	0.00281917
ENSMUSG00000036285	Noa1	-0.562	0.01125	0.0379865
ENSMUSG00000024308	Tapbp	-0.561	0	1.45461e-05
ENSMUSG00000010142	Tnfrsf13b	-0.561	0.00745	0.0272126
ENSMUSG00000028001	Fga	-0.561	0.00774	0.0280346
ENSMUSG00000074030	Exoc8	-0.56	0.00192	0.00903562
ENSMUSG00000048376	F2r	-0.559	0	2.05039e-10
ENSMUSG00000030134	Rasgef1a	-0.559	0.00046	0.00265338
ENSMUSG00000024911	Fibp	-0.558	0	2.77503e-05
ENSMUSG00000021156	Zmynd11	-0.557	0	2.15386e-07
ENSMUSG00000039450	Dcxr	-0.557	0	4.43738e-07
ENSMUSG00000010651	Acaa1b	-0.557	1e-05	6.63906e-05
ENSMUSG00000002265	Peg3	-0.557	0.00091	0.00476182
ENSMUSG00000097048	1600020E01Rik	-0.557	0.00184	0.00870742
ENSMUSG00000029763	Exoc4	-0.556	0	1.11607e-08
ENSMUSG00000055681	Cope	-0.556	0	2.58827e-07
ENSMUSG00000026201	Stk16	-0.556	1e-05	0.000105162
ENSMUSG00000035637	Grhpr	-0.555	0	1.75627e-05
ENSMUSG00000032083	Apoa1	-0.555	0.00015	0.000995255
ENSMUSG00000022868	Ahsg	-0.554	0.00016	0.00108941
ENSMUSG00000038437	Mllt6	-0.553	0	1.30316e-08
ENSMUSG00000040564	Apoc1	-0.553	0	1.47056e-05
ENSMUSG00000025340	Rabgef1	-0.553	0.00024	0.00152921
ENSMUSG00000069806	Cacng7	-0.553	0.00646	0.0242455
ENSMUSG00000035699	Slc51a	-0.552	0.00097	0.00504539
ENSMUSG00000033763	Mtss1l	-0.552	0.00363	0.0153165
ENSMUSG00000025287	Acot9	-0.551	1e-05	6.94563e-05
ENSMUSG00000030279	C2cd5	-0.551	0.00082	0.00437638
ENSMUSG00000028011	Tdo2	-0.551	0.00618	0.0234126
ENSMUSG00000044475	Ascc1	-0.55	6e-05	0.000493857
ENSMUSG00000019189	Rnf145	-0.55	0.00038	0.00224481
ENSMUSG00000009073	Nf2	-0.549	0	5.75656e-11
ENSMUSG00000031799	Tpm4	-0.549	0	1.30316e-08
ENSMUSG00000026288	Inpp5d	-0.548	0	1.61335e-07
ENSMUSG00000025479	Cyp2e1	-0.548	0.00212	0.00979438
ENSMUSG00000009640	Dmap1	-0.547	4e-05	0.000296465
ENSMUSG00000085715	Tsix	-0.547	0.00077	0.00412048
ENSMUSG00000003348	Mob3a	-0.547	0.00267	0.0118401
ENSMUSG00000022679	Mpv17l	-0.547	0.01122	0.0379381
ENSMUSG00000034926	Dhcr24	-0.546	0	3.86634e-09
ENSMUSG00000015776	Med22	-0.546	0.00031	0.00188311
ENSMUSG00000003200	Sh3gl1	-0.544	0.00072	0.00389886
ENSMUSG00000000555	Itga5	-0.544	0.00498	0.0198029
ENSMUSG00000018501	Ncor1	-0.543	0	8.43597e-32
ENSMUSG00000028646	Rragc	-0.543	3e-05	0.000276804
ENSMUSG00000032867	Fbxw8	-0.542	0	3.79348e-05
ENSMUSG00000045103	Dmd	-0.542	1e-05	5.73412e-05
ENSMUSG00000057666	Gapdh	-0.542	0.00014	0.000959927
ENSMUSG00000031722	Hp	-0.542	0.00069	0.00375
ENSMUSG00000002769	Gnmt	-0.542	0.00415	0.0170573
ENSMUSG00000013787	Ehmt2	-0.541	0	4.12193e-07
ENSMUSG00000055401	Fbxo6	-0.541	0	2.53933e-06
ENSMUSG00000046032	Snx12	-0.541	5e-05	0.000362439
ENSMUSG00000048402	Gli2	-0.541	0.00026	0.00163767
ENSMUSG00000015247	Nipsnap3b	-0.541	0.00505	0.0199894
ENSMUSG00000054434	Tmem120b	-0.541	0.00578	0.022195
ENSMUSG00000007817	Zmiz1	-0.54	0	4.34606e-10
ENSMUSG00000000628	Hk2	-0.54	0	2.51592e-07
ENSMUSG00000041375	Ccdc9	-0.54	0	3.68183e-05
ENSMUSG00000006576	Slc4a3	-0.54	0.00188	0.00888322
ENSMUSG00000014504	Srp19	-0.539	0	4.58295e-08
ENSMUSG00000025265	Fgd1	-0.538	0	1.67426e-06
ENSMUSG00000066621	Tecpr1	-0.538	0.00046	0.00264765
ENSMUSG00000003518	Dusp3	-0.538	0.00057	0.00316996
ENSMUSG00000000384	Tbrg4	-0.537	0	6.39683e-10
ENSMUSG00000005681	Apoa2	-0.537	0.00023	0.00149505
ENSMUSG00000021876	Rnase4	-0.537	0.00094	0.0048992
ENSMUSG00000050440	Hamp	-0.537	0.00224	0.0102399
ENSMUSG00000003208	Ccdc94	-0.537	0.00626	0.0236278
ENSMUSG00000030619	Eed	-0.536	0	2.9617e-09
ENSMUSG00000044763	Trmt10c	-0.536	0.00521	0.0204624
ENSMUSG00000062963	Ufc1	-0.535	0	3.82979e-06
ENSMUSG00000026199	Ankzf1	-0.535	4e-05	0.000323933
ENSMUSG00000030678	Maz	-0.535	0.00017	0.00115088
ENSMUSG00000024371	C2	-0.535	0.01481	0.0472014
ENSMUSG00000024498	Tcerg1	-0.534	0	4.57382e-17
ENSMUSG00000003814	Calr	-0.534	0	2.20281e-12
ENSMUSG00000001467	Cyp51	-0.534	0	6.0925e-11
ENSMUSG00000024614	Tmx3	-0.534	0	1.84111e-07
ENSMUSG00000048878	Hexim1	-0.534	0	8.10237e-07
ENSMUSG00000037174	Elf2	-0.534	2e-05	0.000164918
ENSMUSG00000028953	Abcf2	-0.534	0.00011	0.000773581
ENSMUSG00000023467	Tulp2	-0.533	0.01005	0.0345137
ENSMUSG00000040407	Akap9	-0.532	0	8.59065e-09
ENSMUSG00000020116	Pno1	-0.532	0	2.59422e-05
ENSMUSG00000024644	Cndp2	-0.531	0	1.59196e-08
ENSMUSG00000007041	Clic1	-0.531	0	2.83468e-05
ENSMUSG00000036568	Bicral	-0.53	0	9.71019e-06
ENSMUSG00000010936	Vac14	-0.53	5e-05	0.00040115
ENSMUSG00000030801	Kat8	-0.53	0.00138	0.00682641
ENSMUSG00000024180	Tmem8	-0.53	0.00709	0.0261542
ENSMUSG00000032598	Nckipsd	-0.53	0.01002	0.0344453
ENSMUSG00000027624	Epb41l1	-0.528	0	6.53098e-07
ENSMUSG00000024067	Dpy30	-0.528	0	1.2686e-05
ENSMUSG00000001729	Akt1	-0.528	2e-05	0.000193332
ENSMUSG00000043572	Pars2	-0.527	0.01081	0.0367794
ENSMUSG00000001910	Nacc1	-0.525	0	2.34231e-12
ENSMUSG00000032604	Qars	-0.525	0	1.19863e-10
ENSMUSG00000001313	Rnd2	-0.525	0.00022	0.00143373
ENSMUSG00000005881	Ergic3	-0.524	0	2.6658e-06
ENSMUSG00000031832	Taf1c	-0.524	0	6.21679e-06
ENSMUSG00000027466	Rbck1	-0.524	0	3.02781e-05
ENSMUSG00000038806	Sde2	-0.523	0	3.73279e-17
ENSMUSG00000020092	Pald1	-0.523	0.0086	0.0304986
ENSMUSG00000042419	Nfkbil1	-0.522	0.00154	0.00753088
ENSMUSG00000079015	Serpina1c	-0.522	0.00305	0.0132306
ENSMUSG00000028868	Wasf2	-0.521	0	1.39481e-14
ENSMUSG00000061544	Zfp229	-0.521	0	1.29096e-05
ENSMUSG00000047989	Ino80c	-0.521	0	2.84515e-05
ENSMUSG00000029345	Tfip11	-0.521	0.00078	0.00420098
ENSMUSG00000028909	Ptpru	-0.521	0.01379	0.044559
ENSMUSG00000008305	Tle1	-0.52	0.00123	0.00619746
ENSMUSG00000031403	Dkc1	-0.519	0	6.92572e-16
ENSMUSG00000046338	Gpat2	-0.519	0.00129	0.00644639
ENSMUSG00000059897	Zfp930	-0.519	0.00821	0.0294302
ENSMUSG00000048960	Prex2	-0.518	4e-05	0.000355141
ENSMUSG00000066072	Cyp4a10	-0.518	0.00162	0.00785431
ENSMUSG00000019987	Arg1	-0.518	0.00387	0.0161187
ENSMUSG00000056737	Capg	-0.518	0.00596	0.0227713
ENSMUSG00000034758	Tle6	-0.518	0.0104	0.0356043
ENSMUSG00000054604	Cggbp1	-0.517	0	4.76732e-12
ENSMUSG00000035161	Ints6	-0.517	0	1.71581e-11
ENSMUSG00000021468	Sptlc1	-0.517	0	8.72942e-06
ENSMUSG00000024944	Arl2	-0.517	1e-05	7.75303e-05
ENSMUSG00000011752	Pgam1	-0.517	0.00014	0.00093894
ENSMUSG00000036860	Mrpl55	-0.517	0.00024	0.00156003
ENSMUSG00000006782	Cnp	-0.517	0.00352	0.0149297
ENSMUSG00000029522	Pla2g1b	-0.516	0.00014	0.000986701
ENSMUSG00000020736	Nt5c	-0.516	0.0049	0.0195213
ENSMUSG00000001082	Mfsd10	-0.515	0.0018	0.00854209
ENSMUSG00000029009	Mthfr	-0.515	0.00337	0.0143843
ENSMUSG00000005370	Msh6	-0.514	0	4.29128e-17
ENSMUSG00000038508	Gdf15	-0.514	0.00037	0.00223079
ENSMUSG00000042303	Sgsm3	-0.514	0.01342	0.0435772
ENSMUSG00000066154	Mup3	-0.513	0.00759	0.0275895
ENSMUSG00000039671	Zmynd8	-0.512	0	7.72686e-18
ENSMUSG00000034168	Irf2bpl	-0.512	0	7.84604e-13
ENSMUSG00000025132	Arhgdia	-0.512	0	2.07873e-08
ENSMUSG00000034656	Cacna1a	-0.512	0	3.76767e-08
ENSMUSG00000057193	Slc44a2	-0.512	0	1.27571e-06
ENSMUSG00000026466	Tor1aip1	-0.512	0.00247	0.011135
ENSMUSG00000068086	Cyp2d9	-0.512	0.00454	0.0184335
ENSMUSG00000042439	Zfp532	-0.512	0.01551	0.0489595
ENSMUSG00000062078	Qk	-0.511	0	2.79984e-08
ENSMUSG00000055817	Mta3	-0.511	0	3.72885e-07
ENSMUSG00000059208	Hnrnpm	-0.51	0	3.37588e-14
ENSMUSG00000025903	Lypla1	-0.51	0	2.65017e-08
ENSMUSG00000025545	Clybl	-0.51	0	5.57255e-07
ENSMUSG00000006517	Mvd	-0.51	0	2.51153e-05
ENSMUSG00000038539	Atf5	-0.509	0	2.0502e-07
ENSMUSG00000064037	Gpn1	-0.509	0	4.77454e-07
ENSMUSG00000021375	Kif13a	-0.509	0	1.98922e-05
ENSMUSG00000032245	Cln6	-0.509	0.00262	0.0116628
ENSMUSG00000053550	Shisa7	-0.509	0.00564	0.021792
ENSMUSG00000026380	Tfcp2l1	-0.508	0	1.45832e-23
ENSMUSG00000036822	Topors	-0.508	0	7.70521e-13
ENSMUSG00000058135	Gstm1	-0.508	2e-05	0.000175603
ENSMUSG00000020747	Tmem94	-0.508	0.0058	0.0222513
ENSMUSG00000038146	Notch3	-0.508	0.0142	0.0456146
ENSMUSG00000074656	Eif2s2	-0.507	0	1.98272e-17
ENSMUSG00000022827	Rabl3	-0.507	0.00187	0.00885684
ENSMUSG00000057497	Fam136a	-0.507	0.00305	0.0132458
ENSMUSG00000031444	F10	-0.507	0.01044	0.0356909
ENSMUSG00000036553	Sh3tc1	-0.507	0.01267	0.0416574
ENSMUSG00000057561	Eif1a	-0.506	0	2.9735e-12
ENSMUSG00000040667	Nup88	-0.506	0	3.74115e-08
ENSMUSG00000044788	Fads6	-0.506	0.00015	0.00100833
ENSMUSG00000024566	Atp9b	-0.506	0.00068	0.0036954
ENSMUSG00000061808	Ttr	-0.506	0.00171	0.00822684
ENSMUSG00000032554	Trf	-0.506	0.00175	0.00834864
ENSMUSG00000002227	Mov10	-0.505	0.00014	0.00096058
ENSMUSG00000027931	Npr1	-0.505	0.00124	0.00623613
ENSMUSG00000042079	Hnrnpf	-0.505	0.0116	0.0388176
ENSMUSG00000025531	Chm	-0.504	1e-05	6.92633e-05
ENSMUSG00000060143	Gm10076	-0.504	0.00056	0.00314941
ENSMUSG00000024990	Rbp4	-0.504	0.00893	0.0314703
ENSMUSG00000063663	Brwd3	-0.503	0	2.45941e-06
ENSMUSG00000022652	Morc1	-0.503	2e-05	0.000196394
ENSMUSG00000041939	Mvk	-0.502	0	9.99387e-08
ENSMUSG00000033434	Gtpbp6	-0.502	0	5.50015e-06
ENSMUSG00000079614	Seh1l	-0.502	0.00039	0.00230747
ENSMUSG00000050148	Ubqln2	-0.501	4e-05	0.00030529
ENSMUSG00000057342	Sphk2	-0.501	5e-05	0.000372287
ENSMUSG00000036473	Tbc1d24	-0.501	0.00079	0.00422604
ENSMUSG00000041997	Tlk1	-0.5	0	3.70974e-08
ENSMUSG00000021504	B4galt7	-0.5	0.00249	0.0111781
ENSMUSG00000062012	Zfp13	-0.5	0.00307	0.0133157
ENSMUSG00000022246	Rai14	-0.499	0	2.2115e-06
ENSMUSG00000034868	Myl12b	-0.498	0	1.31183e-06
ENSMUSG00000032180	Tmed1	-0.498	0.00014	0.000994579
ENSMUSG00000045284	Dcaf12l1	-0.498	0.00027	0.00168092
ENSMUSG00000029466	Anapc7	-0.497	0	1.46102e-06
ENSMUSG00000035397	Klf16	-0.497	0.00306	0.0132614
ENSMUSG00000055053	Nfic	-0.496	0	7.60408e-06
ENSMUSG00000007812	Zfp655	-0.496	4e-05	0.000319353
ENSMUSG00000013622	Atraid	-0.496	5e-05	0.000411922
ENSMUSG00000048154	Kmt2d	-0.496	0.00164	0.00792777
ENSMUSG00000035958	Tdp2	-0.496	0.00637	0.0239794
ENSMUSG00000025785	Exosc7	-0.496	0.00962	0.0333861
ENSMUSG00000076437	Selenoh	-0.495	0	3.77417e-10
ENSMUSG00000031609	Sap30	-0.495	0.00013	0.000878577
ENSMUSG00000031201	Brcc3	-0.495	0.00064	0.00351704
ENSMUSG00000028356	Ambp	-0.495	0.01165	0.0389359
ENSMUSG00000018166	Erbb3	-0.495	0.01371	0.0443328
ENSMUSG00000044150	Bclaf3	-0.494	0	4.8219e-05
ENSMUSG00000032080	Apoa4	-0.494	0.00272	0.0120312
ENSMUSG00000006728	Cdk4	-0.493	0	5.97117e-07
ENSMUSG00000025034	Trim8	-0.493	0	1.00306e-06
ENSMUSG00000007880	Arid1a	-0.492	0	5.80095e-09
ENSMUSG00000034194	R3hcc1	-0.492	1e-05	8.78055e-05
ENSMUSG00000028847	Trappc3	-0.492	0.00033	0.00202606
ENSMUSG00000097574	C920006O11Rik	-0.492	0.00638	0.0240117
ENSMUSG00000038690	Atp5j2	-0.491	0	1.3266e-09
ENSMUSG00000032436	Cmtm7	-0.491	1e-05	6.60816e-05
ENSMUSG00000074576	Mocs3	-0.489	0.00565	0.0218141
ENSMUSG00000002102	Psmc3	-0.488	0	1.84324e-13
ENSMUSG00000020849	Ywhae	-0.488	0	1.23765e-07
ENSMUSG00000004356	Utp20	-0.488	0	1.57571e-05
ENSMUSG00000005034	Prkacb	-0.488	0	2.44276e-05
ENSMUSG00000068732	Tmem167b	-0.488	0.00663	0.0247793
ENSMUSG00000025212	Sfxn3	-0.488	0.01236	0.0408599
ENSMUSG00000068758	Il3ra	-0.488	0.01551	0.0489595
ENSMUSG00000005442	Cic	-0.487	0	1.47249e-05
ENSMUSG00000057789	Bak1	-0.487	1e-05	8.04288e-05
ENSMUSG00000025207	Sema4g	-0.487	0.00199	0.00930207
ENSMUSG00000036591	Arhgap21	-0.486	0	3.06349e-07
ENSMUSG00000029103	Lrpap1	-0.486	0	2.87082e-05
ENSMUSG00000021494	Ddx41	-0.486	1e-05	0.000118896
ENSMUSG00000015289	Lage3	-0.486	0.00035	0.00209644
ENSMUSG00000047146	Tet1	-0.485	0	6.75026e-09
ENSMUSG00000035754	Wdr18	-0.485	0	2.95398e-07
ENSMUSG00000030509	Asb7	-0.485	0.00403	0.0166836
ENSMUSG00000032002	Dcun1d5	-0.483	1e-05	5.23244e-05
ENSMUSG00000026434	Nucks1	-0.482	0	6.28282e-26
ENSMUSG00000042207	Kdm5b	-0.482	0	5.64016e-20
ENSMUSG00000024902	Mrpl11	-0.482	0	2.19588e-05
ENSMUSG00000031807	Pgls	-0.482	0	2.32244e-05
ENSMUSG00000003464	Pex19	-0.482	1e-05	7.16713e-05
ENSMUSG00000034430	Zxdc	-0.482	2e-05	0.00013966
ENSMUSG00000037712	Fermt2	-0.482	0.00022	0.00143151
ENSMUSG00000036073	Galt	-0.482	0.00029	0.00181656
ENSMUSG00000058444	Map2k5	-0.482	0.00577	0.022159
ENSMUSG00000005125	Ndrg1	-0.482	0.00751	0.0273686
ENSMUSG00000040483	Xaf1	-0.481	4e-05	0.000311865
ENSMUSG00000029458	Brap	-0.481	0.00051	0.00291355
ENSMUSG00000030020	Prickle2	-0.481	0.00624	0.0236025
ENSMUSG00000020171	Yeats4	-0.48	0	3.83948e-14
ENSMUSG00000017760	Ctsa	-0.479	0	9.31685e-08
ENSMUSG00000096210	H1f0	-0.479	0	1.83311e-07
ENSMUSG00000030852	Tacc2	-0.479	0	6.54966e-07
ENSMUSG00000029722	Agfg2	-0.479	1e-05	0.000118896
ENSMUSG00000061650	Med9	-0.479	1e-05	0.000121852
ENSMUSG00000005615	Pcyt1a	-0.479	0.0001	0.000709765
ENSMUSG00000061755	Bod1l	-0.478	0	6.8178e-08
ENSMUSG00000006050	Sra1	-0.478	0	3.60832e-06
ENSMUSG00000015697	Setdb1	-0.478	6e-05	0.000479464
ENSMUSG00000041769	Ppp2r2d	-0.477	0	7.83722e-10
ENSMUSG00000014074	Rnf168	-0.477	0	3.6486e-08
ENSMUSG00000032198	Dock6	-0.477	0	1.96513e-06
ENSMUSG00000008140	Emc10	-0.477	0	4.92774e-05
ENSMUSG00000022503	Nubp1	-0.477	1e-05	6.92742e-05
ENSMUSG00000036893	Ehmt1	-0.477	0.0001	0.000744123
ENSMUSG00000030060	Hmces	-0.477	0.00012	0.00083977
ENSMUSG00000001052	Sec24b	-0.477	0.00573	0.0220458
ENSMUSG00000021611	Tert	-0.477	0.01033	0.0353913
ENSMUSG00000042613	Pbxip1	-0.476	0	5.21125e-08
ENSMUSG00000042644	Itpr3	-0.476	0	6.1926e-06
ENSMUSG00000026174	Cnot9	-0.476	0	3.78406e-05
ENSMUSG00000074994	Qser1	-0.476	2e-05	0.000181845
ENSMUSG00000003360	Ddx23	-0.476	0.00017	0.00111971
ENSMUSG00000005871	Apc	-0.475	0	1.83311e-07
ENSMUSG00000032312	Csk	-0.475	0	2.2678e-06
ENSMUSG00000036087	Slain2	-0.475	0.0001	0.00070497
ENSMUSG00000037103	Dcaf15	-0.475	0.00039	0.0023002
ENSMUSG00000053553	3110082I17Rik	-0.475	0.00133	0.00661458
ENSMUSG00000040213	Kyat3	-0.475	0.00334	0.014306
ENSMUSG00000042367	Gjb3	-0.474	0	7.3948e-11
ENSMUSG00000025395	Prim1	-0.474	0	9.51392e-06
ENSMUSG00000063800	Prpf38a	-0.474	3e-05	0.000261799
ENSMUSG00000046201	Scaf8	-0.474	0.00036	0.00218446
ENSMUSG00000021669	Col4a3bp	-0.474	0.0026	0.0115861
ENSMUSG00000007216	Zfp775	-0.474	0.00356	0.0150752
ENSMUSG00000039740	Alg2	-0.474	0.00391	0.0162872
ENSMUSG00000001909	Trmt1	-0.473	0	2.29474e-07
ENSMUSG00000066839	Ecsit	-0.473	0.01215	0.0402652
ENSMUSG00000009575	Cbx5	-0.472	0	8.44261e-13
ENSMUSG00000021255	Esrrb	-0.472	0	3.78858e-12
ENSMUSG00000029686	Cul1	-0.472	0	5.6526e-08
ENSMUSG00000015597	Zfp318	-0.472	0	3.06056e-06
ENSMUSG00000074768	Bhmt	-0.472	0.0147	0.0469238
ENSMUSG00000022961	Son	-0.471	0	1.40852e-16
ENSMUSG00000036427	Gpi1	-0.471	0	1.09029e-07
ENSMUSG00000032305	Fam219b	-0.471	1e-05	0.000108808
ENSMUSG00000062997	Rpl35	-0.471	2e-05	0.000192803
ENSMUSG00000037355	Uvssa	-0.471	0.00032	0.0019514
ENSMUSG00000074682	Zcchc3	-0.47	0.00012	0.000818262
ENSMUSG00000030257	Srgap3	-0.47	0.00035	0.0021166
ENSMUSG00000029249	Rest	-0.469	0	6.26616e-15
ENSMUSG00000031314	Taf1	-0.469	0	4.54981e-10
ENSMUSG00000038611	Phrf1	-0.468	0	9.318e-08
ENSMUSG00000027408	Cpxm1	-0.468	0.00644	0.0241995
ENSMUSG00000021313	Ryr2	-0.468	0.0115	0.0386058
ENSMUSG00000029328	Hnrnpdl	-0.467	0	3.60427e-14
ENSMUSG00000031762	Mt2	-0.467	0	2.6754e-13
ENSMUSG00000031328	Flna	-0.466	0	2.5948e-06
ENSMUSG00000024194	Cuta	-0.466	0	2.94607e-05
ENSMUSG00000028657	Ppt1	-0.466	2e-05	0.000165243
ENSMUSG00000020328	Nudcd2	-0.465	0	5.79052e-08
ENSMUSG00000023915	Tnfrsf21	-0.465	0.00131	0.00652526
ENSMUSG00000030536	Iqgap1	-0.464	0	9.72685e-29
ENSMUSG00000032998	Foxj3	-0.464	0.00019	0.00123698
ENSMUSG00000071477	Zfp777	-0.464	0.01108	0.0375629
ENSMUSG00000093930	Hmgcs1	-0.463	0	5.68139e-13
ENSMUSG00000027405	Nop56	-0.463	0	2.01654e-12
ENSMUSG00000051518	Rps19bp1	-0.463	0	2.82863e-08
ENSMUSG00000030811	Fbxl19	-0.463	0.00038	0.00227023
ENSMUSG00000002147	Stat6	-0.463	0.00212	0.00979438
ENSMUSG00000029394	Cdk2ap1	-0.463	0.00995	0.0342614
ENSMUSG00000027933	Ints3	-0.462	0	3.33732e-05
ENSMUSG00000020459	Mtif2	-0.462	1e-05	0.000108834
ENSMUSG00000029291	Rufy3	-0.462	5e-05	0.000428085
ENSMUSG00000034341	Wbp2	-0.462	6e-05	0.000452185
ENSMUSG00000021690	Jmy	-0.462	0.0021	0.00974012
ENSMUSG00000033323	Ctdp1	-0.462	0.0021	0.00974539
ENSMUSG00000045665	Mfsd5	-0.461	0.00017	0.00111971
ENSMUSG00000041471	Fam35a	-0.461	0.00061	0.00336748
ENSMUSG00000061374	Fiz1	-0.461	0.00324	0.0139338
ENSMUSG00000021144	Mta1	-0.461	0.00492	0.0195769
ENSMUSG00000028307	Aldob	-0.46	0.00171	0.00821521
ENSMUSG00000029787	Avl9	-0.46	0.00229	0.0104414
ENSMUSG00000024906	Mus81	-0.46	0.00694	0.0257265
ENSMUSG00000002332	Dhrs1	-0.46	0.01076	0.0366311
ENSMUSG00000056209	Npm3	-0.459	0.00045	0.00263556
ENSMUSG00000021009	Ptpn21	-0.459	0.00198	0.00925927
ENSMUSG00000022369	Mtbp	-0.459	0.00252	0.0112958
ENSMUSG00000044221	Grsf1	-0.458	0	6.92361e-06
ENSMUSG00000033487	Fndc3a	-0.458	2e-05	0.000169377
ENSMUSG00000003873	Bax	-0.458	0.00026	0.00163177
ENSMUSG00000039849	Pcif1	-0.458	0.01105	0.0374479
ENSMUSG00000064120	Mocs1	-0.458	0.0114	0.0384065
ENSMUSG00000041303	Gtf3c3	-0.457	8e-05	0.000591643
ENSMUSG00000038828	Tmem214	-0.457	0.00035	0.0021302
ENSMUSG00000043059	Zfp513	-0.457	0.00625	0.0236155
ENSMUSG00000018378	Cuedc1	-0.457	0.00863	0.0305938
ENSMUSG00000035623	Rsf1	-0.456	0	8.21241e-13
ENSMUSG00000024369	Nelfe	-0.456	0	2.12255e-05
ENSMUSG00000022558	Mroh1	-0.456	4e-05	0.000321458
ENSMUSG00000032249	Anp32a	-0.455	0	1.63811e-12
ENSMUSG00000065990	Aurkaip1	-0.455	0	6.20555e-07
ENSMUSG00000023027	Atf1	-0.455	0.00029	0.00181805
ENSMUSG00000020792	Exoc7	-0.455	0.00135	0.00671018
ENSMUSG00000027820	Mme	-0.454	0	8.18439e-08
ENSMUSG00000026275	Ppp1r7	-0.453	0	1.39263e-07
ENSMUSG00000029148	Nrbp1	-0.453	0.0011	0.00562443
ENSMUSG00000042705	Commd10	-0.453	0.00137	0.00678181
ENSMUSG00000043924	Ncmap	-0.453	0.00425	0.0173914
ENSMUSG00000064341	mt-Nd1	-0.452	0	2.25719e-06
ENSMUSG00000027185	Nat10	-0.452	1e-05	9.60959e-05
ENSMUSG00000024231	Cul2	-0.452	0.00013	0.00093403
ENSMUSG00000042046	Dstyk	-0.452	0.00021	0.00138095
ENSMUSG00000031918	Mtmr2	-0.452	0.00099	0.00512914
ENSMUSG00000033423	Eri3	-0.452	0.00299	0.0130302
ENSMUSG00000020198	Ap3d1	-0.451	0	1.88183e-16
ENSMUSG00000029313	Aff1	-0.451	0	3.37149e-07
ENSMUSG00000034708	Grn	-0.451	0	1.45329e-05
ENSMUSG00000066357	Wdr6	-0.451	0	2.42134e-05
ENSMUSG00000019841	Rev3l	-0.451	1e-05	6.94752e-05
ENSMUSG00000024791	Cdca5	-0.451	2e-05	0.000165667
ENSMUSG00000028102	Pex11b	-0.451	0.01276	0.0418958
ENSMUSG00000024104	Washc2	-0.45	0	3.79065e-08
ENSMUSG00000005054	Cstb	-0.45	1e-05	6.77706e-05
ENSMUSG00000027575	Arfgap1	-0.45	4e-05	0.000352189
ENSMUSG00000026796	Fam129b	-0.45	0.00361	0.0152585
ENSMUSG00000029090	Adgra3	-0.45	0.01391	0.0448576
ENSMUSG00000027397	Slc20a1	-0.448	0	2.90929e-12
ENSMUSG00000038650	Rnh1	-0.448	1e-05	0.000127004
ENSMUSG00000020100	Slc29a3	-0.448	0.0004	0.00237362
ENSMUSG00000053333	Dis3l2	-0.448	0.00042	0.00244862
ENSMUSG00000031590	Frg1	-0.447	0	3.84911e-10
ENSMUSG00000051343	Rab11fip5	-0.447	0.00871	0.0308304
ENSMUSG00000024687	Osbp	-0.447	0.01086	0.0369364
ENSMUSG00000019907	Ppp1r12a	-0.446	0	1.28923e-09
ENSMUSG00000034247	Plekhm1	-0.446	0	4.34569e-07
ENSMUSG00000020048	Hsp90b1	-0.446	0	1.97702e-06
ENSMUSG00000020105	Lrig3	-0.446	1e-05	0.00010753
ENSMUSG00000004846	Plod3	-0.446	0.00071	0.00385319
ENSMUSG00000020441	2310033P09Rik	-0.445	1e-05	0.000127139
ENSMUSG00000026269	Rnpepl1	-0.445	0.00765	0.0277638
ENSMUSG00000041859	Mcm3	-0.444	0	8.61625e-19
ENSMUSG00000035133	Arhgap5	-0.444	0	6.86211e-08
ENSMUSG00000036180	Gatad2a	-0.444	0	8.93991e-07
ENSMUSG00000020677	Ddx52	-0.444	0	1.27551e-05
ENSMUSG00000028641	P3h1	-0.444	0.0011	0.00559653
ENSMUSG00000019817	Plagl1	-0.444	0.00485	0.0193881
ENSMUSG00000039220	Ppp1r10	-0.443	0	4.27014e-05
ENSMUSG00000020572	Nampt	-0.443	1e-05	0.000124101
ENSMUSG00000018774	Cd68	-0.443	7e-05	0.000519117
ENSMUSG00000024327	Slc39a7	-0.442	1e-05	9.38327e-05
ENSMUSG00000057229	Dmac2	-0.442	0.00118	0.00597844
ENSMUSG00000061950	Ppp4r1	-0.442	0.00184	0.00871195
ENSMUSG00000033107	Rnf125	-0.442	0.00307	0.0133157
ENSMUSG00000032050	Rdx	-0.441	0	6.53749e-14
ENSMUSG00000024942	Capn1	-0.441	0	4.20468e-06
ENSMUSG00000027206	Cops2	-0.441	0	2.95278e-05
ENSMUSG00000023044	Csad	-0.441	8e-05	0.000619185
ENSMUSG00000029475	Kdm2b	-0.44	2e-05	0.000150002
ENSMUSG00000028057	Rit1	-0.44	0.00025	0.00160817
ENSMUSG00000071547	Nt5dc2	-0.44	0.00034	0.00208029
ENSMUSG00000023277	Twf2	-0.44	0.00044	0.00253337
ENSMUSG00000038520	Tbc1d17	-0.44	0.00448	0.0182315
ENSMUSG00000029403	Cdkl2	-0.44	0.00977	0.0337901
ENSMUSG00000036376	Abt1	-0.44	0.01328	0.043182
ENSMUSG00000020923	Ubtf	-0.439	0	2.36112e-05
ENSMUSG00000032217	Rnf111	-0.439	0.00021	0.00138904
ENSMUSG00000046010	Zfp830	-0.439	0.00057	0.00319846
ENSMUSG00000001435	Col18a1	-0.439	0.00262	0.0116626
ENSMUSG00000019782	Rwdd1	-0.439	0.01252	0.041289
ENSMUSG00000022021	Diaph3	-0.438	0	6.23614e-08
ENSMUSG00000021832	Psmc6	-0.438	0	7.76743e-08
ENSMUSG00000051391	Ywhag	-0.437	0	1.95781e-15
ENSMUSG00000078193	Gm2000	-0.437	0	1.69525e-05
ENSMUSG00000045098	Kmt5b	-0.437	1e-05	0.000135045
ENSMUSG00000020462	Cfap36	-0.437	0.00017	0.00112637
ENSMUSG00000038533	Cbfa2t2	-0.437	0.00827	0.0295782
ENSMUSG00000066798	Zbtb6	-0.437	0.01295	0.0423518
ENSMUSG00000026775	Yme1l1	-0.436	0	2.32244e-05
ENSMUSG00000066705	Fxyd6	-0.436	1e-05	7.53353e-05
ENSMUSG00000074746	Pdzd8	-0.435	0	2.652e-05
ENSMUSG00000051579	Tceal8	-0.435	0.00048	0.0027675
ENSMUSG00000019731	Slc35e1	-0.435	0.00429	0.017548
ENSMUSG00000039523	Cep104	-0.435	0.0081	0.0291281
ENSMUSG00000094483	Purb	-0.434	0	5.48966e-09
ENSMUSG00000027500	Stmn2	-0.434	0	2.74186e-06
ENSMUSG00000008373	Prpf31	-0.434	0	2.23678e-05
ENSMUSG00000040550	Otud6b	-0.434	9e-05	0.000688818
ENSMUSG00000013076	Amotl1	-0.434	0.00011	0.000806885
ENSMUSG00000026728	Vim	-0.434	0.00021	0.00135819
ENSMUSG00000072849	Serpina1e	-0.434	0.00085	0.00449068
ENSMUSG00000038406	Scaf1	-0.434	0.00114	0.00580439
ENSMUSG00000030603	Psmc4	-0.433	0	1.75667e-06
ENSMUSG00000035297	Cops4	-0.433	2e-05	0.000164918
ENSMUSG00000036639	Nudt1	-0.433	0.00019	0.0012471
ENSMUSG00000001998	Ap4e1	-0.433	0.00874	0.0309332
ENSMUSG00000020186	Csrp2	-0.432	4e-05	0.000289933
ENSMUSG00000036678	Aaas	-0.432	0.00037	0.00222001
ENSMUSG00000090841	Myl6	-0.432	0.01057	0.0360735
ENSMUSG00000060743	H3f3a	-0.432	0.01532	0.0484678
ENSMUSG00000028582	Cc2d1b	-0.431	2e-05	0.000159192
ENSMUSG00000036138	Acaa1a	-0.431	4e-05	0.000302877
ENSMUSG00000043987	Cep164	-0.431	0.00119	0.0060003
ENSMUSG00000036299	BC031181	-0.43	6e-05	0.000486086
ENSMUSG00000032536	Trak1	-0.43	0.00014	0.000965167
ENSMUSG00000028224	Nbn	-0.43	0.0004	0.00237451
ENSMUSG00000030614	Tmem126b	-0.43	0.01166	0.0389749
ENSMUSG00000027184	Caprin1	-0.428	0	5.78759e-16
ENSMUSG00000056342	Usp34	-0.427	0	3.55786e-12
ENSMUSG00000047921	Trappc9	-0.427	0.0006	0.00331507
ENSMUSG00000003546	Klc4	-0.427	0.01432	0.0459049
ENSMUSG00000025584	Pde8a	-0.426	3e-05	0.000224863
ENSMUSG00000068284	Usf3	-0.426	0.00698	0.0258429
ENSMUSG00000068134	Zfp120	-0.426	0.00978	0.0338158
ENSMUSG00000032562	Gnai2	-0.425	0	2.15468e-11
ENSMUSG00000020925	Ccdc43	-0.425	0	2.30274e-08
ENSMUSG00000039756	Dnttip2	-0.425	0	4.14893e-07
ENSMUSG00000002835	Chaf1a	-0.425	0	4.26126e-07
ENSMUSG00000022186	Oxct1	-0.425	0	1.51368e-06
ENSMUSG00000014959	Gorasp2	-0.425	2e-05	0.000199292
ENSMUSG00000028221	Tmem55a	-0.425	0.01247	0.0411664
ENSMUSG00000013089	Etv5	-0.424	1e-05	7.7207e-05
ENSMUSG00000071866	Ppia	-0.424	6e-05	0.00046664
ENSMUSG00000054611	Kdm2a	-0.423	0	5.9763e-09
ENSMUSG00000016409	Nkap	-0.423	0.00014	0.000967119
ENSMUSG00000027937	Jtb	-0.423	0.00415	0.0170573
ENSMUSG00000032212	Sltm	-0.422	0	1.116e-08
ENSMUSG00000024472	Dcp2	-0.422	0	3.16438e-06
ENSMUSG00000024483	Ankhd1	-0.422	0	9.90847e-06
ENSMUSG00000032741	Tpcn1	-0.422	0.00024	0.00155538
ENSMUSG00000020832	Eral1	-0.422	0.00315	0.0136277
ENSMUSG00000005150	Wdr83	-0.422	0.00456	0.0185085
ENSMUSG00000033306	Lpp	-0.421	0.00386	0.0160942
ENSMUSG00000027479	Mapre1	-0.42	0	1.23828e-06
ENSMUSG00000028434	Epb41l4b	-0.42	0.00015	0.00101102
ENSMUSG00000024941	Scyl1	-0.42	0.00265	0.0117671
ENSMUSG00000003452	Bicd1	-0.42	0.0031	0.0134187
ENSMUSG00000016018	Skiv2l2	-0.419	0	1.59112e-07
ENSMUSG00000067873	Htatsf1	-0.419	0	1.96909e-05
ENSMUSG00000028757	Ddost	-0.419	2e-05	0.000211578
ENSMUSG00000002210	Smg9	-0.419	0.00021	0.0013657
ENSMUSG00000037152	Ndufc1	-0.418	0	8.53549e-12
ENSMUSG00000000631	Myo18a	-0.418	0	2.51542e-05
ENSMUSG00000018340	Anxa6	-0.418	3e-05	0.000255103
ENSMUSG00000020153	Ndufs7	-0.418	4e-05	0.000292705
ENSMUSG00000036023	Parp2	-0.417	0.00028	0.00175627
ENSMUSG00000030890	Ilk	-0.417	0.00056	0.00314009
ENSMUSG00000011158	Brf1	-0.417	0.00212	0.00981509
ENSMUSG00000021794	Glud1	-0.416	0	9.8891e-09
ENSMUSG00000049553	Polr1a	-0.416	0	4.47381e-07
ENSMUSG00000036748	Cuedc2	-0.416	1e-05	6.12102e-05
ENSMUSG00000039187	Fanci	-0.416	0.00212	0.00979868
ENSMUSG00000031299	Pdha1	-0.415	0	3.21616e-09
ENSMUSG00000060935	Tmem263	-0.415	0.0001	0.000711234
ENSMUSG00000047412	Zbtb44	-0.414	0	3.03924e-07
ENSMUSG00000024812	Tjp2	-0.414	0	5.20341e-07
ENSMUSG00000035851	Ythdc1	-0.414	0	1.80636e-06
ENSMUSG00000041203	Trir	-0.414	0	9.712e-06
ENSMUSG00000054889	Dsp	-0.414	0	1.08296e-05
ENSMUSG00000033373	Fntb	-0.414	0	1.92356e-05
ENSMUSG00000074336	Apoc4	-0.414	0.01076	0.0366311
ENSMUSG00000001151	Pcnt	-0.413	0	1.36181e-08
ENSMUSG00000038084	Opa1	-0.413	4e-05	0.000335104
ENSMUSG00000074886	Grk6	-0.413	0.00041	0.00243231
ENSMUSG00000057130	Txnl4a	-0.413	0.00085	0.00448557
ENSMUSG00000005413	Hmox1	-0.413	0.00177	0.00845034
ENSMUSG00000015806	Qdpr	-0.412	0	9.83484e-08
ENSMUSG00000024695	Zfp91	-0.412	0	1.12271e-07
ENSMUSG00000034032	Rpap1	-0.412	0	2.07572e-06
ENSMUSG00000022035	Ccdc25	-0.412	0	2.32331e-05
ENSMUSG00000039463	Slc9a8	-0.412	0.00322	0.0138589
ENSMUSG00000020774	Aspa	-0.412	0.01594	0.0499381
ENSMUSG00000068739	Sars	-0.411	0	3.18257e-11
ENSMUSG00000036940	Kdm1a	-0.411	0	2.94744e-06
ENSMUSG00000027808	Serp1	-0.411	6e-05	0.00048751
ENSMUSG00000019820	Utrn	-0.41	1e-05	9.75527e-05
ENSMUSG00000049606	Zfp644	-0.41	2e-05	0.000168994
ENSMUSG00000024560	Cxxc1	-0.41	0.00718	0.0264397
ENSMUSG00000018411	Mapt	-0.409	0	4.82849e-11
ENSMUSG00000042772	Smg7	-0.409	0	5.66938e-07
ENSMUSG00000037210	Fam193a	-0.409	0	1.23763e-05
ENSMUSG00000009090	Ap1b1	-0.409	0.0001	0.000734529
ENSMUSG00000022403	St13	-0.408	0	3.9401e-10
ENSMUSG00000038503	Mesd	-0.408	0	4.43482e-09
ENSMUSG00000061393	Acvr2b	-0.408	0.00011	0.000790875
ENSMUSG00000053801	Grwd1	-0.408	0.00165	0.00797053
ENSMUSG00000054405	Dnajc8	-0.407	0	5.11275e-10
ENSMUSG00000025465	Echs1	-0.407	0	1.26739e-06
ENSMUSG00000059743	Fdps	-0.407	1e-05	8.59778e-05
ENSMUSG00000001150	Mcm3ap	-0.407	3e-05	0.0002732
ENSMUSG00000028773	Fabp3	-0.406	4e-05	0.000321923
ENSMUSG00000003033	Ap1m1	-0.406	9e-05	0.000656781
ENSMUSG00000028124	Gclm	-0.406	0.00013	0.000911621
ENSMUSG00000020182	Ddc	-0.406	0.00194	0.00911144
ENSMUSG00000050737	Ptges	-0.405	2e-05	0.000195494
ENSMUSG00000028106	Rprd2	-0.405	0.00144	0.00708082
ENSMUSG00000019124	Scrn1	-0.405	0.00383	0.0160191
ENSMUSG00000056938	Acbd4	-0.405	0.00415	0.0170661
ENSMUSG00000018334	Ksr1	-0.404	0.01104	0.0374336
ENSMUSG00000052534	Pbx1	-0.403	0.00059	0.00328095
ENSMUSG00000070462	Tlnrd1	-0.403	0.00074	0.00397137
ENSMUSG00000027298	Tyro3	-0.403	0.00753	0.027419
ENSMUSG00000044627	Swi5	-0.402	0	1.26862e-06
ENSMUSG00000047888	Tnrc6b	-0.402	0.00012	0.000873727
ENSMUSG00000038495	Otud7b	-0.402	0.00018	0.00117567
ENSMUSG00000042770	Hebp1	-0.402	0.00096	0.00497371
ENSMUSG00000033237	Arid2	-0.402	0.00184	0.00871195
ENSMUSG00000019139	Isyna1	-0.402	0.00216	0.00994935
ENSMUSG00000028797	Tmem234	-0.401	0	9.72926e-07
ENSMUSG00000058655	Eif4b	-0.401	0	2.22822e-06
ENSMUSG00000007415	Gatad1	-0.401	0.00046	0.00264468
ENSMUSG00000031066	Usp11	-0.401	0.00072	0.00389886
ENSMUSG00000027810	Eif2a	-0.401	0.00111	0.00564531
ENSMUSG00000029432	Nipsnap2	-0.401	0.01451	0.0464282
ENSMUSG00000020719	Ddx5	-0.4	0	4.9195e-11
ENSMUSG00000028591	Pramef12	-0.4	0	7.60408e-06
ENSMUSG00000029427	Zcchc8	-0.4	1e-05	7.23157e-05
ENSMUSG00000052915	Msl1	-0.4	0.00038	0.00225867
ENSMUSG00000072872	Rybp	-0.4	0.00726	0.0267043
ENSMUSG00000047417	Rexo1	-0.399	4e-05	0.000308746
ENSMUSG00000027287	Snap23	-0.399	0.00014	0.000979422
ENSMUSG00000015672	Mrpl32	-0.399	0.00375	0.0157193
ENSMUSG00000028911	Srsf4	-0.399	0.00732	0.0268606
ENSMUSG00000036199	Ndufa13	-0.398	0	2.06478e-11
ENSMUSG00000022437	Samm50	-0.398	0	4.10883e-06
ENSMUSG00000049760	2410015M20Rik	-0.398	4e-05	0.000338002
ENSMUSG00000042694	Stn1	-0.398	0.00883	0.0311791
ENSMUSG00000054708	Ankrd24	-0.398	0.0133	0.0432381
ENSMUSG00000032479	Map4	-0.397	0	1.23066e-07
ENSMUSG00000060032	H2afj	-0.397	0.00221	0.0101167
ENSMUSG00000031310	Zmym3	-0.397	0.01153	0.0386652
ENSMUSG00000030587	2200002D01Rik	-0.397	0.01432	0.0459123
ENSMUSG00000021178	Psmc1	-0.396	0	1.25675e-08
ENSMUSG00000022247	Brix1	-0.396	0	7.76991e-06
ENSMUSG00000031158	Timm17b	-0.396	1e-05	8.21413e-05
ENSMUSG00000040511	Pvr	-0.396	0.00117	0.00591297
ENSMUSG00000010342	Tex14	-0.396	0.00292	0.0127919
ENSMUSG00000027245	Hypk	-0.396	0.00846	0.030102
ENSMUSG00000040699	Limd2	-0.396	0.01406	0.0452185
ENSMUSG00000020780	Srp68	-0.395	1e-05	9.19336e-05
ENSMUSG00000054753	AU018091	-0.395	0.00043	0.00250251
ENSMUSG00000020156	Mum1	-0.394	0.00013	0.000916495
ENSMUSG00000027406	Idh3b	-0.394	0.0003	0.00183998
ENSMUSG00000033099	Nol12	-0.393	9e-05	0.000688818
ENSMUSG00000031533	Mrps31	-0.393	0.00423	0.0173101
ENSMUSG00000036529	Sbf1	-0.393	0.01161	0.0388356
ENSMUSG00000028693	Nasp	-0.392	0	7.881e-07
ENSMUSG00000038366	Lasp1	-0.392	2e-05	0.000201537
ENSMUSG00000053329	D10Jhu81e	-0.392	0.00051	0.0028935
ENSMUSG00000042406	Atf4	-0.391	0	4.55455e-10
ENSMUSG00000038429	Usp5	-0.391	3e-05	0.000272155
ENSMUSG00000020107	Anapc16	-0.391	0.00029	0.00180539
ENSMUSG00000020130	Tbc1d15	-0.391	0.00064	0.00350037
ENSMUSG00000051412	Vamp7	-0.391	0.00092	0.00478987
ENSMUSG00000029440	Psmd9	-0.391	0.00403	0.0166752
ENSMUSG00000031119	Gpc4	-0.391	0.01443	0.0461948
ENSMUSG00000020315	Sptbn1	-0.39	0	7.59563e-09
ENSMUSG00000056394	Lig1	-0.39	0	4.30505e-07
ENSMUSG00000030246	Ldhb	-0.39	1e-05	0.000103926
ENSMUSG00000037544	Dlgap5	-0.39	0.00703	0.0259619
ENSMUSG00000034336	Ina	-0.39	0.01254	0.0413439
ENSMUSG00000041560	Nop53	-0.389	0	2.14662e-06
ENSMUSG00000019996	Map7	-0.389	6e-05	0.000448642
ENSMUSG00000020640	Itsn2	-0.389	0.0001	0.000703938
ENSMUSG00000046139	Patl1	-0.389	0.00182	0.00865173
ENSMUSG00000051786	Tubgcp6	-0.389	0.00593	0.0226657
ENSMUSG00000026958	Dpp7	-0.389	0.0066	0.0247049
ENSMUSG00000037692	Ahdc1	-0.388	5e-05	0.000364172
ENSMUSG00000039148	Sart1	-0.388	0.0001	0.000741993
ENSMUSG00000038416	Cdc16	-0.388	0.00063	0.00346466
ENSMUSG00000002319	Ipo4	-0.388	0.0014	0.00692478
ENSMUSG00000036371	Serbp1	-0.387	0	1.23961e-15
ENSMUSG00000049878	Rlf	-0.387	0	1.73175e-06
ENSMUSG00000019494	Cops6	-0.387	0	3.12037e-05
ENSMUSG00000050052	Tdrp	-0.387	0.00081	0.00431036
ENSMUSG00000049957	Ccdc137	-0.387	0.00606	0.0230271
ENSMUSG00000040124	Gorab	-0.387	0.01245	0.0410976
ENSMUSG00000031954	Cfdp1	-0.386	2e-05	0.000197251
ENSMUSG00000031483	Erlin2	-0.386	0.00034	0.00204767
ENSMUSG00000029141	Slc4a1ap	-0.386	0.00188	0.00888322
ENSMUSG00000022185	Acin1	-0.385	0	4.86274e-08
ENSMUSG00000007656	Arpp19	-0.385	0	5.85652e-07
ENSMUSG00000006299	Aamp	-0.385	2e-05	0.000151015
ENSMUSG00000034297	Med13	-0.385	2e-05	0.000171904
ENSMUSG00000003072	Atp5d	-0.385	4e-05	0.000315294
ENSMUSG00000039697	Ncoa7	-0.385	0.00046	0.0026693
ENSMUSG00000031226	Pbdc1	-0.385	0.00051	0.00291702
ENSMUSG00000022407	Adsl	-0.385	0.00219	0.0100557
ENSMUSG00000022913	Psmg1	-0.385	0.00273	0.0120863
ENSMUSG00000024462	Gabbr1	-0.384	3e-05	0.000258226
ENSMUSG00000031913	Vps4a	-0.384	0.00039	0.00231857
ENSMUSG00000058230	Arhgap35	-0.384	0.00691	0.0256413
ENSMUSG00000021027	Ralgapa1	-0.383	0.00191	0.00901186
ENSMUSG00000037171	Nodal	-0.382	8e-05	0.000625338
ENSMUSG00000031696	Vps35	-0.381	0	4.00702e-06
ENSMUSG00000024772	Ehd1	-0.381	0	1.94031e-05
ENSMUSG00000019837	Gtf3c6	-0.381	1e-05	5.45007e-05
ENSMUSG00000022711	Pmm2	-0.381	1e-05	0.000117448
ENSMUSG00000026565	Pou2f1	-0.381	7e-05	0.000497048
ENSMUSG00000071632	2510002D24Rik	-0.381	0.00065	0.0035668
ENSMUSG00000032786	Alas1	-0.381	0.00549	0.0213265
ENSMUSG00000025575	Cant1	-0.381	0.01408	0.0452823
ENSMUSG00000003119	Cdk12	-0.38	0	9.68297e-07
ENSMUSG00000039191	Rbpj	-0.38	1e-05	0.000135166
ENSMUSG00000035469	Rcbtb1	-0.38	0.00045	0.00260127
ENSMUSG00000024312	Wdr46	-0.38	0.00499	0.0198355
ENSMUSG00000029802	Abcg2	-0.38	0.0078	0.0282101
ENSMUSG00000035683	Melk	-0.38	0.01397	0.0449954
ENSMUSG00000028334	Nans	-0.379	1e-05	8.45854e-05
ENSMUSG00000022536	Glyr1	-0.379	0.0002	0.00129334
ENSMUSG00000027714	Exosc9	-0.379	0.00572	0.021986
ENSMUSG00000022223	Sdr39u1	-0.379	0.00908	0.0318788
ENSMUSG00000022329	Stk3	-0.379	0.01084	0.0368902
ENSMUSG00000025982	Sf3b1	-0.378	0	4.88359e-14
ENSMUSG00000029465	Arpc3	-0.378	8e-05	0.000617163
ENSMUSG00000029407	Uso1	-0.378	0.00016	0.00107556
ENSMUSG00000022463	Srebf2	-0.377	0	2.64367e-07
ENSMUSG00000025917	Cops5	-0.377	0	4.43413e-07
ENSMUSG00000018965	Ywhah	-0.377	0	5.88882e-06
ENSMUSG00000028394	Pole3	-0.377	3e-05	0.000260608
ENSMUSG00000062270	Morf4l1	-0.377	0.00219	0.0100417
ENSMUSG00000020402	Vdac1	-0.376	0	1.07918e-09
ENSMUSG00000023944	Hsp90ab1	-0.376	0	2.48379e-08
ENSMUSG00000026803	Ttf1	-0.376	1e-05	9.10697e-05
ENSMUSG00000022216	Psme1	-0.376	4e-05	0.000308958
ENSMUSG00000024140	Epas1	-0.376	0.00029	0.00179095
ENSMUSG00000027109	Sp3	-0.376	0.00035	0.00210049
ENSMUSG00000042903	Foxo4	-0.376	0.00198	0.00925927
ENSMUSG00000005410	Mcm5	-0.375	0	9.40583e-08
ENSMUSG00000035621	Midn	-0.375	0	1.59788e-06
ENSMUSG00000024146	Cript	-0.375	0.00113	0.00576614
ENSMUSG00000033216	Eefsec	-0.375	0.00542	0.021096
ENSMUSG00000026970	Rbms1	-0.374	7e-05	0.00055354
ENSMUSG00000059981	Taok2	-0.374	0.00017	0.00113475
ENSMUSG00000001844	Zdhhc4	-0.374	0.00141	0.00695964
ENSMUSG00000040761	Spen	-0.373	0	4.63106e-08
ENSMUSG00000017291	Taok1	-0.373	1e-05	8.94305e-05
ENSMUSG00000047084	Ngrn	-0.373	0.00033	0.00199401
ENSMUSG00000029213	Commd8	-0.373	0.00126	0.0063181
ENSMUSG00000027342	Pcna	-0.373	0.00363	0.0153165
ENSMUSG00000042225	Ammecr1	-0.373	0.00524	0.0205868
ENSMUSG00000033009	Ogfod1	-0.373	0.00762	0.0276562
ENSMUSG00000027285	Haus2	-0.373	0.01116	0.0377474
ENSMUSG00000022521	Crebbp	-0.372	0	1.14534e-05
ENSMUSG00000054942	Miga1	-0.372	5e-05	0.000409114
ENSMUSG00000030423	Pop4	-0.372	0.00261	0.0116205
ENSMUSG00000000194	Gpr107	-0.371	9e-05	0.000627665
ENSMUSG00000005510	Ndufs3	-0.371	0.00365	0.0154002
ENSMUSG00000011837	Snapc2	-0.371	0.00731	0.0268302
ENSMUSG00000000787	Ddx3x	-0.37	0	1.29824e-10
ENSMUSG00000047459	Dynlrb1	-0.37	0.00036	0.00216747
ENSMUSG00000036880	Acaa2	-0.37	0.00111	0.00563459
ENSMUSG00000017548	Suz12	-0.369	0	2.03517e-09
ENSMUSG00000003644	Rps6ka1	-0.369	0	1.68137e-05
ENSMUSG00000037669	Ldah	-0.369	0.00014	0.00094734
ENSMUSG00000006373	Pgrmc1	-0.369	0.00564	0.0218001
ENSMUSG00000041319	Thoc6	-0.369	0.01114	0.0376875
ENSMUSG00000022353	Mtss1	-0.368	1e-05	0.000116108
ENSMUSG00000031347	Cetn2	-0.368	0.00012	0.000825049
ENSMUSG00000046668	Cxxc5	-0.368	0.00059	0.00327726
ENSMUSG00000050144	Slc25a44	-0.368	0.004	0.0165858
ENSMUSG00000022095	Fam160b2	-0.368	0.00408	0.0168298
ENSMUSG00000054280	Prr14l	-0.368	0.00658	0.0246268
ENSMUSG00000032193	Ldlr	-0.367	0	1.4371e-06
ENSMUSG00000009418	Nav1	-0.367	1e-05	8.20189e-05
ENSMUSG00000035726	Supt16	-0.367	1e-05	8.91805e-05
ENSMUSG00000001289	Pfdn5	-0.367	9e-05	0.000642901
ENSMUSG00000024991	Eif3a	-0.366	0	2.03726e-06
ENSMUSG00000004451	Ralb	-0.366	0.00019	0.00127912
ENSMUSG00000063801	Ap3s2	-0.366	0.00165	0.00796594
ENSMUSG00000028101	Pias3	-0.366	0.00419	0.0172031
ENSMUSG00000028626	Col9a2	-0.366	0.01326	0.0431409
ENSMUSG00000042305	Tmem183a	-0.365	0	7.68242e-07
ENSMUSG00000029577	Ube3b	-0.365	5e-05	0.000380126
ENSMUSG00000035575	Utp6	-0.365	0.00061	0.00337859
ENSMUSG00000031540	Kat6a	-0.365	0.00282	0.0123972
ENSMUSG00000036613	Eipr1	-0.365	0.00288	0.0126598
ENSMUSG00000038708	Golga4	-0.364	0	5.87075e-07
ENSMUSG00000037486	Asxl2	-0.364	0.00015	0.00102439
ENSMUSG00000026960	Arl6ip6	-0.364	0.00017	0.00112439
ENSMUSG00000051853	Arf3	-0.364	0.0052	0.0204577
ENSMUSG00000022708	Zbtb20	-0.364	0.01145	0.0385194
ENSMUSG00000015749	Anp32e	-0.363	1e-05	0.000106409
ENSMUSG00000024038	Ndufv3	-0.363	7e-05	0.000521115
ENSMUSG00000027806	Tsc22d2	-0.363	0.0022	0.0101008
ENSMUSG00000023883	Phf10	-0.363	0.00251	0.0112763
ENSMUSG00000019873	Reep3	-0.363	0.007	0.0258749
ENSMUSG00000042390	Gatad2b	-0.362	0	1.40907e-06
ENSMUSG00000079259	Trim71	-0.362	1e-05	6.13319e-05
ENSMUSG00000030541	Idh2	-0.362	6e-05	0.000452526
ENSMUSG00000071711	Mpst	-0.362	0.00291	0.0127578
ENSMUSG00000022008	Gpalpp1	-0.362	0.00698	0.0258429
ENSMUSG00000031446	Cul4a	-0.362	0.01293	0.0423193
ENSMUSG00000031333	Abcb7	-0.362	0.0158	0.0496492
ENSMUSG00000004951	Hspb1	-0.361	3e-05	0.000228981
ENSMUSG00000032590	Apeh	-0.361	0.00558	0.0216056
ENSMUSG00000021957	Tkt	-0.36	0	6.10801e-07
ENSMUSG00000025747	Tyms	-0.36	0.00016	0.00105386
ENSMUSG00000019470	Xab2	-0.36	0.0109	0.0370259
ENSMUSG00000004099	Dnmt1	-0.359	7e-05	0.000550785
ENSMUSG00000027852	Nras	-0.359	8e-05	0.000601257
ENSMUSG00000030824	Nucb1	-0.359	0.00012	0.000849737
ENSMUSG00000055024	Ep300	-0.359	0.00025	0.00160445
ENSMUSG00000015804	Med28	-0.359	0.00085	0.00450439
ENSMUSG00000022314	Rad21	-0.358	0	1.31696e-07
ENSMUSG00000035152	Ap2b1	-0.358	0	6.23554e-06
ENSMUSG00000043535	Setx	-0.358	3e-05	0.000255221
ENSMUSG00000039585	Myo9a	-0.358	0.00013	0.000887019
ENSMUSG00000074212	Dnajb14	-0.358	0.00611	0.0231795
ENSMUSG00000058006	Mdn1	-0.357	0.00048	0.00276449
ENSMUSG00000042328	Hps4	-0.357	0.00719	0.0264571
ENSMUSG00000005354	Txn2	-0.356	5e-05	0.000382063
ENSMUSG00000021910	Nisch	-0.354	0	4.17242e-06
ENSMUSG00000069495	Epc2	-0.354	9e-05	0.000670527
ENSMUSG00000030802	Bckdk	-0.354	0.00915	0.0320627
ENSMUSG00000068882	Ssb	-0.353	0	6.87402e-08
ENSMUSG00000053931	Cnn3	-0.353	0	7.68708e-07
ENSMUSG00000033943	Mga	-0.353	0	1.1863e-05
ENSMUSG00000030796	Tead2	-0.353	1e-05	5.66639e-05
ENSMUSG00000002748	Baz1b	-0.352	0	4.63106e-08
ENSMUSG00000033970	Rfc3	-0.352	0.00194	0.00911075
ENSMUSG00000039748	Exo1	-0.352	0.00301	0.0131046
ENSMUSG00000068290	Ddrgk1	-0.352	0.0084	0.0299376
ENSMUSG00000034807	Colgalt1	-0.351	0	3.21635e-07
ENSMUSG00000033228	Scaf11	-0.351	0	1.20869e-05
ENSMUSG00000020109	Dnajb12	-0.351	0.00704	0.0259937
ENSMUSG00000030689	Ino80e	-0.35	7e-05	0.000497048
ENSMUSG00000025646	Atrip	-0.35	0.00501	0.0199062
ENSMUSG00000044224	Dnajc21	-0.349	0	2.62935e-07
ENSMUSG00000037958	Nsrp1	-0.349	2e-05	0.000140598
ENSMUSG00000003308	Keap1	-0.349	0.00027	0.00168092
ENSMUSG00000032123	Dpagt1	-0.349	0.00526	0.0206472
ENSMUSG00000021124	Vti1b	-0.348	0.0007	0.00381917
ENSMUSG00000037514	Pank2	-0.348	0.00458	0.0185665
ENSMUSG00000040225	Prrc2c	-0.347	1e-05	8.22861e-05
ENSMUSG00000027323	Rad51	-0.347	0.0003	0.00185368
ENSMUSG00000040242	Fgfr1op2	-0.347	0.00176	0.00842613
ENSMUSG00000040462	Os9	-0.347	0.00329	0.0141037
ENSMUSG00000023971	Rrp36	-0.347	0.00362	0.0152807
ENSMUSG00000039298	Cdk5rap2	-0.346	0.00028	0.00176779
ENSMUSG00000059288	Cdyl	-0.346	0.00029	0.00180498
ENSMUSG00000064264	Zfp428	-0.346	0.00537	0.0209623
ENSMUSG00000022555	Dgat1	-0.346	0.01397	0.0449954
ENSMUSG00000024042	Sik1	-0.345	0.00031	0.00191885
ENSMUSG00000037795	N4bp2	-0.345	0.00046	0.0026818
ENSMUSG00000001285	Myg1	-0.345	0.00079	0.00421503
ENSMUSG00000021585	Cast	-0.345	0.00094	0.00488075
ENSMUSG00000021670	Hmgcr	-0.344	6e-05	0.000474017
ENSMUSG00000053483	Usp21	-0.344	0.00295	0.0128788
ENSMUSG00000021000	Mia2	-0.344	0.00736	0.0269594
ENSMUSG00000035439	Haus8	-0.343	0.00023	0.00148877
ENSMUSG00000029413	Naaa	-0.343	0.00453	0.0184219
ENSMUSG00000027427	Polr3f	-0.343	0.01388	0.0447794
ENSMUSG00000032393	Dpp8	-0.343	0.0149	0.0474308
ENSMUSG00000032288	Imp3	-0.342	0.00032	0.00197134
ENSMUSG00000037993	Dhx38	-0.342	0.0006	0.00331034
ENSMUSG00000041632	Mrps27	-0.342	0.01514	0.0480424
ENSMUSG00000039130	Zc3hc1	-0.341	0	8.42699e-06
ENSMUSG00000040586	Ofd1	-0.341	8e-05	0.000567705
ENSMUSG00000023951	Vegfa	-0.341	0.00055	0.00311369
ENSMUSG00000049421	Zfp260	-0.341	0.004	0.0165771
ENSMUSG00000020549	Elac2	-0.341	0.01554	0.0490154
ENSMUSG00000030738	Eif3c	-0.34	0	1.63153e-10
ENSMUSG00000032178	Ilf3	-0.34	0	1.76831e-06
ENSMUSG00000020743	Mif4gd	-0.34	0.00496	0.0197048
ENSMUSG00000031349	Nsdhl	-0.34	0.00905	0.0317698
ENSMUSG00000024346	Pfdn1	-0.339	0	3.5642e-08
ENSMUSG00000025782	Taf3	-0.339	1e-05	6.61688e-05
ENSMUSG00000026478	Lamc1	-0.339	0.00013	0.000936123
ENSMUSG00000000902	Smarcb1	-0.339	0.00163	0.00790211
ENSMUSG00000039055	Eme1	-0.339	0.00284	0.0124879
ENSMUSG00000043962	Thrap3	-0.338	0	1.34049e-05
ENSMUSG00000060038	Dhps	-0.338	0.00178	0.00848081
ENSMUSG00000042203	Tbc1d22b	-0.338	0.00661	0.0247293
ENSMUSG00000030079	Ruvbl1	-0.338	0.01392	0.0448668
ENSMUSG00000008958	Vps72	-0.337	0.00173	0.00826429
ENSMUSG00000020456	Ogdh	-0.337	0.00202	0.00942135
ENSMUSG00000021022	Ppp2r3c	-0.337	0.00234	0.0106165
ENSMUSG00000068115	Ninl	-0.337	0.00309	0.0133879
ENSMUSG00000022995	Enah	-0.336	0	2.65774e-08
ENSMUSG00000025326	Ube3a	-0.336	0	2.6237e-06
ENSMUSG00000005397	Nid1	-0.336	0	2.85484e-05
ENSMUSG00000033047	Eif3l	-0.336	0.00015	0.00101969
ENSMUSG00000034520	Gjc1	-0.336	0.00042	0.00247208
ENSMUSG00000022020	Naa16	-0.336	0.00099	0.005109
ENSMUSG00000040524	Zfp609	-0.336	0.00754	0.0274428
ENSMUSG00000053411	Cbx7	-0.336	0.0155	0.048936
ENSMUSG00000018604	Tbx3	-0.335	0	1.82921e-10
ENSMUSG00000061024	Rrs1	-0.335	6e-05	0.000482266
ENSMUSG00000033900	Map9	-0.335	0.00931	0.032508
ENSMUSG00000046756	Mrps7	-0.335	0.00984	0.033976
ENSMUSG00000007029	Vars	-0.334	0.00022	0.00140807
ENSMUSG00000033075	Senp1	-0.334	0.00089	0.00468001
ENSMUSG00000024742	Fen1	-0.334	0.00382	0.0159824
ENSMUSG00000024474	Ik	-0.333	6e-05	0.000470983
ENSMUSG00000041355	Ssr2	-0.332	1e-05	9.40104e-05
ENSMUSG00000034820	Cpsf7	-0.332	0.00166	0.00798999
ENSMUSG00000018931	Natd1	-0.332	0.00328	0.0140788
ENSMUSG00000026790	Odf2	-0.331	1e-05	0.000129865
ENSMUSG00000038515	Grtp1	-0.331	2e-05	0.000146906
ENSMUSG00000066036	Ubr4	-0.331	6e-05	0.000428435
ENSMUSG00000002307	Daxx	-0.331	0.00023	0.0014723
ENSMUSG00000024422	Dhx16	-0.331	0.00043	0.00251697
ENSMUSG00000022516	Nudt16l1	-0.331	0.0015	0.0073621
ENSMUSG00000116564	Riok2	-0.331	0.00641	0.0241237
ENSMUSG00000009470	Tnpo1	-0.33	0	3.45903e-06
ENSMUSG00000031207	Msn	-0.33	8e-05	0.000622516
ENSMUSG00000010406	Mrpl52	-0.33	0.0002	0.00133968
ENSMUSG00000030516	Tjp1	-0.33	0.00685	0.0254446
ENSMUSG00000029462	Vps29	-0.33	0.00778	0.0281669
ENSMUSG00000046722	Cdc42se1	-0.33	0.01154	0.0386738
ENSMUSG00000036309	Skp1a	-0.329	0.00011	0.000766671
ENSMUSG00000024197	Plin3	-0.329	0.0002	0.00134449
ENSMUSG00000070327	Rnf213	-0.329	0.00146	0.00718999
ENSMUSG00000021709	Erbin	-0.329	0.0082	0.0293958
ENSMUSG00000039016	Timm8b	-0.329	0.01011	0.0346784
ENSMUSG00000006998	Psmd2	-0.328	1e-05	0.000108125
ENSMUSG00000021500	Ddx46	-0.328	4e-05	0.0003072
ENSMUSG00000033352	Map2k4	-0.328	0.00631	0.0238175
ENSMUSG00000079036	Alkbh1	-0.328	0.00807	0.0290742
ENSMUSG00000020783	Ncbp3	-0.327	0.0001	0.000705979
ENSMUSG00000040029	Ipo8	-0.327	0.00589	0.0225434
ENSMUSG00000020211	Sf3a2	-0.327	0.00849	0.0301952
ENSMUSG00000032712	2810474O19Rik	-0.326	0	6.88891e-07
ENSMUSG00000037519	Ppfia1	-0.326	0.00034	0.00207868
ENSMUSG00000107283	Mpv17	-0.326	0.00122	0.00613896
ENSMUSG00000020407	Upp1	-0.326	0.00695	0.0257546
ENSMUSG00000025538	Sumf2	-0.326	0.01215	0.0402652
ENSMUSG00000079477	Rab7	-0.325	0.00029	0.00181714
ENSMUSG00000029028	Lrrc47	-0.325	0.00117	0.00592822
ENSMUSG00000002395	Use1	-0.325	0.00253	0.0113169
ENSMUSG00000020458	Rtn4	-0.324	0	5.94228e-09
ENSMUSG00000038679	Trps1	-0.324	2e-05	0.000198619
ENSMUSG00000038733	Wdr26	-0.324	5e-05	0.00041559
ENSMUSG00000035027	Map2k2	-0.324	0.00017	0.00113475
ENSMUSG00000022678	Nde1	-0.324	0.00106	0.00544741
ENSMUSG00000020070	Rufy2	-0.322	6e-05	0.000471954
ENSMUSG00000028382	Ptbp3	-0.322	0.00039	0.00232521
ENSMUSG00000029145	Eif2b4	-0.322	0.00112	0.00570565
ENSMUSG00000034480	Diaph2	-0.322	0.0033	0.0141447
ENSMUSG00000025464	Paox	-0.322	0.00915	0.0320769
ENSMUSG00000040785	Ttc3	-0.321	0	3.91036e-06
ENSMUSG00000032423	Syncrip	-0.321	0	5.6618e-06
ENSMUSG00000085208	Brip1os	-0.321	0.00543	0.0211093
ENSMUSG00000001383	Zmat2	-0.32	0	9.13312e-08
ENSMUSG00000071659	Hnrnpul2	-0.32	1e-05	0.000110785
ENSMUSG00000027547	Sall4	-0.32	0.00021	0.00137459
ENSMUSG00000021486	Prelid1	-0.32	0.00403	0.0166723
ENSMUSG00000016933	Plcg1	-0.319	0.00048	0.00275227
ENSMUSG00000023170	Gps2	-0.319	0.00474	0.0190576
ENSMUSG00000031996	Aplp2	-0.318	0	8.51445e-06
ENSMUSG00000040865	Ino80d	-0.318	0	1.13812e-05
ENSMUSG00000002129	Sf3a1	-0.318	2e-05	0.000204801
ENSMUSG00000036782	Klhl13	-0.318	0.0065	0.0244053
ENSMUSG00000013465	Nelfb	-0.318	0.01376	0.0444738
ENSMUSG00000028522	Mier1	-0.317	0	2.74969e-05
ENSMUSG00000038633	Degs1	-0.317	1e-05	0.000100599
ENSMUSG00000042380	Smim12	-0.317	0.00029	0.00182524
ENSMUSG00000025404	R3hdm2	-0.317	0.00198	0.00925927
ENSMUSG00000028902	Sf3a3	-0.317	0.00199	0.00928866
ENSMUSG00000034902	Pip5k1c	-0.317	0.01059	0.0361137
ENSMUSG00000041235	Chd7	-0.316	2e-05	0.000208141
ENSMUSG00000025898	Cwf19l2	-0.316	0.00016	0.00105386
ENSMUSG00000029545	Acads	-0.316	0.00062	0.00341652
ENSMUSG00000032264	Zw10	-0.316	0.00099	0.00512871
ENSMUSG00000025155	Dus1l	-0.316	0.01064	0.0362629
ENSMUSG00000018567	Gabarap	-0.315	0.00056	0.00312053
ENSMUSG00000038502	Ptov1	-0.315	0.00329	0.0141162
ENSMUSG00000078952	Lncenc1	-0.315	0.00389	0.0162112
ENSMUSG00000039943	Plcb4	-0.315	0.00549	0.0213244
ENSMUSG00000071644	Eef1g	-0.314	0	4.8517e-11
ENSMUSG00000037706	Cd81	-0.314	2e-05	0.000147755
ENSMUSG00000005973	Rcn1	-0.314	5e-05	0.000375903
ENSMUSG00000068823	Csde1	-0.313	0	3.91704e-11
ENSMUSG00000033845	Mrpl15	-0.313	0	6.38745e-06
ENSMUSG00000025868	Higd2a	-0.313	0.0003	0.00186224
ENSMUSG00000024045	Akap8	-0.313	0.00052	0.00292727
ENSMUSG00000029247	Paics	-0.313	0.00159	0.00774969
ENSMUSG00000029781	Fkbp9	-0.313	0.00294	0.0128544
ENSMUSG00000029571	Tmem106b	-0.313	0.00719	0.0264601
ENSMUSG00000021474	Sfxn1	-0.312	0	1.74466e-06
ENSMUSG00000056608	Chd9	-0.312	0.0001	0.000701646
ENSMUSG00000029198	Grpel1	-0.312	0.00028	0.00173708
ENSMUSG00000004100	Ppan	-0.312	0.00033	0.00199388
ENSMUSG00000025049	Taf5	-0.312	0.00083	0.00441875
ENSMUSG00000051978	Erich1	-0.312	0.00307	0.0133062
ENSMUSG00000052533	Nup188	-0.312	0.00457	0.018518
[truncated: 3,052 more rows]

## Sheet: GO_UP2_638
ID	Description	GeneRatio	BgRatio	pvalue	p.adjust (FDR)	qvalue	geneID	Count
GO:0022412	cellular process involved in reproduction in multicellular organism	31/499	436/23210	7.04509e-09	2.77365e-05	2.38124e-05	74691/100121/104271/13164/71981/12387/231633/574428/74469/57746/227631/83456/13363/71854/75533/320558/12310/240697/83561/70691/20957/70956/74090/22441/66712/67652/74369/74068/12164/71836/75514	31
GO:0034587	piRNA metabolic process	7/499	18/23210	5.27741e-08	0.000103886	8.91882e-05	74691/71981/57746/83456/83561/66715/74068	7
GO:0007140	male meiotic nuclear division	10/499	51/23210	1.11824e-07	0.00014675	0.000125988	74691/104271/71981/83456/71854/320558/70956/74369/74068/71836	10
GO:0140013	meiotic nuclear division	17/499	179/23210	3.5444e-07	0.000279086	0.000239602	74691/104271/13164/71981/75459/57746/83456/12877/71854/320558/240697/20957/70956/22418/74369/74068/71836	17
GO:1903046	meiotic cell cycle process	18/499	198/23210	3.09965e-07	0.000279086	0.000239602	74691/104271/13164/71981/75459/57746/83456/12877/71854/320558/240697/20957/18426/70956/22418/74369/74068/71836	18
GO:0051321	meiotic cell cycle	22/499	314/23210	1.4116e-06	0.000926248	0.000795204	74691/104271/13164/71981/75459/57746/83456/12877/71854/320558/240697/83561/70691/20957/18426/70956/22441/22418/74369/74068/71836/75514	22
GO:0043046	DNA methylation involved in gamete generation	6/499	19/23210	2.0496e-06	0.00115275	0.000989665	74691/71981/57746/83456/83561/74068	6
GO:0071695	anatomical structure maturation	16/499	190/23210	3.8206e-06	0.00188021	0.0016142	54352/76566/18591/13164/18189/17390/12387/18504/14025/15375/19713/121021/319504/22418/14419/21349	16
GO:0001655	urogenital system development	22/499	346/23210	6.79938e-06	0.00267692	0.00229819	21687/18591/19773/15431/17390/106389/17395/14013/12387/14734/18504/11835/15375/12733/19713/18426/20681/18121/11504/12161/22418/11847	22
GO:0048592	eye morphogenesis	15/499	176/23210	6.60288e-06	0.00267692	0.00229819	54352/270190/18591/100121/12954/50769/12387/12790/18504/107585/19881/20681/18212/330222/21838	15
GO:0048593	camera-type eye morphogenesis	13/499	137/23210	8.49695e-06	0.00304114	0.00261088	54352/270190/100121/12954/50769/12387/12790/18504/107585/19881/20681/330222/21838	13
GO:0007281	germ cell development	21/499	339/23210	1.6239e-05	0.00459931	0.00394861	100121/13164/12387/574428/74469/57746/227631/13363/75533/12310/240697/83561/70691/20957/74090/22441/67652/74369/74068/12164/75514	21
GO:0030850	prostate gland development	8/499	53/23210	1.63552e-05	0.00459931	0.00394861	19773/17390/106389/12387/11835/15375/18121/22418	8
GO:0048608	reproductive structure development	25/499	449/23210	1.62898e-05	0.00459931	0.00394861	22113/18591/104271/19773/15405/17390/106389/12387/227631/13363/12591/11835/15375/16876/320558/11535/70956/20708/20681/18121/11504/12161/22418/13984/16401	25
GO:0061458	reproductive system development	25/499	453/23210	1.88975e-05	0.00495997	0.00425824	22113/18591/104271/19773/15405/17390/106389/12387/227631/13363/12591/11835/15375/16876/320558/11535/70956/20708/20681/18121/11504/12161/22418/13984/16401	25
GO:0048568	embryonic organ development	26/499	493/23210	2.80901e-05	0.00650533	0.00558497	22113/60613/13799/18591/18091/15431/12954/15284/50769/12387/110805/18504/12591/11535/14051/15407/18507/15416/18121/15111/22418/216285/13984/21349/12627/16401	26
GO:0060485	mesenchyme development	18/499	272/23210	2.73012e-05	0.00650533	0.00558497	76566/18091/20356/12387/18504/18505/246154/15375/19713/18503/20681/52662/93735/18121/15111/22418/216285/16401	18
GO:0090596	sensory organ morphogenesis	19/499	301/23210	3.15578e-05	0.00690238	0.00592584	54352/270190/60613/18591/100121/12954/50769/12387/12790/18504/107585/19881/14051/20681/18121/18212/22418/330222/21838	19
GO:0003002	regionalization	21/499	373/23210	6.54597e-05	0.0124547	0.0106926	18091/15405/15431/12387/18096/14734/240888/18504/18505/12591/11835/15375/17293/15407/18503/15416/18121/22418/216285/320145/12627	21
GO:0060042	retina morphogenesis in camera-type eye	8/499	64/23210	6.64332e-05	0.0124547	0.0106926	54352/50769/12790/107585/19881/20681/330222/21838	8
GO:2000243	positive regulation of reproductive process	9/499	81/23210	6.04023e-05	0.0124547	0.0106926	13164/12387/18429/57746/11835/218454/18426/22418/665270	9
GO:0003407	neural retina development	8/499	65/23210	7.435e-05	0.0127268	0.0109262	54352/50769/12790/107585/19881/20681/330222/21838	8
GO:0048762	mesenchymal cell differentiation	15/499	216/23210	7.3235e-05	0.0127268	0.0109262	76566/20356/12387/18504/18505/246154/15375/19713/20681/52662/93735/18121/15111/22418/216285	15
GO:0007130	synaptonemal complex assembly	5/499	22/23210	8.75931e-05	0.0137942	0.0118426	104271/75459/12877/240697/20957	5
GO:0007389	pattern specification process	24/499	468/23210	8.75455e-05	0.0137942	0.0118426	18091/15405/15431/12387/22771/18096/14734/240888/18504/18505/12591/11835/15375/17293/15407/18503/15416/18121/15111/22418/216285/320145/20465/12627	24
GO:0048469	cell maturation	14/499	198/23210	0.000104396	0.0158079	0.0135715	54352/18591/13164/18189/12387/14025/15375/12310/19713/121021/20681/319504/14419/21349	14
GO:0030539	male genitalia development	5/499	23/23210	0.000109956	0.0160332	0.0137648	104271/12387/11835/320558/12161	5
GO:0046661	male sex differentiation	12/499	152/23210	0.000114481	0.0160968	0.0138195	104271/15405/12387/13363/11835/16876/218454/320558/70956/20681/12161/22418	12
GO:0090193	positive regulation of glomerulus development	4/499	13/23210	0.00012936	0.0175617	0.0150771	18591/18504/19713/18121	4
GO:0001654	eye development	21/499	397/23210	0.000156422	0.0198656	0.0170551	54352/270190/18591/100121/12954/14616/50769/12387/12790/18504/107585/19881/12292/20681/80837/18212/12161/77706/330222/21838/12970	21
GO:0048645	animal organ formation	8/499	72/23210	0.000154644	0.0198656	0.0170551	15431/12387/18504/18505/11835/18121/15111/22418	8
GO:0001754	eye photoreceptor cell differentiation	7/499	57/23210	0.000212514	0.0204924	0.0175931	18591/12790/107585/19881/20681/18212/21838	7
GO:0009566	fertilization	13/499	185/23210	0.000194285	0.0204924	0.0175931	74691/104271/15405/15431/15511/71981/11835/218454/320558/56746/74927/66712/665270	13
GO:0021700	developmental maturation	18/499	317/23210	0.000192772	0.0204924	0.0175931	54352/76566/18591/13164/18189/17390/12387/18504/14025/15375/12310/19713/121021/20681/319504/22418/14419/21349	18
GO:0042551	neuron maturation	7/499	57/23210	0.000212514	0.0204924	0.0175931	54352/18591/18189/14025/19713/121021/319504	7
GO:0043010	camera-type eye development	19/499	348/23210	0.000213408	0.0204924	0.0175931	54352/270190/18591/100121/12954/14616/50769/12387/12790/18504/107585/19881/12292/20681/80837/18212/330222/21838/12970	19
GO:0048562	embryonic organ morphogenesis	18/499	318/23210	0.000200368	0.0204924	0.0175931	60613/18091/15431/12954/15284/50769/12387/110805/18504/14051/15407/18507/15416/18121/15111/22418/216285/12627	18
GO:0048880	sensory system development	21/499	403/23210	0.000191978	0.0204924	0.0175931	54352/270190/18591/100121/12954/14616/50769/12387/12790/18504/107585/19881/12292/20681/80837/18212/12161/77706/330222/21838/12970	21
GO:0070193	synaptonemal complex organization	5/499	25/23210	0.000167564	0.0204924	0.0175931	104271/75459/12877/240697/20957	5
GO:0071542	dopaminergic neuron differentiation	6/499	40/23210	0.00019776	0.0204924	0.0175931	13799/12387/18504/18507/110648/22418	6
GO:0150063	visual system development	21/499	400/23210	0.000173398	0.0204924	0.0175931	54352/270190/18591/100121/12954/14616/50769/12387/12790/18504/107585/19881/12292/20681/80837/18212/12161/77706/330222/21838/12970	21
GO:0000280	nuclear division	21/499	409/23210	0.000234471	0.0205853	0.0176729	74691/18591/104271/13164/15511/71981/75459/57746/193740/83456/12877/71854/320558/240697/20957/70956/22418/74369/74068/71836/241764	21
GO:0001763	morphogenesis of a branching structure	15/499	240/23210	0.000234373	0.0205853	0.0176729	21687/18591/15431/20356/12387/14734/18504/14025/207920/11835/15375/11535/20681/18121/22418	15
GO:0060041	retina development in camera-type eye	12/499	163/23210	0.000220891	0.0205853	0.0176729	54352/18591/50769/12790/18504/107585/19881/20681/80837/18212/330222/21838	12
GO:0060219	camera-type eye photoreceptor cell differentiation	5/499	27/23210	0.000245748	0.0205853	0.0176729	12790/107585/19881/20681/21838	5
GO:0060343	trabecula formation	5/499	27/23210	0.000245748	0.0205853	0.0176729	21687/18091/17390/14200/11504	5
GO:0060347	heart trabecula formation	4/499	15/23210	0.000238658	0.0205853	0.0176729	21687/18091/14200/11504	4
GO:0002683	negative regulation of immune system process	23/499	473/23210	0.000263783	0.0216357	0.0185747	15405/56492/15001/15284/21355/12387/68027/225471/269023/434341/21946/14776/15416/257632/50931/11687/14419/171285/21838/21349/243958/20128/11847	23
GO:0090183	regulation of kidney development	7/499	60/23210	0.000293719	0.0235994	0.0202606	18591/17395/12387/18504/19713/20681/18121	7
GO:0016045	detection of bacterium	4/499	16/23210	0.000312822	0.0241096	0.0206987	21946/17952/17951/257632	4
GO:0072001	renal system development	17/499	302/23210	0.000318441	0.0241096	0.0206987	21687/18591/15431/17395/14013/12387/14734/18504/12733/19713/18426/20681/18121/11504/12161/22418/11847	17
GO:0098543	detection of other organism	4/499	16/23210	0.000312822	0.0241096	0.0206987	21946/17952/17951/257632	4
GO:0061138	morphogenesis of a branching epithelium	14/499	221/23210	0.000327017	0.0242918	0.020855	21687/18591/15431/20356/12387/14734/18504/207920/11835/15375/11535/20681/18121/22418	14
GO:0002821	positive regulation of adaptive immune response	11/499	147/23210	0.000347901	0.0253645	0.021776	21939/15284/15039/21355/110557/15013/257632/72049/50931/18761/78473	11
GO:0090192	regulation of glomerulus development	4/499	17/23210	0.000402154	0.0287869	0.0247142	18591/18504/19713/18121	4
GO:0009952	anterior/posterior pattern specification	14/499	231/23210	0.000509931	0.0346138	0.0297167	15405/15431/12387/14734/18505/12591/17293/15407/18503/15416/18121/22418/216285/12627	14
GO:0060572	morphogenesis of an epithelial bud	4/499	18/23210	0.000508312	0.0346138	0.0297167	12387/11835/18121/22418	4
GO:0097091	synaptic vesicle clustering	4/499	18/23210	0.000508312	0.0346138	0.0297167	18189/12387/20965/219228	4
GO:0002819	regulation of adaptive immune response	13/499	205/23210	0.000523389	0.0347308	0.0298172	21939/15284/15039/21355/110557/15013/257632/72049/50931/11687/171285/18761/78473	13
GO:0007548	sex differentiation	16/499	288/23210	0.00054592	0.0347308	0.0298172	104271/15405/17390/12387/227631/13363/11835/16876/218454/320558/70956/20708/20681/11504/12161/22418	16
GO:0044848	biological phase	6/499	48/23210	0.000546942	0.0347308	0.0298172	12387/57746/320558/22418/14419/74369	6
GO:0048483	autonomic nervous system development	6/499	48/23210	0.000546942	0.0347308	0.0298172	15284/12387/19713/15407/20681/15111	6
GO:0040036	regulation of fibroblast growth factor receptor signaling pathway	5/499	32/23210	0.000561134	0.0350664	0.0301053	18591/18189/12387/18121/22418	5
GO:0006813	potassium ion transport	14/499	234/23210	0.000579438	0.0352138	0.0302318	60613/58802/11944/20497/16502/74513/433809/16538/14419/18387/19091/72413/17178/192113	14
GO:0060688	regulation of morphogenesis of a branching structure	7/499	67/23210	0.000581381	0.0352138	0.0302318	12387/18504/14025/11835/20681/18121/22418	7
GO:0060562	epithelial tube morphogenesis	19/499	380/23210	0.000632086	0.0371949	0.0319326	21687/18091/15431/20356/12387/14734/18504/18505/207920/11835/15375/19713/11535/20681/18121/15111/22418/216285/12627	19
GO:0072189	ureter development	4/499	19/23210	0.000632984	0.0371949	0.0319326	14013/18504/19713/20681	4
GO:0007127	meiosis I	9/499	111/23210	0.000663994	0.0373449	0.0320614	74691/104271/75459/57746/83456/12877/240697/20957/74369	9
GO:0048754	branching morphogenesis of an epithelial tube	12/499	184/23210	0.000662801	0.0373449	0.0320614	21687/15431/20356/12387/14734/18504/207920/11835/15375/20681/18121/22418	12
GO:0060740	prostate gland epithelium morphogenesis	5/499	33/23210	0.000649764	0.0373449	0.0320614	17390/11835/15375/18121/22418	5
GO:1905330	regulation of morphogenesis of an epithelium	9/499	112/23210	0.000708556	0.0392899	0.0337313	93960/230959/12387/14734/18504/11835/20681/18121/22418	9
GO:0060512	prostate gland morphogenesis	5/499	34/23210	0.000748469	0.0409267	0.0351365	17390/11835/15375/18121/22418	5
GO:0048806	genitalia development	6/499	51/23210	0.000760313	0.0410048	0.0352035	104271/12387/11835/320558/12161/22418	6
GO:0072079	nephron tubule formation	4/499	20/23210	0.000777871	0.0413848	0.0355298	12387/18504/20681/18121	4
GO:0050808	synapse organization	21/499	451/23210	0.000839152	0.0440499	0.0378178	270190/18591/18189/56013/239027/12387/18429/55983/11519/12292/219228/14394/319504/110648/26570/18212/233071/22418/330222/64085/53972	21
GO:1904707	positive regulation of vascular smooth muscle cell proliferation	5/499	35/23210	0.000857951	0.0444441	0.0381562	18591/17390/17395/11504/15551	5
GO:0002824	positive regulation of adaptive immune response based on somatic recombination of immune receptors built from immunoglobulin superfamily domains	10/499	140/23210	0.000917043	0.0454373	0.0390089	21939/15284/15039/21355/110557/15013/257632/72049/50931/18761	10
GO:0061383	trabecula morphogenesis	6/499	53/23210	0.000934828	0.0454373	0.0390089	21687/18091/17390/14200/18121/11504	6
GO:0061982	meiosis I cell cycle process	9/499	116/23210	0.00091188	0.0454373	0.0390089	74691/104271/75459/57746/83456/12877/240697/20957/74369	9
GO:1904705	regulation of vascular smooth muscle cell proliferation	6/499	53/23210	0.000934828	0.0454373	0.0390089	18591/17390/17395/11504/19091/15551	6
GO:1990874	vascular smooth muscle cell proliferation	6/499	53/23210	0.000934828	0.0454373	0.0390089	18591/17390/17395/11504/19091/15551	6
GO:0048285	organelle fission	21/499	456/23210	0.000963768	0.0462726	0.039726	74691/18591/104271/13164/15511/71981/75459/57746/193740/83456/12877/71854/320558/240697/20957/70956/22418/74369/74068/71836/241764	21
GO:0061384	heart trabecula morphogenesis	5/499	36/23210	0.000978924	0.046434	0.0398646	21687/18091/14200/18121/11504	5
GO:0030326	embryonic limb morphogenesis	10/499	143/23210	0.0010786	0.0493772	0.0423914	15405/15431/14013/12387/14734/18121/15111/22418/216285/320145	10
GO:0035113	embryonic appendage morphogenesis	10/499	143/23210	0.0010786	0.0493772	0.0423914	15405/15431/14013/12387/14734/18121/15111/22418/216285/320145	10
GO:0060513	prostatic bud formation	3/499	10/23210	0.00105908	0.0493772	0.0423914	11835/18121/22418	3
GO:0072215	regulation of metanephros development	4/499	22/23210	0.00113515	0.0507852	0.0436002	18591/12387/18504/19713	4
GO:0098581	detection of external biotic stimulus	4/499	22/23210	0.00113515	0.0507852	0.0436002	21946/17952/17951/257632	4
GO:0010595	positive regulation of endothelial cell migration	8/499	97/23210	0.00117141	0.0518186	0.0444874	21687/18591/21939/23871/20356/80837/320924/22418	8
GO:0001822	kidney development	15/499	281/23210	0.00120243	0.0525996	0.0451579	21687/18591/15431/17395/12387/14734/18504/12733/19713/18426/20681/18121/11504/12161/11847	15
GO:0072210	metanephric nephron development	5/499	38/23210	0.00125827	0.0544376	0.0467359	18591/12387/18504/19713/20681	5
GO:2000241	regulation of reproductive process	11/499	172/23210	0.00128594	0.0550299	0.0472443	22113/13164/106389/12387/18429/57746/11835/218454/18426/22418/665270	11
GO:0051606	detection of stimulus	13/499	228/23210	0.00139327	0.0589816	0.050637	270190/667742/58802/20356/50769/30044/14913/12310/21946/17952/17951/257632/72413	13
GO:0010092	specification of animal organ identity	5/499	39/23210	0.00141814	0.0593894	0.0509871	15431/12387/18504/18505/11835	5
GO:0060768	regulation of epithelial cell proliferation involved in prostate gland development	3/499	11/23210	0.00143307	0.0593894	0.0509871	106389/12387/11835	3
GO:0043902	positive regulation of multi-organism process	11/499	175/23210	0.0014774	0.0605886	0.0520167	18429/11835/218454/21946/50528/257632/12161/171285/20128/234311/665270	11
GO:0007631	feeding behavior	9/499	125/23210	0.0015446	0.0626915	0.053822	50769/18429/12310/18212/15111/14419/18387/217212/15551	9
GO:0110111	negative regulation of animal organ morphogenesis	5/499	40/23210	0.00159248	0.0627515	0.0538735	12387/18504/107585/18121/22418	5
GO:1900120	regulation of receptor binding	4/499	24/23210	0.00159389	0.0627515	0.0538735	22113/17395/18121/227120	4
GO:1905332	positive regulation of morphogenesis of an epithelium	5/499	40/23210	0.00159248	0.0627515	0.0538735	12387/18504/11835/20681/18121	5
GO:0001755	neural crest cell migration	6/499	59/23210	0.00164666	0.0635577	0.0545657	20356/18505/19713/20681/15111/216285	6
GO:1901016	regulation of potassium ion transmembrane transporter activity	6/499	59/23210	0.00164666	0.0635577	0.0545657	16502/74513/433809/16538/14419/19091	6
GO:0034765	regulation of ion transmembrane transport	21/499	478/23210	0.00171955	0.0650947	0.0558852	60613/18189/11944/17395/18301/140723/12733/56746/16502/74513/433809/12292/19418/16538/15561/14419/21838/18387/19091/12294/17178	21
GO:0048705	skeletal system morphogenesis	14/499	262/23210	0.00171316	0.0650947	0.0558852	76566/15431/17390/12387/231633/17183/15407/18507/18503/15416/18121/240675/12161/216285	14
GO:0001657	ureteric bud development	8/499	104/23210	0.00183334	0.0660991	0.0567475	15431/12387/14734/18504/19713/20681/18121/11847	8
GO:0007416	synapse assembly	11/499	180/23210	0.00184801	0.0660991	0.0567475	270190/18591/18189/18429/11519/219228/14394/18212/22418/330222/64085	11
GO:0009595	detection of biotic stimulus	4/499	25/23210	0.00186557	0.0660991	0.0567475	21946/17952/17951/257632	4
GO:0046530	photoreceptor cell differentiation	7/499	81/23210	0.00179788	0.0660991	0.0567475	18591/12790/107585/19881/20681/18212/21838	7
GO:0051092	positive regulation of NF-kappaB transcription factor activity	9/499	128/23210	0.00182038	0.0660991	0.0567475	21939/18755/22033/142980/11835/11501/257632/22418/18761	9
GO:0060767	epithelial cell proliferation involved in prostate gland development	3/499	12/23210	0.00188039	0.0660991	0.0567475	106389/12387/11835	3
GO:0072163	mesonephric epithelium development	8/499	104/23210	0.00183334	0.0660991	0.0567475	15431/12387/14734/18504/19713/20681/18121/11847	8
GO:0072164	mesonephric tubule development	8/499	104/23210	0.00183334	0.0660991	0.0567475	15431/12387/14734/18504/19713/20681/18121/11847	8
GO:0045995	regulation of embryonic development	9/499	129/23210	0.00192058	0.0669144	0.0574475	22113/18591/12387/240888/18505/12591/11835/16773/22418	9
GO:0045143	homologous chromosome segregation	6/499	61/23210	0.00195748	0.0676019	0.0580377	104271/75459/12877/240697/20957/74369	6
GO:2000027	regulation of animal organ morphogenesis	12/499	209/23210	0.0019801	0.0677884	0.0581978	93960/15431/230959/12387/14734/18504/11835/107585/20681/18121/15111/22418	12
GO:0001823	mesonephros development	8/499	107/23210	0.0021945	0.0733408	0.0629647	15431/12387/14734/18504/19713/20681/18121/11847	8
GO:0042462	eye photoreceptor cell development	5/499	43/23210	0.00221005	0.0733408	0.0629647	18591/12790/107585/18212/21838	5
GO:1901379	regulation of potassium ion transmembrane transport	7/499	84/23210	0.0022168	0.0733408	0.0629647	16502/74513/433809/16538/14419/18387/19091	7
GO:1901381	positive regulation of potassium ion transmembrane transport	5/499	43/23210	0.00221005	0.0733408	0.0629647	16502/433809/14419/18387/19091	5
GO:0050777	negative regulation of immune response	10/499	158/23210	0.00227231	0.0745507	0.0640034	15284/21355/434341/21946/14776/257632/50931/11687/171285/11847	10
GO:0001658	branching involved in ureteric bud morphogenesis	6/499	64/23210	0.00250439	0.0758444	0.065114	15431/12387/14734/18504/20681/18121	6
GO:0001837	epithelial to mesenchymal transition	9/499	133/23210	0.00236632	0.0758444	0.065114	76566/12387/246154/15375/52662/93735/18121/22418/216285	9
GO:0003156	regulation of animal organ formation	5/499	44/23210	0.00245003	0.0758444	0.065114	15431/12387/11835/15111/22418	5
GO:0009988	cell-cell recognition	6/499	64/23210	0.00250439	0.0758444	0.065114	270190/15511/56746/74927/171285/66712	6
GO:0032409	regulation of transporter activity	14/499	272/23210	0.00241828	0.0758444	0.065114	18189/17395/18301/20974/140723/16502/74513/433809/19418/16538/15561/14419/19091/17178	14
GO:0032649	regulation of interferon-gamma production	8/499	109/23210	0.00246476	0.0758444	0.065114	225471/142980/21946/257632/72049/50931/22418/171285	8
GO:0060272	embryonic skeletal joint morphogenesis	3/499	13/23210	0.0024057	0.0758444	0.065114	15431/12387/18121	3
GO:0060601	lateral sprouting from an epithelium	3/499	13/23210	0.0024057	0.0758444	0.065114	11835/18121/22418	3
GO:0072216	positive regulation of metanephros development	3/499	13/23210	0.0024057	0.0758444	0.065114	18591/18504/19713	3
GO:1901018	positive regulation of potassium ion transmembrane transporter activity	4/499	27/23210	0.00250196	0.0758444	0.065114	16502/433809/14419/19091	4
GO:0002822	regulation of adaptive immune response based on somatic recombination of immune receptors built from immunoglobulin superfamily domains	11/499	189/23210	0.00270443	0.0801719	0.0688293	21939/15284/15039/21355/110557/15013/257632/72049/50931/171285/18761	11
GO:0032102	negative regulation of response to external stimulus	16/499	336/23210	0.00268911	0.0801719	0.0688293	18591/18189/23871/20356/230959/21946/14776/257632/22418/171285/243958/216350/19091/11847/217212/16178	16
GO:0090184	positive regulation of kidney development	5/499	45/23210	0.00270837	0.0801719	0.0688293	18591/18504/19713/20681/18121	5
GO:0002829	negative regulation of type 2 immune response	3/499	14/23210	0.00301325	0.0812544	0.0697587	15284/50931/11847	3
GO:0010719	negative regulation of epithelial to mesenchymal transition	4/499	28/23210	0.00286997	0.0812544	0.0697587	246154/15375/52662/18121	4
GO:0034116	positive regulation of heterotypic cell-cell adhesion	3/499	14/23210	0.00301325	0.0812544	0.0697587	11687/21838/78473	3
GO:0045137	development of primary sexual characteristics	12/499	218/23210	0.00280284	0.0812544	0.0697587	15405/17390/227631/13363/11835/16876/218454/70956/20708/20681/11504/22418	12
GO:0048484	enteric nervous system development	3/499	14/23210	0.00301325	0.0812544	0.0697587	15284/19713/20681	3
GO:0051446	positive regulation of meiotic cell cycle	4/499	28/23210	0.00286997	0.0812544	0.0697587	13164/57746/18426/22418	4
GO:0060039	pericardium development	4/499	28/23210	0.00286997	0.0812544	0.0697587	14013/15111/22418/16401	4
GO:0061311	cell surface receptor signaling pathway involved in heart development	4/499	28/23210	0.00286997	0.0812544	0.0697587	12387/18121/15111/22418	4
GO:0071804	cellular potassium ion transport	11/499	191/23210	0.00293257	0.0812544	0.0697587	60613/11944/20497/16502/74513/433809/16538/14419/18387/19091/192113	11
GO:0071805	potassium ion transmembrane transport	11/499	191/23210	0.00293257	0.0812544	0.0697587	60613/11944/20497/16502/74513/433809/16538/14419/18387/19091/192113	11
GO:0072224	metanephric glomerulus development	3/499	14/23210	0.00301325	0.0812544	0.0697587	18591/18504/19713	3
GO:1904948	midbrain dopaminergic neuron differentiation	3/499	14/23210	0.00301325	0.0812544	0.0697587	12387/110648/22418	3
GO:2000052	positive regulation of non-canonical Wnt signaling pathway	3/499	14/23210	0.00301325	0.0812544	0.0697587	93960/14734/22418	3
GO:0001656	metanephros development	7/499	89/23210	0.00307787	0.0824325	0.0707701	18591/15431/12387/14734/18504/19713/20681	7
GO:0007338	single fertilization	9/499	139/23210	0.00318501	0.0835958	0.0717688	15405/15431/15511/11835/218454/56746/74927/66712/665270	9
GO:0048706	embryonic skeletal system development	9/499	139/23210	0.00318501	0.0835958	0.0717688	15405/15431/12387/15407/18507/15416/18121/22418/216285	9
GO:0048771	tissue remodeling	11/499	193/23210	0.00317596	0.0835958	0.0717688	17390/56492/17395/12387/231633/11501/121021/93735/15111/16401/15551	11
GO:0001667	ameboidal-type cell migration	18/499	406/23210	0.00324269	0.0844865	0.0725335	21687/18591/21939/23871/73608/20356/17395/18505/11501/17293/19713/20681/80837/320924/15111/22418/216285/16401	18
GO:0050704	regulation of interleukin-1 secretion	5/499	47/23210	0.00328332	0.0844865	0.0725335	66222/257632/22418/11847/16178	5
GO:0060571	morphogenesis of an epithelial fold	4/499	29/23210	0.00327334	0.0844865	0.0725335	12387/11835/18121/22418	4
GO:0016579	protein deubiquitination	8/499	115/23210	0.00343422	0.0877957	0.0753745	381944/83563/625530/76630/384701/13532/13531/408193	8
GO:0006305	DNA alkylation	6/499	69/23210	0.00366071	0.0884487	0.0759351	74691/71981/57746/83456/83561/74068	6
GO:0006306	DNA methylation	6/499	69/23210	0.00366071	0.0884487	0.0759351	74691/71981/57746/83456/83561/74068	6
GO:0021781	glial cell fate commitment	3/499	15/23210	0.00370689	0.0884487	0.0759351	12387/20681/21349	3
GO:0032412	regulation of ion transmembrane transporter activity	13/499	254/23210	0.00356982	0.0884487	0.0759351	18189/17395/18301/140723/16502/74513/433809/19418/16538/15561/14419/19091/17178	13
GO:0032652	regulation of interleukin-1 production	7/499	91/23210	0.003486	0.0884487	0.0759351	66222/17951/257632/22418/171285/11847/16178	7
GO:0045165	cell fate commitment	14/499	284/23210	0.00356419	0.0884487	0.0759351	18091/12387/18096/18504/18505/13363/207920/11835/15375/244810/20681/93735/22418/21349	14
GO:0046541	saliva secretion	3/499	15/23210	0.00370689	0.0884487	0.0759351	12671/18387/93670	3
GO:0060742	epithelial cell differentiation involved in prostate gland development	3/499	15/23210	0.00370689	0.0884487	0.0759351	12387/11835/15375	3
GO:0061035	regulation of cartilage development	6/499	69/23210	0.00366071	0.0884487	0.0759351	76566/15431/12387/18121/12161/22418	6
GO:0072498	embryonic skeletal joint development	3/499	15/23210	0.00370689	0.0884487	0.0759351	15431/12387/18121	3
GO:2001257	regulation of cation channel activity	10/499	168/23210	0.00353814	0.0884487	0.0759351	18189/17395/140723/16502/74513/433809/19418/16538/14419/19091	10
GO:0001503	ossification	17/499	381/23210	0.00390449	0.0898946	0.0771765	76566/17390/12387/231633/18429/14200/14734/140494/13363/12310/20681/18121/15111/12161/22418/11687/12164	17
GO:0010634	positive regulation of epithelial cell migration	9/499	143/23210	0.00384448	0.0898946	0.0771765	21687/18591/21939/23871/20356/17395/80837/320924/22418	9
GO:0019233	sensory perception of pain	9/499	143/23210	0.00384448	0.0898946	0.0771765	270190/16592/320701/23801/18429/12310/15416/18387/228139	9
GO:0048515	spermatid differentiation	12/499	227/23210	0.00388385	0.0898946	0.0771765	231633/574428/74469/13363/75533/12310/70691/20957/22441/67652/74369/75514	12
GO:0072073	kidney epithelium development	9/499	143/23210	0.00384448	0.0898946	0.0771765	18591/15431/12387/14734/18504/19713/20681/18121/11847	9
GO:1904062	regulation of cation transmembrane transport	16/499	349/23210	0.00388954	0.0898946	0.0771765	18189/11944/17395/18301/140723/56746/16502/74513/433809/19418/16538/14419/21838/18387/19091/17178	16
GO:0050679	positive regulation of epithelial cell proliferation	11/499	199/23210	0.00400489	0.0916702	0.0787008	18591/20356/12387/18504/207920/11835/257632/18121/12161/22418/16401	11
GO:0002828	regulation of type 2 immune response	4/499	31/23210	0.00419242	0.0943893	0.0810352	15284/257632/50931/11847	4
GO:0045088	regulation of innate immune response	14/499	289/23210	0.00415702	0.0943893	0.0810352	66222/667281/17390/21355/225471/142980/11501/434341/257632/328833/22418/171285/20128/234311	14
GO:0060675	ureteric bud morphogenesis	6/499	71/23210	0.00421959	0.0943893	0.0810352	15431/12387/14734/18504/20681/18121	6
GO:0070192	chromosome organization involved in meiotic cell cycle	6/499	71/23210	0.00421959	0.0943893	0.0810352	104271/75459/12877/240697/20957/74369	6
GO:0007129	synapsis	5/499	50/23210	0.00430322	0.0949419	0.0815097	104271/75459/12877/240697/20957	5
GO:0048736	appendage development	11/499	201/23210	0.00431664	0.0949419	0.0815097	15405/15431/14013/12387/14734/18121/26570/15111/22418/216285/320145	11
GO:0060173	limb development	11/499	201/23210	0.00431664	0.0949419	0.0815097	15405/15431/14013/12387/14734/18121/26570/15111/22418/216285/320145	11
GO:0072006	nephron development	9/499	146/23210	0.00440574	0.0963633	0.0827299	21687/18591/15431/12387/14734/18504/19713/20681/18121	9
GO:0016322	neuron remodeling	3/499	16/23210	0.00449014	0.0971301	0.0833883	18591/14025/121021	3
GO:0035112	genitalia morphogenesis	3/499	16/23210	0.00449014	0.0971301	0.0833883	12387/11835/320558	3
GO:0072171	mesonephric tubule morphogenesis	6/499	72/23210	0.00452152	0.0972744	0.0835122	15431/12387/14734/18504/20681/18121	6
GO:0022898	regulation of transmembrane transporter activity	13/499	262/23210	0.00462797	0.098787	0.0848108	18189/17395/18301/140723/16502/74513/433809/19418/16538/15561/14419/19091/17178	13
GO:0035107	appendage morphogenesis	10/499	175/23210	0.00471729	0.098787	0.0848108	15405/15431/14013/12387/14734/18121/15111/22418/216285/320145	10
GO:0035108	limb morphogenesis	10/499	175/23210	0.00471729	0.098787	0.0848108	15405/15431/14013/12387/14734/18121/15111/22418/216285/320145	10
GO:0046546	development of primary male sexual characteristics	8/499	121/23210	0.0046761	0.098787	0.0848108	15405/13363/11835/16876/218454/70956/20681/22418	8
GO:0060561	apoptotic process involved in morphogenesis	4/499	32/23210	0.00471117	0.098787	0.0848108	18091/12954/18504/15111	4
GO:0003206	cardiac chamber morphogenesis	9/499	148/23210	0.00481403	0.0998784	0.0857478	21687/18091/12387/14200/18121/11504/15111/22418/12627	9
GO:1904018	positive regulation of vasculature development	11/499	204/23210	0.00482014	0.0998784	0.0857478	21687/18591/21939/23871/20356/17395/142980/11535/80837/320924/22418	11
GO:0032609	interferon-gamma production	8/499	122/23210	0.00491278	0.101265	0.0869382	225471/142980/21946/257632/72049/50931/22418/171285	8
GO:0002476	antigen processing and presentation of endogenous peptide antigen via MHC class Ib	4/499	33/23210	0.00527137	0.104071	0.0893475	15039/21355/110557/15013	4
GO:0002484	antigen processing and presentation of endogenous peptide antigen via MHC class I via ER pathway	4/499	33/23210	0.00527137	0.104071	0.0893475	15039/21355/110557/15013	4
GO:0002691	regulation of cellular extravasation	4/499	33/23210	0.00527137	0.104071	0.0893475	11501/50931/21838/16401	4
GO:0022612	gland morphogenesis	9/499	150/23210	0.00525113	0.104071	0.0893475	18591/19773/17390/18505/207920/11835/15375/18121/22418	9
GO:0032660	regulation of interleukin-17 production	4/499	33/23210	0.00527137	0.104071	0.0893475	257632/50931/18761/11847	4
GO:0043268	positive regulation of potassium ion transport	5/499	52/23210	0.00509728	0.104071	0.0893475	16502/433809/14419/18387/19091	5
GO:0045836	positive regulation of meiotic nuclear division	3/499	17/23210	0.00536614	0.104071	0.0893475	13164/57746/22418	3
GO:0046549	retinal cone cell development	3/499	17/23210	0.00536614	0.104071	0.0893475	12790/107585/21838	3
GO:0050673	epithelial cell proliferation	18/499	425/23210	0.00519164	0.104071	0.0893475	66222/21687/18591/73608/20356/106389/12387/18096/14734/18504/207920/11835/257632/93735/18121/12161/22418/16401	18
GO:0090185	negative regulation of kidney development	3/499	17/23210	0.00536614	0.104071	0.0893475	17395/12387/18504	3
GO:1904467	regulation of tumor necrosis factor secretion	4/499	33/23210	0.00527137	0.104071	0.0893475	50931/22418/171285/11847	4
GO:1905331	negative regulation of morphogenesis of an epithelium	3/499	17/23210	0.00536614	0.104071	0.0893475	93960/12387/22418	3
GO:0009948	anterior/posterior axis specification	5/499	53/23210	0.00553087	0.10622	0.0911919	12387/14734/12591/17293/22418	5
GO:0051930	regulation of sensory perception of pain	5/499	53/23210	0.00553087	0.10622	0.0911919	16592/320701/18429/18387/228139	5
GO:0051090	regulation of DNA-binding transcription factor activity	17/499	396/23210	0.00570499	0.108505	0.093154	66930/21939/18755/12387/22033/142980/11835/15375/11501/671535/434341/195359/257632/15111/22418/171285/18761	17
GO:0099175	regulation of postsynapse organization	8/499	125/23210	0.0056781	0.108505	0.093154	18189/56013/239027/319504/26570/233071/22418/53972	8
GO:0001913	T cell mediated cytotoxicity	6/499	76/23210	0.0058901	0.110425	0.0948026	667281/15039/21355/110557/74732/15013	6
GO:0002428	antigen processing and presentation of peptide antigen via MHC class Ib	4/499	34/23210	0.00587442	0.110425	0.0948026	15039/21355/110557/15013	4
GO:0003209	cardiac atrium morphogenesis	4/499	34/23210	0.00587442	0.110425	0.0948026	18091/18121/22418/12627	4
GO:0051931	regulation of sensory perception	5/499	54/23210	0.00598985	0.111763	0.0959511	16592/320701/18429/18387/228139	5
GO:0001838	embryonic epithelial tube formation	9/499	154/23210	0.00621704	0.113934	0.0978148	12387/18504/18505/19713/11535/20681/18121/22418/216285	9
GO:0016331	morphogenesis of embryonic epithelium	10/499	182/23210	0.00618544	0.113934	0.0978148	12387/18504/18505/11835/19713/11535/20681/18121/22418/216285	10
GO:0032729	positive regulation of interferon-gamma production	6/499	77/23210	0.00627479	0.113934	0.0978148	225471/142980/72049/50931/22418/171285	6
GO:0042670	retinal cone cell differentiation	3/499	18/23210	0.0063377	0.113934	0.0978148	12790/107585/21838	3
GO:0042711	maternal behavior	3/499	18/23210	0.0063377	0.113934	0.0978148	56710/18429/18387	3
GO:0072077	renal vesicle morphogenesis	3/499	18/23210	0.0063377	0.113934	0.0978148	12387/18504/20681	3
GO:0110110	positive regulation of animal organ morphogenesis	7/499	101/23210	0.00617467	0.113934	0.0978148	15431/12387/18504/11835/20681/18121/15111	7
GO:2000696	regulation of epithelial cell differentiation involved in kidney development	3/499	18/23210	0.0063377	0.113934	0.0978148	17395/12387/18504	3
GO:0022409	positive regulation of cell-cell adhesion	12/499	242/23210	0.00640934	0.114698	0.0984708	22361/23871/15284/11501/72049/22418/11687/171285/21838/18761/78473/16401	12
GO:0009954	proximal/distal pattern formation	4/499	35/23210	0.00652171	0.115139	0.0988492	15405/15431/12387/320145	4
GO:0050701	interleukin-1 secretion	5/499	55/23210	0.00647497	0.115139	0.0988492	66222/257632/22418/11847/16178	5
GO:1990774	tumor necrosis factor secretion	4/499	35/23210	0.00652171	0.115139	0.0988492	50931/22418/171285/11847	4
GO:0060976	coronary vasculature development	6/499	78/23210	0.00667743	0.117362	0.100758	18591/12387/14734/15111/58182/12627	6
GO:0001708	cell fate specification	7/499	103/23210	0.00685929	0.118443	0.101686	12387/18096/18504/13363/207920/11835/15375	7
GO:0008406	gonad development	11/499	214/23210	0.00684249	0.118443	0.101686	15405/17390/227631/13363/11835/16876/70956/20708/20681/11504/22418	11
GO:0009953	dorsal/ventral pattern formation	7/499	103/23210	0.00685929	0.118443	0.101686	15431/12387/18096/240888/15375/18121/320145	7
GO:0051091	positive regulation of DNA-binding transcription factor activity	12/499	244/23210	0.00682653	0.118443	0.101686	66930/21939/18755/12387/22033/142980/11835/15375/11501/257632/22418/18761	12
GO:0045766	positive regulation of angiogenesis	10/499	185/23210	0.00691405	0.118867	0.10205	21687/21939/23871/20356/17395/142980/11535/80837/320924/22418	10
GO:0010528	regulation of transposition	3/499	19/23210	0.00740734	0.12202	0.104756	74691/57746/70956	3
GO:0010529	negative regulation of transposition	3/499	19/23210	0.00740734	0.12202	0.104756	74691/57746/70956	3
GO:0032612	interleukin-1 production	7/499	104/23210	0.00722198	0.12202	0.104756	66222/17951/257632/22418/171285/11847/16178	7
GO:0035115	embryonic forelimb morphogenesis	4/499	36/23210	0.00721455	0.12202	0.104756	15405/15431/14013/12387	4
GO:0035886	vascular smooth muscle cell differentiation	4/499	36/23210	0.00721455	0.12202	0.104756	18591/18019/12387/11535	4
GO:0060746	parental behavior	3/499	19/23210	0.00740734	0.12202	0.104756	56710/18429/18387	3
GO:0070528	protein kinase C signaling	4/499	36/23210	0.00721455	0.12202	0.104756	18591/21939/18755/22418	4
GO:1900424	regulation of defense response to bacterium	3/499	19/23210	0.00740734	0.12202	0.104756	257632/171285/11847	3
GO:1901342	regulation of vasculature development	15/499	341/23210	0.00735742	0.12202	0.104756	21687/53415/18591/18019/21939/23871/20356/17395/12387/142980/11535/80837/320924/11504/22418	15
GO:1903707	negative regulation of hemopoiesis	9/499	158/23210	0.00731423	0.12202	0.104756	15405/56492/15284/12387/68027/269023/21946/15416/21349	9
GO:0010469	regulation of signaling receptor activity	8/499	131/23210	0.00747763	0.122607	0.105261	22113/320701/18189/140723/74513/19418/18121/21349	8
GO:0021675	nerve development	6/499	80/23210	0.00753839	0.122607	0.105261	270190/12387/18504/19713/15407/16401	6
GO:0043266	regulation of potassium ion transport	7/499	105/23210	0.00759869	0.122607	0.105261	16502/74513/433809/16538/14419/18387/19091	7
GO:0048704	embryonic skeletal system morphogenesis	7/499	105/23210	0.00759869	0.122607	0.105261	15431/12387/15407/18507/15416/18121/216285	7
GO:0072078	nephron tubule morphogenesis	6/499	80/23210	0.00753839	0.122607	0.105261	15431/12387/14734/18504/20681/18121	6
GO:0007286	spermatid development	11/499	218/23210	0.00781626	0.125603	0.107833	574428/74469/13363/75533/12310/70691/20957/22441/67652/74369/75514	11
GO:0035850	epithelial cell differentiation involved in kidney development	4/499	37/23210	0.00795424	0.126785	0.108848	18591/17395/12387/18504	4
GO:0042092	type 2 immune response	4/499	37/23210	0.00795424	0.126785	0.108848	15284/257632/50931/11847	4
GO:0032835	glomerulus development	5/499	58/23210	0.00809459	0.128502	0.110321	21687/18591/18504/19713/18121	5
GO:0045785	positive regulation of cell adhesion	17/499	411/23210	0.0081303	0.12855	0.110363	21687/22361/23871/15284/11501/12310/19713/72049/18003/22418/11687/171285/21838/18761/54519/78473/16401	17
GO:0072175	epithelial tube formation	9/499	161/23210	0.00822984	0.129603	0.111267	12387/18504/18505/19713/11535/20681/18121/22418/216285	9
GO:0002577	regulation of antigen processing and presentation	3/499	20/23210	0.00857724	0.132426	0.11369	15001/21355/257632	3
GO:0070269	pyroptosis	3/499	20/23210	0.00857724	0.132426	0.11369	17952/54722/17951	3
GO:0072087	renal vesicle development	3/499	20/23210	0.00857724	0.132426	0.11369	12387/18504/20681	3
GO:0072088	nephron epithelium morphogenesis	6/499	82/23210	0.00847665	0.132426	0.11369	15431/12387/14734/18504/20681/18121	6
GO:0072243	metanephric nephron epithelium development	3/499	20/23210	0.00857724	0.132426	0.11369	18591/18504/20681	3
GO:0002475	antigen processing and presentation via MHC class Ib	4/499	38/23210	0.008742	0.1334	0.114527	15039/21355/110557/15013	4
GO:0003230	cardiac atrium development	4/499	38/23210	0.008742	0.1334	0.114527	18091/18121/22418/12627	4
GO:0006636	unsaturated fatty acid biosynthetic process	4/499	38/23210	0.008742	0.1334	0.114527	16592/30049/23801/11687	4
GO:0014706	striated muscle tissue development	18/499	449/23210	0.00892934	0.135211	0.116081	270190/14049/18091/15284/12387/14200/18505/244810/65256/226041/18507/12292/20681/18121/78977/22418/19091/268859	18
GO:0070646	protein modification by small protein removal	8/499	135/23210	0.00889604	0.135211	0.116081	381944/83563/625530/76630/384701/13532/13531/408193	8
GO:0072028	nephron morphogenesis	6/499	83/23210	0.0089759	0.135395	0.11624	15431/12387/14734/18504/20681/18121	6
GO:0061448	connective tissue development	13/499	285/23210	0.00912841	0.13717	0.117764	76566/18591/15431/12387/17183/15375/20681/18121/240675/15111/12161/22418/12164	13
GO:0072009	nephron epithelium development	7/499	109/23210	0.00925187	0.138497	0.118902	18591/15431/12387/14734/18504/20681/18121	7
GO:0060324	face development	5/499	60/23210	0.0093184	0.138964	0.119304	83691/17390/18121/22418/16401	5
GO:0044728	DNA methylation or demethylation	6/499	84/23210	0.00949583	0.141076	0.121117	74691/71981/57746/83456/83561/74068	6
GO:0002483	antigen processing and presentation of endogenous peptide antigen	4/499	39/23210	0.00957902	0.141246	0.121262	15039/21355/110557/15013	4
GO:0019885	antigen processing and presentation of endogenous peptide antigen via MHC class I	4/499	39/23210	0.00957902	0.141246	0.121262	15039/21355/110557/15013	4
GO:0007625	grooming behavior	3/499	21/23210	0.00984933	0.143618	0.123299	18189/18429/15416	3
GO:0035357	peroxisome proliferator activated receptor signaling pathway	3/499	21/23210	0.00984933	0.143618	0.123299	16592/23801/11687	3
GO:0043586	tongue development	3/499	21/23210	0.00984933	0.143618	0.123299	18091/12387/15111	3
GO:0042461	photoreceptor cell development	5/499	61/23210	0.00997562	0.144923	0.124419	18591/12790/107585/18212/21838	5
GO:0010721	negative regulation of cell development	16/499	387/23210	0.0100972	0.145082	0.124556	76566/56492/56710/20356/12387/18096/14025/107585/121021/20681/110648/18121/22418/14419/21838/53972	16
GO:0014032	neural crest cell development	6/499	85/23210	0.0100369	0.145082	0.124556	20356/18505/19713/20681/15111/216285	6
GO:0051403	stress-activated MAPK cascade	12/499	257/23210	0.0100854	0.145082	0.124556	270190/29820/73608/269016/14013/142980/257632/93735/15111/22418/26414/18387	12
GO:0015672	monovalent inorganic cation transport	18/499	455/23210	0.0101402	0.145171	0.124633	60613/18091/58802/11944/20497/18301/140494/16502/74513/433809/16538/14419/18387/19091/72413/228139/17178/192113	18
GO:0032620	interleukin-17 production	4/499	40/23210	0.0104664	0.148759	0.127713	257632/50931/18761/11847	4
GO:0050706	regulation of interleukin-1 beta secretion	4/499	40/23210	0.0104664	0.148759	0.127713	66222/257632/22418/11847	4
GO:0007519	skeletal muscle tissue development	10/499	197/23210	0.0105131	0.148885	0.127821	270190/15284/12387/18505/65256/18507/12292/20681/78977/268859	10
GO:0061333	renal tubule morphogenesis	6/499	86/23210	0.0105995	0.149571	0.12841	15431/12387/14734/18504/20681/18121	6
GO:0032720	negative regulation of tumor necrosis factor production	5/499	62/23210	0.010664	0.149943	0.128729	257632/50931/171285/20128/11847	5
GO:0048863	stem cell differentiation	11/499	228/23210	0.0107237	0.150246	0.128989	18091/20356/18504/18505/15375/19713/20681/15111/216285/21349/245109	11
GO:0002374	cytokine secretion involved in immune response	3/499	22/23210	0.0112253	0.151869	0.130383	21687/257632/22418	3
GO:0007141	male meiosis I	3/499	22/23210	0.0112253	0.151869	0.130383	74691/83456/74369	3
GO:0010717	regulation of epithelial to mesenchymal transition	6/499	87/23210	0.0111841	0.151869	0.130383	12387/246154/15375/52662/18121/216285	6
GO:0021516	dorsal spinal cord development	3/499	22/23210	0.0112253	0.151869	0.130383	18505/15416/21349	3
GO:0032196	transposition	3/499	22/23210	0.0112253	0.151869	0.130383	74691/57746/70956	3
GO:0033145	positive regulation of intracellular steroid hormone receptor signaling pathway	3/499	22/23210	0.0112253	0.151869	0.130383	11835/15375/18212	3
GO:0044851	hair cycle phase	3/499	22/23210	0.0112253	0.151869	0.130383	12387/22418/14419	3
GO:0050678	regulation of epithelial cell proliferation	15/499	358/23210	0.0111748	0.151869	0.130383	21687/18591/73608/20356/106389/12387/14734/18504/207920/11835/257632/18121/12161/22418/16401	15
GO:0051797	regulation of hair follicle development	3/499	22/23210	0.0112253	0.151869	0.130383	12387/22418/14419	3
GO:0072273	metanephric nephron morphogenesis	3/499	22/23210	0.0112253	0.151869	0.130383	12387/18504/20681	3
GO:0032722	positive regulation of chemokine production	5/499	63/23210	0.0113841	0.152966	0.131325	225471/142980/257632/22418/171285	5
GO:1903556	negative regulation of tumor necrosis factor superfamily cytokine production	5/499	63/23210	0.0113841	0.152966	0.131325	257632/50931/171285/20128/11847	5
GO:0032642	regulation of chemokine production	6/499	88/23210	0.0117911	0.157362	0.135098	225471/142980/257632/22418/171285/11847	6
GO:0035914	skeletal muscle cell differentiation	6/499	88/23210	0.0117911	0.157362	0.135098	270190/18505/65256/18507/20681/268859	6
GO:0022407	regulation of cell-cell adhesion	16/499	395/23210	0.0120845	0.159786	0.13718	22361/23871/15284/269023/11501/72049/12161/22418/11687/171285/21838/18761/19091/11847/78473/16401	16
GO:0032872	regulation of stress-activated MAPK cascade	11/499	232/23210	0.0120946	0.159786	0.13718	270190/29820/73608/269016/14013/142980/257632/93735/15111/22418/18387	11
GO:0045089	positive regulation of innate immune response	11/499	232/23210	0.0120946	0.159786	0.13718	667281/17390/225471/142980/11501/434341/257632/22418/171285/20128/234311	11
GO:0007254	JNK cascade	10/499	202/23210	0.0123748	0.161925	0.139016	270190/29820/73608/269016/14013/142980/257632/93735/22418/26414	10
GO:0019226	transmission of nerve impulse	6/499	89/23210	0.012421	0.161925	0.139016	58802/140723/319504/18212/72413/228139	6
GO:0019883	antigen processing and presentation of endogenous antigen	4/499	42/23210	0.0123966	0.161925	0.139016	15039/21355/110557/15013	4
GO:1902742	apoptotic process involved in development	4/499	42/23210	0.0123966	0.161925	0.139016	18091/12954/18504/15111	4
GO:0001707	mesoderm formation	5/499	65/23210	0.0129221	0.16314	0.140059	18504/17293/18121/22418/21349	5
GO:0022403	cell cycle phase	3/499	23/23210	0.0127064	0.16314	0.140059	57746/320558/74369	3
GO:0045123	cellular extravasation	5/499	65/23210	0.0129221	0.16314	0.140059	11501/11519/50931/21838/16401	5
GO:0048732	gland development	18/499	467/23210	0.012954	0.16314	0.140059	18591/18091/19773/15405/17390/15284/106389/12387/110805/18505/207920/11835/15375/18503/18121/15111/22418/12627	18
GO:0050807	regulation of synapse organization	12/499	266/23210	0.01297	0.16314	0.140059	270190/18189/56013/239027/18429/319504/26570/18212/233071/22418/64085/53972	12
GO:0060425	lung morphogenesis	5/499	65/23210	0.0129221	0.16314	0.140059	12387/207920/15375/18121/12627	5
GO:0070302	regulation of stress-activated protein kinase signaling cascade	11/499	234/23210	0.0128282	0.16314	0.140059	270190/29820/73608/269016/14013/142980/257632/93735/15111/22418/18387	11
GO:0072202	cell differentiation involved in metanephros development	3/499	23/23210	0.0127064	0.16314	0.140059	18591/12387/18504	3
GO:0090190	positive regulation of branching involved in ureteric bud morphogenesis	3/499	23/23210	0.0127064	0.16314	0.140059	18504/20681/18121	3
GO:0098739	import across plasma membrane	7/499	116/23210	0.0127559	0.16314	0.140059	20513/67547/11944/20497/12790/26570/192113	7
GO:1903039	positive regulation of leukocyte cell-cell adhesion	10/499	203/23210	0.0127752	0.16314	0.140059	22361/23871/15284/11501/72049/171285/21838/18761/78473/16401	10
GO:0014031	mesenchymal cell development	6/499	90/23210	0.0130741	0.163926	0.140734	20356/18505/19713/20681/15111/216285	6
GO:0007292	female gamete generation	8/499	145/23210	0.0133134	0.166397	0.142855	13164/12387/57746/227631/320558/240697/74090/11504	8
GO:0031128	developmental induction	4/499	43/23210	0.0134414	0.166936	0.143318	15431/12387/11835/20681	4
GO:0070232	regulation of T cell apoptotic process	4/499	43/23210	0.0134414	0.166936	0.143318	11501/22418/18761/11847	4
GO:0007409	axonogenesis	18/499	470/23210	0.0137457	0.16971	0.1457	270190/65254/20356/50769/18096/14025/19713/319504/110648/18121/18212/16773/19649/22418/12661/21838/56839/16401	18
GO:0048864	stem cell development	6/499	91/23210	0.0137509	0.16971	0.1457	20356/18505/19713/20681/15111/216285	6
GO:0060538	skeletal muscle organ development	10/499	206/23210	0.0140349	0.172674	0.148244	270190/15284/12387/18505/65256/18507/12292/20681/78977/268859	10
GO:0002693	positive regulation of cellular extravasation	3/499	24/23210	0.0142939	0.173694	0.14912	11501/21838/16401	3
GO:0035148	tube formation	9/499	176/23210	0.0141714	0.173694	0.14912	12387/18504/18505/19713/11535/20681/18121/22418/216285	9
GO:0060537	muscle tissue development	18/499	472/23210	0.0142944	0.173694	0.14912	270190/14049/18091/15284/12387/14200/18505/244810/65256/226041/18507/12292/20681/18121/78977/22418/19091/268859	18
GO:0072207	metanephric epithelium development	3/499	24/23210	0.0142939	0.173694	0.14912	18591/18504/20681	3
GO:0014033	neural crest cell differentiation	6/499	92/23210	0.0144518	0.17453	0.149838	20356/18505/19713/20681/15111/216285	6
GO:0032602	chemokine production	6/499	92/23210	0.0144518	0.17453	0.149838	225471/142980/257632/22418/171285/11847	6
GO:0061098	positive regulation of protein tyrosine kinase activity	4/499	44/23210	0.0145405	0.17453	0.149838	18591/56013/18003/21349	4
GO:0090090	negative regulation of canonical Wnt signaling pathway	7/499	119/23210	0.0145169	0.17453	0.149838	72293/18091/93960/14734/18121/22418/207181	7
GO:0050710	negative regulation of cytokine secretion	5/499	67/23210	0.0145948	0.174649	0.14994	66222/50931/11847/21942/16178	5
GO:0008584	male gonad development	7/499	120/23210	0.0151407	0.180633	0.155077	15405/13363/11835/16876/70956/20681/22418	7
GO:0048002	antigen processing and presentation of peptide antigen	5/499	68/23210	0.015483	0.184159	0.158104	15001/15039/21355/110557/15013	5
GO:0031589	cell-substrate adhesion	14/499	339/23210	0.0156219	0.18476	0.15862	270190/21687/77569/56013/230959/12387/11501/64099/240675/18003/11687/21838/78473/16401	14
GO:1903706	regulation of hemopoiesis	16/499	407/23210	0.0156274	0.18476	0.15862	22361/15405/23871/56492/15001/15284/12387/68027/269023/11501/21946/15416/21349/630146/22780/241764	16
GO:0035136	forelimb morphogenesis	4/499	45/23210	0.0156948	0.185002	0.158828	15405/15431/14013/12387	4
GO:0034114	regulation of heterotypic cell-cell adhesion	3/499	25/23210	0.0159887	0.185139	0.158946	11687/21838/78473	3
GO:0050951	sensory perception of temperature stimulus	3/499	25/23210	0.0159887	0.185139	0.158946	270190/12310/18387	3
GO:0061213	positive regulation of mesonephros development	3/499	25/23210	0.0159887	0.185139	0.158946	18504/20681/18121	3
GO:1900180	regulation of protein localization to nucleus	7/499	121/23210	0.0157832	0.185139	0.158946	21687/56492/18767/22771/195359/54354/18761	7
GO:1904738	vascular associated smooth muscle cell migration	3/499	25/23210	0.0159887	0.185139	0.158946	18591/11504/19091	3
GO:1904752	regulation of vascular associated smooth muscle cell migration	3/499	25/23210	0.0159887	0.185139	0.158946	18591/11504/19091	3
GO:0045765	regulation of angiogenesis	13/499	307/23210	0.0161126	0.186027	0.159709	21687/53415/21939/23871/20356/17395/12387/142980/11535/80837/320924/11504/22418	13
GO:0030888	regulation of B cell proliferation	5/499	69/23210	0.0164066	0.18777	0.161205	18019/21939/72049/243958/22780	5
GO:0048332	mesoderm morphogenesis	5/499	69/23210	0.0164066	0.18777	0.161205	18504/17293/18121/22418/21349	5
GO:0051216	cartilage development	10/499	211/23210	0.0163379	0.18777	0.161205	76566/15431/12387/17183/18121/240675/15111/12161/22418/12164	10
GO:0001704	formation of primary germ layer	6/499	95/23210	0.0167029	0.189271	0.162493	12387/18504/17293/18121/22418/21349	6
GO:0030178	negative regulation of Wnt signaling pathway	8/499	151/23210	0.0166329	0.189271	0.162493	72293/18091/93960/14734/24117/18121/22418/207181	8
GO:0048477	oogenesis	6/499	95/23210	0.0167029	0.189271	0.162493	13164/12387/57746/227631/240697/74090	6
GO:0050878	regulation of body fluid levels	14/499	342/23210	0.0167301	0.189271	0.162493	18591/23801/18429/11752/12733/11535/12496/12671/26570/18387/18761/216350/19091/93670	14
GO:0035036	sperm-egg recognition	4/499	46/23210	0.0169052	0.189618	0.162791	15511/56746/74927/66712	4
GO:0050803	regulation of synapse structure or activity	12/499	276/23210	0.0168732	0.189618	0.162791	270190/18189/56013/239027/18429/319504/26570/18212/233071/22418/64085/53972	12
GO:2000404	regulation of T cell migration	4/499	46/23210	0.0169052	0.189618	0.162791	11501/50931/22418/16401	4
GO:0018209	peptidyl-serine modification	14/499	343/23210	0.0171125	0.191397	0.164319	21687/18591/18189/269019/18755/101320/19713/18212/22418/18761/19091/227120/72902/14425	14
GO:0002820	negative regulation of adaptive immune response	4/499	47/23210	0.0181724	0.192859	0.165574	257632/50931/11687/171285	4
GO:0003211	cardiac ventricle formation	2/499	10/23210	0.0185168	0.192859	0.165574	18091/15111	2
GO:0006304	DNA modification	6/499	97/23210	0.0183311	0.192859	0.165574	74691/71981/57746/83456/83561/74068	6
GO:0007158	neuron cell-cell adhesion	2/499	10/23210	0.0185168	0.192859	0.165574	18189/19713	2
GO:0007411	axon guidance	11/499	245/23210	0.0174828	0.192859	0.165574	270190/65254/20356/319504/110648/18121/16773/19649/22418/12661/56839	11
GO:0042733	embryonic digit morphogenesis	5/499	71/23210	0.0183621	0.192859	0.165574	15431/12387/18121/15111/22418	5
GO:0045132	meiotic chromosome segregation	6/499	97/23210	0.0183311	0.192859	0.165574	104271/75459/12877/240697/20957/74369	6
GO:0045637	regulation of myeloid cell differentiation	10/499	215/23210	0.0183732	0.192859	0.165574	15405/23871/56492/12387/68027/11501/15416/21349/630146/241764	10
GO:0045638	negative regulation of myeloid cell differentiation	6/499	97/23210	0.0183311	0.192859	0.165574	15405/56492/12387/68027/15416/21349	6
GO:0048799	animal organ maturation	3/499	26/23210	0.0177914	0.192859	0.165574	76566/18504/19713	3
GO:0050702	interleukin-1 beta secretion	4/499	47/23210	0.0181724	0.192859	0.165574	66222/257632/22418/11847	4
GO:0051775	response to redox state	2/499	10/23210	0.0185168	0.192859	0.165574	246154/26570	2
GO:0060070	canonical Wnt signaling pathway	12/499	279/23210	0.018201	0.192859	0.165574	72293/18091/93960/20356/12387/14734/110648/320343/18121/22418/207181/12627	12
GO:0060982	coronary artery morphogenesis	2/499	10/23210	0.0185168	0.192859	0.165574	12387/15111	2
GO:0061053	somite development	6/499	96/23210	0.017504	0.192859	0.165574	18505/12591/17293/18503/18121/22418	6
GO:0070673	response to interleukin-18	2/499	10/23210	0.0185168	0.192859	0.165574	18591/225471	2
GO:0072173	metanephric tubule morphogenesis	2/499	10/23210	0.0185168	0.192859	0.165574	18504/20681	2
GO:0072203	cell proliferation involved in metanephros development	2/499	10/23210	0.0185168	0.192859	0.165574	18591/14734	2
GO:0090189	regulation of branching involved in ureteric bud morphogenesis	3/499	26/23210	0.0177914	0.192859	0.165574	18504/20681/18121	3
GO:0097485	neuron projection guidance	11/499	246/23210	0.017961	0.192859	0.165574	270190/65254/20356/319504/110648/18121/16773/19649/22418/12661/56839	11
GO:0099541	trans-synaptic signaling by lipid	2/499	10/23210	0.0185168	0.192859	0.165574	16592/18189	2
GO:0099542	trans-synaptic signaling by endocannabinoid	2/499	10/23210	0.0185168	0.192859	0.165574	16592/18189	2
GO:1903010	regulation of bone development	3/499	26/23210	0.0177914	0.192859	0.165574	76566/56492/231633	3
GO:1903011	negative regulation of bone development	2/499	10/23210	0.0185168	0.192859	0.165574	76566/56492	2
GO:1904468	negative regulation of tumor necrosis factor secretion	2/499	10/23210	0.0185168	0.192859	0.165574	50931/11847	2
GO:2000050	regulation of non-canonical Wnt signaling pathway	3/499	26/23210	0.0177914	0.192859	0.165574	93960/14734/22418	3
GO:0072080	nephron tubule development	6/499	98/23210	0.0191845	0.199286	0.171092	15431/12387/14734/18504/20681/18121	6
GO:0009582	detection of abiotic stimulus	7/499	126/23210	0.0192883	0.199837	0.171564	270190/667742/20356/50769/30044/14913/12310	7
GO:0003338	metanephros morphogenesis	3/499	27/23210	0.0197026	0.200437	0.172079	12387/18504/20681	3
GO:0042755	eating behavior	4/499	48/23210	0.019497	0.200437	0.172079	50769/18429/18387/217212	4
GO:0043491	protein kinase B signaling	9/499	186/23210	0.0195958	0.200437	0.172079	21687/18189/21939/20356/18504/11501/19713/18212/104943	9
GO:0060536	cartilage morphogenesis	3/499	27/23210	0.0197026	0.200437	0.172079	17183/240675/15111	3
GO:0060713	labyrinthine layer morphogenesis	3/499	27/23210	0.0197026	0.200437	0.172079	11535/13984/16401	3
GO:0061005	cell differentiation involved in kidney development	4/499	48/23210	0.019497	0.200437	0.172079	18591/17395/12387/18504	4
GO:0061298	retina vasculature development in camera-type eye	3/499	27/23210	0.0197026	0.200437	0.172079	18591/19881/80837	3
GO:0009581	detection of external stimulus	7/499	127/23210	0.0200496	0.203071	0.174341	270190/667742/20356/50769/30044/14913/12310	7
GO:0060993	kidney morphogenesis	6/499	99/23210	0.0200647	0.203071	0.174341	15431/12387/14734/18504/20681/18121	6
GO:0001759	organ induction	3/499	28/23210	0.0217225	0.203422	0.174643	15431/12387/11835	3
GO:0001916	positive regulation of T cell mediated cytotoxicity	4/499	49/23210	0.0208797	0.203422	0.174643	15039/21355/110557/15013	4
GO:0002089	lens morphogenesis in camera-type eye	3/499	28/23210	0.0217225	0.203422	0.174643	100121/12954/12387	3
GO:0002474	antigen processing and presentation of peptide antigen via MHC class I	4/499	49/23210	0.0208797	0.203422	0.174643	15039/21355/110557/15013	4
GO:0002579	positive regulation of antigen processing and presentation	2/499	11/23210	0.0223132	0.203422	0.174643	21355/257632	2
GO:0002697	regulation of immune effector process	16/499	420/23210	0.0203223	0.203422	0.174643	21687/667281/21939/15284/15039/21355/142980/110557/21946/15013/257632/50931/22418/171285/243958/234311	16
GO:0003263	cardioblast proliferation	2/499	11/23210	0.0223132	0.203422	0.174643	12387/15111	2
GO:0003266	regulation of secondary heart field cardioblast proliferation	2/499	11/23210	0.0223132	0.203422	0.174643	12387/15111	2
GO:0007159	leukocyte cell-cell adhesion	13/499	319/23210	0.0213333	0.203422	0.174643	22361/23871/15284/269023/11501/11519/72049/171285/21838/18761/11847/78473/16401	13
GO:0007601	visual perception	8/499	158/23210	0.0212151	0.203422	0.174643	54352/20356/50769/12790/30044/14913/19881/12970	8
GO:0008038	neuron recognition	4/499	50/23210	0.0223212	0.203422	0.174643	20356/319504/19649/22418	4
GO:0008543	fibroblast growth factor receptor signaling pathway	5/499	74/23210	0.0215734	0.203422	0.174643	18591/18189/12387/18121/22418	5
GO:0010594	regulation of endothelial cell migration	8/499	157/23210	0.0205113	0.203422	0.174643	21687/18591/21939/23871/20356/80837/320924/22418	8
GO:0019227	neuronal action potential propagation	2/499	11/23210	0.0223132	0.203422	0.174643	319504/18212	2
GO:0021545	cranial nerve development	4/499	49/23210	0.0208797	0.203422	0.174643	270190/12387/18504/15407	4
GO:0021554	optic nerve development	2/499	11/23210	0.0223132	0.203422	0.174643	270190/18504	2
GO:0030324	lung development	10/499	219/23210	0.0205892	0.203422	0.174643	12387/14734/207920/15375/18121/26570/320924/22418/20465/12627	10
GO:0030534	adult behavior	9/499	187/23210	0.0202107	0.203422	0.174643	18189/22771/18507/15416/219228/26570/12661/330222/18387	9
GO:0031343	positive regulation of cell killing	6/499	100/23210	0.0209719	0.203422	0.174643	667281/15039/21355/110557/21946/15013	6
GO:0031348	negative regulation of defense response	10/499	220/23210	0.0211724	0.203422	0.174643	23871/21355/434341/21946/14776/257632/171285/243958/11847/16178	10
GO:0032330	regulation of chondrocyte differentiation	4/499	50/23210	0.0223212	0.203422	0.174643	76566/15431/12387/12161	4
GO:0032651	regulation of interleukin-1 beta production	5/499	74/23210	0.0215734	0.203422	0.174643	66222/17951/257632/22418/11847	5
GO:0033327	Leydig cell differentiation	2/499	11/23210	0.0223132	0.203422	0.174643	13363/11835	2
GO:0045671	negative regulation of osteoclast differentiation	3/499	28/23210	0.0217225	0.203422	0.174643	56492/12387/68027	3
GO:0045778	positive regulation of ossification	6/499	100/23210	0.0209719	0.203422	0.174643	12387/231633/18429/12310/12161/22418	6
GO:0045992	negative regulation of embryonic development	3/499	28/23210	0.0217225	0.203422	0.174643	12387/240888/22418	3
GO:0046189	phenol-containing compound biosynthetic process	4/499	50/23210	0.0223212	0.203422	0.174643	15186/26570/15111/22418	4
GO:0046328	regulation of JNK cascade	9/499	188/23210	0.0208393	0.203422	0.174643	270190/29820/73608/269016/14013/142980/257632/93735/22418	9
GO:0046532	regulation of photoreceptor cell differentiation	2/499	11/23210	0.0223132	0.203422	0.174643	107585/20681	2
GO:0048021	regulation of melanin biosynthetic process	2/499	11/23210	0.0223132	0.203422	0.174643	26570/22418	2
GO:0048820	hair follicle maturation	3/499	28/23210	0.0217225	0.203422	0.174643	12387/22418/14419	3
GO:0048934	peripheral nervous system neuron differentiation	2/499	11/23210	0.0223132	0.203422	0.174643	18212/15111	2
GO:0048935	peripheral nervous system neuron development	2/499	11/23210	0.0223132	0.203422	0.174643	18212/15111	2
GO:0055015	ventricular cardiac muscle cell development	2/499	11/23210	0.0223132	0.203422	0.174643	18091/14200	2
GO:0060405	regulation of penile erection	2/499	11/23210	0.0223132	0.203422	0.174643	18429/11835	2
GO:0061217	regulation of mesonephros development	3/499	28/23210	0.0217225	0.203422	0.174643	18504/20681/18121	3
GO:0070213	protein auto-ADP-ribosylation	2/499	11/23210	0.0223132	0.203422	0.174643	671535/52552	2
GO:0072172	mesonephric tubule formation	2/499	11/23210	0.0223132	0.203422	0.174643	18504/18121	2
GO:0072178	nephric duct morphogenesis	2/499	11/23210	0.0223132	0.203422	0.174643	14734/18504	2
GO:0072182	regulation of nephron tubule epithelial cell differentiation	2/499	11/23210	0.0223132	0.203422	0.174643	12387/18504	2
GO:0090037	positive regulation of protein kinase C signaling	2/499	11/23210	0.0223132	0.203422	0.174643	21939/22418	2
GO:0098870	action potential propagation	2/499	11/23210	0.0223132	0.203422	0.174643	319504/18212	2
GO:1903037	regulation of leukocyte cell-cell adhesion	12/499	287/23210	0.0221242	0.203422	0.174643	22361/23871/15284/269023/11501/72049/171285/21838/18761/11847/78473/16401	12
GO:0030323	respiratory tube development	10/499	222/23210	0.0223747	0.20344	0.174657	12387/14734/207920/15375/18121/26570/320924/22418/20465/12627	10
GO:0021510	spinal cord development	6/499	102/23210	0.0228687	0.205557	0.176475	22771/18096/18505/15416/18121/21349	6
GO:0046849	bone remodeling	6/499	102/23210	0.0228687	0.205557	0.176475	56492/12387/231633/11501/93735/15551	6
GO:0051897	positive regulation of protein kinase B signaling	6/499	102/23210	0.0228687	0.205557	0.176475	21687/18189/20356/11501/19713/104943	6
GO:0061097	regulation of protein tyrosine kinase activity	5/499	75/23210	0.0227199	0.205557	0.176475	18591/56013/18003/21838/21349	5
GO:1902106	negative regulation of leukocyte differentiation	6/499	102/23210	0.0228687	0.205557	0.176475	56492/15284/12387/68027/269023/21946	6
GO:0031341	regulation of cell killing	7/499	131/23210	0.0233047	0.208999	0.17943	667281/15039/21355/110557/21946/15013/171285	7
GO:0009583	detection of light stimulus	4/499	51/23210	0.0238218	0.210547	0.180759	20356/50769/30044/14913	4
GO:0019098	reproductive behavior	4/499	51/23210	0.0238218	0.210547	0.180759	56710/18429/11835/18387	4
GO:0030168	platelet activation	5/499	76/23210	0.0239051	0.210547	0.180759	18591/12496/26570/18761/19091	5
GO:0030901	midbrain development	4/499	51/23210	0.0238218	0.210547	0.180759	13799/12387/110648/22418	4
GO:0031098	stress-activated protein kinase signaling cascade	12/499	290/23210	0.0237459	0.210547	0.180759	270190/29820/73608/269016/14013/142980/257632/93735/15111/22418/26414/18387	12
GO:0043552	positive regulation of phosphatidylinositol 3-kinase activity	3/499	29/23210	0.0238512	0.210547	0.180759	21687/18591/257632	3
GO:0060350	endochondral bone morphogenesis	5/499	76/23210	0.0239051	0.210547	0.180759	15431/231633/17183/240675/12161	5
GO:0060828	regulation of canonical Wnt signaling pathway	10/499	224/23210	0.0236259	0.210547	0.180759	72293/18091/93960/20356/14734/110648/320343/18121/22418/207181	10
GO:0001756	somitogenesis	5/499	77/23210	0.0251294	0.212114	0.182104	18505/12591/17293/18503/22418	5
GO:0001840	neural plate development	2/499	12/23210	0.0263998	0.212114	0.182104	12387/18121	2
GO:0002699	positive regulation of immune effector process	11/499	259/23210	0.0250983	0.212114	0.182104	21687/667281/21939/15284/15039/21355/110557/15013/257632/22418/234311	11
GO:0002706	regulation of lymphocyte mediated immunity	9/499	195/23210	0.0256395	0.212114	0.182104	667281/21939/15039/21355/110557/15013/257632/50931/171285	9
GO:0002730	regulation of dendritic cell cytokine production	2/499	12/23210	0.0263998	0.212114	0.182104	142980/257632	2
GO:0002825	regulation of T-helper 1 type immune response	3/499	30/23210	0.0260888	0.212114	0.182104	15284/50931/171285	3
GO:0003205	cardiac chamber development	9/499	195/23210	0.0256395	0.212114	0.182104	21687/18091/12387/14200/18121/11504/15111/22418/12627	9
GO:0003207	cardiac chamber formation	2/499	12/23210	0.0263998	0.212114	0.182104	18091/15111	2
GO:0003264	regulation of cardioblast proliferation	2/499	12/23210	0.0263998	0.212114	0.182104	12387/15111	2
GO:0003306	Wnt signaling pathway involved in heart development	2/499	12/23210	0.0263998	0.212114	0.182104	12387/22418	2
GO:0003309	type B pancreatic cell differentiation	3/499	30/23210	0.0260888	0.212114	0.182104	18096/12161/22418	3
GO:0003337	mesenchymal to epithelial transition involved in metanephros morphogenesis	2/499	12/23210	0.0263998	0.212114	0.182104	12387/18504	2
GO:0006750	glutathione biosynthetic process	2/499	12/23210	0.0263998	0.212114	0.182104	26570/23887	2
GO:0007128	meiotic prophase I	2/499	12/23210	0.0263998	0.212114	0.182104	57746/74369	2
GO:0009266	response to temperature stimulus	8/499	163/23210	0.0249923	0.212114	0.182104	270190/15511/75811/193740/12310/245525/228139/15551	8
GO:0010632	regulation of epithelial cell migration	10/499	225/23210	0.02427	0.212114	0.182104	21687/18591/21939/23871/73608/20356/17395/80837/320924/22418	10
GO:0021602	cranial nerve morphogenesis	3/499	30/23210	0.0260888	0.212114	0.182104	270190/18504/15407	3
GO:0030111	regulation of Wnt signaling pathway	12/499	292/23210	0.0248746	0.212114	0.182104	72293/18091/93960/20356/195208/14734/24117/110648/320343/18121/22418/207181	12
GO:0032088	negative regulation of NF-kappaB transcription factor activity	5/499	77/23210	0.0251294	0.212114	0.182104	671535/434341/195359/257632/171285	5
GO:0032944	regulation of mononuclear cell proliferation	10/499	227/23210	0.0255962	0.212114	0.182104	18019/21939/12387/72049/14419/171285/243958/18761/11847/22780	10
GO:0042268	regulation of cytolysis	2/499	12/23210	0.0263998	0.212114	0.182104	18504/21946	2
GO:0045078	positive regulation of interferon-gamma biosynthetic process	2/499	12/23210	0.0263998	0.212114	0.182104	142980/72049	2
GO:0045080	positive regulation of chemokine biosynthetic process	2/499	12/23210	0.0263998	0.212114	0.182104	142980/22418	2
GO:0048570	notochord morphogenesis	2/499	12/23210	0.0263998	0.212114	0.182104	18121/22418	2
GO:0050670	regulation of lymphocyte proliferation	10/499	225/23210	0.02427	0.212114	0.182104	18019/21939/12387/72049/14419/171285/243958/18761/11847/22780	10
GO:0050731	positive regulation of peptidyl-tyrosine phosphorylation	9/499	195/23210	0.0256395	0.212114	0.182104	18591/21939/56013/56746/121021/257632/18003/12161/21349	9
GO:0050953	sensory perception of light stimulus	8/499	162/23210	0.0242018	0.212114	0.182104	54352/20356/50769/12790/30044/14913/19881/12970	8
GO:0051048	negative regulation of secretion	11/499	261/23210	0.0263563	0.212114	0.182104	66222/56013/18429/50931/18387/243958/19091/11847/21942/15551/16178	11
GO:0051324	prophase	2/499	12/23210	0.0263998	0.212114	0.182104	57746/74369	2
GO:0051798	positive regulation of hair follicle development	2/499	12/23210	0.0263998	0.212114	0.182104	22418/14419	2
GO:0051961	negative regulation of nervous system development	14/499	361/23210	0.0251975	0.212114	0.182104	56710/20356/12387/18096/240888/14025/107585/121021/20681/110648/18121/22418/21838/53972	14
GO:0051965	positive regulation of synapse assembly	5/499	77/23210	0.0251294	0.212114	0.182104	270190/18189/18429/18212/64085	5
GO:0061025	membrane fusion	7/499	133/23210	0.0250615	0.212114	0.182104	72293/210789/74732/11501/19332/66712/217517	7
GO:0061037	negative regulation of cartilage development	3/499	30/23210	0.0260888	0.212114	0.182104	76566/12387/18121	3
GO:0061326	renal tubule development	6/499	104/23210	0.0248775	0.212114	0.182104	15431/12387/14734/18504/20681/18121	6
GO:0072176	nephric duct development	2/499	12/23210	0.0263998	0.212114	0.182104	14734/18504	2
GO:0072615	interleukin-17 secretion	2/499	12/23210	0.0263998	0.212114	0.182104	50931/11847	2
GO:0099173	postsynapse organization	9/499	194/23210	0.0249099	0.212114	0.182104	270190/18189/56013/239027/319504/26570/233071/22418/53972	9
GO:1900376	regulation of secondary metabolite biosynthetic process	2/499	12/23210	0.0263998	0.212114	0.182104	26570/22418	2
GO:1900426	positive regulation of defense response to bacterium	2/499	12/23210	0.0263998	0.212114	0.182104	257632/171285	2
GO:1901570	fatty acid derivative biosynthetic process	4/499	52/23210	0.0253822	0.212114	0.182104	16592/208982/11687/23887	4
GO:1902105	regulation of leukocyte differentiation	12/499	294/23210	0.0260421	0.212114	0.182104	22361/56492/15001/15284/12387/68027/269023/11501/21946/21349/630146/22780	12
GO:1903202	negative regulation of oxidative stress-induced cell death	4/499	52/23210	0.0253822	0.212114	0.182104	22361/12387/75533/26570	4
GO:0034113	heterotypic cell-cell adhesion	4/499	53/23210	0.0270027	0.215202	0.184756	11687/21838/78473/16401	4
GO:0048546	digestive tract morphogenesis	4/499	53/23210	0.0270027	0.215202	0.184756	15284/12387/22418/12627	4
GO:0055078	sodium ion homeostasis	4/499	53/23210	0.0270027	0.215202	0.184756	11944/20497/18429/192113	4
GO:1900408	negative regulation of cellular response to oxidative stress	4/499	53/23210	0.0270027	0.215202	0.184756	22361/12387/75533/26570	4
GO:1903555	regulation of tumor necrosis factor superfamily cytokine production	8/499	166/23210	0.0274716	0.218496	0.187584	142980/11501/257632/50931/22418/171285/20128/11847	8
GO:0035270	endocrine system development	7/499	136/23210	0.0278634	0.221161	0.189871	18091/110805/18096/18503/18121/12161/22418	7
GO:0043542	endothelial cell migration	9/499	198/23210	0.027919	0.221161	0.189871	21687/18591/21939/23871/20356/11501/80837/320924/22418	9
GO:0009584	detection of visible light	3/499	31/23210	0.0284348	0.222119	0.190694	20356/50769/30044	3
GO:0033081	regulation of T cell differentiation in thymus	3/499	31/23210	0.0284348	0.222119	0.190694	22361/269023/11501	3
GO:0042634	regulation of hair cycle	3/499	31/23210	0.0284348	0.222119	0.190694	12387/22418/14419	3
GO:0045932	negative regulation of muscle contraction	3/499	31/23210	0.0284348	0.222119	0.190694	12310/19091/11847	3
GO:0055075	potassium ion homeostasis	3/499	31/23210	0.0284348	0.222119	0.190694	11944/20497/192113	3
GO:0060348	bone development	10/499	231/23210	0.0284031	0.222119	0.190694	76566/69480/15431/56492/231633/17183/18503/240675/12161/21349	10
GO:0061036	positive regulation of cartilage development	3/499	31/23210	0.0284348	0.222119	0.190694	15431/12161/22418	3
GO:0001914	regulation of T cell mediated cytotoxicity	4/499	54/23210	0.0286838	0.222937	0.191396	15039/21355/110557/15013	4
GO:0030522	intracellular receptor signaling pathway	9/499	199/23210	0.0287095	0.222937	0.191396	16592/23801/11835/15375/257632/18212/20183/11687/234311	9
GO:2000351	regulation of endothelial cell apoptotic process	4/499	54/23210	0.0286838	0.222937	0.191396	21687/21939/20356/16401	4
GO:0002456	T cell mediated immunity	7/499	137/23210	0.0288427	0.223531	0.191906	667281/15039/21355/110557/74732/15013/257632	7
GO:0001910	regulation of leukocyte mediated cytotoxicity	6/499	109/23210	0.0304052	0.223548	0.19192	667281/15039/21355/110557/15013/171285	6
GO:0002371	dendritic cell cytokine production	2/499	13/23210	0.0307623	0.223548	0.19192	142980/257632	2
GO:0002486	antigen processing and presentation of endogenous peptide antigen via MHC class I via ER pathway, TAP-independent	3/499	32/23210	0.030889	0.223548	0.19192	15039/110557/15013	3
GO:0002756	MyD88-independent toll-like receptor signaling pathway	2/499	13/23210	0.0307623	0.223548	0.19192	225471/142980	2
GO:0002833	positive regulation of response to biotic stimulus	4/499	55/23210	0.0304256	0.223548	0.19192	257632/12161/171285/234311	4
GO:0007187	G protein-coupled receptor signaling pathway, coupled to cyclic nucleotide second messenger	10/499	233/23210	0.0298857	0.223548	0.19192	19773/22354/14687/240888/13611/12310/11535/12671/18387/15551	10
GO:0018958	phenol-containing compound metabolic process	6/499	109/23210	0.0304052	0.223548	0.19192	110805/15186/107585/26570/15111/22418	6
GO:0021604	cranial nerve structural organization	2/499	13/23210	0.0307623	0.223548	0.19192	18504/15407	2
GO:0030509	BMP signaling pathway	8/499	168/23210	0.0292161	0.223548	0.19192	18091/14734/18121/12161/22418/12164/12627/72693	8
GO:0032212	positive regulation of telomere maintenance via telomerase	3/499	32/23210	0.030889	0.223548	0.19192	12387/18768/18761	3
GO:0032655	regulation of interleukin-12 production	4/499	55/23210	0.0304256	0.223548	0.19192	21939/142980/257632/21942	4
GO:0032689	negative regulation of interferon-gamma production	3/499	32/23210	0.030889	0.223548	0.19192	21946/257632/171285	3
GO:0033002	muscle cell proliferation	10/499	234/23210	0.0306472	0.223548	0.19192	270190/18591/18091/17390/17395/12387/18121/11504/19091/15551	10
GO:0033148	positive regulation of intracellular estrogen receptor signaling pathway	2/499	13/23210	0.0307623	0.223548	0.19192	11835/15375	2
GO:0035019	somatic stem cell population maintenance	4/499	55/23210	0.0304256	0.223548	0.19192	18504/170942/12591/18121	4
GO:0035725	sodium ion transmembrane transport	6/499	108/23210	0.0292408	0.223548	0.19192	11944/20497/18301/74513/17178/192113	6
GO:0036376	sodium ion export across plasma membrane	2/499	13/23210	0.0307623	0.223548	0.19192	11944/192113	2
GO:0042391	regulation of membrane potential	16/499	439/23210	0.0290256	0.223548	0.19192	667742/320701/58802/18189/58801/20513/52882/433809/14394/319504/78977/18212/15561/77706/72413/228139	16
GO:0042635	positive regulation of hair cycle	2/499	13/23210	0.0307623	0.223548	0.19192	22418/14419	2
GO:0042693	muscle cell fate commitment	2/499	13/23210	0.0307623	0.223548	0.19192	18091/244810	2
GO:0045072	regulation of interferon-gamma biosynthetic process	2/499	13/23210	0.0307623	0.223548	0.19192	142980/72049	2
GO:0045682	regulation of epidermis development	5/499	80/23210	0.0290409	0.223548	0.19192	18755/12387/207920/22418/14419	5
GO:0045906	negative regulation of vasoconstriction	2/499	13/23210	0.0307623	0.223548	0.19192	17390/11535	2
GO:0050711	negative regulation of interleukin-1 secretion	2/499	13/23210	0.0307623	0.223548	0.19192	66222/16178	2
GO:0060340	positive regulation of type I interferon-mediated signaling pathway	2/499	13/23210	0.0307623	0.223548	0.19192	434341/22418	2
GO:0060394	negative regulation of pathway-restricted SMAD protein phosphorylation	2/499	13/23210	0.0307623	0.223548	0.19192	52662/18121	2
GO:0060669	embryonic placenta morphogenesis	3/499	32/23210	0.030889	0.223548	0.19192	11535/13984/16401	3
GO:0060911	cardiac cell fate commitment	2/499	13/23210	0.0307623	0.223548	0.19192	18091/244810	2
GO:0072160	nephron tubule epithelial cell differentiation	2/499	13/23210	0.0307623	0.223548	0.19192	12387/18504	2
GO:0098727	maintenance of cell number	8/499	169/23210	0.0301164	0.223548	0.19192	14013/12387/57746/18504/170942/12591/18121/21349	8
GO:0098762	meiotic cell cycle phase	2/499	13/23210	0.0307623	0.223548	0.19192	57746/74369	2
GO:0098764	meiosis I cell cycle phase	2/499	13/23210	0.0307623	0.223548	0.19192	57746/74369	2
GO:1900181	negative regulation of protein localization to nucleus	3/499	32/23210	0.030889	0.223548	0.19192	56492/18767/195359	3
GO:1903531	negative regulation of secretion by cell	10/499	232/23210	0.0291377	0.223548	0.19192	66222/56013/50931/18387/243958/19091/11847/21942/15551/16178	10
GO:2000106	regulation of leukocyte apoptotic process	6/499	108/23210	0.0292408	0.223548	0.19192	11501/257632/26570/22418/18761/11847	6
GO:2000833	positive regulation of steroid hormone secretion	2/499	13/23210	0.0307623	0.223548	0.19192	12161/14419	2
GO:0071706	tumor necrosis factor superfamily cytokine production	8/499	170/23210	0.0310356	0.224196	0.192477	142980/11501/257632/50931/22418/171285/20128/11847	8
GO:0050768	negative regulation of neurogenesis	13/499	337/23210	0.0314014	0.226424	0.19439	56710/20356/12387/18096/14025/107585/121021/20681/110648/18121/22418/21838/53972	13
GO:0001843	neural tube closure	6/499	110/23210	0.0315996	0.227021	0.194903	18504/18505/11535/18121/22418/216285	6
GO:0019882	antigen processing and presentation	6/499	110/23210	0.0315996	0.227021	0.194903	15001/15039/21355/110557/15013/257632	6
GO:0010038	response to metal ion	11/499	269/23210	0.0318465	0.227992	0.195736	58802/18189/110058/17395/12790/67092/12161/11687/72413/192113/102278	11
GO:0035050	embryonic heart tube development	5/499	82/23210	0.0318505	0.227992	0.195736	18091/12387/15111/22418/12627	5
GO:0003018	vascular process in circulatory system	9/499	203/23210	0.0320286	0.228209	0.195922	18591/17390/75697/12310/11535/12671/12161/19091/15551	9
GO:0032732	positive regulation of interleukin-1 production	4/499	56/23210	0.0322286	0.228209	0.195922	17951/257632/22418/171285	4
GO:0032874	positive regulation of stress-activated MAPK cascade	8/499	171/23210	0.0319738	0.228209	0.195922	29820/269016/142980/257632/93735/15111/22418/18387	8
GO:0043536	positive regulation of blood vessel endothelial cell migration	4/499	56/23210	0.0322286	0.228209	0.195922	18591/21939/23871/80837	4
GO:1900449	regulation of glutamate receptor signaling pathway	4/499	56/23210	0.0322286	0.228209	0.195922	18189/140723/74513/19418	4
GO:1902883	negative regulation of response to oxidative stress	4/499	56/23210	0.0322286	0.228209	0.195922	22361/12387/75533/26570	4
GO:0001909	leukocyte mediated cytotoxicity	7/499	141/23210	0.0329921	0.231121	0.198422	667281/15039/21355/110557/74732/15013/171285	7
GO:0007160	cell-matrix adhesion	9/499	204/23210	0.0328983	0.231121	0.198422	21687/77569/230959/12387/11501/240675/21838/78473/16401	9
GO:0007188	adenylate cyclase-modulating G protein-coupled receptor signaling pathway	9/499	204/23210	0.0328983	0.231121	0.198422	19773/14687/240888/13611/12310/11535/12671/18387/15551	9
GO:0035637	multicellular organismal signaling	7/499	141/23210	0.0329921	0.231121	0.198422	18091/58802/140723/319504/18212/72413/228139	7
GO:0060606	tube closure	6/499	111/23210	0.0328241	0.231121	0.198422	18504/18505/11535/18121/22418/216285	6
GO:0070304	positive regulation of stress-activated protein kinase signaling cascade	8/499	172/23210	0.0329312	0.231121	0.198422	29820/269016/142980/257632/93735/15111/22418/18387	8
GO:0010543	regulation of platelet activation	3/499	33/23210	0.0334507	0.232267	0.199406	18591/18761/19091	3
GO:0021591	ventricular system development	3/499	33/23210	0.0334507	0.232267	0.199406	75533/18507/26570	3
GO:0030203	glycosaminoglycan metabolic process	5/499	83/23210	0.0333168	0.232267	0.199406	18591/76969/209378/21946/72902	5
GO:0035883	enteroendocrine cell differentiation	3/499	33/23210	0.0334507	0.232267	0.199406	18096/12161/22418	3
GO:0090218	positive regulation of lipid kinase activity	3/499	33/23210	0.0334507	0.232267	0.199406	21687/18591/257632	3
GO:0001892	embryonic placenta development	6/499	112/23210	0.034079	0.233839	0.200756	22113/18591/12591/11535/13984/16401	6
GO:0002067	glandular epithelial cell differentiation	4/499	57/23210	0.0340929	0.233839	0.200756	18096/15375/12161/22418	4
GO:0010463	mesenchymal cell proliferation	4/499	57/23210	0.0340929	0.233839	0.200756	12387/14734/15111/22418	4
GO:0031644	regulation of neurological system process	8/499	173/23210	0.0339079	0.233839	0.200756	16592/320701/18189/18429/140723/12310/18387/228139	8
GO:0042100	B cell proliferation	6/499	112/23210	0.034079	0.233839	0.200756	18019/21939/12902/72049/243958/22780	6
GO:0070663	regulation of leukocyte proliferation	10/499	238/23210	0.0338303	0.233839	0.200756	18019/21939/12387/72049/14419/171285/243958/18761/11847/22780	10
GO:0072577	endothelial cell apoptotic process	4/499	57/23210	0.0340929	0.233839	0.200756	21687/21939/20356/16401	4
GO:0000279	M phase	2/499	14/23210	0.0353872	0.236134	0.202726	57746/74369	2
GO:0003151	outflow tract morphogenesis	5/499	84/23210	0.0348245	0.236134	0.202726	18091/12387/18121/15111/22418	5
GO:0007224	smoothened signaling pathway	7/499	143/23210	0.0352086	0.236134	0.202726	22771/195208/18096/14734/240888/13363/15375	7
GO:0008589	regulation of smoothened signaling pathway	5/499	84/23210	0.0348245	0.236134	0.202726	22771/195208/14734/240888/15375	5
GO:0019184	nonribosomal peptide biosynthetic process	2/499	14/23210	0.0353872	0.236134	0.202726	26570/23887	2
GO:0021527	spinal cord association neuron differentiation	2/499	14/23210	0.0353872	0.236134	0.202726	18505/21349	2
GO:0030007	cellular potassium ion homeostasis	2/499	14/23210	0.0353872	0.236134	0.202726	11944/192113	2
GO:0033690	positive regulation of osteoblast proliferation	2/499	14/23210	0.0353872	0.236134	0.202726	231633/20681	2
GO:0035358	regulation of peroxisome proliferator activated receptor signaling pathway	2/499	14/23210	0.0353872	0.236134	0.202726	16592/11687	2
GO:0060736	prostate gland growth	2/499	14/23210	0.0353872	0.236134	0.202726	19773/11835	2
GO:0098712	L-glutamate import across plasma membrane	2/499	14/23210	0.0353872	0.236134	0.202726	20513/26570	2
GO:1903430	negative regulation of cell maturation	2/499	14/23210	0.0353872	0.236134	0.202726	14025/14419	2
GO:1903522	regulation of blood circulation	10/499	239/23210	0.0346609	0.236134	0.202726	54352/18591/18091/17390/18429/12310/11535/433809/12671/19091	10
GO:1905063	regulation of vascular smooth muscle cell differentiation	2/499	14/23210	0.0353872	0.236134	0.202726	18591/18019	2
GO:1905516	positive regulation of fertilization	2/499	14/23210	0.0353872	0.236134	0.202726	218454/665270	2
GO:2000047	regulation of cell-cell adhesion mediated by cadherin	2/499	14/23210	0.0353872	0.236134	0.202726	12161/22418	2
GO:0015893	drug transport	9/499	207/23210	0.0356051	0.237003	0.203473	76459/110058/20513/26570/14419/210027/18387/11847/15551	9
GO:0032615	interleukin-12 production	4/499	58/23210	0.0360187	0.237003	0.203473	21939/142980/257632/21942	4
GO:0035116	embryonic hindlimb morphogenesis	3/499	34/23210	0.0361194	0.237003	0.203473	14013/12387/14734	3
GO:0051445	regulation of meiotic cell cycle	4/499	58/23210	0.0360187	0.237003	0.203473	13164/57746/18426/22418	4
GO:0060443	mammary gland morphogenesis	4/499	58/23210	0.0360187	0.237003	0.203473	19773/18505/11835/22418	4
GO:0070231	T cell apoptotic process	4/499	58/23210	0.0360187	0.237003	0.203473	11501/22418/18761/11847	4
GO:0072678	T cell migration	4/499	58/23210	0.0360187	0.237003	0.203473	11501/50931/22418/16401	4
GO:1903429	regulation of cell maturation	3/499	34/23210	0.0361194	0.237003	0.203473	14025/19713/14419	3
GO:1903510	mucopolysaccharide metabolic process	4/499	58/23210	0.0360187	0.237003	0.203473	18591/76969/209378/72902	4
GO:2000406	positive regulation of T cell migration	3/499	34/23210	0.0361194	0.237003	0.203473	11501/22418/16401	3
GO:0002088	lens development in camera-type eye	5/499	85/23210	0.0363737	0.237092	0.203548	100121/12954/14616/12387/12970	5
GO:0002708	positive regulation of lymphocyte mediated immunity	7/499	144/23210	0.036353	0.237092	0.203548	667281/21939/15039/21355/110557/15013/257632	7
GO:0098659	inorganic cation import across plasma membrane	5/499	85/23210	0.0363737	0.237092	0.203548	67547/11944/20497/12790/192113	5
GO:0099587	inorganic ion import across plasma membrane	5/499	85/23210	0.0363737	0.237092	0.203548	67547/11944/20497/12790/192113	5
GO:0010466	negative regulation of peptidase activity	10/499	242/23210	0.0372378	0.242323	0.20804	66222/12954/17395/15511/209378/14734/18504/11752/20708/72902	10
GO:0001912	positive regulation of leukocyte mediated cytotoxicity	5/499	86/23210	0.0379647	0.244894	0.210247	667281/15039/21355/110557/15013	5
GO:0032611	interleukin-1 beta production	5/499	86/23210	0.0379647	0.244894	0.210247	66222/17951/257632/22418/11847	5
GO:0042110	T cell activation	17/499	491/23210	0.037838	0.244894	0.210247	22361/15001/15284/12387/269023/74732/14025/11501/16205/18503/328833/72049/171285/21838/18761/54519/11847	17
GO:0051148	negative regulation of muscle cell differentiation	4/499	59/23210	0.0380061	0.244894	0.210247	18591/18091/18019/231633	4
GO:0060711	labyrinthine layer development	4/499	59/23210	0.0380061	0.244894	0.210247	12591/11535/13984/16401	4
GO:2000401	regulation of lymphocyte migration	4/499	59/23210	0.0380061	0.244894	0.210247	11501/50931/22418/16401	4
GO:0045732	positive regulation of protein catabolic process	9/499	210/23210	0.0384612	0.247421	0.212416	72293/93960/15511/269016/14734/193740/11501/22418/20128	9
GO:0001771	immunological synapse formation	2/499	15/23210	0.040261	0.247666	0.212627	270190/171285	2
GO:0001906	cell killing	8/499	179/23210	0.0401826	0.247666	0.212627	667281/15039/21355/110557/74732/21946/15013/171285	8
GO:0001947	heart looping	4/499	60/23210	0.0400553	0.247666	0.212627	18091/15111/22418/12627	4
GO:0002862	negative regulation of inflammatory response to antigenic stimulus	2/499	15/23210	0.040261	0.247666	0.212627	14776/257632	2
GO:0009611	response to wounding	17/499	495/23210	0.0403236	0.247666	0.212627	18591/17390/230959/17183/11752/11535/99439/12496/18121/26570/22418/11687/243958/18761/216350/19091/606735	17
GO:0010715	regulation of extracellular matrix disassembly	2/499	15/23210	0.040261	0.247666	0.212627	23871/20356	2
GO:0010951	negative regulation of endopeptidase activity	8/499	178/23210	0.0390869	0.247666	0.212627	66222/12954/17395/15511/18504/11752/20708/72902	8
GO:0010959	regulation of metal ion transport	15/499	421/23210	0.0399023	0.247666	0.212627	18591/18091/319984/12387/18301/56746/16502/74513/433809/16538/14419/21838/18387/19091/17178	15
GO:0030856	regulation of epithelial cell differentiation	7/499	147/23210	0.0399325	0.247666	0.212627	18755/230959/17395/12387/18504/207920/12161	7
GO:0033089	positive regulation of T cell differentiation in thymus	2/499	15/23210	0.040261	0.247666	0.212627	22361/11501	2
GO:0034122	negative regulation of toll-like receptor signaling pathway	3/499	35/23210	0.0388942	0.247666	0.212627	225471/257632/20128	3
GO:0034767	positive regulation of ion transmembrane transport	8/499	179/23210	0.0401826	0.247666	0.212627	56746/16502/433809/15561/14419/21838/18387/19091	8
GO:0042033	chemokine biosynthetic process	2/499	15/23210	0.040261	0.247666	0.212627	142980/22418	2
GO:0042095	interferon-gamma biosynthetic process	2/499	15/23210	0.040261	0.247666	0.212627	142980/72049	2
GO:0042759	long-chain fatty acid biosynthetic process	2/499	15/23210	0.040261	0.247666	0.212627	23801/11687	2
GO:0043114	regulation of vascular permeability	3/499	35/23210	0.0388942	0.247666	0.212627	75697/11535/12161	3
GO:0043455	regulation of secondary metabolic process	2/499	15/23210	0.040261	0.247666	0.212627	26570/22418	2
GO:0045073	regulation of chemokine biosynthetic process	2/499	15/23210	0.040261	0.247666	0.212627	142980/22418	2
GO:0045686	negative regulation of glial cell differentiation	3/499	35/23210	0.0388942	0.247666	0.212627	12387/18096/18121	3
GO:0048147	negative regulation of fibroblast proliferation	3/499	35/23210	0.0388942	0.247666	0.212627	58801/17395/671535	3
GO:0051938	L-glutamate import	2/499	15/23210	0.040261	0.247666	0.212627	20513/26570	2
GO:0051973	positive regulation of telomerase activity	3/499	35/23210	0.0388942	0.247666	0.212627	12387/18768/18761	3
GO:0060441	epithelial tube branching involved in lung morphogenesis	3/499	35/23210	0.0388942	0.247666	0.212627	12387/207920/15375	3
GO:0070234	positive regulation of T cell apoptotic process	2/499	15/23210	0.040261	0.247666	0.212627	11501/22418	2
GO:0071772	response to BMP	8/499	179/23210	0.0401826	0.247666	0.212627	18091/14734/18121/12161/22418/12164/12627/72693	8
GO:0071773	cellular response to BMP stimulus	8/499	179/23210	0.0401826	0.247666	0.212627	18091/14734/18121/12161/22418/12164/12627/72693	8
GO:0072283	metanephric renal vesicle morphogenesis	2/499	15/23210	0.040261	0.247666	0.212627	12387/18504	2
GO:1903818	positive regulation of voltage-gated potassium channel activity	2/499	15/23210	0.040261	0.247666	0.212627	16502/433809	2
GO:2000095	regulation of Wnt signaling pathway, planar cell polarity pathway	2/499	15/23210	0.040261	0.247666	0.212627	93960/14734	2
GO:0003007	heart morphogenesis	11/499	280/23210	0.0406592	0.248951	0.21373	21687/18091/12387/14200/17293/93735/18121/11504/15111/22418/12627	11
GO:0010631	epithelial cell migration	11/499	280/23210	0.0406592	0.248951	0.21373	21687/18591/21939/23871/73608/20356/17395/11501/80837/320924/22418	11
GO:0007498	mesoderm development	6/499	117/23210	0.0408164	0.249138	0.213891	18504/17293/18426/18121/22418/21349	6
GO:0014020	primary neural tube formation	6/499	117/23210	0.0408164	0.249138	0.213891	18504/18505/11535/18121/22418/216285	6
GO:0002700	regulation of production of molecular mediator of immune response	7/499	148/23210	0.041175	0.250371	0.214949	21687/21939/142980/257632/50931/22418/243958	7
GO:0044344	cellular response to fibroblast growth factor stimulus	5/499	88/23210	0.0412728	0.250371	0.214949	18591/18189/12387/18121/22418	5
GO:0055067	monovalent inorganic cation homeostasis	7/499	148/23210	0.041175	0.250371	0.214949	76459/11944/20497/18429/140494/19332/192113	7
GO:1903035	negative regulation of response to wounding	5/499	88/23210	0.0412728	0.250371	0.214949	18591/230959/243958/216350/19091	5
GO:0050707	regulation of cytokine secretion	9/499	213/23210	0.0414694	0.251177	0.215641	66222/21687/257632/50931/22418/171285/11847/21942/16178	9
GO:0032735	positive regulation of interleukin-12 production	3/499	36/23210	0.0417741	0.25186	0.216228	21939/142980/257632	3
GO:0046329	negative regulation of JNK cascade	3/499	36/23210	0.0417741	0.25186	0.216228	73608/269016/14013	3
GO:1904358	positive regulation of telomere maintenance via telomere lengthening	3/499	36/23210	0.0417741	0.25186	0.216228	12387/18768/18761	3
GO:0007517	muscle organ development	15/499	424/23210	0.0420035	0.252856	0.217082	270190/18091/15284/382639/12387/83456/18505/65256/18507/12292/20681/18121/78977/22418/268859	15
GO:0051952	regulation of amine transport	6/499	118/23210	0.0422578	0.253611	0.217731	110058/18429/18387/19091/11847/15551	6
GO:0060349	bone morphogenesis	6/499	118/23210	0.0422578	0.253611	0.217731	15431/231633/17183/18503/240675/12161	6
GO:0090132	epithelium migration	11/499	282/23210	0.0424266	0.254237	0.218268	21687/18591/21939/23871/73608/20356/17395/11501/80837/320924/22418	11
GO:0002062	chondrocyte differentiation	6/499	120/23210	0.0452355	0.255546	0.219391	76566/15431/12387/17183/240675/12161	6
GO:0002703	regulation of leukocyte mediated immunity	10/499	250/23210	0.0447508	0.255546	0.219391	667281/21939/15039/21355/142980/110557/15013/257632/50931/171285	10
GO:0002739	regulation of cytokine secretion involved in immune response	2/499	16/23210	0.0453712	0.255546	0.219391	21687/22418	2
GO:0003012	muscle system process	14/499	392/23210	0.0452874	0.255546	0.219391	18091/50769/18429/11835/12310/20192/67092/433809/12292/12671/15111/19091/228139/11847	14
GO:0003414	chondrocyte morphogenesis involved in endochondral bone morphogenesis	2/499	16/23210	0.0453712	0.255546	0.219391	17183/240675	2
GO:0003429	growth plate cartilage chondrocyte morphogenesis	2/499	16/23210	0.0453712	0.255546	0.219391	17183/240675	2
GO:0006044	N-acetylglucosamine metabolic process	2/499	16/23210	0.0453712	0.255546	0.219391	76969/54371	2
GO:0007162	negative regulation of cell adhesion	11/499	284/23210	0.0442463	0.255546	0.219391	56013/17390/15284/20356/230959/269023/11501/12161/171285/19091/11847	11
GO:0007512	adult heart development	2/499	16/23210	0.0453712	0.255546	0.219391	18091/15111	2
GO:0010171	body morphogenesis	4/499	62/23210	0.0443387	0.255546	0.219391	83691/17390/14734/18121	4
GO:0015800	acidic amino acid transport	4/499	62/23210	0.0443387	0.255546	0.219391	20513/26570/18212/19091	4
GO:0016055	Wnt signaling pathway	15/499	428/23210	0.0449261	0.255546	0.219391	72293/18091/93960/20356/12387/195208/14734/24117/93735/110648/320343/18121/22418/207181/12627	15
GO:0018105	peptidyl-serine phosphorylation	12/499	318/23210	0.0433212	0.255546	0.219391	21687/18591/18189/269019/18755/101320/19713/18212/22418/18761/19091/227120	12
GO:0030238	male sex determination	2/499	16/23210	0.0453712	0.255546	0.219391	13363/11835	2
GO:0030858	positive regulation of epithelial cell differentiation	4/499	62/23210	0.0443387	0.255546	0.219391	18755/12387/18504/12161	4
GO:0031016	pancreas development	5/499	89/23210	0.0429902	0.255546	0.219391	12387/18096/18504/12161/22418	5
GO:0032526	response to retinoic acid	5/499	90/23210	0.0447499	0.255546	0.219391	21687/56710/18504/19713/20183	5
GO:0033631	cell-cell adhesion mediated by integrin	2/499	16/23210	0.0453712	0.255546	0.219391	78473/16401	2
GO:0035051	cardiocyte differentiation	8/499	182/23210	0.043592	0.255546	0.219391	18591/18091/12387/14200/18505/244810/15111/19091	8
GO:0035265	organ growth	9/499	215/23210	0.0435608	0.255546	0.219391	18091/19773/15284/12387/17183/11835/18121/240675/19091	9
GO:0040020	regulation of meiotic nuclear division	3/499	37/23210	0.0447583	0.255546	0.219391	13164/57746/22418	3
GO:0042640	anagen	2/499	16/23210	0.0453712	0.255546	0.219391	12387/22418	2
GO:0042659	regulation of cell fate specification	2/499	16/23210	0.0453712	0.255546	0.219391	207920/11835	2
GO:0043084	penile erection	2/499	16/23210	0.0453712	0.255546	0.219391	18429/11835	2
GO:0045684	positive regulation of epidermis development	3/499	37/23210	0.0447583	0.255546	0.219391	18755/22418/14419	3
GO:0045779	negative regulation of bone resorption	2/499	16/23210	0.0453712	0.255546	0.219391	56492/231633	2
GO:0045880	positive regulation of smoothened signaling pathway	3/499	37/23210	0.0447583	0.255546	0.219391	195208/14734/15375	3
GO:0046470	phosphatidylcholine metabolic process	3/499	37/23210	0.0447583	0.255546	0.219391	16592/27281/270084	3
GO:0048302	regulation of isotype switching to IgG isotypes	2/499	16/23210	0.0453712	0.255546	0.219391	21939/50931	2
GO:0048665	neuron fate specification	3/499	37/23210	0.0447583	0.255546	0.219391	18096/207920/15375	3
GO:0051151	negative regulation of smooth muscle cell differentiation	2/499	16/23210	0.0453712	0.255546	0.219391	18591/18019	2
GO:0051963	regulation of synapse assembly	6/499	119/23210	0.0437307	0.255546	0.219391	270190/18189/18429/18212/22418/64085	6
GO:0060026	convergent extension	2/499	16/23210	0.0453712	0.255546	0.219391	93960/22418	2
GO:0060071	Wnt signaling pathway, planar cell polarity pathway	3/499	37/23210	0.0447583	0.255546	0.219391	93960/14734/22418	3
GO:0060393	regulation of pathway-restricted SMAD protein phosphorylation	4/499	62/23210	0.0443387	0.255546	0.219391	52662/18121/12161/12164	4
GO:0061756	leukocyte adhesion to vascular endothelial cell	3/499	37/23210	0.0447583	0.255546	0.219391	23871/11519/16401	3
GO:0071774	response to fibroblast growth factor	5/499	90/23210	0.0447499	0.255546	0.219391	18591/18189/12387/18121/22418	5
GO:0090130	tissue migration	11/499	284/23210	0.0442463	0.255546	0.219391	21687/18591/21939/23871/73608/20356/17395/11501/80837/320924/22418	11
GO:0090171	chondrocyte morphogenesis	2/499	16/23210	0.0453712	0.255546	0.219391	17183/240675	2
GO:1903524	positive regulation of blood circulation	5/499	90/23210	0.0447499	0.255546	0.219391	18591/18091/11535/433809/12671	5
GO:1904996	positive regulation of leukocyte adhesion to vascular endothelial cell	2/499	16/23210	0.0453712	0.255546	0.219391	23871/16401	2
GO:2000479	regulation of cAMP-dependent protein kinase activity	2/499	16/23210	0.0453712	0.255546	0.219391	18767/18768	2
GO:0060541	respiratory system development	10/499	251/23210	0.045757	0.257351	0.220941	12387/14734/207920/15375/18121/26570/320924/22418/20465/12627	10
GO:0001938	positive regulation of endothelial cell proliferation	5/499	91/23210	0.0465522	0.259675	0.222937	18591/20356/12161/22418/16401	5
GO:0009798	axis specification	5/499	91/23210	0.0465522	0.259675	0.222937	12387/14734/12591/17293/22418	5
GO:0032411	positive regulation of transporter activity	6/499	121/23210	0.0467721	0.259675	0.222937	20974/16502/433809/15561/14419/19091	6
GO:0034121	regulation of toll-like receptor signaling pathway	4/499	63/23210	0.0465729	0.259675	0.222937	225471/142980/257632/20128	4
GO:0042445	hormone metabolic process	9/499	218/23210	0.0468287	0.259675	0.222937	110805/15375/107585/11535/12161/14419/11529/19091/665270	9
GO:0043270	positive regulation of ion transport	12/499	322/23210	0.0468299	0.259675	0.222937	18591/18091/50769/18429/56746/16502/433809/15561/14419/21838/18387/19091	12
GO:0048565	digestive tract development	6/499	121/23210	0.0467721	0.259675	0.222937	56492/15284/12387/12591/22418/12627	6
GO:0050709	negative regulation of protein secretion	7/499	152/23210	0.0463947	0.259675	0.222937	66222/56013/50931/243958/11847/21942/16178	7
GO:0099601	regulation of neurotransmitter receptor activity	4/499	63/23210	0.0465729	0.259675	0.222937	18189/140723/74513/19418	4
GO:0198738	cell-cell signaling by wnt	15/499	430/23210	0.0464401	0.259675	0.222937	72293/18091/93960/20356/12387/195208/14734/24117/93735/110648/320343/18121/22418/207181/12627	15
GO:0001764	neuron migration	8/499	185/23210	0.0471871	0.261288	0.224321	12387/195208/18096/218194/18212/19649/12661/19091	8
GO:0000578	embryonic axis specification	3/499	38/23210	0.0478454	0.26235	0.225233	12387/17293/22418	3
GO:0032675	regulation of interleukin-6 production	7/499	153/23210	0.0477628	0.26235	0.225233	225471/142980/257632/50931/22418/171285/20128	7
GO:0040019	positive regulation of embryonic development	3/499	38/23210	0.0478454	0.26235	0.225233	18591/12387/11835	3
GO:0048265	response to pain	3/499	38/23210	0.0478454	0.26235	0.225233	12310/19713/228139	3
GO:0051968	positive regulation of synaptic transmission, glutamatergic	3/499	38/23210	0.0478454	0.26235	0.225233	18189/140723/18212	3
GO:1904645	response to amyloid-beta	3/499	38/23210	0.0478454	0.26235	0.225233	17390/17395/16401	3
GO:2000403	positive regulation of lymphocyte migration	3/499	38/23210	0.0478454	0.26235	0.225233	11501/22418/16401	3
GO:0006885	regulation of pH	5/499	92/23210	0.048397	0.264638	0.227197	76459/11944/140494/19332/192113	5
GO:0015837	amine transport	6/499	122/23210	0.0483408	0.264638	0.227197	110058/18429/18387/19091/11847/15551	6
GO:0009880	embryonic pattern specification	4/499	64/23210	0.0488687	0.26574	0.228144	12387/17293/22418/20465	4
GO:0042267	natural killer cell mediated cytotoxicity	4/499	64/23210	0.0488687	0.26574	0.228144	667281/21355/74732/171285	4
GO:0042306	regulation of protein import into nucleus	4/499	64/23210	0.0488687	0.26574	0.228144	21687/18767/22771/18761	4
GO:1903391	regulation of adherens junction organization	4/499	64/23210	0.0488687	0.26574	0.228144	21687/77569/12161/21838	4
GO:0006936	muscle contraction	11/499	289/23210	0.0490281	0.26624	0.228573	18091/50769/18429/12310/20192/433809/12292/12671/19091/228139/11847	11
GO:0006937	regulation of muscle contraction	7/499	154/23210	0.0491563	0.266568	0.228854	18091/18429/12310/433809/12671/19091/11847	7
GO:0003422	growth plate cartilage morphogenesis	2/499	17/23210	0.0507052	0.268676	0.230664	17183/240675	2
GO:0032740	positive regulation of interleukin-17 production	2/499	17/23210	0.0507052	0.268676	0.230664	257632/18761	2
GO:0042756	drinking behavior	2/499	17/23210	0.0507052	0.268676	0.230664	18429/15551	2
GO:0045603	positive regulation of endothelial cell differentiation	2/499	17/23210	0.0507052	0.268676	0.230664	12387/12161	2
GO:0046337	phosphatidylethanolamine metabolic process	2/499	17/23210	0.0507052	0.268676	0.230664	27281/11687	2
GO:0048291	isotype switching to IgG isotypes	2/499	17/23210	0.0507052	0.268676	0.230664	21939/50931	2
GO:0050755	chemokine metabolic process	2/499	17/23210	0.0507052	0.268676	0.230664	142980/22418	2
GO:0050890	cognition	12/499	326/23210	0.0505295	0.268676	0.230664	18189/56710/319984/195208/67092/110648/18121/26570/18212/12661/71828/18387	12
GO:0051896	regulation of protein kinase B signaling	7/499	155/23210	0.0505753	0.268676	0.230664	21687/18189/20356/11501/19713/18212/104943	7
GO:0055012	ventricular cardiac muscle cell differentiation	2/499	17/23210	0.0507052	0.268676	0.230664	18091/14200	2
GO:0060413	atrial septum morphogenesis	2/499	17/23210	0.0507052	0.268676	0.230664	18091/12627	2
GO:0070243	regulation of thymocyte apoptotic process	2/499	17/23210	0.0507052	0.268676	0.230664	11501/22418	2
GO:0071625	vocalization behavior	2/499	17/23210	0.0507052	0.268676	0.230664	18189/56710	2
GO:0072234	metanephric nephron tubule development	2/499	17/23210	0.0507052	0.268676	0.230664	18504/20681	2
GO:1902176	negative regulation of oxidative stress-induced intrinsic apoptotic signaling pathway	2/499	17/23210	0.0507052	0.268676	0.230664	22361/75533	2
GO:1904355	positive regulation of telomere capping	2/499	17/23210	0.0507052	0.268676	0.230664	18768/18761	2
GO:2001028	positive regulation of endothelial cell chemotaxis	2/499	17/23210	0.0507052	0.268676	0.230664	18591/20356	2
GO:0043551	regulation of phosphatidylinositol 3-kinase activity	3/499	39/23210	0.0510342	0.269694	0.231538	21687/18591/257632	3
GO:0090175	regulation of establishment of planar polarity	3/499	39/23210	0.0510342	0.269694	0.231538	93960/14734/22418	3
GO:0060389	pathway-restricted SMAD protein phosphorylation	4/499	65/23210	0.0512258	0.270343	0.232095	52662/18121/12161/12164	4
GO:0001570	vasculogenesis	5/499	94/23210	0.0522147	0.274092	0.235314	21687/18091/12387/11535/18212	5
GO:0002709	regulation of T cell mediated immunity	5/499	94/23210	0.0522147	0.274092	0.235314	15039/21355/110557/15013/257632	5
GO:0006906	vesicle fusion	5/499	94/23210	0.0522147	0.274092	0.235314	72293/210789/74732/19332/217517	5
GO:0007596	blood coagulation	7/499	156/23210	0.05202	0.274092	0.235314	18591/11752/12496/26570/18761/216350/19091	7
GO:0048638	regulation of developmental growth	14/499	401/23210	0.0527871	0.276728	0.237577	22113/18091/93960/110058/15284/20356/50769/18096/14025/11835/107585/18121/22418/14419	14
GO:0002761	regulation of myeloid leukocyte differentiation	6/499	125/23210	0.0532397	0.278359	0.238978	56492/12387/68027/11501/21349/630146	6
GO:0045926	negative regulation of growth	10/499	258/23210	0.0532304	0.278359	0.238978	93960/20356/106389/14734/14025/71839/195359/18121/22418/14419	10
GO:0002228	natural killer cell mediated immunity	4/499	66/23210	0.0536442	0.280102	0.240474	667281/21355/74732/171285	4
GO:0001818	negative regulation of cytokine production	10/499	259/23210	0.0543602	0.28123	0.241442	66222/225471/21946/257632/50931/171285/20128/11847/21942/16178	10
GO:0007339	binding of sperm to zona pellucida	3/499	40/23210	0.0543235	0.28123	0.241442	15511/56746/74927	3
GO:0016358	dendrite development	11/499	294/23210	0.0541488	0.28123	0.241442	270190/56013/211134/195208/218194/14025/18212/233071/330222/19091/53972	11
GO:0042398	cellular modified amino acid biosynthetic process	3/499	40/23210	0.0543235	0.28123	0.241442	67092/26570/23887	3
GO:0045851	pH reduction	3/499	40/23210	0.0543235	0.28123	0.241442	11944/140494/19332	3
GO:0046456	icosanoid biosynthetic process	3/499	40/23210	0.0543235	0.28123	0.241442	16592/11687/23887	3
GO:0060325	face morphogenesis	3/499	40/23210	0.0543235	0.28123	0.241442	83691/17390/18121	3
GO:0002031	G protein-coupled receptor internalization	2/499	18/23210	0.0562511	0.281399	0.241587	11535/15551	2
GO:0003143	embryonic heart tube morphogenesis	4/499	67/23210	0.0561235	0.281399	0.241587	18091/15111/22418/12627	4
GO:0006940	regulation of smooth muscle contraction	4/499	67/23210	0.0561235	0.281399	0.241587	18429/12310/12671/19091	4
GO:0007599	hemostasis	7/499	158/23210	0.0549866	0.281399	0.241587	18591/11752/12496/26570/18761/216350/19091	7
GO:0009309	amine biosynthetic process	2/499	18/23210	0.0562511	0.281399	0.241587	15186/100041585	2
GO:0010566	regulation of ketone biosynthetic process	2/499	18/23210	0.0562511	0.281399	0.241587	12161/19091	2
GO:0010832	negative regulation of myotube differentiation	2/499	18/23210	0.0562511	0.281399	0.241587	18091/231633	2
GO:0014041	regulation of neuron maturation	2/499	18/23210	0.0562511	0.281399	0.241587	14025/19713	2
GO:0016973	poly(A)+ mRNA export from nucleus	2/499	18/23210	0.0562511	0.281399	0.241587	245610/83454	2
GO:0021915	neural tube development	8/499	191/23210	0.0549443	0.281399	0.241587	240888/18504/18505/15375/11535/18121/22418/216285	8
GO:0021953	central nervous system neuron differentiation	9/499	225/23210	0.0550763	0.281399	0.241587	270190/18189/12387/18096/18505/110648/18212/22418/21349	9
GO:0032700	negative regulation of interleukin-17 production	2/499	18/23210	0.0562511	0.281399	0.241587	50931/11847	2
GO:0034138	toll-like receptor 3 signaling pathway	2/499	18/23210	0.0562511	0.281399	0.241587	142980/171285	2
GO:0034332	adherens junction organization	6/499	126/23210	0.0549373	0.281399	0.241587	21687/77569/16582/12387/12161/21838	6
GO:0042219	cellular modified amino acid catabolic process	2/499	18/23210	0.0562511	0.281399	0.241587	107585/23887	2
GO:0042401	cellular biogenic amine biosynthetic process	2/499	18/23210	0.0562511	0.281399	0.241587	15186/100041585	2
GO:0043113	receptor clustering	4/499	67/23210	0.0561235	0.281399	0.241587	18189/26570/21838/16401	4
GO:0046851	negative regulation of bone remodeling	2/499	18/23210	0.0562511	0.281399	0.241587	56492/231633	2
GO:0050771	negative regulation of axonogenesis	4/499	67/23210	0.0561235	0.281399	0.241587	20356/14025/22418/21838	4
GO:0050961	detection of temperature stimulus involved in sensory perception	2/499	18/23210	0.0562511	0.281399	0.241587	270190/12310	2
GO:0050965	detection of temperature stimulus involved in sensory perception of pain	2/499	18/23210	0.0562511	0.281399	0.241587	270190/12310	2
GO:0060712	spongiotrophoblast layer development	2/499	18/23210	0.0562511	0.281399	0.241587	22113/11535	2
GO:0060947	cardiac vascular smooth muscle cell differentiation	2/499	18/23210	0.0562511	0.281399	0.241587	18591/12387	2
GO:0061371	determination of heart left/right asymmetry	4/499	67/23210	0.0561235	0.281399	0.241587	18091/15111/22418/12627	4
GO:0072578	neurotransmitter-gated ion channel clustering	2/499	18/23210	0.0562511	0.281399	0.241587	18189/26570	2
GO:2000846	regulation of corticosteroid hormone secretion	2/499	18/23210	0.0562511	0.281399	0.241587	12161/14419	2
GO:0050817	coagulation	7/499	159/23210	0.0565087	0.282328	0.242385	18591/11752/12496/26570/18761/216350/19091	7
GO:0048640	negative regulation of developmental growth	6/499	127/23210	0.0566672	0.282404	0.24245	93960/20356/14025/18121/22418/14419	6
GO:0051592	response to calcium ion	6/499	127/23210	0.0566672	0.282404	0.24245	58802/18189/110058/11687/72413/102278	6
GO:0031349	positive regulation of defense response	13/499	370/23210	0.058078	0.289068	0.248171	667281/17390/23871/75697/225471/142980/11501/434341/257632/22418/171285/20128/234311	13
GO:0050730	regulation of peptidyl-tyrosine phosphorylation	10/499	263/23210	0.0590373	0.293472	0.251952	18591/21939/56013/56746/121021/257632/18003/12161/21838/21349	10
GO:0001936	regulation of endothelial cell proliferation	6/499	129/23210	0.0602245	0.298391	0.256175	21687/18591/20356/12161/22418/16401	6
GO:0002792	negative regulation of peptide secretion	7/499	162/23210	0.0612307	0.298391	0.256175	66222/56013/50931/243958/11847/21942/16178	7
GO:0002823	negative regulation of adaptive immune response based on somatic recombination of immune receptors built from immunoglobulin superfamily domains	3/499	42/23210	0.0611976	0.298391	0.256175	257632/50931/171285	3
GO:0003215	cardiac right ventricle morphogenesis	2/499	19/23210	0.0619974	0.298391	0.256175	18091/15111	2
GO:0006883	cellular sodium ion homeostasis	2/499	19/23210	0.0619974	0.298391	0.256175	11944/192113	2
GO:0007492	endoderm development	4/499	69/23210	0.0612639	0.298391	0.256175	18091/12387/18121/12627	4
GO:0010544	negative regulation of platelet activation	2/499	19/23210	0.0619974	0.298391	0.256175	18591/19091	2
GO:0030859	polarized epithelial cell differentiation	2/499	19/23210	0.0619974	0.298391	0.256175	230959/22418	2
GO:0031047	gene silencing by RNA	7/499	162/23210	0.0612307	0.298391	0.256175	74691/71981/57746/83456/83561/66715/74068	7
GO:0032370	positive regulation of lipid transport	4/499	69/23210	0.0612639	0.298391	0.256175	50769/18429/12161/14419	4
GO:0032635	interleukin-6 production	7/499	162/23210	0.0612307	0.298391	0.256175	225471/142980/257632/50931/22418/171285/20128	7
GO:0032695	negative regulation of interleukin-12 production	2/499	19/23210	0.0619974	0.298391	0.256175	257632/21942	2
GO:0035930	corticosteroid hormone secretion	2/499	19/23210	0.0619974	0.298391	0.256175	12161/14419	2
GO:0042220	response to cocaine	3/499	42/23210	0.0611976	0.298391	0.256175	330222/18387/15551	3
GO:0045953	negative regulation of natural killer cell mediated cytotoxicity	2/499	19/23210	0.0619974	0.298391	0.256175	21355/171285	2
GO:0048871	multicellular organismal homeostasis	16/499	486/23210	0.0619715	0.298391	0.256175	16592/104271/56492/114304/23801/12387/231633/18429/11501/23794/14776/67092/257632/12161/12164/227120	16
GO:0060231	mesenchymal to epithelial transition	2/499	19/23210	0.0619974	0.298391	0.256175	12387/18504	2
GO:0060456	positive regulation of digestive system process	2/499	19/23210	0.0619974	0.298391	0.256175	18429/93670	2
GO:0060997	dendritic spine morphogenesis	4/499	69/23210	0.0612639	0.298391	0.256175	270190/56013/233071/53972	4
GO:0090036	regulation of protein kinase C signaling	2/499	19/23210	0.0619974	0.298391	0.256175	21939/22418	2
GO:1901617	organic hydroxy compound biosynthetic process	9/499	229/23210	0.0601877	0.298391	0.256175	15186/320635/26570/15111/12161/22418/11687/19091/227120	9
GO:1902259	regulation of delayed rectifier potassium channel activity	2/499	19/23210	0.0619974	0.298391	0.256175	433809/16538	2
GO:1903523	negative regulation of blood circulation	3/499	42/23210	0.0611976	0.298391	0.256175	17390/11535/19091	3
GO:1904589	regulation of protein import	4/499	69/23210	0.0612639	0.298391	0.256175	21687/18767/22771/18761	4
GO:1904754	positive regulation of vascular associated smooth muscle cell migration	2/499	19/23210	0.0619974	0.298391	0.256175	18591/11504	2
GO:2000826	regulation of heart morphogenesis	3/499	42/23210	0.0611976	0.298391	0.256175	12387/18121/15111	3
GO:0010771	negative regulation of cell morphogenesis involved in differentiation	5/499	99/23210	0.0625058	0.300104	0.257646	20356/14025/22418/21838/53972	5
GO:1903557	positive regulation of tumor necrosis factor superfamily cytokine production	5/499	99/23210	0.0625058	0.300104	0.257646	142980/11501/257632/22418/171285	5
GO:0048660	regulation of smooth muscle cell proliferation	7/499	163/23210	0.0628567	0.301055	0.258462	18591/17390/17395/12387/11504/19091/15551	7
GO:1904064	positive regulation of cation transmembrane transport	7/499	163/23210	0.0628567	0.301055	0.258462	56746/16502/433809/14419/21838/18387/19091	7
GO:0008037	cell recognition	10/499	267/23210	0.0639696	0.306012	0.262718	270190/20356/15511/56746/74927/319504/19649/22418/171285/66712	10
GO:0032680	regulation of tumor necrosis factor production	7/499	164/23210	0.0645089	0.307643	0.264118	142980/257632/50931/22418/171285/20128/11847	7
GO:0042307	positive regulation of protein import into nucleus	3/499	43/23210	0.0647793	0.307643	0.264118	21687/22771/18761	3
GO:0045823	positive regulation of heart contraction	3/499	43/23210	0.0647793	0.307643	0.264118	18091/11535/433809	3
GO:0060359	response to ammonium ion	5/499	100/23210	0.0646918	0.307643	0.264118	14394/12671/330222/18387/15551	5
GO:0090174	organelle membrane fusion	5/499	100/23210	0.0646918	0.307643	0.264118	72293/210789/74732/19332/217517	5
GO:1990573	potassium ion import across plasma membrane	3/499	43/23210	0.0647793	0.307643	0.264118	11944/20497/192113	3
GO:0001508	action potential	6/499	132/23210	0.0658041	0.309523	0.265732	58802/433809/319504/18212/72413/228139	6
GO:0001841	neural tube formation	6/499	132/23210	0.0658041	0.309523	0.265732	18504/18505/11535/18121/22418/216285	6
GO:0030177	positive regulation of Wnt signaling pathway	6/499	132/23210	0.0658041	0.309523	0.265732	93960/20356/14734/110648/320343/22418	6
GO:0030278	regulation of ossification	9/499	233/23210	0.0655938	0.309523	0.265732	76566/12387/231633/18429/12310/18121/15111/12161/22418	9
GO:0034764	positive regulation of transmembrane transport	9/499	233/23210	0.0655938	0.309523	0.265732	14734/56746/16502/433809/15561/14419/21838/18387/19091	9
GO:0050708	regulation of protein secretion	16/499	490/23210	0.0656265	0.309523	0.265732	66222/21687/18189/21939/56013/18096/245049/257632/50931/22418/171285/243958/18761/11847/21942/16178	16
GO:0050863	regulation of T cell activation	11/499	304/23210	0.0654346	0.309523	0.265732	22361/15001/15284/12387/269023/11501/72049/171285/21838/18761/11847	11
GO:0071887	leukocyte apoptotic process	6/499	132/23210	0.0658041	0.309523	0.265732	11501/257632/26570/22418/18761/11847	6
GO:0001649	osteoblast differentiation	8/499	199/23210	0.0664872	0.310324	0.26642	12387/231633/14200/13363/20681/18121/15111/12161	8
GO:0002711	positive regulation of T cell mediated immunity	4/499	71/23210	0.0666445	0.310324	0.26642	15039/21355/110557/15013	4
GO:0006022	aminoglycan metabolic process	5/499	101/23210	0.0669202	0.310324	0.26642	18591/76969/209378/21946/72902	5
GO:0014068	positive regulation of phosphatidylinositol 3-kinase signaling	4/499	71/23210	0.0666445	0.310324	0.26642	21687/18591/93735/18212	4
GO:0019827	stem cell population maintenance	7/499	165/23210	0.0661872	0.310324	0.26642	12387/57746/18504/170942/12591/18121/21349	7
GO:0031532	actin cytoskeleton reorganization	5/499	101/23210	0.0669202	0.310324	0.26642	21687/27260/218194/64099/18003	5
GO:0034446	substrate adhesion-dependent cell spreading	5/499	101/23210	0.0669202	0.310324	0.26642	21687/56013/64099/18003/16401	5
GO:0042310	vasoconstriction	5/499	101/23210	0.0669202	0.310324	0.26642	18591/17390/11535/12671/15551	5
GO:0043122	regulation of I-kappaB kinase/NF-kappaB signaling	7/499	165/23210	0.0661872	0.310324	0.26642	29820/12387/225471/22033/142980/257632/22418	7
GO:0050433	regulation of catecholamine secretion	4/499	71/23210	0.0666445	0.310324	0.26642	110058/18429/18387/15551	4
GO:0061045	negative regulation of wound healing	4/499	71/23210	0.0666445	0.310324	0.26642	18591/230959/216350/19091	4
GO:0097120	receptor localization to synapse	4/499	71/23210	0.0666445	0.310324	0.26642	18189/140723/26414/56839	4
GO:0001569	branching involved in blood vessel morphogenesis	3/499	44/23210	0.0684553	0.310874	0.266892	21687/20356/12387	3
GO:0002716	negative regulation of natural killer cell mediated immunity	2/499	20/23210	0.067933	0.310874	0.266892	21355/171285	2
GO:0010769	regulation of cell morphogenesis involved in differentiation	12/499	343/23210	0.0684602	0.310874	0.266892	56013/20356/211134/18096/14025/19713/18212/233071/18003/22418/21838/53972	12
GO:0010842	retina layer formation	2/499	20/23210	0.067933	0.310874	0.266892	50769/330222	2
GO:0032148	activation of protein kinase B activity	2/499	20/23210	0.067933	0.310874	0.266892	18591/22418	2
GO:0032873	negative regulation of stress-activated MAPK cascade	3/499	44/23210	0.0684553	0.310874	0.266892	73608/269016/14013	3
GO:0033605	positive regulation of catecholamine secretion	2/499	20/23210	0.067933	0.310874	0.266892	18429/18387	2
GO:0033630	positive regulation of cell adhesion mediated by integrin	2/499	20/23210	0.067933	0.310874	0.266892	19713/78473	2
GO:0045986	negative regulation of smooth muscle contraction	2/499	20/23210	0.067933	0.310874	0.266892	12310/19091	2
GO:0050918	positive chemotaxis	3/499	44/23210	0.0684553	0.310874	0.266892	20356/19649/22418	3
GO:0055064	chloride ion homeostasis	2/499	20/23210	0.067933	0.310874	0.266892	76459/20497	2
GO:0061323	cell proliferation involved in heart morphogenesis	2/499	20/23210	0.067933	0.310874	0.266892	12387/15111	2
GO:0070303	negative regulation of stress-activated protein kinase signaling cascade	3/499	44/23210	0.0684553	0.310874	0.266892	73608/269016/14013	3
GO:0070527	platelet aggregation	3/499	44/23210	0.0684553	0.310874	0.266892	26570/18761/19091	3
GO:0070830	bicellular tight junction assembly	3/499	44/23210	0.0684553	0.310874	0.266892	70737/18755/73608	3
GO:1904994	regulation of leukocyte adhesion to vascular endothelial cell	2/499	20/23210	0.067933	0.310874	0.266892	23871/16401	2
GO:1990403	embryonic brain development	2/499	20/23210	0.067933	0.310874	0.266892	13799/12387	2
GO:2000136	regulation of cell proliferation involved in heart morphogenesis	2/499	20/23210	0.067933	0.310874	0.266892	12387/15111	2
GO:0090287	regulation of cellular response to growth factor stimulus	10/499	271/23210	0.0691598	0.313689	0.269309	21687/18591/18189/12387/14734/246154/52662/18121/320924/22418	10
GO:0043627	response to estrogen	4/499	72/23210	0.0694239	0.314163	0.269716	21687/17390/12387/17952	4
GO:0097755	positive regulation of blood vessel diameter	4/499	72/23210	0.0694239	0.314163	0.269716	17390/12310/11535/19091	4
GO:0002698	negative regulation of immune effector process	6/499	134/23210	0.0696862	0.314267	0.269805	15284/21355/21946/257632/171285/243958	6
GO:0032640	tumor necrosis factor production	7/499	167/23210	0.0696223	0.314267	0.269805	142980/257632/50931/22418/171285/20128/11847	7
GO:0055123	digestive system development	6/499	134/23210	0.0696862	0.314267	0.269805	56492/15284/12387/12591/22418/12627	6
GO:0046651	lymphocyte proliferation	11/499	308/23210	0.0703466	0.316882	0.27205	18019/21939/12387/12902/72049/14419/171285/243958/18761/11847/22780	11
GO:0098742	cell-cell adhesion via plasma-membrane adhesion molecules	8/499	202/23210	0.0711741	0.320243	0.274935	18189/84004/19713/219228/319504/330222/64085/16401	8
GO:0002224	toll-like receptor signaling pathway	5/499	103/23210	0.0715038	0.320627	0.275265	225471/142980/257632/171285/20128	5
GO:0009408	response to heat	5/499	103/23210	0.0715038	0.320627	0.275265	15511/193740/12310/245525/228139	5
GO:0048659	smooth muscle cell proliferation	7/499	168/23210	0.0713791	0.320627	0.275265	18591/17390/17395/12387/11504/19091/15551	7
GO:0001961	positive regulation of cytokine-mediated signaling pathway	3/499	45/23210	0.0722239	0.320739	0.275362	225471/434341/22418	3
GO:0002063	chondrocyte development	3/499	45/23210	0.0722239	0.320739	0.275362	76566/17183/240675	3
GO:0014046	dopamine secretion	3/499	45/23210	0.0722239	0.320739	0.275362	110058/18387/15551	3
GO:0014059	regulation of dopamine secretion	3/499	45/23210	0.0722239	0.320739	0.275362	110058/18387/15551	3
GO:0019228	neuronal action potential	3/499	45/23210	0.0722239	0.320739	0.275362	58802/72413/228139	3
GO:0030890	positive regulation of B cell proliferation	3/499	45/23210	0.0722239	0.320739	0.275362	18019/21939/72049	3
GO:0045670	regulation of osteoclast differentiation	4/499	73/23210	0.0722621	0.320739	0.275362	56492/12387/68027/11501	4
GO:0051145	smooth muscle cell differentiation	4/499	73/23210	0.0722621	0.320739	0.275362	18591/18019/12387/11535	4
GO:0120192	tight junction assembly	3/499	45/23210	0.0722239	0.320739	0.275362	70737/18755/73608	3
GO:0003283	atrial septum development	2/499	21/23210	0.0740471	0.32177	0.276246	18091/12627	2
GO:0007635	chemosensory behavior	2/499	21/23210	0.0740471	0.32177	0.276246	110648/228139	2
GO:0015813	L-glutamate transmembrane transport	2/499	21/23210	0.0740471	0.32177	0.276246	20513/26570	2
GO:0031290	retinal ganglion cell axon guidance	2/499	21/23210	0.0740471	0.32177	0.276246	270190/319504	2
GO:0032332	positive regulation of chondrocyte differentiation	2/499	21/23210	0.0740471	0.32177	0.276246	15431/12161	2
GO:0032682	negative regulation of chemokine production	2/499	21/23210	0.0740471	0.32177	0.276246	225471/11847	2
GO:0032943	mononuclear cell proliferation	11/499	310/23210	0.072889	0.32177	0.276246	18019/21939/12387/12902/72049/14419/171285/243958/18761/11847/22780	11
GO:0042438	melanin biosynthetic process	2/499	21/23210	0.0740471	0.32177	0.276246	26570/22418	2
GO:0042471	ear morphogenesis	6/499	136/23210	0.0736981	0.32177	0.276246	60613/50769/18504/14051/18121/22418	6
GO:0050866	negative regulation of cell activation	8/499	203/23210	0.0727801	0.32177	0.276246	18591/15284/269023/21946/14419/171285/19091/11847	8
GO:0050908	detection of light stimulus involved in visual perception	2/499	21/23210	0.0740471	0.32177	0.276246	20356/50769	2
GO:0050962	detection of light stimulus involved in sensory perception	2/499	21/23210	0.0740471	0.32177	0.276246	20356/50769	2
GO:0051023	regulation of immunoglobulin secretion	2/499	21/23210	0.0740471	0.32177	0.276246	21939/243958	2
GO:0051770	positive regulation of nitric-oxide synthase biosynthetic process	2/499	21/23210	0.0740471	0.32177	0.276246	12877/257632	2
GO:0070230	positive regulation of lymphocyte apoptotic process	2/499	21/23210	0.0740471	0.32177	0.276246	11501/22418	2
GO:0072170	metanephric tubule development	2/499	21/23210	0.0740471	0.32177	0.276246	18504/20681	2
GO:0090330	regulation of platelet aggregation	2/499	21/23210	0.0740471	0.32177	0.276246	18761/19091	2
GO:0140058	neuron projection arborization	2/499	21/23210	0.0740471	0.32177	0.276246	218194/22418	2
GO:1901673	regulation of mitotic spindle assembly	2/499	21/23210	0.0740471	0.32177	0.276246	15511/193740	2
GO:0051224	negative regulation of protein transport	8/499	204/23210	0.0744079	0.322981	0.277286	66222/56013/18767/50931/243958/11847/21942/16178	8
GO:0001890	placenta development	7/499	170/23210	0.0749712	0.323034	0.277332	22113/18591/12591/11535/70956/13984/16401	7
GO:0007193	adenylate cyclase-inhibiting G protein-coupled receptor signaling pathway	4/499	74/23210	0.0751586	0.323034	0.277332	14687/12671/18387/15551	4
GO:0007369	gastrulation	7/499	170/23210	0.0749712	0.323034	0.277332	12387/18504/17293/18121/22418/21349/12627	7
GO:0042108	positive regulation of cytokine biosynthetic process	4/499	74/23210	0.0751586	0.323034	0.277332	142980/72049/22418/18761	4
GO:0045453	bone resorption	4/499	74/23210	0.0751586	0.323034	0.277332	56492/12387/231633/11501	4
GO:0045666	positive regulation of neuron differentiation	15/499	461/23210	0.0746466	0.323034	0.277332	18091/110058/56710/20356/50769/18096/12877/14025/15375/19713/110648/18212/11504/12161/22418	15
GO:0050432	catecholamine secretion	4/499	74/23210	0.0751586	0.323034	0.277332	110058/18429/18387/15551	4
GO:1903201	regulation of oxidative stress-induced cell death	4/499	74/23210	0.0751586	0.323034	0.277332	22361/12387/75533/26570	4
GO:2000573	positive regulation of DNA biosynthetic process	4/499	74/23210	0.0751586	0.323034	0.277332	18591/12387/18768/18761	4
GO:0032103	positive regulation of response to external stimulus	11/499	312/23210	0.0754892	0.324102	0.278248	18591/23871/20356/75697/142980/11501/257632/12161/22418/171285/234311	11
GO:0002221	pattern recognition receptor signaling pathway	6/499	137/23210	0.0757525	0.324878	0.278915	225471/142980/257632/171285/20128/234311	6
GO:0002707	negative regulation of lymphocyte mediated immunity	3/499	46/23210	0.0760833	0.324881	0.278917	21355/257632/171285	3
GO:0032757	positive regulation of interleukin-8 production	3/499	46/23210	0.0760833	0.324881	0.278917	142980/257632/22418	3
GO:0060323	head morphogenesis	3/499	46/23210	0.0760833	0.324881	0.278917	83691/17390/18121	3
GO:1903727	positive regulation of phospholipid metabolic process	3/499	46/23210	0.0760833	0.324881	0.278917	21687/18591/257632	3
GO:0035282	segmentation	5/499	105/23210	0.0762554	0.325263	0.279245	18505/12591/17293/18503/22418	5
GO:0007612	learning	7/499	171/23210	0.0768064	0.327259	0.280959	18189/319984/195208/18121/26570/18212/18387	7
GO:0051648	vesicle localization	10/499	277/23210	0.0774333	0.329573	0.282946	18189/16560/110058/12387/74732/20965/245049/219228/16401/15551	10
GO:0051705	multi-organism behavior	4/499	75/23210	0.0781129	0.332106	0.285121	18189/56710/18429/15111	4
GO:0022600	digestive system process	5/499	106/23210	0.0786937	0.333495	0.286313	18429/257632/12671/18387/93670	5
GO:0046474	glycerophospholipid biosynthetic process	5/499	106/23210	0.0786937	0.333495	0.286313	16592/18591/231293/11687/270084	5
GO:0048661	positive regulation of smooth muscle cell proliferation	5/499	106/23210	0.0786937	0.333495	0.286313	18591/17390/17395/11504/15551	5
GO:0001504	neurotransmitter uptake	3/499	47/23210	0.0800318	0.333838	0.286607	20513/20974/26570	3
GO:0001780	neutrophil homeostasis	2/499	22/23210	0.0803293	0.333838	0.286607	14013/26570	2
GO:0002758	innate immune response-activating signal transduction	6/499	139/23210	0.0799581	0.333838	0.286607	225471/142980/257632/171285/20128/234311	6
GO:0003323	type B pancreatic cell development	2/499	22/23210	0.0803293	0.333838	0.286607	12161/22418	2
GO:0003418	growth plate cartilage chondrocyte differentiation	2/499	22/23210	0.0803293	0.333838	0.286607	17183/240675	2
GO:0003433	chondrocyte development involved in endochondral bone morphogenesis	2/499	22/23210	0.0803293	0.333838	0.286607	17183/240675	2
GO:0010996	response to auditory stimulus	2/499	22/23210	0.0803293	0.333838	0.286607	18189/50769	2
GO:0016048	detection of temperature stimulus	2/499	22/23210	0.0803293	0.333838	0.286607	270190/12310	2
GO:0032331	negative regulation of chondrocyte differentiation	2/499	22/23210	0.0803293	0.333838	0.286607	76566/12387	2
GO:0035296	regulation of tube diameter	7/499	173/23210	0.0805553	0.333838	0.286607	18591/17390/12310/11535/12671/19091/15551	7
GO:0048532	anatomical structure arrangement	2/499	22/23210	0.0803293	0.333838	0.286607	18504/15407	2
GO:0050880	regulation of blood vessel size	7/499	173/23210	0.0805553	0.333838	0.286607	18591/17390/12310/11535/12671/19091/15551	7
GO:0070242	thymocyte apoptotic process	2/499	22/23210	0.0803293	0.333838	0.286607	11501/22418	2
GO:0071300	cellular response to retinoic acid	3/499	47/23210	0.0800318	0.333838	0.286607	56710/18504/19713	3
GO:0072111	cell proliferation involved in kidney development	2/499	22/23210	0.0803293	0.333838	0.286607	18591/14734	2
GO:0097746	regulation of blood vessel diameter	7/499	173/23210	0.0805553	0.333838	0.286607	18591/17390/12310/11535/12671/19091/15551	7
GO:1902914	regulation of protein polyubiquitination	2/499	22/23210	0.0803293	0.333838	0.286607	671535/257632	2
GO:1904469	positive regulation of tumor necrosis factor secretion	2/499	22/23210	0.0803293	0.333838	0.286607	22418/171285	2
GO:2000353	positive regulation of endothelial cell apoptotic process	2/499	22/23210	0.0803293	0.333838	0.286607	21939/16401	2
GO:2001026	regulation of endothelial cell chemotaxis	2/499	22/23210	0.0803293	0.333838	0.286607	18591/20356	2
GO:2001239	regulation of extrinsic apoptotic signaling pathway in absence of ligand	3/499	47/23210	0.0800318	0.333838	0.286607	14049/19713/14051	3
GO:0019229	regulation of vasoconstriction	4/499	76/23210	0.0811244	0.334289	0.286994	18591/17390/11535/12671	4
GO:0048145	regulation of fibroblast proliferation	5/499	107/23210	0.0811735	0.334289	0.286994	18591/58801/17395/671535/22418	5
GO:0051271	negative regulation of cellular component movement	11/499	316/23210	0.0808639	0.334289	0.286994	18591/77569/73608/20356/170942/52662/18121/50931/22418/21838/19091	11
GO:0055008	cardiac muscle tissue morphogenesis	4/499	76/23210	0.0811244	0.334289	0.286994	18091/12387/18121/22418	4
GO:0070228	regulation of lymphocyte apoptotic process	4/499	76/23210	0.0811244	0.334289	0.286994	11501/22418/18761/11847	4
GO:0097756	negative regulation of blood vessel diameter	5/499	107/23210	0.0811735	0.334289	0.286994	18591/17390/11535/12671/15551	5
GO:0043900	regulation of multi-organism process	13/499	391/23210	0.0813317	0.33459	0.287253	18429/11835/671535/218454/21946/50528/257632/12161/171285/20128/234311/11847/665270	13
GO:0050663	cytokine secretion	9/499	244/23210	0.0819979	0.336979	0.289304	66222/21687/257632/50931/22418/171285/11847/21942/16178	9
GO:0001738	morphogenesis of a polarized epithelium	4/499	77/23210	0.0841927	0.337886	0.290083	93960/230959/14734/22418	4
GO:0002762	negative regulation of myeloid leukocyte differentiation	3/499	48/23210	0.0840675	0.337886	0.290083	56492/12387/68027	3
GO:0006575	cellular modified amino acid metabolic process	7/499	174/23210	0.0824688	0.337886	0.290083	22361/110805/100042314/107585/67092/26570/23887	7
GO:0006835	dicarboxylic acid transport	4/499	77/23210	0.0841927	0.337886	0.290083	20513/26570/18212/19091	4
GO:0007131	reciprocal meiotic recombination	3/499	48/23210	0.0840675	0.337886	0.290083	75459/240697/20957	3
GO:0007157	heterophilic cell-cell adhesion via plasma membrane cell adhesion molecules	3/499	48/23210	0.0840675	0.337886	0.290083	18189/84004/16401	3
GO:0010107	potassium ion import	3/499	48/23210	0.0840675	0.337886	0.290083	11944/20497/192113	3
GO:0010833	telomere maintenance via telomere lengthening	4/499	77/23210	0.0841927	0.337886	0.290083	12387/18768/18761/245109	4
GO:0014855	striated muscle cell proliferation	4/499	77/23210	0.0841927	0.337886	0.290083	270190/18091/12387/18121	4
GO:0030193	regulation of blood coagulation	4/499	77/23210	0.0841927	0.337886	0.290083	18591/18761/216350/19091	4
GO:0030316	osteoclast differentiation	5/499	108/23210	0.0836945	0.337886	0.290083	56492/12387/68027/14734/11501	5
GO:0032731	positive regulation of interleukin-1 beta production	3/499	48/23210	0.0840675	0.337886	0.290083	17951/257632/22418	3
GO:0035150	regulation of tube size	7/499	174/23210	0.0824688	0.337886	0.290083	18591/17390/12310/11535/12671/19091/15551	7
GO:0042088	T-helper 1 type immune response	3/499	48/23210	0.0840675	0.337886	0.290083	15284/50931/171285	3
GO:0043550	regulation of lipid kinase activity	3/499	48/23210	0.0840675	0.337886	0.290083	21687/18591/257632	3
GO:0051785	positive regulation of nuclear division	4/499	77/23210	0.0841927	0.337886	0.290083	18591/13164/57746/22418	4
GO:0051966	regulation of synaptic transmission, glutamatergic	4/499	77/23210	0.0841927	0.337886	0.290083	18189/140723/18212/15551	4
GO:0051972	regulation of telomerase activity	3/499	48/23210	0.0840675	0.337886	0.290083	12387/18768/18761	3
GO:0070534	protein K63-linked ubiquitination	3/499	48/23210	0.0840675	0.337886	0.290083	671535/257632/27385	3
GO:0071277	cellular response to calcium ion	4/499	77/23210	0.0841927	0.337886	0.290083	18189/110058/11687/102278	4
GO:1904591	positive regulation of protein import	3/499	48/23210	0.0840675	0.337886	0.290083	21687/22771/18761	3
GO:1904950	negative regulation of establishment of protein localization	8/499	209/23210	0.082875	0.337886	0.290083	66222/56013/18767/50931/243958/11847/21942/16178	8
GO:2001259	positive regulation of cation channel activity	4/499	77/23210	0.0841927	0.337886	0.290083	16502/433809/14419/19091	4
GO:0061041	regulation of wound healing	6/499	141/23210	0.0842921	0.337941	0.29013	18591/230959/99439/18761/216350/19091	6
GO:0018108	peptidyl-tyrosine phosphorylation	11/499	319/23210	0.0850478	0.340624	0.292433	21687/18591/21939/56013/56746/121021/257632/18003/12161/21838/21349	11
GO:0001911	negative regulation of leukocyte mediated cytotoxicity	2/499	23/23210	0.0867695	0.342984	0.294459	21355/171285	2
GO:0002705	positive regulation of leukocyte mediated immunity	7/499	176/23210	0.0863738	0.342984	0.294459	667281/21939/15039/21355/110557/15013/257632	7
GO:0002827	positive regulation of T-helper 1 type immune response	2/499	23/23210	0.0867695	0.342984	0.294459	15284/50931	2
GO:0006582	melanin metabolic process	2/499	23/23210	0.0867695	0.342984	0.294459	26570/22418	2
GO:0009612	response to mechanical stimulus	7/499	176/23210	0.0863738	0.342984	0.294459	667742/18189/17390/50769/12387/18504/228139	7
GO:0042692	muscle cell differentiation	13/499	395/23210	0.0863484	0.342984	0.294459	18591/18091/18019/12387/231633/14200/18505/244810/226041/11535/12292/78977/19091	13
GO:0043501	skeletal muscle adaptation	2/499	23/23210	0.0867695	0.342984	0.294459	11835/12292	2
GO:0048144	fibroblast proliferation	5/499	109/23210	0.0862565	0.342984	0.294459	18591/58801/17395/671535/22418	5
GO:0048333	mesodermal cell differentiation	2/499	23/23210	0.0867695	0.342984	0.294459	18504/21349	2
GO:0048485	sympathetic nervous system development	2/499	23/23210	0.0867695	0.342984	0.294459	12387/15111	2
GO:0050729	positive regulation of inflammatory response	6/499	142/23210	0.086507	0.342984	0.294459	23871/75697/142980/11501/257632/22418	6
GO:2000316	regulation of T-helper 17 type immune response	2/499	23/23210	0.0867695	0.342984	0.294459	50931/18761	2
GO:2000831	regulation of steroid hormone secretion	2/499	23/23210	0.0867695	0.342984	0.294459	12161/14419	2
GO:0002064	epithelial cell development	9/499	247/23210	0.0868654	0.343018	0.294489	18591/70737/12954/12387/11835/15375/20681/12161/22418	9
GO:1900046	regulation of hemostasis	4/499	78/23210	0.087317	0.344456	0.295723	18591/18761/216350/19091	4
GO:0030195	negative regulation of blood coagulation	3/499	49/23210	0.0881884	0.346851	0.297779	18591/216350/19091	3
GO:0032941	secretion by tissue	3/499	49/23210	0.0881884	0.346851	0.297779	12671/18387/93670	3
GO:0035825	homologous recombination	3/499	49/23210	0.0881884	0.346851	0.297779	75459/240697/20957	3
GO:0008016	regulation of heart contraction	7/499	177/23210	0.0883652	0.3472	0.298078	54352/18091/18429/12310/11535/433809/19091	7
GO:0001935	endothelial cell proliferation	6/499	143/23210	0.0887536	0.348031	0.298792	21687/18591/20356/12161/22418/16401	6
GO:0046330	positive regulation of JNK cascade	6/499	143/23210	0.0887536	0.348031	0.298792	29820/269016/142980/257632/93735/22418	6
GO:0018212	peptidyl-tyrosine modification	11/499	322/23210	0.089363	0.350072	0.300544	21687/18591/21939/56013/56746/121021/257632/18003/12161/21838/21349	11
GO:0042060	wound healing	12/499	360/23210	0.0900985	0.352602	0.302717	18591/230959/11752/99439/12496/18121/26570/22418/11687/18761/216350/19091	12
GO:0003208	cardiac ventricle morphogenesis	4/499	79/23210	0.0904967	0.353107	0.30315	18091/12387/18121/15111	4
GO:0048663	neuron fate commitment	4/499	79/23210	0.0904967	0.353107	0.30315	18096/18505/207920/15375	4
GO:0048813	dendrite morphogenesis	7/499	178/23210	0.0903825	0.353107	0.30315	270190/56013/211134/195208/218194/233071/53972	7
GO:0002065	columnar/cuboidal epithelial cell differentiation	6/499	144/23210	0.0910319	0.354493	0.30434	18096/207920/12591/15375/12161/22418	6
GO:0034250	positive regulation of cellular amide metabolic process	6/499	144/23210	0.0910319	0.354493	0.30434	13164/57746/12877/257632/207181/212167	6
GO:0001942	hair follicle development	5/499	111/23210	0.0915023	0.355973	0.305611	29820/12387/110805/22418/14419	5
GO:0032715	negative regulation of interleukin-6 production	3/499	50/23210	0.0923927	0.357445	0.306874	50931/171285/20128	3
GO:0035137	hindlimb morphogenesis	3/499	50/23210	0.0923927	0.357445	0.306874	14013/12387/14734	3
GO:0045124	regulation of bone resorption	3/499	50/23210	0.0923927	0.357445	0.306874	56492/231633/11501	3
GO:0120193	tight junction organization	3/499	50/23210	0.0923927	0.357445	0.306874	70737/18755/73608	3
GO:1900047	negative regulation of hemostasis	3/499	50/23210	0.0923927	0.357445	0.306874	18591/216350/19091	3
GO:1903034	regulation of response to wounding	7/499	179/23210	0.0924255	0.357445	0.306874	18591/230959/99439/243958/18761/216350/19091	7
GO:0032753	positive regulation of interleukin-4 production	2/499	24/23210	0.0933582	0.358587	0.307854	171285/18761	2
GO:0034104	negative regulation of tissue remodeling	2/499	24/23210	0.0933582	0.358587	0.307854	56492/231633	2
GO:0042474	middle ear morphogenesis	2/499	24/23210	0.0933582	0.358587	0.307854	14051/18121	2
GO:0042572	retinol metabolic process	2/499	24/23210	0.0933582	0.358587	0.307854	11529/665270	2
GO:0060216	definitive hemopoiesis	2/499	24/23210	0.0933582	0.358587	0.307854	15405/21349	2
GO:0062009	secondary palate development	2/499	24/23210	0.0933582	0.358587	0.307854	110805/22418	2
GO:1903204	negative regulation of oxidative stress-induced neuron death	2/499	24/23210	0.0933582	0.358587	0.307854	12387/26570	2
GO:0043154	negative regulation of cysteine-type endopeptidase activity involved in apoptotic process	4/499	80/23210	0.0937312	0.359668	0.308783	12954/17395/15511/18504	4
GO:0006939	smooth muscle contraction	5/499	112/23210	0.0941857	0.360709	0.309677	18429/12310/12671/19091/228139	5
GO:0043123	positive regulation of I-kappaB kinase/NF-kappaB signaling	5/499	112/23210	0.0941857	0.360709	0.309677	29820/12387/22033/142980/257632	5
GO:0001952	regulation of cell-matrix adhesion	5/499	113/23210	0.0969089	0.365519	0.313806	21687/77569/230959/21838/78473	5
GO:0002460	adaptive immune response based on somatic recombination of immune receptors built from immunoglobulin superfamily domains	14/499	441/23210	0.0962998	0.365519	0.313806	667281/21939/15284/15039/21355/110557/74732/15013/257632/12902/72049/50931/171285/18761	14
GO:0002573	myeloid leukocyte differentiation	8/499	216/23210	0.0956446	0.365519	0.313806	56492/12387/68027/381319/14734/11501/21349/630146	8
GO:0007218	neuropeptide signaling pathway	4/499	81/23210	0.0970198	0.365519	0.313806	12310/14419/18387/217212	4
GO:0031018	endocrine pancreas development	3/499	51/23210	0.0966784	0.365519	0.313806	18096/12161/22418	3
GO:0032206	positive regulation of telomere maintenance	3/499	51/23210	0.0966784	0.365519	0.313806	12387/18768/18761	3
GO:0032355	response to estradiol	3/499	51/23210	0.0966784	0.365519	0.313806	17390/12387/15375	3
GO:0033619	membrane protein proteolysis	3/499	51/23210	0.0966784	0.365519	0.313806	11501/19713/18761	3
GO:0044058	regulation of digestive system process	3/499	51/23210	0.0966784	0.365519	0.313806	18429/18387/93670	3
GO:0050818	regulation of coagulation	4/499	81/23210	0.0970198	0.365519	0.313806	18591/18761/216350/19091	4
GO:0050819	negative regulation of coagulation	3/499	51/23210	0.0966784	0.365519	0.313806	18591/216350/19091	3
GO:0060412	ventricular septum morphogenesis	3/499	51/23210	0.0966784	0.365519	0.313806	18091/18121/22418	3
GO:0060760	positive regulation of response to cytokine stimulus	3/499	51/23210	0.0966784	0.365519	0.313806	225471/434341/22418	3
GO:0061001	regulation of dendritic spine morphogenesis	3/499	51/23210	0.0966784	0.365519	0.313806	56013/233071/53972	3
GO:0072132	mesenchyme morphogenesis	3/499	51/23210	0.0966784	0.365519	0.313806	12387/18121/22418	3
GO:0098773	skin epidermis development	5/499	113/23210	0.0969089	0.365519	0.313806	29820/12387/110805/22418/14419	5
GO:2000649	regulation of sodium ion transmembrane transporter activity	3/499	51/23210	0.0966784	0.365519	0.313806	18301/74513/17178	3
GO:0009416	response to light stimulus	10/499	290/23210	0.0973839	0.36654	0.314682	58801/12954/20356/50769/195208/30044/14913/18121/26570/26414	10
GO:0046660	female sex differentiation	6/499	147/23210	0.0980552	0.368714	0.316549	17390/227631/16876/218454/11504/22418	6
GO:0002478	antigen processing and presentation of exogenous peptide antigen	2/499	25/23210	0.100086	0.369275	0.317031	15001/21355	2
GO:0002718	regulation of cytokine production involved in immune response	4/499	82/23210	0.100362	0.369275	0.317031	21687/142980/257632/22418	4
GO:0006925	inflammatory cell apoptotic process	2/499	25/23210	0.100086	0.369275	0.317031	257632/26570	2
GO:0007413	axonal fasciculation	2/499	25/23210	0.100086	0.369275	0.317031	20356/22418	2
GO:0022404	molting cycle process	5/499	114/23210	0.0996716	0.369275	0.317031	29820/12387/110805/22418/14419	5
GO:0022405	hair cycle process	5/499	114/23210	0.0996716	0.369275	0.317031	29820/12387/110805/22418/14419	5
GO:0030903	notochord development	2/499	25/23210	0.100086	0.369275	0.317031	18121/22418	2
GO:0032414	positive regulation of ion transmembrane transporter activity	5/499	114/23210	0.0996716	0.369275	0.317031	16502/433809/15561/14419/19091	5
GO:0032436	positive regulation of proteasomal ubiquitin-dependent protein catabolic process	4/499	82/23210	0.100362	0.369275	0.317031	72293/15511/269016/193740	4
GO:0032703	negative regulation of interleukin-2 production	2/499	25/23210	0.100086	0.369275	0.317031	257632/171285	2
GO:0034123	positive regulation of toll-like receptor signaling pathway	2/499	25/23210	0.100086	0.369275	0.317031	225471/142980	2
GO:0042403	thyroid hormone metabolic process	2/499	25/23210	0.100086	0.369275	0.317031	110805/107585	2
GO:0043534	blood vessel endothelial cell migration	5/499	114/23210	0.0996716	0.369275	0.317031	18591/21939/23871/11501/80837	5
GO:0045619	regulation of lymphocyte differentiation	7/499	182/23210	0.0987084	0.369275	0.317031	22361/15001/15284/269023/11501/21946/22780	7
GO:0045648	positive regulation of erythrocyte differentiation	2/499	25/23210	0.100086	0.369275	0.317031	23871/21349	2
GO:0048148	behavioral response to cocaine	2/499	25/23210	0.100086	0.369275	0.317031	330222/18387	2
GO:0051205	protein insertion into membrane	2/499	25/23210	0.100086	0.369275	0.317031	58801/17153	2
GO:0051894	positive regulation of focal adhesion assembly	2/499	25/23210	0.100086	0.369275	0.317031	21687/21838	2
GO:0060338	regulation of type I interferon-mediated signaling pathway	2/499	25/23210	0.100086	0.369275	0.317031	434341/22418	2
GO:0090630	activation of GTPase activity	4/499	82/23210	0.100362	0.369275	0.317031	381605/210789/18003/22418	4
GO:0106030	neuron projection fasciculation	2/499	25/23210	0.100086	0.369275	0.317031	20356/22418	2
GO:1905809	negative regulation of synapse organization	2/499	25/23210	0.100086	0.369275	0.317031	22418/53972	2
GO:2000679	positive regulation of transcription regulatory region DNA binding	2/499	25/23210	0.100086	0.369275	0.317031	12387/15111	2
GO:0007611	learning or memory	10/499	292/23210	0.100699	0.369825	0.317503	18189/56710/319984/195208/67092/110648/18121/26570/18212/18387	10
GO:0034330	cell junction organization	9/499	255/23210	0.100668	0.369825	0.317503	21687/77569/16582/70737/18755/73608/12387/12161/21838	9
GO:0001954	positive regulation of cell-matrix adhesion	3/499	52/23210	0.101043	0.370399	0.317995	21687/21838/78473	3
GO:0060351	cartilage development involved in endochondral bone morphogenesis	3/499	52/23210	0.101043	0.370399	0.317995	15431/17183/240675	3
GO:0008015	blood circulation	15/499	484/23210	0.101647	0.372263	0.319596	54352/18591/18091/17390/75697/18429/11835/12310/11535/433809/12671/12161/19091/93670/15551	15
GO:0043588	skin development	10/499	293/23210	0.102381	0.374595	0.321598	29820/18755/50769/23801/12387/110805/18426/93735/22418/14419	10
GO:2001023	regulation of response to drug	5/499	115/23210	0.102474	0.374595	0.321598	110058/14419/18387/11847/15551	5
GO:0050728	negative regulation of inflammatory response	6/499	149/23210	0.102893	0.375778	0.322614	23871/21946/14776/257632/243958/16178	6
GO:0070661	leukocyte proliferation	11/499	331/23210	0.103096	0.376172	0.322952	18019/21939/12387/12902/72049/14419/171285/243958/18761/11847/22780	11
GO:1901888	regulation of cell junction assembly	4/499	83/23210	0.103757	0.378231	0.324719	21687/77569/18755/21838	4
GO:0002720	positive regulation of cytokine production involved in immune response	3/499	53/23210	0.105486	0.378631	0.325063	21687/257632/22418	3
GO:0007620	copulation	2/499	26/23210	0.106944	0.378631	0.325063	18429/11835	2
GO:0009713	catechol-containing compound biosynthetic process	2/499	26/23210	0.106944	0.378631	0.325063	15186/15111	2
GO:0009994	oocyte differentiation	3/499	53/23210	0.105486	0.378631	0.325063	13164/12387/227631	3
GO:0014014	negative regulation of gliogenesis	3/499	53/23210	0.105486	0.378631	0.325063	12387/18096/18121	3
GO:0030282	bone mineralization	5/499	116/23210	0.105314	0.378631	0.325063	76566/231633/14734/12161/11687	5
GO:0032210	regulation of telomere maintenance via telomerase	3/499	53/23210	0.105486	0.378631	0.325063	12387/18768/18761	3
GO:0033688	regulation of osteoblast proliferation	2/499	26/23210	0.106944	0.378631	0.325063	231633/20681	2
GO:0035176	social behavior	3/499	53/23210	0.105486	0.378631	0.325063	18189/56710/18429	3
GO:0035809	regulation of urine volume	2/499	26/23210	0.106944	0.378631	0.325063	18429/11535	2
GO:0035929	steroid hormone secretion	2/499	26/23210	0.106944	0.378631	0.325063	12161/14419	2
GO:0040013	negative regulation of locomotion	11/499	332/23210	0.104695	0.378631	0.325063	18591/77569/73608/20356/170942/52662/18121/50931/22418/21838/19091	11
GO:0042269	regulation of natural killer cell mediated cytotoxicity	3/499	53/23210	0.105486	0.378631	0.325063	667281/21355/171285	3
GO:0042423	catecholamine biosynthetic process	2/499	26/23210	0.106944	0.378631	0.325063	15186/15111	2
GO:0043087	regulation of GTPase activity	10/499	295/23210	0.105794	0.378631	0.325063	19734/21939/381605/210789/18212/18003/22418/21838/19091/53972	10
GO:0045933	positive regulation of muscle contraction	3/499	53/23210	0.105486	0.378631	0.325063	18429/433809/12671	3
GO:0046545	development of primary female sexual characteristics	5/499	116/23210	0.105314	0.378631	0.325063	17390/227631/16876/218454/11504	5
GO:0051668	localization within membrane	7/499	185/23210	0.10522	0.378631	0.325063	18189/140723/26570/26414/21838/56839/16401	7
GO:0051703	intraspecies interaction between organisms	3/499	53/23210	0.105486	0.378631	0.325063	18189/56710/18429	3
GO:0051767	nitric-oxide synthase biosynthetic process	2/499	26/23210	0.106944	0.378631	0.325063	12877/257632	2
GO:0051769	regulation of nitric-oxide synthase biosynthetic process	2/499	26/23210	0.106944	0.378631	0.325063	12877/257632	2
GO:0051932	synaptic transmission, GABAergic	3/499	53/23210	0.105486	0.378631	0.325063	14394/227120/15551	3
GO:0055010	ventricular cardiac muscle tissue morphogenesis	3/499	53/23210	0.105486	0.378631	0.325063	18091/12387/18121	3
GO:0060065	uterus development	2/499	26/23210	0.106944	0.378631	0.325063	15405/22418	2
GO:0070233	negative regulation of T cell apoptotic process	2/499	26/23210	0.106944	0.378631	0.325063	18761/11847	2
GO:0071425	hematopoietic stem cell proliferation	2/499	26/23210	0.106944	0.378631	0.325063	14013/22418	2
GO:0072012	glomerulus vasculature development	2/499	26/23210	0.106944	0.378631	0.325063	21687/18591	2
GO:0089718	amino acid import across plasma membrane	2/499	26/23210	0.106944	0.378631	0.325063	20513/26570	2
GO:1901071	glucosamine-containing compound metabolic process	2/499	26/23210	0.106944	0.378631	0.325063	76969/54371	2
GO:1902175	regulation of oxidative stress-induced intrinsic apoptotic signaling pathway	2/499	26/23210	0.106944	0.378631	0.325063	22361/75533	2
GO:1904353	regulation of telomere capping	2/499	26/23210	0.106944	0.378631	0.325063	18768/18761	2
GO:2000311	regulation of AMPA receptor activity	2/499	26/23210	0.106944	0.378631	0.325063	18189/140723	2
GO:0001819	positive regulation of cytokine production	14/499	449/23210	0.107077	0.378764	0.325177	21687/21939/225471/142980/11501/17951/257632/72049/320924/50931/22418/171285/18761/234311	14
GO:0034103	regulation of tissue remodeling	4/499	84/23210	0.107203	0.378868	0.325266	56492/231633/11501/15111	4
GO:0002715	regulation of natural killer cell mediated immunity	3/499	54/23210	0.110004	0.38565	0.331089	667281/21355/171285	3
GO:0022408	negative regulation of cell-cell adhesion	7/499	187/23210	0.109687	0.38565	0.331089	15284/269023/11501/12161/171285/19091/11847	7
GO:0032350	regulation of hormone metabolic process	3/499	54/23210	0.110004	0.38565	0.331089	12161/14419/19091	3
GO:0043297	apical junction assembly	3/499	54/23210	0.110004	0.38565	0.331089	70737/18755/73608	3
GO:0044060	regulation of endocrine process	3/499	54/23210	0.110004	0.38565	0.331089	12161/14419/18387	3
GO:0045665	negative regulation of neuron differentiation	9/499	260/23210	0.109899	0.38565	0.331089	20356/14025/107585/121021/20681/110648/22418/21838/53972	9
GO:0048588	developmental cell growth	9/499	260/23210	0.109899	0.38565	0.331089	110058/20356/12387/18096/14025/22418/14419/19091/16401	9
GO:0050870	positive regulation of T cell activation	7/499	187/23210	0.109687	0.38565	0.331089	22361/15284/11501/72049/171285/21838/18761	7
GO:0097479	synaptic vesicle localization	7/499	187/23210	0.109687	0.38565	0.331089	18189/110058/12387/74732/20965/219228/15551	7
GO:0051250	negative regulation of lymphocyte activation	6/499	152/23210	0.110379	0.386621	0.331922	15284/269023/21946/14419/171285/11847	6
GO:0034333	adherens junction assembly	4/499	85/23210	0.110701	0.38706	0.332299	21687/77569/12387/21838	4
GO:1900407	regulation of cellular response to oxidative stress	4/499	85/23210	0.110701	0.38706	0.332299	22361/12387/75533/26570	4
GO:0002347	response to tumor cell	2/499	27/23210	0.113923	0.392059	0.336591	171285/207181	2
GO:0007214	gamma-aminobutyric acid signaling pathway	2/499	27/23210	0.113923	0.392059	0.336591	14394/227120	2
GO:0010954	positive regulation of protein processing	2/499	27/23210	0.113923	0.392059	0.336591	72293/320924	2
GO:0021533	cell differentiation in hindbrain	2/499	27/23210	0.113923	0.392059	0.336591	18189/18121	2
GO:0030212	hyaluronan metabolic process	2/499	27/23210	0.113923	0.392059	0.336591	18591/209378	2
GO:0030878	thyroid gland development	2/499	27/23210	0.113923	0.392059	0.336591	18091/110805	2
GO:0031342	negative regulation of cell killing	2/499	27/23210	0.113923	0.392059	0.336591	21355/171285	2
GO:0042753	positive regulation of circadian rhythm	2/499	27/23210	0.113923	0.392059	0.336591	30044/19091	2
GO:0044342	type B pancreatic cell proliferation	2/499	27/23210	0.113923	0.392059	0.336591	66222/18096	2
GO:0044550	secondary metabolite biosynthetic process	2/499	27/23210	0.113923	0.392059	0.336591	26570/22418	2
GO:0048305	immunoglobulin secretion	2/499	27/23210	0.113923	0.392059	0.336591	21939/243958	2
GO:0048843	negative regulation of axon extension involved in axon guidance	2/499	27/23210	0.113923	0.392059	0.336591	20356/22418	2
GO:0050849	negative regulation of calcium-mediated signaling	2/499	27/23210	0.113923	0.392059	0.336591	14200/243958	2
GO:0050901	leukocyte tethering or rolling	2/499	27/23210	0.113923	0.392059	0.336591	11519/16401	2
GO:0061099	negative regulation of protein tyrosine kinase activity	2/499	27/23210	0.113923	0.392059	0.336591	56013/21838	2
GO:0061437	renal system vasculature development	2/499	27/23210	0.113923	0.392059	0.336591	21687/18591	2
GO:0061440	kidney vasculature development	2/499	27/23210	0.113923	0.392059	0.336591	21687/18591	2
GO:0090103	cochlea morphogenesis	2/499	27/23210	0.113923	0.392059	0.336591	18504/22418	2
GO:0060411	cardiac septum morphogenesis	4/499	86/23210	0.114249	0.392837	0.337259	18091/18121/22418/12627	4
GO:0007528	neuromuscular junction development	3/499	55/23210	0.114595	0.393339	0.33769	55983/12292/18212	3
GO:0032259	methylation	11/499	338/23210	0.11459	0.393339	0.33769	74691/319582/14013/71981/12387/57746/83456/83561/66715/18507/74068	11
GO:0071248	cellular response to metal ion	6/499	154/23210	0.11552	0.39617	0.340121	18189/110058/17395/12161/11687/102278	6
GO:0003013	circulatory system process	15/499	495/23210	0.116442	0.398984	0.342536	54352/18591/18091/17390/75697/18429/11835/12310/11535/433809/12671/12161/19091/93670/15551	15
GO:0044706	multi-multicellular organism process	7/499	190/23210	0.116574	0.399087	0.342625	17390/17395/18429/546118/11835/15013/171285	7
GO:2000117	negative regulation of cysteine-type endopeptidase activity	4/499	87/23210	0.117847	0.403095	0.346066	12954/17395/15511/18504	4
GO:0002029	desensitization of G protein-coupled receptor signaling pathway	2/499	28/23210	0.121016	0.405479	0.348113	11535/15551	2
GO:0002068	glandular epithelial cell development	2/499	28/23210	0.121016	0.405479	0.348113	12161/22418	2
GO:0002704	negative regulation of leukocyte mediated immunity	3/499	56/23210	0.119257	0.405479	0.348113	21355/257632/171285	3
GO:0006929	substrate-dependent cell migration	2/499	28/23210	0.121016	0.405479	0.348113	18591/11501	2
GO:0007530	sex determination	2/499	28/23210	0.121016	0.405479	0.348113	13363/11835	2
GO:0022401	negative adaptation of signaling pathway	2/499	28/23210	0.121016	0.405479	0.348113	11535/15551	2
GO:0032647	regulation of interferon-alpha production	2/499	28/23210	0.121016	0.405479	0.348113	142980/171285	2
GO:0035567	non-canonical Wnt signaling pathway	3/499	56/23210	0.119257	0.405479	0.348113	93960/14734/22418	3
GO:0043032	positive regulation of macrophage activation	2/499	28/23210	0.121016	0.405479	0.348113	22418/171285	2
GO:0045620	negative regulation of lymphocyte differentiation	3/499	56/23210	0.119257	0.405479	0.348113	15284/269023/21946	3
GO:0048538	thymus development	3/499	56/23210	0.119257	0.405479	0.348113	12387/18503/15111	3
GO:0048596	embryonic camera-type eye morphogenesis	2/499	28/23210	0.121016	0.405479	0.348113	12954/18504	2
GO:0050773	regulation of dendrite development	7/499	191/23210	0.118918	0.405479	0.348113	56013/211134/14025/18212/233071/330222/53972	7
GO:0060037	pharyngeal system development	2/499	28/23210	0.121016	0.405479	0.348113	18091/18121	2
GO:0060384	innervation	2/499	28/23210	0.121016	0.405479	0.348113	19713/16401	2
GO:0060444	branching involved in mammary gland duct morphogenesis	2/499	28/23210	0.121016	0.405479	0.348113	11835/22418	2
GO:0060445	branching involved in salivary gland morphogenesis	2/499	28/23210	0.121016	0.405479	0.348113	18591/207920	2
GO:0072347	response to anesthetic	3/499	56/23210	0.119257	0.405479	0.348113	330222/18387/15551	3
GO:0080154	regulation of fertilization	2/499	28/23210	0.121016	0.405479	0.348113	218454/665270	2
GO:0090169	regulation of spindle assembly	2/499	28/23210	0.121016	0.405479	0.348113	15511/193740	2
GO:1900745	positive regulation of p38MAPK cascade	2/499	28/23210	0.121016	0.405479	0.348113	15111/18387	2
GO:1902668	negative regulation of axon guidance	2/499	28/23210	0.121016	0.405479	0.348113	20356/22418	2
GO:1990845	adaptive thermogenesis	6/499	156/23210	0.12078	0.405479	0.348113	16592/18429/23794/67092/12164/227120	6
GO:2000310	regulation of NMDA receptor activity	2/499	28/23210	0.121016	0.405479	0.348113	18189/19418	2
GO:0033077	T cell differentiation in thymus	4/499	88/23210	0.121493	0.406733	0.349189	22361/12387/269023/11501	4
GO:0007586	digestion	5/499	122/23210	0.123155	0.4109	0.352766	18429/257632/12671/18387/93670	5
GO:0042752	regulation of circadian rhythm	5/499	122/23210	0.123155	0.4109	0.352766	57746/30044/26414/27385/19091	5
GO:0048284	organelle fusion	5/499	122/23210	0.123155	0.4109	0.352766	72293/210789/74732/19332/217517	5
GO:0060996	dendritic spine development	5/499	122/23210	0.123155	0.4109	0.352766	270190/56013/233071/330222/53972	5
GO:0001736	establishment of planar polarity	3/499	57/23210	0.123988	0.41124	0.353058	93960/14734/22418	3
GO:0002285	lymphocyte activation involved in immune response	7/499	193/23210	0.12368	0.41124	0.353058	21939/15284/74732/21946/50931/171285/54519	7
GO:0007249	I-kappaB kinase/NF-kappaB signaling	7/499	193/23210	0.12368	0.41124	0.353058	29820/12387/225471/22033/142980/257632/22418	7
GO:0033135	regulation of peptidyl-serine phosphorylation	6/499	157/23210	0.123454	0.41124	0.353058	21687/18189/19713/18212/22418/227120	6
GO:0051893	regulation of focal adhesion assembly	3/499	57/23210	0.123988	0.41124	0.353058	21687/77569/21838	3
GO:0090109	regulation of cell-substrate junction assembly	3/499	57/23210	0.123988	0.41124	0.353058	21687/77569/21838	3
GO:1990138	neuron projection extension	7/499	193/23210	0.12368	0.41124	0.353058	110058/20356/12387/18096/14025/22418/16401	7
GO:0014015	positive regulation of gliogenesis	4/499	89/23210	0.125187	0.413475	0.354977	18755/18096/20681/18121	4
GO:0051937	catecholamine transport	4/499	89/23210	0.125187	0.413475	0.354977	110058/18429/18387/15551	4
GO:0060415	muscle tissue morphogenesis	4/499	89/23210	0.125187	0.413475	0.354977	18091/12387/18121/22418	4
GO:1904035	regulation of epithelial cell apoptotic process	4/499	89/23210	0.125187	0.413475	0.354977	21687/21939/20356/16401	4
GO:1905954	positive regulation of lipid localization	4/499	89/23210	0.125187	0.413475	0.354977	50769/18429/12161/14419	4
GO:0051260	protein homooligomerization	12/499	383/23210	0.12539	0.413799	0.355255	12954/14616/16502/20957/12496/16538/240675/20183/16924/56839/228139/21942	12
GO:0030336	negative regulation of cell migration	9/499	268/23210	0.125615	0.413845	0.355295	18591/77569/73608/170942/52662/18121/50931/21838/19091	9
GO:0034599	cellular response to oxidative stress	9/499	268/23210	0.125615	0.413845	0.355295	22361/17390/17395/224344/12387/18504/75533/93735/26570	9
GO:0006941	striated muscle contraction	6/499	158/23210	0.126157	0.414589	0.355934	18091/50769/20192/433809/12292/11847	6
GO:0008654	phospholipid biosynthetic process	6/499	158/23210	0.126157	0.414589	0.355934	218121/16592/18591/231293/11687/270084	6
GO:0030308	negative regulation of cell growth	7/499	194/23210	0.126097	0.414589	0.355934	20356/106389/14025/71839/195359/22418/14419	7
GO:2001234	negative regulation of apoptotic signaling pathway	8/499	231/23210	0.126537	0.415492	0.356709	22361/14049/17395/12387/11835/75533/14051/18121	8
GO:0000731	DNA synthesis involved in DNA repair	2/499	29/23210	0.128213	0.416283	0.357388	671535/20957	2
GO:0003413	chondrocyte differentiation involved in endochondral bone morphogenesis	2/499	29/23210	0.128213	0.416283	0.357388	17183/240675	2
GO:0007164	establishment of tissue polarity	3/499	58/23210	0.128787	0.416283	0.357388	93960/14734/22418	3
GO:0007602	phototransduction	2/499	29/23210	0.128213	0.416283	0.357388	30044/14913	2
GO:0030217	T cell differentiation	9/499	269/23210	0.12766	0.416283	0.357388	22361/15001/15284/12387/269023/14025/11501/16205/18503	9
GO:0030260	entry into host cell	3/499	58/23210	0.128787	0.416283	0.357388	50528/17951/20128	3
GO:0032663	regulation of interleukin-2 production	3/499	58/23210	0.128787	0.416283	0.357388	257632/171285/18761	3
GO:0033687	osteoblast proliferation	2/499	29/23210	0.128213	0.416283	0.357388	231633/20681	2
GO:0043090	amino acid import	2/499	29/23210	0.128213	0.416283	0.357388	20513/26570	2
GO:0043330	response to exogenous dsRNA	3/499	58/23210	0.128787	0.416283	0.357388	142980/74013/257632	3
GO:0044409	entry into host	3/499	58/23210	0.128787	0.416283	0.357388	50528/17951/20128	3
GO:0051783	regulation of nuclear division	7/499	195/23210	0.128538	0.416283	0.357388	18591/13164/15511/57746/193740/22418/241764	7
GO:0051806	entry into cell of other organism involved in symbiotic interaction	3/499	58/23210	0.128787	0.416283	0.357388	50528/17951/20128	3
GO:0051828	entry into other organism involved in symbiotic interaction	3/499	58/23210	0.128787	0.416283	0.357388	50528/17951/20128	3
GO:0060914	heart formation	2/499	29/23210	0.128213	0.416283	0.357388	12387/15111	2
GO:0097345	mitochondrial outer membrane permeabilization	2/499	29/23210	0.128213	0.416283	0.357388	14049/58801	2
GO:0099632	protein transport within plasma membrane	2/499	29/23210	0.128213	0.416283	0.357388	140723/26414	2
GO:0099637	neurotransmitter receptor transport	2/499	29/23210	0.128213	0.416283	0.357388	140723/26414	2
GO:1903319	positive regulation of protein maturation	2/499	29/23210	0.128213	0.416283	0.357388	72293/320924	2
GO:0043535	regulation of blood vessel endothelial cell migration	4/499	90/23210	0.128929	0.4164	0.357488	18591/21939/23871/80837	4
GO:0000723	telomere maintenance	5/499	124/23210	0.129395	0.417223	0.358195	12387/193740/18768/18761/245109	5
GO:0033138	positive regulation of peptidyl-serine phosphorylation	5/499	124/23210	0.129395	0.417223	0.358195	21687/18189/19713/18212/22418	5
GO:0060560	developmental growth involved in morphogenesis	9/499	270/23210	0.129723	0.417937	0.358808	93960/110058/20356/12387/18096/14025/22418/14419/16401	9
GO:0030900	forebrain development	12/499	386/23210	0.130498	0.42009	0.360656	16560/20356/14013/12387/218194/18507/110648/18121/26570/18212/22418/19091	12
GO:0007565	female pregnancy	6/499	160/23210	0.131647	0.423099	0.363239	17390/17395/546118/11835/15013/171285	6
GO:0043433	negative regulation of DNA-binding transcription factor activity	6/499	160/23210	0.131647	0.423099	0.363239	671535/434341/195359/257632/15111/171285	6
GO:0006644	phospholipid metabolic process	11/499	348/23210	0.132224	0.424605	0.364532	218121/16592/21687/18591/231293/18947/27281/257632/11687/270084/665270	11
GO:0002028	regulation of sodium ion transport	4/499	91/23210	0.132716	0.425838	0.365591	18091/18301/74513/17178	4
GO:0006749	glutathione metabolic process	3/499	59/23210	0.13365	0.427441	0.366967	100042314/26570/23887	3
GO:0015807	L-amino acid transport	3/499	59/23210	0.13365	0.427441	0.366967	20513/26570/11847	3
GO:0015872	dopamine transport	3/499	59/23210	0.13365	0.427441	0.366967	110058/18387/15551	3
GO:0060986	endocrine hormone secretion	3/499	59/23210	0.13365	0.427441	0.366967	12161/14419/18387	3
GO:0021904	dorsal/ventral neural tube patterning	2/499	30/23210	0.135508	0.428165	0.367589	240888/15375	2
GO:0022617	extracellular matrix disassembly	2/499	30/23210	0.135508	0.428165	0.367589	23871/20356	2
GO:0023058	adaptation of signaling pathway	2/499	30/23210	0.135508	0.428165	0.367589	11535/15551	2
GO:0032607	interferon-alpha production	2/499	30/23210	0.135508	0.428165	0.367589	142980/171285	2
GO:0032673	regulation of interleukin-4 production	2/499	30/23210	0.135508	0.428165	0.367589	171285/18761	2
GO:0032692	negative regulation of interleukin-1 production	2/499	30/23210	0.135508	0.428165	0.367589	66222/16178	2
GO:0034110	regulation of homotypic cell-cell adhesion	2/499	30/23210	0.135508	0.428165	0.367589	18761/19091	2
GO:0035640	exploration behavior	2/499	30/23210	0.135508	0.428165	0.367589	56710/12661	2
GO:0035767	endothelial cell chemotaxis	2/499	30/23210	0.135508	0.428165	0.367589	18591/20356	2
GO:0042026	protein refolding	2/499	30/23210	0.135508	0.428165	0.367589	15511/193740	2
GO:0045861	negative regulation of proteolysis	11/499	349/23210	0.134065	0.428165	0.367589	66222/12954/17395/15511/209378/14734/18504/11752/20708/72902/16178	11
GO:0051085	chaperone cofactor-dependent protein refolding	2/499	30/23210	0.135508	0.428165	0.367589	15511/193740	2
GO:0060317	cardiac epithelial to mesenchymal transition	2/499	30/23210	0.135508	0.428165	0.367589	93735/18121	2
GO:0070306	lens fiber cell differentiation	2/499	30/23210	0.135508	0.428165	0.367589	100121/12954	2
GO:1903859	regulation of dendrite extension	2/499	30/23210	0.135508	0.428165	0.367589	110058/14025	2
GO:0032200	telomere organization	5/499	126/23210	0.135776	0.42867	0.368023	12387/193740/18768/18761/245109	5
GO:0060998	regulation of dendritic spine development	4/499	92/23210	0.136549	0.430763	0.369819	56013/233071/330222/53972	4
GO:0031102	neuron projection regeneration	3/499	60/23210	0.138576	0.43611	0.37441	17390/11535/21838	3
GO:0045824	negative regulation of innate immune response	3/499	60/23210	0.138576	0.43611	0.37441	21355/434341/171285	3
GO:0046850	regulation of bone remodeling	3/499	60/23210	0.138576	0.43611	0.37441	56492/231633/11501	3
GO:0010811	positive regulation of cell-substrate adhesion	5/499	127/23210	0.139019	0.437153	0.375306	21687/18003/11687/21838/78473	5
GO:0001558	regulation of cell growth	13/499	431/23210	0.140045	0.439822	0.377596	110058/12954/20356/106389/18096/14025/71839/27281/195359/110648/22418/14419/56839	13
GO:0002027	regulation of heart rate	4/499	93/23210	0.140426	0.439822	0.377596	54352/18429/12310/11535	4
GO:0007215	glutamate receptor signaling pathway	4/499	93/23210	0.140426	0.439822	0.377596	18189/140723/74513/19418	4
GO:0036473	cell death in response to oxidative stress	4/499	93/23210	0.140426	0.439822	0.377596	22361/12387/75533/26570	4
GO:2000060	positive regulation of ubiquitin-dependent protein catabolic process	4/499	93/23210	0.140426	0.439822	0.377596	72293/15511/269016/193740	4
GO:0001958	endochondral ossification	2/499	31/23210	0.142892	0.44284	0.380188	231633/12161	2
GO:0002218	activation of innate immune response	6/499	164/23210	0.142964	0.44284	0.380188	225471/142980/257632/171285/20128/234311	6
GO:0019884	antigen processing and presentation of exogenous antigen	2/499	31/23210	0.142892	0.44284	0.380188	15001/21355	2
GO:0030902	hindbrain development	6/499	164/23210	0.142964	0.44284	0.380188	13799/18189/12387/15407/110648/18121	6
GO:0036075	replacement ossification	2/499	31/23210	0.142892	0.44284	0.380188	231633/12161	2
GO:0050718	positive regulation of interleukin-1 beta secretion	2/499	31/23210	0.142892	0.44284	0.380188	257632/22418	2
GO:0060795	cell fate commitment involved in formation of primary germ layer	2/499	31/23210	0.142892	0.44284	0.380188	12387/18504	2
GO:0099560	synaptic membrane adhesion	2/499	31/23210	0.142892	0.44284	0.380188	18189/219228	2
GO:1901343	negative regulation of vasculature development	5/499	128/23210	0.142295	0.44284	0.380188	21687/18591/18019/12387/11504	5
GO:1903393	positive regulation of adherens junction organization	2/499	31/23210	0.142892	0.44284	0.380188	21687/21838	2
GO:2000144	positive regulation of DNA-templated transcription, initiation	2/499	31/23210	0.142892	0.44284	0.380188	18091/12387	2
GO:2000352	negative regulation of endothelial cell apoptotic process	2/499	31/23210	0.142892	0.44284	0.380188	21687/20356	2
GO:2000515	negative regulation of CD4-positive, alpha-beta T cell activation	2/499	31/23210	0.142892	0.44284	0.380188	15284/11847	2
GO:2001014	regulation of skeletal muscle cell differentiation	2/499	31/23210	0.142892	0.44284	0.380188	270190/268859	2
GO:0002685	regulation of leukocyte migration	7/499	201/23210	0.143673	0.443989	0.381175	17395/11501/257632/50931/22418/21838/16401	7
GO:0021515	cell differentiation in spinal cord	3/499	61/23210	0.143563	0.443989	0.381175	18096/18505/21349	3
GO:1902305	regulation of sodium ion transmembrane transport	3/499	61/23210	0.143563	0.443989	0.381175	18301/74513/17178	3
GO:0060021	roof of mouth development	4/499	94/23210	0.144346	0.44502	0.382059	110805/15111/22418/216285	4
GO:0097061	dendritic spine organization	4/499	94/23210	0.144346	0.44502	0.382059	270190/56013/233071/53972	4
GO:1902882	regulation of response to oxidative stress	4/499	94/23210	0.144346	0.44502	0.382059	22361/12387/75533/26570	4
GO:0010001	glial cell differentiation	8/499	239/23210	0.144902	0.446035	0.382931	18591/12387/18096/18504/20681/18121/18212/21349	8
GO:0090257	regulation of muscle system process	8/499	239/23210	0.144902	0.446035	0.382931	18091/18429/12310/433809/12671/15111/19091/11847	8
GO:0051146	striated muscle cell differentiation	10/499	316/23210	0.145475	0.447449	0.384145	18091/18019/231633/14200/18505/244810/226041/12292/78977/19091	10
GO:0030098	lymphocyte differentiation	12/499	395/23210	0.146498	0.450243	0.386543	22361/15001/15284/12387/269023/14025/11501/21946/16205/18503/12902/22780	12
GO:0043393	regulation of protein binding	8/499	240/23210	0.147286	0.452312	0.388319	22113/18591/17395/11519/18121/22418/227120/16401	8
GO:0003229	ventricular cardiac muscle tissue development	3/499	62/23210	0.148608	0.454246	0.38998	18091/12387/18121	3
GO:0006367	transcription initiation from RNA polymerase II promoter	3/499	62/23210	0.148608	0.454246	0.38998	18091/74469/71828	3
GO:0034308	primary alcohol metabolic process	3/499	62/23210	0.148608	0.454246	0.38998	12161/11529/665270	3
GO:0060038	cardiac muscle cell proliferation	3/499	62/23210	0.148608	0.454246	0.38998	18091/12387/18121	3
GO:0071260	cellular response to mechanical stimulus	3/499	62/23210	0.148608	0.454246	0.38998	667742/12387/18504	3
GO:1904356	regulation of telomere maintenance via telomere lengthening	3/499	62/23210	0.148608	0.454246	0.38998	12387/18768/18761	3
GO:0007097	nuclear migration	2/499	32/23210	0.150359	0.456409	0.391837	16560/212073	2
GO:0010453	regulation of cell fate commitment	2/499	32/23210	0.150359	0.456409	0.391837	207920/11835	2
GO:0036475	neuron death in response to oxidative stress	2/499	32/23210	0.150359	0.456409	0.391837	12387/26570	2
GO:0048048	embryonic eye morphogenesis	2/499	32/23210	0.150359	0.456409	0.391837	12954/18504	2
GO:0051150	regulation of smooth muscle cell differentiation	2/499	32/23210	0.150359	0.456409	0.391837	18591/18019	2
GO:0060977	coronary vasculature morphogenesis	2/499	32/23210	0.150359	0.456409	0.391837	12387/15111	2
GO:0072538	T-helper 17 type immune response	2/499	32/23210	0.150359	0.456409	0.391837	50931/18761	2
GO:1902110	positive regulation of mitochondrial membrane permeability involved in apoptotic process	2/499	32/23210	0.150359	0.456409	0.391837	14049/58801	2
GO:1903203	regulation of oxidative stress-induced neuron death	2/499	32/23210	0.150359	0.456409	0.391837	12387/26570	2
GO:0001666	response to hypoxia	7/499	204/23210	0.151548	0.458475	0.39361	21687/17390/12954/12877/246154/11501/228139	7
GO:0006352	DNA-templated transcription, initiation	4/499	96/23210	0.152314	0.458475	0.39361	18091/12387/74469/71828	4
GO:0014066	regulation of phosphatidylinositol 3-kinase signaling	4/499	96/23210	0.152314	0.458475	0.39361	21687/18591/93735/18212	4
GO:0030004	cellular monovalent inorganic cation homeostasis	4/499	96/23210	0.152314	0.458475	0.39361	11944/140494/19332/192113	4
GO:0030279	negative regulation of ossification	4/499	96/23210	0.152314	0.458475	0.39361	76566/12310/18121/15111	4
GO:0042303	molting cycle	5/499	131/23210	0.15232	0.458475	0.39361	29820/12387/110805/22418/14419	5
GO:0042633	hair cycle	5/499	131/23210	0.15232	0.458475	0.39361	29820/12387/110805/22418/14419	5
GO:0043583	ear development	8/499	242/23210	0.152111	0.458475	0.39361	60613/50769/18504/207920/54722/14051/18121/22418	8
GO:0050795	regulation of behavior	4/499	96/23210	0.152314	0.458475	0.39361	18189/30044/18387/15551	4
GO:0071897	DNA biosynthetic process	6/499	167/23210	0.151735	0.458475	0.39361	18591/12387/671535/20957/18768/18761	6
GO:1903038	negative regulation of leukocyte cell-cell adhesion	5/499	131/23210	0.15232	0.458475	0.39361	15284/269023/11501/171285/11847	5
GO:0002712	regulation of B cell mediated immunity	3/499	63/23210	0.15371	0.459844	0.394786	21939/257632/50931	3
GO:0002889	regulation of immunoglobulin mediated immune response	3/499	63/23210	0.15371	0.459844	0.394786	21939/257632/50931	3
GO:0006278	RNA-dependent DNA biosynthetic process	3/499	63/23210	0.15371	0.459844	0.394786	12387/18768/18761	3
GO:0007004	telomere maintenance via telomerase	3/499	63/23210	0.15371	0.459844	0.394786	12387/18768/18761	3
GO:0010830	regulation of myotube differentiation	3/499	63/23210	0.15371	0.459844	0.394786	18091/18019/231633	3
GO:0032677	regulation of interleukin-8 production	3/499	63/23210	0.15371	0.459844	0.394786	142980/257632/22418	3
GO:0043388	positive regulation of DNA binding	3/499	63/23210	0.15371	0.459844	0.394786	17395/12387/15111	3
GO:2000146	negative regulation of cell motility	9/499	281/23210	0.153553	0.459844	0.394786	18591/77569/73608/170942/52662/18121/50931/21838/19091	9
GO:0031345	negative regulation of cell projection organization	7/499	205/23210	0.154217	0.460661	0.395487	18189/20356/14025/121021/22418/21838/53972	7
GO:0050770	regulation of axonogenesis	7/499	205/23210	0.154217	0.460661	0.395487	20356/18096/14025/19713/18212/22418/21838	7
GO:0007015	actin filament organization	12/499	400/23210	0.155816	0.465087	0.399287	76566/77569/12954/20356/218194/11519/80837/18003/11687/27385/18761/53318	12
GO:0001706	endoderm formation	2/499	33/23210	0.157901	0.465312	0.39948	12387/18121	2
GO:0007271	synaptic transmission, cholinergic	2/499	33/23210	0.157901	0.465312	0.39948	12671/16773	2
GO:0010667	negative regulation of cardiac muscle cell apoptotic process	2/499	33/23210	0.157901	0.465312	0.39948	18091/15111	2
GO:0030099	myeloid cell differentiation	12/499	401/23210	0.157716	0.465312	0.39948	15405/23871/56492/12387/68027/381319/14734/11501/15416/21349/630146/241764	12
GO:0034329	cell junction assembly	7/499	206/23210	0.156907	0.465312	0.39948	21687/77569/70737/18755/73608/12387/21838	7
GO:0045879	negative regulation of smoothened signaling pathway	2/499	33/23210	0.157901	0.465312	0.39948	14734/240888	2
GO:0046596	regulation of viral entry into host cell	2/499	33/23210	0.157901	0.465312	0.39948	50528/20128	2
GO:0048013	ephrin receptor signaling pathway	2/499	33/23210	0.157901	0.465312	0.39948	270190/53972	2
GO:0048644	muscle organ morphogenesis	4/499	97/23210	0.156359	0.465312	0.39948	18091/12387/18121/22418	4
GO:0048841	regulation of axon extension involved in axon guidance	2/499	33/23210	0.157901	0.465312	0.39948	20356/22418	2
GO:0072676	lymphocyte migration	4/499	97/23210	0.156359	0.465312	0.39948	11501/50931/22418/16401	4
GO:1901099	negative regulation of signal transduction in absence of ligand	2/499	33/23210	0.157901	0.465312	0.39948	14049/14051	2
GO:1901615	organic hydroxy compound metabolic process	14/499	481/23210	0.157078	0.465312	0.39948	110805/15186/107585/320635/26570/15111/12161/22418/11687/11529/19091/665270/227120/102954	14
GO:1901890	positive regulation of cell junction assembly	2/499	33/23210	0.157901	0.465312	0.39948	21687/21838	2
GO:2000036	regulation of stem cell population maintenance	2/499	33/23210	0.157901	0.465312	0.39948	18504/21349	2
GO:2000108	positive regulation of leukocyte apoptotic process	2/499	33/23210	0.157901	0.465312	0.39948	11501/22418	2
GO:2001240	negative regulation of extrinsic apoptotic signaling pathway in absence of ligand	2/499	33/23210	0.157901	0.465312	0.39948	14049/14051	2
GO:0007566	embryo implantation	3/499	64/23210	0.158866	0.466241	0.400278	17390/17395/546118	3
GO:0009855	determination of bilateral symmetry	5/499	133/23210	0.159164	0.466241	0.400278	18091/12387/15111/22418/12627	5
GO:0034605	cellular response to heat	3/499	64/23210	0.158866	0.466241	0.400278	15511/193740/245525	3
GO:0043331	response to dsRNA	3/499	64/23210	0.158866	0.466241	0.400278	142980/74013/257632	3
GO:0046824	positive regulation of nucleocytoplasmic transport	3/499	64/23210	0.158866	0.466241	0.400278	21687/22771/18761	3
GO:0050906	detection of stimulus involved in sensory perception	5/499	133/23210	0.159164	0.466241	0.400278	270190/667742/20356/50769/12310	5
GO:1901568	fatty acid derivative metabolic process	5/499	133/23210	0.159164	0.466241	0.400278	16592/23801/208982/11687/23887	5
GO:2000514	regulation of CD4-positive, alpha-beta T cell activation	3/499	64/23210	0.158866	0.466241	0.400278	15284/18761/11847	3
GO:0055001	muscle cell development	7/499	207/23210	0.159619	0.467227	0.401125	18091/18019/14200/226041/11535/12292/19091	7
GO:0042063	gliogenesis	10/499	323/23210	0.160202	0.468586	0.402291	18591/18755/12387/18096/18504/121021/20681/18121/18212/21349	10
GO:0032760	positive regulation of tumor necrosis factor production	4/499	98/23210	0.160444	0.468596	0.4023	142980/257632/22418/171285	4
GO:0070227	lymphocyte apoptotic process	4/499	98/23210	0.160444	0.468596	0.4023	11501/22418/18761/11847	4
GO:0007623	circadian rhythm	7/499	208/23210	0.162352	0.473818	0.406783	57746/30044/18212/26414/58182/27385/19091	7
GO:0009799	specification of symmetry	5/499	134/23210	0.162632	0.474283	0.407182	18091/12387/15111/22418/12627	5
GO:0001773	myeloid dendritic cell activation	2/499	34/23210	0.165513	0.476332	0.408942	381319/171285	2
GO:0002381	immunoglobulin production involved in immunoglobulin mediated immune response	3/499	65/23210	0.164074	0.476332	0.408942	21939/257632/50931	3
GO:0006821	chloride transport	4/499	99/23210	0.164568	0.476332	0.408942	20497/12733/14394/320091	4
GO:0010737	protein kinase A signaling	2/499	34/23210	0.165513	0.476332	0.408942	18189/14419	2
GO:0014047	glutamate secretion	2/499	34/23210	0.165513	0.476332	0.408942	18212/19091	2
GO:0031069	hair follicle morphogenesis	2/499	34/23210	0.165513	0.476332	0.408942	12387/110805	2
GO:0031338	regulation of vesicle fusion	2/499	34/23210	0.165513	0.476332	0.408942	210789/217517	2
GO:0032755	positive regulation of interleukin-6 production	4/499	99/23210	0.164568	0.476332	0.408942	225471/142980/257632/22418	4
GO:0033032	regulation of myeloid cell apoptotic process	2/499	34/23210	0.165513	0.476332	0.408942	257632/26570	2
GO:0033555	multicellular organismal response to stress	4/499	99/23210	0.164568	0.476332	0.408942	56710/12310/19713/228139	4
GO:0033627	cell adhesion mediated by integrin	3/499	65/23210	0.164074	0.476332	0.408942	19713/78473/16401	3
GO:0043414	macromolecule methylation	9/499	286/23210	0.165052	0.476332	0.408942	74691/71981/12387/57746/83456/83561/66715/18507/74068	9
GO:0043647	inositol phosphate metabolic process	3/499	65/23210	0.164074	0.476332	0.408942	19091/227120/102954	3
GO:0050716	positive regulation of interleukin-1 secretion	2/499	34/23210	0.165513	0.476332	0.408942	257632/22418	2
GO:0060479	lung cell differentiation	2/499	34/23210	0.165513	0.476332	0.408942	12387/15375	2
GO:0140115	export across plasma membrane	2/499	34/23210	0.165513	0.476332	0.408942	11944/192113	2
GO:1902686	mitochondrial outer membrane permeabilization involved in programmed cell death	2/499	34/23210	0.165513	0.476332	0.408942	14049/58801	2
GO:2000242	negative regulation of reproductive process	3/499	65/23210	0.164074	0.476332	0.408942	106389/18426/22418	3
GO:0019935	cyclic-nucleotide-mediated signaling	7/499	210/23210	0.167881	0.482797	0.414492	240888/14913/13611/12310/11535/14419/19091	7
GO:0002702	positive regulation of production of molecular mediator of immune response	4/499	100/23210	0.168729	0.484527	0.415977	21687/21939/257632/22418	4
GO:0035710	CD4-positive, alpha-beta T cell activation	4/499	100/23210	0.168729	0.484527	0.415977	15284/18503/18761/11847	4
GO:0032623	interleukin-2 production	3/499	66/23210	0.169333	0.485906	0.417161	257632/171285/18761	3
GO:0050671	positive regulation of lymphocyte proliferation	5/499	136/23210	0.169658	0.486485	0.417658	18019/21939/72049/171285/18761	5
GO:0006814	sodium ion transport	7/499	211/23210	0.170677	0.488339	0.41925	18091/11944/20497/18301/74513/17178/192113	7
GO:0010810	regulation of cell-substrate adhesion	7/499	211/23210	0.170677	0.488339	0.41925	21687/77569/230959/18003/11687/21838/78473	7
GO:0060047	heart contraction	7/499	211/23210	0.170677	0.488339	0.41925	54352/18091/18429/12310/11535/433809/19091	7
GO:0006471	protein ADP-ribosylation	2/499	35/23210	0.173186	0.490176	0.420827	671535/52552	2
GO:0007143	female meiotic nuclear division	2/499	35/23210	0.173186	0.490176	0.420827	13164/320558	2
GO:0019835	cytolysis	2/499	35/23210	0.173186	0.490176	0.420827	18504/21946	2
GO:0032228	regulation of synaptic transmission, GABAergic	2/499	35/23210	0.173186	0.490176	0.420827	227120/15551	2
GO:0033146	regulation of intracellular estrogen receptor signaling pathway	2/499	35/23210	0.173186	0.490176	0.420827	11835/15375	2
GO:0033559	unsaturated fatty acid metabolic process	4/499	101/23210	0.172927	0.490176	0.420827	16592/30049/23801/11687	4
GO:0038084	vascular endothelial growth factor signaling pathway	2/499	35/23210	0.173186	0.490176	0.420827	18591/320924	2
GO:0051084	'de novo' posttranslational protein folding	2/499	35/23210	0.173186	0.490176	0.420827	15511/193740	2
GO:0051452	intracellular pH reduction	2/499	35/23210	0.173186	0.490176	0.420827	140494/19332	2
GO:0055083	monovalent inorganic anion homeostasis	2/499	35/23210	0.173186	0.490176	0.420827	76459/20497	2
GO:0090263	positive regulation of canonical Wnt signaling pathway	4/499	101/23210	0.172927	0.490176	0.420827	20356/14734/110648/320343	4
GO:1901222	regulation of NIK/NF-kappaB signaling	4/499	101/23210	0.172927	0.490176	0.420827	21687/142980/257632/171285	4
GO:1990089	response to nerve growth factor	2/499	35/23210	0.173186	0.490176	0.420827	12310/18212	2
GO:1990090	cellular response to nerve growth factor stimulus	2/499	35/23210	0.173186	0.490176	0.420827	12310/18212	2
GO:2000171	negative regulation of dendrite development	2/499	35/23210	0.173186	0.490176	0.420827	14025/53972	2
GO:0000768	syncytium formation by plasma membrane fusion	3/499	67/23210	0.174639	0.493579	0.423748	18019/11501/12292	3
GO:0140253	cell-cell fusion	3/499	67/23210	0.174639	0.493579	0.423748	18019/11501/12292	3
GO:0010977	negative regulation of neuron projection development	6/499	175/23210	0.176244	0.497758	0.427336	20356/14025/121021/22418/21838/53972	6
GO:0002367	cytokine production involved in immune response	4/499	102/23210	0.177162	0.498917	0.428331	21687/142980/257632/22418	4
GO:0019218	regulation of steroid metabolic process	4/499	102/23210	0.177162	0.498917	0.428331	13363/12161/14419/19091	4
GO:0032946	positive regulation of mononuclear cell proliferation	5/499	138/23210	0.176801	0.498917	0.428331	18019/21939/72049/171285/18761	5
GO:0106027	neuron projection organization	4/499	102/23210	0.177162	0.498917	0.428331	270190/56013/233071/53972	4
GO:0052547	regulation of peptidase activity	12/499	411/23210	0.177357	0.49911	0.428496	66222/58801/12954/17395/15511/209378/14734/18504/11752/19713/20708/72902	12
GO:0000018	regulation of DNA recombination	4/499	103/23210	0.181431	0.499804	0.429092	104271/21939/50931/245109	4
GO:0000492	box C/D snoRNP assembly	1/499	10/23210	0.195377	0.499804	0.429092	72614	1
GO:0001505	regulation of neurotransmitter levels	11/499	372/23210	0.180089	0.499804	0.429092	18189/110058/20513/20974/15186/74732/20965/26570/18212/170952/15551	11
GO:0001659	temperature homeostasis	6/499	179/23210	0.189068	0.499804	0.429092	16592/18429/23794/14776/67092/227120	6
GO:0001702	gastrulation with mouth forming second	2/499	36/23210	0.180916	0.499804	0.429092	12387/22418	2
GO:0002053	positive regulation of mesenchymal cell proliferation	2/499	37/23210	0.188697	0.499804	0.429092	12387/22418	2
GO:0002318	myeloid progenitor cell differentiation	1/499	10/23210	0.195377	0.499804	0.429092	17349	1
GO:0002420	natural killer cell mediated cytotoxicity directed against tumor cell target	1/499	10/23210	0.195377	0.499804	0.429092	171285	1
GO:0002634	regulation of germinal center formation	1/499	10/23210	0.195377	0.499804	0.429092	72049	1
GO:0002675	positive regulation of acute inflammatory response	2/499	37/23210	0.188697	0.499804	0.429092	75697/11501	2
GO:0002753	cytoplasmic pattern recognition receptor signaling pathway	2/499	37/23210	0.188697	0.499804	0.429092	257632/234311	2
GO:0002858	regulation of natural killer cell mediated cytotoxicity directed against tumor cell target	1/499	10/23210	0.195377	0.499804	0.429092	171285	1
GO:0002861	regulation of inflammatory response to antigenic stimulus	2/499	36/23210	0.180916	0.499804	0.429092	14776/257632	2
GO:0003149	membranous septum morphogenesis	1/499	10/23210	0.195377	0.499804	0.429092	18121	1
GO:0003401	axis elongation	2/499	36/23210	0.180916	0.499804	0.429092	93960/22418	2
GO:0003417	growth plate cartilage development	2/499	36/23210	0.180916	0.499804	0.429092	17183/240675	2
GO:0006183	GTP biosynthetic process	1/499	10/23210	0.195377	0.499804	0.429092	75533	1
GO:0006458	'de novo' protein folding	2/499	36/23210	0.180916	0.499804	0.429092	15511/193740	2
GO:0006591	ornithine metabolic process	1/499	10/23210	0.195377	0.499804	0.429092	11847	1
GO:0006836	neurotransmitter transport	9/499	297/23210	0.191717	0.499804	0.429092	18189/110058/20513/20974/74732/20965/26570/18212/15551	9
GO:0006887	exocytosis	11/499	375/23210	0.186588	0.499804	0.429092	72293/18189/56013/110058/20974/74732/213469/20965/93670/15551/217517	11
GO:0006949	syncytium formation	3/499	69/23210	0.185389	0.499804	0.429092	18019/11501/12292	3
GO:0007340	acrosome reaction	2/499	37/23210	0.188697	0.499804	0.429092	66712/665270	2
GO:0007435	salivary gland morphogenesis	2/499	37/23210	0.188697	0.499804	0.429092	18591/207920	2
GO:0007603	phototransduction, visible light	1/499	10/23210	0.195377	0.499804	0.429092	30044	1
GO:0007617	mating behavior	2/499	36/23210	0.180916	0.499804	0.429092	18429/11835	2
GO:0008216	spermidine metabolic process	1/499	10/23210	0.195377	0.499804	0.429092	100041585	1
GO:0008306	associative learning	4/499	105/23210	0.190069	0.499804	0.429092	195208/18121/26570/18387	4
GO:0008542	visual learning	3/499	69/23210	0.185389	0.499804	0.429092	195208/18121/26570	3
GO:0009209	pyrimidine ribonucleoside triphosphate biosynthetic process	1/499	10/23210	0.195377	0.499804	0.429092	75533	1
GO:0010035	response to inorganic substance	14/499	493/23210	0.178547	0.499804	0.429092	58802/18189/110058/17390/12954/17395/12790/18504/67092/12161/11687/72413/192113/102278	14
GO:0010664	negative regulation of striated muscle cell apoptotic process	2/499	36/23210	0.180916	0.499804	0.429092	18091/15111	2
GO:0014062	regulation of serotonin secretion	1/499	10/23210	0.195377	0.499804	0.429092	15551	1
GO:0016233	telomere capping	2/499	37/23210	0.188697	0.499804	0.429092	18768/18761	2
GO:0018242	protein O-linked glycosylation via serine	1/499	10/23210	0.195377	0.499804	0.429092	14425	1
GO:0019336	phenol-containing compound catabolic process	1/499	10/23210	0.195377	0.499804	0.429092	107585	1
GO:0019374	galactolipid metabolic process	1/499	10/23210	0.195377	0.499804	0.429092	18947	1
GO:0019934	cGMP-mediated signaling	2/499	37/23210	0.188697	0.499804	0.429092	14913/19091	2
GO:0021536	diencephalon development	3/499	69/23210	0.185389	0.499804	0.429092	20356/18121/22418	3
GO:0021612	facial nerve structural organization	1/499	10/23210	0.195377	0.499804	0.429092	15407	1
GO:0022027	interkinetic nuclear migration	1/499	10/23210	0.195377	0.499804	0.429092	16560	1
GO:0030101	natural killer cell activation	4/499	104/23210	0.185734	0.499804	0.429092	667281/74732/21946/171285	4
GO:0030574	collagen catabolic process	2/499	36/23210	0.180916	0.499804	0.429092	17390/17395	2
GO:0031943	regulation of glucocorticoid metabolic process	1/499	10/23210	0.195377	0.499804	0.429092	14419	1
GO:0032224	positive regulation of synaptic transmission, cholinergic	1/499	10/23210	0.195377	0.499804	0.429092	16773	1
GO:0032253	dense core granule localization	1/499	10/23210	0.195377	0.499804	0.429092	16560	1
GO:0032621	interleukin-18 production	1/499	10/23210	0.195377	0.499804	0.429092	257632	1
GO:0032633	interleukin-4 production	2/499	37/23210	0.188697	0.499804	0.429092	171285/18761	2
GO:0032637	interleukin-8 production	3/499	69/23210	0.185389	0.499804	0.429092	142980/257632/22418	3
GO:0033028	myeloid cell apoptotic process	2/499	37/23210	0.188697	0.499804	0.429092	257632/26570	2
GO:0033029	regulation of neutrophil apoptotic process	1/499	10/23210	0.195377	0.499804	0.429092	26570	1
GO:0033085	negative regulation of T cell differentiation in thymus	1/499	10/23210	0.195377	0.499804	0.429092	269023	1
GO:0033625	positive regulation of integrin activation	1/499	10/23210	0.195377	0.499804	0.429092	78473	1
GO:0034109	homotypic cell-cell adhesion	3/499	68/23210	0.179992	0.499804	0.429092	26570/18761/19091	3
GO:0034145	positive regulation of toll-like receptor 4 signaling pathway	1/499	10/23210	0.195377	0.499804	0.429092	225471	1
GO:0034754	cellular hormone metabolic process	4/499	105/23210	0.190069	0.499804	0.429092	11535/12161/11529/665270	4
GO:0035249	synaptic transmission, glutamatergic	4/499	105/23210	0.190069	0.499804	0.429092	18189/140723/18212/15551	4
GO:0035542	regulation of SNARE complex assembly	1/499	10/23210	0.195377	0.499804	0.429092	217517	1
GO:0035794	positive regulation of mitochondrial membrane permeability	2/499	37/23210	0.188697	0.499804	0.429092	14049/58801	2
GO:0035811	negative regulation of urine volume	1/499	10/23210	0.195377	0.499804	0.429092	18429	1
GO:0035871	protein K11-linked deubiquitination	1/499	10/23210	0.195377	0.499804	0.429092	408193	1
GO:0042176	regulation of protein catabolic process	11/499	378/23210	0.193193	0.499804	0.429092	66222/72293/93960/15511/269016/14734/193740/11501/195359/22418/20128	11
GO:0042311	vasodilation	2/499	36/23210	0.180916	0.499804	0.429092	12310/19091	2
GO:0042421	norepinephrine biosynthetic process	1/499	10/23210	0.195377	0.499804	0.429092	15111	1
GO:0042554	superoxide anion generation	2/499	37/23210	0.188697	0.499804	0.429092	320701/99439	2
GO:0043547	positive regulation of GTPase activity	7/499	217/23210	0.187866	0.499804	0.429092	19734/21939/381605/210789/18003/22418/21838	7
GO:0043651	linoleic acid metabolic process	1/499	10/23210	0.195377	0.499804	0.429092	23801	1
GO:0044154	histone H3-K14 acetylation	1/499	10/23210	0.195377	0.499804	0.429092	57746	1
GO:0045017	glycerolipid biosynthetic process	5/499	141/23210	0.187723	0.499804	0.429092	16592/18591/231293/11687/270084	5
GO:0045191	regulation of isotype switching	2/499	37/23210	0.188697	0.499804	0.429092	21939/50931	2
GO:0045350	interferon-beta biosynthetic process	1/499	10/23210	0.195377	0.499804	0.429092	142980	1
GO:0045357	regulation of interferon-beta biosynthetic process	1/499	10/23210	0.195377	0.499804	0.429092	142980	1
GO:0045601	regulation of endothelial cell differentiation	2/499	36/23210	0.180916	0.499804	0.429092	12387/12161	2
GO:0045607	regulation of inner ear auditory receptor cell differentiation	1/499	10/23210	0.195377	0.499804	0.429092	207920	1
GO:0045631	regulation of mechanoreceptor differentiation	1/499	10/23210	0.195377	0.499804	0.429092	207920	1
GO:0045667	regulation of osteoblast differentiation	5/499	142/23210	0.191417	0.499804	0.429092	12387/231633/18121/15111/12161	5
GO:0045669	positive regulation of osteoblast differentiation	3/499	68/23210	0.179992	0.499804	0.429092	12387/231633/12161	3
GO:0045987	positive regulation of smooth muscle contraction	2/499	36/23210	0.180916	0.499804	0.429092	18429/12671	2
GO:0046485	ether lipid metabolic process	1/499	10/23210	0.195377	0.499804	0.429092	27281	1
GO:0046543	development of secondary female sexual characteristics	1/499	10/23210	0.195377	0.499804	0.429092	22418	1
GO:0048641	regulation of skeletal muscle tissue development	3/499	70/23210	0.190828	0.499804	0.429092	270190/12387/268859	3
GO:0048671	negative regulation of collateral sprouting	1/499	10/23210	0.195377	0.499804	0.429092	14025	1
GO:0048709	oligodendrocyte differentiation	4/499	103/23210	0.181431	0.499804	0.429092	12387/18096/20681/18212	4
GO:0048846	axon extension involved in axon guidance	2/499	37/23210	0.188697	0.499804	0.429092	20356/22418	2
GO:0050680	negative regulation of epithelial cell proliferation	5/499	142/23210	0.191417	0.499804	0.429092	73608/106389/14734/11835/22418	5
GO:0050885	neuromuscular process controlling balance	3/499	69/23210	0.185389	0.499804	0.429092	18189/319984/268859	3
GO:0051001	negative regulation of nitric-oxide synthase activity	1/499	10/23210	0.195377	0.499804	0.429092	11847	1
GO:0051204	protein insertion into mitochondrial membrane	1/499	10/23210	0.195377	0.499804	0.429092	58801	1
GO:0051601	exocyst localization	1/499	10/23210	0.195377	0.499804	0.429092	217517	1
GO:0051647	nucleus localization	2/499	37/23210	0.188697	0.499804	0.429092	16560/212073	2
GO:0052548	regulation of endopeptidase activity	10/499	337/23210	0.191731	0.499804	0.429092	66222/58801/12954/17395/15511/18504/11752/19713/20708/72902	10
GO:0052803	imidazole-containing compound metabolic process	1/499	10/23210	0.195377	0.499804	0.429092	15186	1
GO:0055007	cardiac muscle cell differentiation	5/499	143/23210	0.195137	0.499804	0.429092	18091/14200/18505/244810/19091	5
GO:0055017	cardiac muscle tissue growth	4/499	105/23210	0.190069	0.499804	0.429092	18091/12387/18121/19091	4
GO:0055081	anion homeostasis	3/499	68/23210	0.179992	0.499804	0.429092	76459/20497/26570	3
GO:0060052	neurofilament cytoskeleton organization	1/499	10/23210	0.195377	0.499804	0.429092	50769	1
GO:0060215	primitive hemopoiesis	1/499	10/23210	0.195377	0.499804	0.429092	21349	1
GO:0060484	lung-associated mesenchyme development	1/499	10/23210	0.195377	0.499804	0.429092	12387	1
GO:0060710	chorio-allantoic fusion	1/499	10/23210	0.195377	0.499804	0.429092	16401	1
GO:0060907	positive regulation of macrophage cytokine production	1/499	10/23210	0.195377	0.499804	0.429092	22418	1
GO:0061626	pharyngeal arch artery morphogenesis	1/499	10/23210	0.195377	0.499804	0.429092	18121	1
GO:0070374	positive regulation of ERK1 and ERK2 cascade	7/499	218/23210	0.190798	0.499804	0.429092	21687/18591/18189/257632/15111/11687/171285	7
GO:0070417	cellular response to cold	1/499	10/23210	0.195377	0.499804	0.429092	75811	1
GO:0071888	macrophage apoptotic process	1/499	10/23210	0.195377	0.499804	0.429092	257632	1
GO:0072017	distal tubule development	1/499	10/23210	0.195377	0.499804	0.429092	18504	1
GO:0072348	sulfur compound transport	2/499	36/23210	0.180916	0.499804	0.429092	26570/210027	2
GO:0072610	interleukin-12 secretion	1/499	10/23210	0.195377	0.499804	0.429092	21942	1
GO:0072674	multinuclear osteoclast differentiation	1/499	10/23210	0.195377	0.499804	0.429092	11501	1
GO:0090009	primitive streak formation	1/499	10/23210	0.195377	0.499804	0.429092	22418	1
GO:0090091	positive regulation of extracellular matrix disassembly	1/499	10/23210	0.195377	0.499804	0.429092	20356	1
GO:0090129	positive regulation of synapse maturation	1/499	10/23210	0.195377	0.499804	0.429092	18189	1
GO:0090336	positive regulation of brown fat cell differentiation	1/499	10/23210	0.195377	0.499804	0.429092	14013	1
GO:0097105	presynaptic membrane assembly	1/499	10/23210	0.195377	0.499804	0.429092	18189	1
GO:0097119	postsynaptic density protein 95 clustering	1/499	10/23210	0.195377	0.499804	0.429092	18189	1
GO:0098598	learned vocalization behavior or vocal learning	1/499	10/23210	0.195377	0.499804	0.429092	18189	1
GO:0098751	bone cell development	2/499	36/23210	0.180916	0.499804	0.429092	56492/21349	2
GO:0098953	receptor diffusion trapping	1/499	10/23210	0.195377	0.499804	0.429092	140723	1
GO:0098970	postsynaptic neurotransmitter receptor diffusion trapping	1/499	10/23210	0.195377	0.499804	0.429092	140723	1
GO:0099628	neurotransmitter receptor diffusion trapping	1/499	10/23210	0.195377	0.499804	0.429092	140723	1
GO:0106106	cold-induced thermogenesis	5/499	142/23210	0.191417	0.499804	0.429092	16592/18429/23794/67092/227120	5
GO:0120161	regulation of cold-induced thermogenesis	5/499	142/23210	0.191417	0.499804	0.429092	16592/18429/23794/67092/227120	5
GO:1901724	positive regulation of cell proliferation involved in kidney development	1/499	10/23210	0.195377	0.499804	0.429092	18591	1
GO:1901800	positive regulation of proteasomal protein catabolic process	4/499	103/23210	0.181431	0.499804	0.429092	72293/15511/269016/193740	4
GO:1901950	dense core granule transport	1/499	10/23210	0.195377	0.499804	0.429092	16560	1
GO:1902284	neuron projection extension involved in neuron projection guidance	2/499	37/23210	0.188697	0.499804	0.429092	20356/22418	2
GO:1903725	regulation of phospholipid metabolic process	3/499	70/23210	0.190828	0.499804	0.429092	21687/18591/257632	3
GO:1903749	positive regulation of establishment of protein localization to mitochondrion	1/499	10/23210	0.195377	0.499804	0.429092	58801	1
GO:1904037	positive regulation of epithelial cell apoptotic process	2/499	36/23210	0.180916	0.499804	0.429092	21939/16401	2
GO:1904888	cranial skeletal system development	3/499	68/23210	0.179992	0.499804	0.429092	12387/110805/18507	3
GO:2000107	negative regulation of leukocyte apoptotic process	3/499	69/23210	0.185389	0.499804	0.429092	257632/18761/11847	3
GO:2000109	regulation of macrophage apoptotic process	1/499	10/23210	0.195377	0.499804	0.429092	257632	1
GO:2000318	positive regulation of T-helper 17 type immune response	1/499	10/23210	0.195377	0.499804	0.429092	18761	1
GO:2000389	regulation of neutrophil extravasation	1/499	10/23210	0.195377	0.499804	0.429092	11501	1
GO:2000391	positive regulation of neutrophil extravasation	1/499	10/23210	0.195377	0.499804	0.429092	11501	1
GO:2000516	positive regulation of CD4-positive, alpha-beta T cell activation	2/499	36/23210	0.180916	0.499804	0.429092	15284/18761	2
GO:2000774	positive regulation of cellular senescence	1/499	10/23210	0.195377	0.499804	0.429092	11847	1
GO:2000807	regulation of synaptic vesicle clustering	1/499	10/23210	0.195377	0.499804	0.429092	219228	1
GO:2000980	regulation of inner ear receptor cell differentiation	1/499	10/23210	0.195377	0.499804	0.429092	207920	1
GO:2001179	regulation of interleukin-10 secretion	1/499	10/23210	0.195377	0.499804	0.429092	21942	1
GO:2001233	regulation of apoptotic signaling pathway	12/499	414/23210	0.183471	0.499804	0.429092	22361/14049/58801/17395/12387/17153/11835/75533/19713/54722/14051/18121	12
GO:0050867	positive regulation of cell activation	13/499	461/23210	0.195992	0.501051	0.430163	22361/18591/18019/21939/15284/11501/56746/257632/72049/22418/171285/21838/18761	13
GO:0032594	protein transport within lipid bilayer	2/499	38/23210	0.196522	0.501106	0.43021	140723/26414	2
GO:0060236	regulation of mitotic spindle organization	2/499	38/23210	0.196522	0.501106	0.43021	15511/193740	2
GO:1902475	L-alpha-amino acid transmembrane transport	2/499	38/23210	0.196522	0.501106	0.43021	20513/26570	2
GO:2001025	positive regulation of response to drug	2/499	38/23210	0.196522	0.501106	0.43021	14419/18387	2
GO:0043406	positive regulation of MAP kinase activity	7/499	220/23210	0.196717	0.501279	0.430359	18591/21939/11501/19713/121021/257632/22418	7
GO:0002687	positive regulation of leukocyte migration	5/499	144/23210	0.198881	0.504593	0.433204	17395/11501/22418/21838/16401	5
GO:0002695	negative regulation of leukocyte activation	6/499	182/23210	0.198915	0.504593	0.433204	15284/269023/21946/14419/171285/11847	6
GO:0016458	gene silencing	8/499	260/23210	0.19876	0.504593	0.433204	74691/71981/57746/83456/83561/66715/74068/319154	8
GO:0038061	NIK/NF-kappaB signaling	4/499	107/23210	0.198836	0.504593	0.433204	21687/142980/257632/171285	4
GO:0048738	cardiac muscle tissue development	8/499	260/23210	0.19876	0.504593	0.433204	18091/12387/14200/18505/244810/18121/22418/19091	8
GO:0050900	leukocyte migration	10/499	340/23210	0.198824	0.504593	0.433204	320701/18591/17395/11501/11519/257632/50931/22418/21838/16401	10
GO:2001252	positive regulation of chromosome organization	6/499	182/23210	0.198915	0.504593	0.433204	12387/57746/18768/21349/18761/71836	6
GO:0003015	heart process	7/499	221/23210	0.199704	0.506268	0.434642	54352/18091/18429/12310/11535/433809/19091	7
GO:0002764	immune response-regulating signaling pathway	13/499	463/23210	0.20005	0.506818	0.435115	18019/21939/18755/225471/142980/257632/171285/21838/237754/20128/102639802/234311/78473	13
GO:0000050	urea cycle	1/499	11/23210	0.212683	0.50686	0.43515	11847	1
GO:0001776	leukocyte homeostasis	4/499	110/23210	0.212207	0.50686	0.43515	58801/14013/26570/72049	4
GO:0001959	regulation of cytokine-mediated signaling pathway	4/499	108/23210	0.203264	0.50686	0.43515	225471/434341/22418/16178	4
GO:0002323	natural killer cell activation involved in immune response	2/499	40/23210	0.212284	0.50686	0.43515	74732/21946	2
GO:0002423	natural killer cell mediated immune response to tumor cell	1/499	11/23210	0.212683	0.50686	0.43515	171285	1
GO:0002468	dendritic cell antigen processing and presentation	1/499	11/23210	0.212683	0.50686	0.43515	257632	1
GO:0002637	regulation of immunoglobulin production	3/499	73/23210	0.207375	0.50686	0.43515	21939/50931/243958	3
GO:0002831	regulation of response to biotic stimulus	5/499	147/23210	0.21026	0.50686	0.43515	257632/12161/171285/234311/11847	5
GO:0002855	regulation of natural killer cell mediated immune response to tumor cell	1/499	11/23210	0.212683	0.50686	0.43515	171285	1
GO:0002923	regulation of humoral immune response mediated by circulating immunoglobulin	1/499	11/23210	0.212683	0.50686	0.43515	257632	1
GO:0006527	arginine catabolic process	1/499	11/23210	0.212683	0.50686	0.43515	11847	1
GO:0006690	icosanoid metabolic process	4/499	110/23210	0.212207	0.50686	0.43515	16592/23801/11687/23887	4
GO:0007156	homophilic cell adhesion via plasma membrane adhesion molecules	4/499	110/23210	0.212207	0.50686	0.43515	19713/319504/330222/64085	4
GO:0007269	neurotransmitter secretion	6/499	185/23210	0.208947	0.50686	0.43515	18189/110058/74732/20965/18212/15551	6
GO:0007422	peripheral nervous system development	3/499	73/23210	0.207375	0.50686	0.43515	20681/18212/15111	3
GO:0007632	visual behavior	3/499	72/23210	0.201823	0.50686	0.43515	195208/18121/26570	3
GO:0009125	nucleoside monophosphate catabolic process	1/499	11/23210	0.212683	0.50686	0.43515	102954	1
GO:0009208	pyrimidine ribonucleoside triphosphate metabolic process	1/499	11/23210	0.212683	0.50686	0.43515	75533	1
GO:0009409	response to cold	2/499	40/23210	0.212284	0.50686	0.43515	75811/228139	2
GO:0010739	positive regulation of protein kinase A signaling	1/499	11/23210	0.212683	0.50686	0.43515	18189	1
GO:0010744	positive regulation of macrophage derived foam cell differentiation	1/499	11/23210	0.212683	0.50686	0.43515	18755	1
GO:0014010	Schwann cell proliferation	1/499	11/23210	0.212683	0.50686	0.43515	12387	1
GO:0014889	muscle atrophy	1/499	11/23210	0.212683	0.50686	0.43515	67092	1
GO:0015809	arginine transport	1/499	11/23210	0.212683	0.50686	0.43515	11847	1
GO:0015844	monoamine transport	4/499	109/23210	0.207721	0.50686	0.43515	110058/18429/18387/15551	4
GO:0018298	protein-chromophore linkage	1/499	11/23210	0.212683	0.50686	0.43515	30044	1
GO:0019932	second-messenger-mediated signaling	12/499	427/23210	0.211074	0.50686	0.43515	19773/18019/14200/240888/14913/13611/12310/11535/18212/14419/243958/19091	12
GO:0021684	cerebellar granular layer formation	1/499	11/23210	0.212683	0.50686	0.43515	18189	1
GO:0021707	cerebellar granule cell differentiation	1/499	11/23210	0.212683	0.50686	0.43515	18189	1
GO:0021983	pituitary gland development	2/499	39/23210	0.204386	0.50686	0.43515	18121/22418	2
GO:0021987	cerebral cortex development	4/499	109/23210	0.207721	0.50686	0.43515	12387/218194/18507/18212	4
GO:0030431	sleep	2/499	39/23210	0.204386	0.50686	0.43515	18429/30044	2
GO:0031076	embryonic camera-type eye development	2/499	39/23210	0.204386	0.50686	0.43515	12954/18504	2
GO:0031392	regulation of prostaglandin biosynthetic process	1/499	11/23210	0.212683	0.50686	0.43515	16592	1
GO:0031442	positive regulation of mRNA 3'-end processing	1/499	11/23210	0.212683	0.50686	0.43515	12877	1
GO:0032092	positive regulation of protein binding	4/499	109/23210	0.207721	0.50686	0.43515	17395/11519/22418/227120	4
GO:0032342	aldosterone biosynthetic process	1/499	11/23210	0.212683	0.50686	0.43515	12161	1
GO:0032490	detection of molecule of bacterial origin	1/499	11/23210	0.212683	0.50686	0.43515	257632	1
GO:0032610	interleukin-1 alpha production	1/499	11/23210	0.212683	0.50686	0.43515	16178	1
GO:0033603	positive regulation of dopamine secretion	1/499	11/23210	0.212683	0.50686	0.43515	18387	1
GO:0034135	regulation of toll-like receptor 2 signaling pathway	1/499	11/23210	0.212683	0.50686	0.43515	257632	1
GO:0034776	response to histamine	1/499	11/23210	0.212683	0.50686	0.43515	14394	1
GO:0035733	hepatic stellate cell activation	1/499	11/23210	0.212683	0.50686	0.43515	18591	1
GO:0035739	CD4-positive, alpha-beta T cell proliferation	1/499	11/23210	0.212683	0.50686	0.43515	11847	1
GO:0042035	regulation of cytokine biosynthetic process	4/499	109/23210	0.207721	0.50686	0.43515	142980/72049/22418/18761	4
GO:0042762	regulation of sulfur metabolic process	1/499	11/23210	0.212683	0.50686	0.43515	26570	1
[truncated: 2,581 more rows]

## Sheet: GO_DW2_78
ID	Description	GeneRatio	BgRatio	pvalue	p.adjust (FDR)	qvalue	geneID	Count
[truncated: 1,318 more rows]
