# Supplementary material for: β-catenin perturbations control differentiation programs in mouse embryonic stem cells
Source: iScience. 2022 Jan 10;25(2):103756. doi: 10.1016/j.isci.2022.103756 (PMC8804270; doi:10.1016/j.isci.2022.103756)
Supplement: Table S4. Differentially expressed genes, C1MV vs C1T, related to Figure 4 — List of differentially expressed genes before and after the filtering for the FDR (< 0.05) and log fold change (−2 > log > 2); GO and pathway analysis in differentiated C1MV vs C1T ESCs. [file mmc5.xlsx]

## Sheet: C1MVvsC1T
EnsemblGeneID	Symbol	logFC_C1DMVvsC1D	PValue_C1DMVvsC1D	FDR_C1DMVvsC1D
ENSMUSG00000000001	Gnai3	-0.277	0.12485	0.24196
ENSMUSG00000000028	Cdc45	0.137	0.38128	0.538731
ENSMUSG00000000031	H19	2.761	0	2.72774e-33
ENSMUSG00000000037	Scml2	0.299	0.30707	0.463289
ENSMUSG00000000049	Apoh	-0.068	0.73221	0.834112
ENSMUSG00000000056	Narf	0.402	0.04892	0.117311
ENSMUSG00000000078	Klf6	0.166	0.04636	0.112514
ENSMUSG00000000085	Scmh1	0.065	0.67009	0.786865
ENSMUSG00000000088	Cox5a	0.372	0	4.65765e-06
ENSMUSG00000000093	Tbx2	3.287	0.00365	0.0134383
ENSMUSG00000000094	Tbx4	-1.108	0.005	0.0176826
ENSMUSG00000000120	Ngfr	0.263	0.07305	0.16022
ENSMUSG00000000125	Wnt3	-2.055	0	2.18821e-05
ENSMUSG00000000126	Wnt9a	-0.185	0.77361	0.862292
ENSMUSG00000000127	Fer	0.025	0.87155	0.928852
ENSMUSG00000000131	Xpo6	0.158	0.24685	0.400544
ENSMUSG00000000134	Tfe3	-0.52	0	7.27976e-09
ENSMUSG00000000142	Axin2	-0.257	0.57327	0.713806
ENSMUSG00000000148	Brat1	0.021	0.95214	0.977722
ENSMUSG00000000149	Gna12	0.436	0.04696	0.113651
ENSMUSG00000000154	Slc22a18	1.146	0.03181	0.0828363
ENSMUSG00000000159	Igsf5	1.717	0.04095	0.101523
ENSMUSG00000000167	Pih1d2	-4.482	0.00028	0.00140976
ENSMUSG00000000168	Dlat	0.126	0.3274	0.485256
ENSMUSG00000000171	Sdhd	-0.016	0.96178	0.983094
ENSMUSG00000000184	Ccnd2	-1.487	0	2.33802e-37
ENSMUSG00000000194	Gpr107	0.242	0.02057	0.0580944
ENSMUSG00000000197	Nalcn	-0.933	0.39581	0.553935
ENSMUSG00000000202	Btbd17	-1.614	0	1.77983e-06
ENSMUSG00000000214	Th	-2.1	0.13065	0.250438
ENSMUSG00000000223	Drp2	2.139	0.01081	0.0339949
ENSMUSG00000000244	Tspan32	1.666	0.00581	0.020049
ENSMUSG00000000247	Lhx2	-1.419	0.00052	0.00249838
ENSMUSG00000000253	Gmpr	0.013	0.95014	0.976179
ENSMUSG00000000263	Glra1	-0.202	0.5972	0.729757
ENSMUSG00000000266	Mid2	1.578	0.28266	0.436621
ENSMUSG00000000275	Trim25	0.942	0	4.5001e-19
ENSMUSG00000000276	Dgke	-0.212	0.40723	0.56509
ENSMUSG00000000278	Scpep1	0.904	0	8.38011e-37
ENSMUSG00000000282	Mnt	0.139	0.16352	0.297618
ENSMUSG00000000295	Hddc2	-0.202	0.1018	0.207368
ENSMUSG00000000296	Tpd52l1	1.173	0	1.59094e-07
ENSMUSG00000000301	Pemt	-0.274	0.27327	0.426586
ENSMUSG00000000303	Cdh1	-0.682	0	4.11575e-13
ENSMUSG00000000305	Cdh4	0.295	0.25335	0.407071
ENSMUSG00000000308	Ckmt1	-0.043	0.86988	0.927878
ENSMUSG00000000317	Bcl6b	-0.592	0.08714	0.183472
ENSMUSG00000000318	Clec10a	0.08	0.9207	0.958436
ENSMUSG00000000320	Alox12	0.549	0.2208	0.370512
ENSMUSG00000000325	Arvcf	0.798	3e-05	0.000195887
ENSMUSG00000000326	Comt	0.159	0.28547	0.439588
ENSMUSG00000000339	Rtca	-0.178	0.159	0.291511
ENSMUSG00000000340	Dbt	-0.899	0	3.92299e-10
ENSMUSG00000000346	Dazap2	0.541	0	1.18989e-05
ENSMUSG00000000355	Mcts1	-0.234	0.06982	0.154466
ENSMUSG00000000365	Rnf17	-0.115	0.34786	0.504755
ENSMUSG00000000374	Trappc10	-0.092	0.56436	0.706811
ENSMUSG00000000378	Ccm2	0.351	0.01389	0.0418053
ENSMUSG00000000384	Tbrg4	-0.241	0.00412	0.0149667
ENSMUSG00000000385	Tmprss2	6.21	0	5.59266e-26
ENSMUSG00000000399	Ndufa9	-0.155	0.13749	0.26052
ENSMUSG00000000402	Egfl6	-1.005	0.1051	0.212752
ENSMUSG00000000409	Lck	-0.409	0.07225	0.158915
ENSMUSG00000000416	Cttnbp2	1.027	0.21508	0.363805
ENSMUSG00000000420	Galnt1	0.21	0.08602	0.18174
ENSMUSG00000000439	Mkrn2	0.694	0	5.82918e-06
ENSMUSG00000000441	Raf1	-0.612	0.00921	0.0295661
ENSMUSG00000000486	Sept1	-0.305	0.01399	0.0420379
ENSMUSG00000000489	Pdgfb	1.015	0.42865	0.585778
ENSMUSG00000000530	Acvrl1	3.197	0.00164	0.00675483
ENSMUSG00000000531	Grasp	1.061	0	5.04358e-12
ENSMUSG00000000532	Acvr1b	1.141	0	2.83052e-05
ENSMUSG00000000538	Tom1l2	-0.519	0.0033	0.0123486
ENSMUSG00000000544	Gpa33	-0.672	0.00052	0.00249838
ENSMUSG00000000552	Zfp385a	-0.709	0.00118	0.00507572
ENSMUSG00000000555	Itga5	0.368	0.15777	0.28993
ENSMUSG00000000561	Wdr77	-0.462	0	5.51959e-07
ENSMUSG00000000563	Atp5f1	0.211	0.00448	0.0160736
ENSMUSG00000000567	Sox9	-0.795	0.08813	0.185169
ENSMUSG00000000568	Hnrnpd	-0.856	0	7.08677e-32
ENSMUSG00000000581	C1d	-0.123	0.40843	0.565955
ENSMUSG00000000594	Gm2a	0.945	0	1.56401e-07
ENSMUSG00000000600	Krit1	-0.263	0.07108	0.156837
ENSMUSG00000000605	Clcn4	0.107	0.68242	0.795437
ENSMUSG00000000627	Sema4f	0.984	0.28503	0.439077
ENSMUSG00000000628	Hk2	-0.419	0.00031	0.00157747
ENSMUSG00000000631	Myo18a	1.191	0	2.83175e-30
ENSMUSG00000000632	Sez6	-0.235	0.76701	0.85673
ENSMUSG00000000673	Haao	-0.1	0.71252	0.818878
ENSMUSG00000000682	Cd52	-2.624	0.01632	0.047823
ENSMUSG00000000686	Abhd15	0.591	0.48326	0.636441
ENSMUSG00000000693	Loxl3	-1.759	0.0586	0.134532
ENSMUSG00000000706	Btn1a1	-3.044	0.03737	0.0942919
ENSMUSG00000000708	Kat2b	0.354	0.00819	0.0268128
ENSMUSG00000000711	Rab5b	0.303	0.08983	0.187922
ENSMUSG00000000730	Dnmt3l	0.225	0.00917	0.0294821
ENSMUSG00000000731	Aire	-0.719	0.04377	0.107224
ENSMUSG00000000732	Icosl	0.354	0.02134	0.0600072
ENSMUSG00000000738	Spg7	0.429	1e-05	5.14911e-05
ENSMUSG00000000739	Sult5a1	2.458	0	1.72862e-07
ENSMUSG00000000740	Rpl13	0.654	0	6.59507e-20
ENSMUSG00000000743	Chmp1a	-0.149	0.04699	0.113694
ENSMUSG00000000751	Rpa1	0.03	0.74184	0.841268
ENSMUSG00000000753	Serpinf1	0.581	0.02498	0.0681472
ENSMUSG00000000759	Tubgcp3	0.531	0.00933	0.0299265
ENSMUSG00000000776	Polr3d	-0.309	0	2.09943e-07
ENSMUSG00000000782	Tcf7	0.09	0.74697	0.845326
ENSMUSG00000000787	Ddx3x	-0.312	0	9.58366e-08
ENSMUSG00000000791	Il12rb1	-1.146	0.20023	0.346007
ENSMUSG00000000792	Slc5a5	-1.812	0.00083	0.00374686
ENSMUSG00000000794	Kcnn3	-1.362	0.27853	0.43245
ENSMUSG00000000804	Usp32	-0.143	0.4183	0.575504
ENSMUSG00000000805	Car4	1.698	0	7.23152e-27
ENSMUSG00000000811	Txnrd3	-0.411	0.01329	0.040331
ENSMUSG00000000823	Zfp512b	-0.547	2e-05	0.000136223
ENSMUSG00000000826	Dnajc5	-0.329	3e-05	0.000167526
ENSMUSG00000000827	Tpd52l2	-0.082	0.43206	0.589116
ENSMUSG00000000838	Fmr1	0.002	0.98292	0.997035
ENSMUSG00000000861	Bcl11a	-1.949	0	2.71738e-28
ENSMUSG00000000876	Pxmp4	-0.314	0.0608	0.138499
ENSMUSG00000000881	Dlg3	0.053	0.72422	0.828238
ENSMUSG00000000884	Gnb1l	0.034	0.88371	0.936255
ENSMUSG00000000901	Mmp11	-0.153	0.13987	0.263729
ENSMUSG00000000902	Smarcb1	-0.011	0.91708	0.956302
ENSMUSG00000000903	Vpreb3	0.371	0.5365	0.684721
ENSMUSG00000000915	Hip1r	0.9	4e-05	0.000221755
ENSMUSG00000000916	Nsun5	-0.368	0.01687	0.0491378
ENSMUSG00000000934	Top1mt	0.873	0.0029	0.0110545
ENSMUSG00000000938	Hoxa10	-0.843	0.11122	0.221842
ENSMUSG00000000942	Hoxa4	-2.596	9e-05	0.000506602
ENSMUSG00000000948	Gm38393	-0.296	0.46404	0.618974
ENSMUSG00000000957	Mmp14	-0.304	0.18298	0.324786
ENSMUSG00000000958	Slc7a7	-1.129	0	1.5193e-28
ENSMUSG00000000959	Oxa1l	0.245	0.01391	0.041836
ENSMUSG00000000976	Heatr6	-0.144	0.17127	0.308998
ENSMUSG00000001014	Icam4	1.789	0.08898	0.18664
ENSMUSG00000001016	Ilf2	-0.034	0.71104	0.817853
ENSMUSG00000001017	Chtop	-0.266	0.00017	0.00088643
ENSMUSG00000001018	Snapin	-0.306	0.05173	0.122354
ENSMUSG00000001025	S100a6	1.493	0	7.81859e-14
ENSMUSG00000001029	Icam2	-0.165	0.81976	0.894875
ENSMUSG00000001034	Mapk7	-0.125	0.41845	0.575613
ENSMUSG00000001036	Epn2	0.137	0.09085	0.189529
ENSMUSG00000001039	B9d1	-0.757	1e-05	5.54007e-05
ENSMUSG00000001052	Sec24b	-0.043	0.82521	0.898522
ENSMUSG00000001053	N4bp3	0.53	0.00616	0.0210317
ENSMUSG00000001054	Rmnd5b	0.322	0.08477	0.17974
ENSMUSG00000001056	Nhp2	-0.272	0.00019	0.00100416
ENSMUSG00000001062	Vps9d1	-0.154	0.51512	0.665216
ENSMUSG00000001065	Zfp276	0.038	0.89349	0.940943
ENSMUSG00000001076	C1ql4	-0.984	0.36725	0.524264
ENSMUSG00000001082	Mfsd10	0.065	0.63047	0.754556
ENSMUSG00000001089	Luzp1	-0.348	1e-05	9.76762e-05
ENSMUSG00000001095	Slc13a2	0.604	0.47223	0.626689
ENSMUSG00000001098	Kctd10	-0.101	0.55596	0.700298
ENSMUSG00000001100	Poldip2	0.166	0.05892	0.135053
ENSMUSG00000001105	Ift20	-0.348	0.00015	0.000822891
ENSMUSG00000001120	Pcbp3	0.166	0.26886	0.421809
ENSMUSG00000001123	Lgals9	-0.232	0.27768	0.431324
ENSMUSG00000001127	Araf	-0.099	0.47473	0.628702
ENSMUSG00000001128	Cfp	-1.124	0.0067	0.0226221
ENSMUSG00000001131	Timp1	0.997	1e-05	4.85587e-05
ENSMUSG00000001134	Uxt	-0.107	0.66105	0.780178
ENSMUSG00000001138	Cnnm3	0.159	0.16704	0.302675
ENSMUSG00000001143	Lman2l	0.493	5e-05	0.000301966
ENSMUSG00000001150	Mcm3ap	-0.774	0	1.78313e-13
ENSMUSG00000001151	Pcnt	-0.616	0	6.89914e-15
ENSMUSG00000001155	Ftcd	-0.116	0.55592	0.700298
ENSMUSG00000001156	Mxd1	-0.789	0.02327	0.0643242
ENSMUSG00000001157	Gmcl1	0.095	0.41923	0.576293
ENSMUSG00000001158	Snrnp27	0.076	0.17848	0.319131
ENSMUSG00000001166	Oas1c	0.72	0.0955	0.197165
ENSMUSG00000001173	Ocrl	0.546	0.00094	0.00415711
ENSMUSG00000001175	Calm1	-0.235	0	1.04711e-07
ENSMUSG00000001211	Agpat3	0.338	0.00799	0.026281
ENSMUSG00000001227	Sema6b	0.573	0.3781	0.535717
ENSMUSG00000001228	Uhrf1	-0.566	0	3.94187e-06
ENSMUSG00000001229	Dpp9	-0.329	0.02467	0.0674984
ENSMUSG00000001240	Ramp2	0.575	0.00897	0.0289327
ENSMUSG00000001247	Lsr	-0.309	0.01357	0.0410293
ENSMUSG00000001248	Gramd1a	0.212	0.36727	0.524264
ENSMUSG00000001249	Hpn	0.457	0.33554	0.492615
ENSMUSG00000001270	Ckb	0.951	0	1.43895e-14
ENSMUSG00000001280	Sp1	-0.472	0	3.31681e-07
ENSMUSG00000001281	Itgb7	1.252	0.00694	0.0233162
ENSMUSG00000001285	Myg1	0.04	0.69746	0.807557
ENSMUSG00000001288	Rarg	-1.2	0	7.07601e-64
ENSMUSG00000001289	Pfdn5	0.163	0.06592	0.147955
ENSMUSG00000001300	Efnb2	-0.042	0.76706	0.85673
ENSMUSG00000001305	Rrp15	-0.063	0.466	0.620782
ENSMUSG00000001313	Rnd2	-0.082	0.55805	0.702028
ENSMUSG00000001323	Srr	0.171	0.58835	0.724178
ENSMUSG00000001333	Sync	-3.027	0.01984	0.0563388
ENSMUSG00000001334	Fndc5	0.502	0.12652	0.244574
ENSMUSG00000001348	Acp5	0.254	0.25689	0.41037
ENSMUSG00000001349	Cnn1	0.384	0.22579	0.376168
ENSMUSG00000001366	Fbxo9	0.194	0.09496	0.196346
ENSMUSG00000001376	Vps50	-0.114	0.54809	0.694397
ENSMUSG00000001380	Hars	-0.122	0.25325	0.407071
ENSMUSG00000001383	Zmat2	-0.552	0	1.83841e-18
ENSMUSG00000001403	Ube2c	-0.484	0	8.35864e-12
ENSMUSG00000001415	Smg5	-0.066	0.47194	0.626442
ENSMUSG00000001416	Cct3	0.114	0.11224	0.223185
ENSMUSG00000001418	Glmp	0.782	0	2.29806e-07
ENSMUSG00000001419	Mef2d	0.213	0.17077	0.308192
ENSMUSG00000001420	Tmem79	-0.537	0.11405	0.225836
ENSMUSG00000001424	Snd1	0.454	0	3.84497e-06
ENSMUSG00000001435	Col18a1	0.586	0	3.49073e-10
ENSMUSG00000001436	Slc19a1	0.417	0.04333	0.106432
ENSMUSG00000001440	Kpnb1	-0.518	0	4.0385e-22
ENSMUSG00000001441	Npepps	-0.25	0.00071	0.00324838
ENSMUSG00000001444	Tbx21	-0.507	0.54836	0.694397
ENSMUSG00000001445	Mrpl10	-0.049	0.62757	0.752227
ENSMUSG00000001467	Cyp51	-0.269	0.00011	0.000618342
ENSMUSG00000001472	Tcf25	0.312	0	1.47333e-08
ENSMUSG00000001473	Tubb6	-0.625	0	2.70378e-09
ENSMUSG00000001482	Def8	-0.14	0.11038	0.220456
ENSMUSG00000001493	Meox1	-2.25	0.11796	0.23177
ENSMUSG00000001497	Pax9	-1.343	0.29917	0.454273
ENSMUSG00000001504	Irx2	0.766	0.12732	0.245729
ENSMUSG00000001506	Col1a1	1.732	0.04468	0.109084
ENSMUSG00000001507	Itga3	-0.037	0.7674	0.857048
ENSMUSG00000001510	Dlx3	-0.143	0.89067	0.939613
ENSMUSG00000001517	Foxm1	-0.276	0.02877	0.0762474
ENSMUSG00000001518	Itfg2	0.131	0.33232	0.490211
ENSMUSG00000001521	Tulp3	-0.066	0.72468	0.828533
ENSMUSG00000001524	Gtf2h4	0.309	0.02605	0.0704491
ENSMUSG00000001525	Tubb5	-0.422	0	7.98824e-13
ENSMUSG00000001542	Ell2	-0.687	0	1.65366e-08
ENSMUSG00000001552	Jup	0.395	0.01493	0.0443967
ENSMUSG00000001555	Fkbp10	0.184	0.41354	0.570797
ENSMUSG00000001558	Klhl10	1.051	0.04338	0.106475
ENSMUSG00000001566	Mnx1	-0.395	0.66582	0.783886
ENSMUSG00000001569	Nom1	-0.614	0	3.92536e-07
ENSMUSG00000001576	Ergic1	0.119	0.24198	0.394783
ENSMUSG00000001583	Tnk1	1.193	0.00044	0.00213813
ENSMUSG00000001588	Acap1	0.548	0.26353	0.416208
ENSMUSG00000001604	Tcea3	-0.633	0	3.91129e-07
ENSMUSG00000001622	Csn3	-3.533	0.00016	0.000843732
ENSMUSG00000001627	Ifrd1	-0.397	0	2.87665e-06
ENSMUSG00000001630	Stk38l	-0.199	0.2485	0.402283
ENSMUSG00000001632	Brpf1	-0.185	0.07236	0.159081
ENSMUSG00000001642	Akr1b3	-1.012	0	1.00682e-05
ENSMUSG00000001655	Hoxc13	-0.177	0.63602	0.75896
ENSMUSG00000001656	Hoxc11	-1.607	0.25708	0.410478
ENSMUSG00000001657	Hoxc8	1.897	0.10824	0.217304
ENSMUSG00000001661	Hoxc6	0.358	0.66706	0.784856
ENSMUSG00000001663	Gstt1	0.765	0.00353	0.0130811
ENSMUSG00000001665	Gstt3	0.315	0.09997	0.204324
ENSMUSG00000001666	Ddt	-0.532	0	3.12125e-07
ENSMUSG00000001670	Tat	0.459	0.24853	0.402283
ENSMUSG00000001672	Marveld3	-0.463	0.51102	0.661493
ENSMUSG00000001674	Ddx18	-0.381	0	2.85746e-05
ENSMUSG00000001687	Ubl3	-0.115	0.36969	0.527103
ENSMUSG00000001700	Gramd3	-0.013	0.95198	0.97762
ENSMUSG00000001707	Eef1e1	0.388	0.05741	0.132378
ENSMUSG00000001729	Akt1	0.274	0.02592	0.0701575
ENSMUSG00000001739	Cldn15	-2.411	0.10046	0.205163
ENSMUSG00000001750	Tcirg1	0.426	0.11391	0.225698
ENSMUSG00000001751	Naglu	1.393	0	1.40366e-07
ENSMUSG00000001755	Coasy	0.477	0	4.31382e-06
ENSMUSG00000001761	Smo	-0.117	0.7229	0.827141
ENSMUSG00000001763	Tspan33	-0.123	0.54577	0.692676
ENSMUSG00000001767	Crnkl1	-1.057	0	1.98427e-25
ENSMUSG00000001768	Rin2	0.067	0.82627	0.899368
ENSMUSG00000001774	Chordc1	-0.648	0	1.36981e-13
ENSMUSG00000001783	Rtcb	-0.026	0.70669	0.814134
ENSMUSG00000001785	Pwp1	-0.379	0	2.45423e-05
ENSMUSG00000001786	Fbxo7	0.125	0.52343	0.672545
ENSMUSG00000001794	Capns1	-0.175	0.00438	0.015784
ENSMUSG00000001802	Lrp3	-0.31	0.10456	0.211855
ENSMUSG00000001819	Hoxd13	-0.638	0.42726	0.584434
ENSMUSG00000001823	Hoxd12	0.322	0.83174	0.903285
ENSMUSG00000001827	Folr1	0.499	0.0001	0.000578252
ENSMUSG00000001829	Clpb	-0.309	0.00116	0.00498005
ENSMUSG00000001833	Sept7	-0.165	0.01523	0.0452137
ENSMUSG00000001844	Zdhhc4	-0.636	0	1.30547e-07
ENSMUSG00000001847	Rac1	-0.186	0.01874	0.0536769
ENSMUSG00000001855	Nup214	-0.655	0	8.09914e-08
ENSMUSG00000001864	Aif1l	-0.364	0.05168	0.122282
ENSMUSG00000001870	Ltbp1	0.088	0.77837	0.866072
ENSMUSG00000001891	Ugp2	0.31	0.12236	0.238331
ENSMUSG00000001901	Kcnh6	0.099	0.92912	0.964095
ENSMUSG00000001909	Trmt1	-0.059	0.50631	0.65695
ENSMUSG00000001910	Nacc1	-0.167	0.02291	0.0635163
ENSMUSG00000001911	Nfix	0.083	0.766	0.856211
ENSMUSG00000001918	Slc1a5	0.528	0	7.78182e-09
ENSMUSG00000001924	Uba1	-0.278	0.00057	0.00267736
ENSMUSG00000001930	Vwf	2.321	0.05624	0.130471
ENSMUSG00000001942	Siae	0.382	0.01869	0.0535688
ENSMUSG00000001943	Vsig2	0.98	0.14048	0.264595
ENSMUSG00000001946	Esam	-0.601	0.21478	0.363407
ENSMUSG00000001948	Spa17	-0.019	0.91744	0.956559
ENSMUSG00000001962	Fam50a	0.319	0.00287	0.0109596
ENSMUSG00000001964	Emd	-0.061	0.48448	0.637062
ENSMUSG00000001983	Taco1	0.921	0.00075	0.00341313
ENSMUSG00000001985	Grik3	-0.203	0.32692	0.484687
ENSMUSG00000001986	Gria3	-0.687	0.29886	0.45401
ENSMUSG00000001995	Sipa1l2	1.155	0	9.24713e-14
ENSMUSG00000001998	Ap4e1	-0.704	1e-05	5.33704e-05
ENSMUSG00000001999	Blvra	1.189	0	2.75976e-10
ENSMUSG00000002006	Pdzd4	-2.197	0	9.55602e-39
ENSMUSG00000002010	Idh3g	0.179	0.0421	0.103901
ENSMUSG00000002012	Pnck	2.991	0	8.09914e-08
ENSMUSG00000002014	Ssr4	0.694	0	6.12118e-14
ENSMUSG00000002015	Bcap31	0.634	0	1.64418e-10
ENSMUSG00000002017	Fam98a	-0.289	0.06055	0.138027
ENSMUSG00000002020	Ltbp2	-2.751	0.0109	0.0342643
ENSMUSG00000002028	Kmt2a	-0.622	0	1.50401e-09
ENSMUSG00000002031	Ift46	0.514	5e-05	0.000324112
ENSMUSG00000002032	Tmem25	-0.558	0.53849	0.686211
ENSMUSG00000002043	Trappc6a	1.004	0	1.36044e-16
ENSMUSG00000002052	Supt6	-0.684	0	2.13451e-16
ENSMUSG00000002055	Spag5	0.224	0.03499	0.0895286
ENSMUSG00000002058	Unc119	0.521	1e-05	8.12631e-05
ENSMUSG00000002059	Rab34	0.141	0.34303	0.499538
ENSMUSG00000002064	Sdf2	0.268	0.1567	0.288431
ENSMUSG00000002068	Ccne1	-1.107	0	5.30996e-33
ENSMUSG00000002076	Hsf2bp	0.424	0	1.50788e-07
ENSMUSG00000002083	Bbc3	0.263	0.02855	0.0758042
ENSMUSG00000002100	Mybpc3	2.19	0.00017	0.000920016
ENSMUSG00000002102	Psmc3	-0.152	0.01245	0.0381626
ENSMUSG00000002103	Acp2	-0.157	0.28938	0.443791
ENSMUSG00000002104	Rapsn	-0.324	0.63054	0.754587
ENSMUSG00000002105	Slc39a13	0.653	0.04378	0.107233
ENSMUSG00000002107	Celf2	-0.141	0.35561	0.512521
ENSMUSG00000002108	Nr1h3	-0.091	0.85229	0.917283
ENSMUSG00000002109	Ddb2	0.512	0.1615	0.29479
ENSMUSG00000002111	Spi1	-1.071	0.04074	0.10115
ENSMUSG00000002129	Sf3a1	-0.248	0.00059	0.00275916
ENSMUSG00000002147	Stat6	0.209	0.29791	0.45297
ENSMUSG00000002190	Clgn	-0.722	0	2.27062e-07
ENSMUSG00000002204	Napsa	0.971	0.00036	0.0017662
ENSMUSG00000002205	Vrk3	0.321	0.01178	0.0365348
ENSMUSG00000002210	Smg9	-0.082	0.45291	0.608866
ENSMUSG00000002221	Paxip1	-0.182	0.32801	0.48587
ENSMUSG00000002222	Rmnd5a	-0.028	0.87285	0.929837
ENSMUSG00000002227	Mov10	0.996	0	7.63245e-11
ENSMUSG00000002228	Ppm1j	-0.209	0.2549	0.408575
ENSMUSG00000002233	Rhoc	0.315	4e-05	0.000220457
ENSMUSG00000002249	Tead3	0.427	0.48323	0.636441
ENSMUSG00000002250	Ppard	0.157	0.45241	0.608371
ENSMUSG00000002257	Def6	-1.237	0	1.27082e-12
ENSMUSG00000002265	Peg3	-0.479	2e-05	0.000159962
ENSMUSG00000002274	Metrn	-0.201	0.32586	0.483564
ENSMUSG00000002279	Lmf1	-0.391	0.0855	0.180893
ENSMUSG00000002280	Narfl	0.014	0.94789	0.974372
ENSMUSG00000002289	Angptl4	0.059	0.83002	0.902144
ENSMUSG00000002297	Dbf4	-0.184	0.00599	0.0205551
ENSMUSG00000002307	Daxx	-0.216	0.02231	0.0621358
ENSMUSG00000002308	Cd320	0.195	0.06981	0.154466
ENSMUSG00000002319	Ipo4	-0.265	0.0168	0.0489835
ENSMUSG00000002320	Tm9sf1	-0.689	0.12072	0.235754
ENSMUSG00000002324	Rec8	-0.328	0.29831	0.4534
ENSMUSG00000002325	Irf9	0.916	2e-05	0.000128038
ENSMUSG00000002326	Gmpr2	0.195	0.30019	0.455464
ENSMUSG00000002329	Mdp1	0.418	0	1.01716e-05
ENSMUSG00000002332	Dhrs1	-0.049	0.78258	0.869158
ENSMUSG00000002341	Ncan	-0.779	0.00704	0.0235929
ENSMUSG00000002342	Tmem161a	0.857	0	2.67466e-11
ENSMUSG00000002343	Armc6	-0.134	0.39586	0.553935
ENSMUSG00000002345	Borcs8	-0.156	0.18004	0.321119
ENSMUSG00000002346	Slc25a42	-0.927	0.11296	0.22419
ENSMUSG00000002365	Snx9	0.975	0.0017	0.0069775
ENSMUSG00000002372	Ranbp3	-0.115	0.26509	0.417756
ENSMUSG00000002379	Ndufa11	-0.184	0.00671	0.022651
ENSMUSG00000002384	Bmp8b	0.824	0.28377	0.437689
ENSMUSG00000002393	Nr2f6	0.089	0.51099	0.661493
ENSMUSG00000002395	Use1	0.395	0.00025	0.00128985
ENSMUSG00000002396	Ocel1	0.398	0.11522	0.227692
ENSMUSG00000002409	Dyrk1b	0.205	0.47308	0.62731
ENSMUSG00000002413	Braf	-1.078	0	2.18931e-27
ENSMUSG00000002416	Ndufb2	0.093	0.28922	0.443674
ENSMUSG00000002428	Hltf	0.286	0.00201	0.0080819
ENSMUSG00000002455	Prpf6	-0.528	0	1.01883e-11
ENSMUSG00000002458	Rgs19	-0.033	0.8361	0.906389
ENSMUSG00000002459	Rgs20	-3.959	1e-05	8.93463e-05
ENSMUSG00000002475	Abhd3	0.346	0.75999	0.85305
ENSMUSG00000002477	Snrpd1	-0.292	0.00029	0.00149339
ENSMUSG00000002486	Tchp	0.056	0.61808	0.744967
ENSMUSG00000002489	Tiam1	0.044	0.83286	0.904036
ENSMUSG00000002496	Tsc2	-0.307	0.03265	0.0846404
ENSMUSG00000002500	Rpl3l	0.744	0.13836	0.261706
ENSMUSG00000002504	Slc9a3r2	-0.593	0.00223	0.00881975
ENSMUSG00000002524	Puf60	0.005	0.94621	0.973353
ENSMUSG00000002546	Golga2	0.289	0.0382	0.0959361
ENSMUSG00000002550	Uck1	-0.322	0.00123	0.00525132
ENSMUSG00000002578	Ikzf4	-0.149	0.73886	0.838974
ENSMUSG00000002580	Mien1	0.457	3e-05	0.000201838
ENSMUSG00000002588	Pon1	-0.05	0.87627	0.931556
ENSMUSG00000002602	Axl	-0.137	0.84827	0.914404
ENSMUSG00000002603	Tgfb1	2.462	0.00017	0.00088979
ENSMUSG00000002608	Ccdc97	0.145	0.2819	0.436032
ENSMUSG00000002617	Zfp40	0.324	0.39062	0.548924
ENSMUSG00000002625	Akap8l	0.805	0	1.00062e-18
ENSMUSG00000002635	Pdcd2l	0.251	0.26085	0.413678
ENSMUSG00000002658	Gtf2f1	-0.403	5e-05	0.00031353
ENSMUSG00000002660	Clpp	-0.154	0.14954	0.277741
ENSMUSG00000002661	Alkbh7	-0.646	0.00074	0.00338345
ENSMUSG00000002668	Dennd1c	2.867	0.05194	0.12275
ENSMUSG00000002679	Med6	-0.213	0.33852	0.495662
ENSMUSG00000002688	Prkd1	0.337	0.44614	0.602388
ENSMUSG00000002718	Cse1l	-0.257	0.00238	0.00932783
ENSMUSG00000002728	Naa20	-0.157	0.27085	0.423837
ENSMUSG00000002731	Prkra	-0.075	0.67751	0.791958
ENSMUSG00000002732	Fkbp7	1.005	0.00647	0.0219448
ENSMUSG00000002733	Plekha3	0.229	0.13621	0.258629
ENSMUSG00000002741	Ykt6	0.138	0.20162	0.347271
ENSMUSG00000002748	Baz1b	-0.219	0.00056	0.00265165
ENSMUSG00000002763	Pex6	0.379	0.08244	0.175804
ENSMUSG00000002767	Mrpl2	0.259	0.01125	0.0351682
ENSMUSG00000002768	Mea1	0.17	0.25325	0.407071
ENSMUSG00000002769	Gnmt	-0.098	0.59227	0.726118
ENSMUSG00000002771	Grin2d	-1.155	0.03638	0.0922472
ENSMUSG00000002778	Kdelr1	1.007	0	2.8183e-26
ENSMUSG00000002781	Tmem143	0.567	0.0005	0.00238406
ENSMUSG00000002797	Ggct	-0.383	0.00586	0.020207
ENSMUSG00000002799	Jag2	0.014	0.95296	0.97806
ENSMUSG00000002803	Btbd6	-0.174	0.53047	0.679112
ENSMUSG00000002804	Nudt14	0.283	0.08575	0.181269
ENSMUSG00000002808	Epdr1	0.308	0.30928	0.46564
ENSMUSG00000002812	Flii	0.597	0	4.29605e-07
ENSMUSG00000002814	Top3a	0.468	0.04932	0.118059
ENSMUSG00000002820	Atg4d	0.144	0.32498	0.482602
ENSMUSG00000002825	Qtrt1	0.145	0.31261	0.469135
ENSMUSG00000002833	Hdgfl2	-0.579	0	1.84336e-10
ENSMUSG00000002835	Chaf1a	-0.18	0.02017	0.0570785
ENSMUSG00000002844	Adprh	0.288	0.00378	0.0138575
ENSMUSG00000002845	Tmem39a	0.239	0.11973	0.234186
ENSMUSG00000002846	Timmdc1	-0.102	0.52994	0.678698
ENSMUSG00000002847	Pla1a	2.181	0	3.59049e-08
ENSMUSG00000002870	Mcm2	0.266	0.0002	0.00104063
ENSMUSG00000002871	Tpra1	0.57	0.03355	0.0865741
ENSMUSG00000002881	Nab1	0.855	0	8.41449e-06
ENSMUSG00000002885	Adgre5	0.414	0.02927	0.0773894
ENSMUSG00000002897	Il17ra	-0.163	0.47206	0.626529
ENSMUSG00000002900	Lamb1	2.72	0	4.42628e-134
ENSMUSG00000002908	Kcnn1	1.361	1e-05	8.37929e-05
ENSMUSG00000002910	Arrdc2	0.662	0.0074	0.0246144
ENSMUSG00000002930	Ppp1r17	3.66	0.02646	0.071315
ENSMUSG00000002944	Cd36	-0.57	0.43886	0.595459
ENSMUSG00000002948	Map2k7	0.481	0	2.61605e-05
ENSMUSG00000002949	Timm44	0.316	0.00035	0.00175084
ENSMUSG00000002957	Ap2a2	0.896	0	9.46924e-28
ENSMUSG00000002963	Pnkp	0.3	0.07213	0.158703
ENSMUSG00000002968	Med25	-0.314	0.00116	0.00497276
ENSMUSG00000002980	Bcam	1.148	0	1.20084e-14
ENSMUSG00000002981	Clptm1	0.146	0.19832	0.343788
ENSMUSG00000002983	Relb	1.296	1e-05	6.2304e-05
ENSMUSG00000002984	Tomm40	-1.527	0	3.70723e-26
ENSMUSG00000002985	Apoe	1.018	0	1.02138e-26
ENSMUSG00000002992	Apoc2	-0.18	0.75683	0.851368
ENSMUSG00000002996	Hbp1	0.552	0	1.34109e-05
ENSMUSG00000002997	Prkar2b	0.908	0.00176	0.00718245
ENSMUSG00000003031	Cdkn1b	-0.042	0.71374	0.819627
ENSMUSG00000003032	Klf4	1.562	0	2.51882e-34
ENSMUSG00000003033	Ap1m1	-0.05	0.60982	0.739466
ENSMUSG00000003037	Rab8a	0.166	0.00711	0.0237928
ENSMUSG00000003038	Hmgn2	-0.424	0.00038	0.00189005
ENSMUSG00000003039	Fam32a	-0.281	0.00053	0.00253984
ENSMUSG00000003051	Elf3	1.874	0	9.33165e-21
ENSMUSG00000003053	Cyp2c29	-0.148	0.6013	0.733064
ENSMUSG00000003062	Stard3nl	0.185	0.25206	0.40575
ENSMUSG00000003068	Stk11	-0.218	0.02129	0.059887
ENSMUSG00000003070	Efna2	0.16	0.43326	0.589887
ENSMUSG00000003072	Atp5d	-0.532	0	3.35139e-07
ENSMUSG00000003099	Ppp5c	-1.225	0	4.18509e-12
ENSMUSG00000003119	Cdk12	-0.939	0	1.42401e-29
ENSMUSG00000003123	Lipe	-1.469	0	1.26991e-07
ENSMUSG00000003131	Pafah1b2	-0.264	0.03821	0.0959361
ENSMUSG00000003134	Tbc1d8	-0.257	0.45342	0.609312
ENSMUSG00000003135	Cnot11	0.094	0.37041	0.527896
ENSMUSG00000003153	Slc2a3	1.472	0	4.1575e-82
ENSMUSG00000003154	Foxj2	0.241	0.63345	0.756955
ENSMUSG00000003161	Sri	0.67	0	1.20372e-05
ENSMUSG00000003166	Dgcr2	0.36	0.00127	0.00540409
ENSMUSG00000003184	Irf3	-0.272	0.08177	0.174876
ENSMUSG00000003190	Bcl2l12	-0.227	0.56299	0.705718
ENSMUSG00000003198	Zfp959	-0.854	0.00442	0.0159012
ENSMUSG00000003199	Mpnd	0.484	0.00013	0.000731634
ENSMUSG00000003200	Sh3gl1	-0.042	0.78411	0.86979
ENSMUSG00000003206	Ebi3	1.791	0.00082	0.00368457
ENSMUSG00000003208	Ccdc94	-1.666	0	1.65263e-21
ENSMUSG00000003226	Ranbp2	0.029	0.77713	0.865233
ENSMUSG00000003228	Grk5	-0.8	0.07818	0.168839
ENSMUSG00000003233	Dvl3	-0.197	0.35089	0.507853
ENSMUSG00000003234	Abcf3	0.453	0.0468	0.11335
ENSMUSG00000003235	Eif2b5	0.077	0.3677	0.524687
ENSMUSG00000003269	Cyth2	-0.209	0.14798	0.275621
ENSMUSG00000003271	Sult2b1	-0.641	0.41229	0.569553
ENSMUSG00000003273	Car11	-0.567	0.35004	0.506989
ENSMUSG00000003279	Dlgap1	-0.539	0.13968	0.263501
ENSMUSG00000003282	Plag1	-0.063	0.87115	0.928676
ENSMUSG00000003283	Hck	1.271	0	9.58893e-09
ENSMUSG00000003299	Mrpl4	0.259	0.01175	0.0364778
ENSMUSG00000003308	Keap1	0.026	0.80941	0.887802
ENSMUSG00000003309	Ap1m2	1.668	0	5.05269e-06
ENSMUSG00000003316	Glg1	0.461	0	9.27224e-11
ENSMUSG00000003341	Atp8b3	0.085	0.88649	0.937507
ENSMUSG00000003344	Btbd2	0.641	1e-05	5.46347e-05
ENSMUSG00000003345	Csnk1g2	0.156	0.13521	0.257245
ENSMUSG00000003346	Abhd17a	0.195	0.22131	0.371012
ENSMUSG00000003348	Mob3a	-0.695	9e-05	0.000512569
ENSMUSG00000003352	Cacnb3	-0.611	2e-05	0.000110618
ENSMUSG00000003354	Ccdc65	-0.153	0.88143	0.93503
ENSMUSG00000003355	Fkbp11	0.426	0.00471	0.0167744
ENSMUSG00000003360	Ddx23	0.029	0.84045	0.909421
ENSMUSG00000003363	Pld3	0.804	1e-05	5.03928e-05
ENSMUSG00000003378	Grik5	-0.701	0.01902	0.0543454
ENSMUSG00000003380	Rabac1	1.209	0	1.56624e-22
ENSMUSG00000003382	Etv3	0.01	0.96844	0.987224
ENSMUSG00000003402	Prkcsh	0.624	0	5.15638e-16
ENSMUSG00000003410	Elavl3	-0.875	2e-05	0.000125563
ENSMUSG00000003411	Rab3b	0.766	0.19147	0.335389
ENSMUSG00000003418	St8sia6	-0.567	0.28085	0.434881
ENSMUSG00000003420	Fcgrt	0.785	0.02078	0.0585862
ENSMUSG00000003421	Nosip	0.263	0.00195	0.00789463
ENSMUSG00000003423	Pih1d1	-0.497	0.00863	0.0279668
ENSMUSG00000003429	Rps11	0.079	0.39108	0.549433
ENSMUSG00000003435	Supt5	0.025	0.78203	0.868725
ENSMUSG00000003436	Dll3	-0.367	0.36124	0.518504
ENSMUSG00000003437	Paf1	-0.452	0.00166	0.00683173
ENSMUSG00000003438	Timm50	0.197	0.02196	0.061375
ENSMUSG00000003444	Med29	-0.398	0.01062	0.0334884
ENSMUSG00000003452	Bicd1	-1.15	0	3.8168e-12
ENSMUSG00000003458	Ncstn	0.539	0.02301	0.0637275
ENSMUSG00000003464	Pex19	-0.607	0	4.33382e-07
ENSMUSG00000003469	Phyhip	-0.346	0.40434	0.562537
ENSMUSG00000003476	Crhr2	0.346	0.7544	0.850088
ENSMUSG00000003477	Inmt	0.133	0.5889	0.724515
ENSMUSG00000003500	Impdh1	0.357	0.01937	0.0552177
ENSMUSG00000003518	Dusp3	0.397	0.00021	0.00108502
ENSMUSG00000003526	Prodh	-0.698	0.00251	0.00977716
ENSMUSG00000003527	Dgcr14	-0.037	0.82115	0.895709
ENSMUSG00000003528	Slc25a1	-0.187	0.02766	0.0739226
ENSMUSG00000003531	Dgcr6	0.748	0	1.93171e-05
ENSMUSG00000003534	Ddr1	-0.007	0.97204	0.989698
ENSMUSG00000003541	Ier3	1.02	0	2.98258e-05
ENSMUSG00000003545	Fosb	2.461	0.12897	0.248144
ENSMUSG00000003546	Klc4	0.444	0.00387	0.0141509
ENSMUSG00000003549	Ercc1	0.326	0.06715	0.150004
ENSMUSG00000003555	Cyp17a1	-0.015	0.95579	0.979627
ENSMUSG00000003559	As3mt	0.61	0.12019	0.234893
ENSMUSG00000003573	Homer3	-0.354	0.00651	0.0220361
ENSMUSG00000003575	Crtc1	-0.125	0.51306	0.663257
ENSMUSG00000003581	Rnf215	0.309	0.12079	0.235803
ENSMUSG00000003585	Sec14l2	0.311	0.04773	0.115166
ENSMUSG00000003604	Aven	-0.869	0	6.61319e-07
ENSMUSG00000003617	Cp	0.158	0.47014	0.624913
ENSMUSG00000003623	Crot	0.651	0.00043	0.00207948
ENSMUSG00000003644	Rps6ka1	0.03	0.73334	0.834559
ENSMUSG00000003657	Calb2	-0.216	0.66553	0.783655
ENSMUSG00000003660	Snrnp200	-0.197	0.00236	0.00924434
ENSMUSG00000003662	Ciao1	-0.089	0.52106	0.670474
ENSMUSG00000003680	Taf6l	0.223	0.10068	0.205521
ENSMUSG00000003721	Insig2	0.117	0.45992	0.615797
ENSMUSG00000003731	Kpna6	-0.313	0.1436	0.269257
ENSMUSG00000003746	Man1a	0.973	0.0386	0.0967197
ENSMUSG00000003752	Itpkc	0.183	0.43503	0.591685
ENSMUSG00000003762	Coq8b	0.702	0.00032	0.00162187
ENSMUSG00000003778	Brd8	0.052	0.41311	0.570344
ENSMUSG00000003779	Kif20a	0.145	0.42014	0.577241
ENSMUSG00000003808	Farsa	-0.347	0	1.55751e-05
ENSMUSG00000003809	Gcdh	-0.2	0.29995	0.455184
ENSMUSG00000003810	Mast2	0.101	0.55457	0.69893
ENSMUSG00000003812	Dnase2a	-1.111	0	4.38556e-23
ENSMUSG00000003813	Rad23a	0.147	0.14928	0.277453
ENSMUSG00000003814	Calr	0.042	0.58324	0.720731
ENSMUSG00000003824	Syce2	0.087	0.31983	0.477228
ENSMUSG00000003847	Nfat5	-0.261	0.22229	0.372173
ENSMUSG00000003848	Nob1	-0.179	0.28599	0.440247
ENSMUSG00000003849	Nqo1	-1.897	0	1.31135e-23
ENSMUSG00000003863	Ppfia3	0.337	0.31082	0.467375
ENSMUSG00000003865	Gys1	0.013	0.92535	0.96205
ENSMUSG00000003868	Ruvbl2	0.055	0.69284	0.803786
ENSMUSG00000003872	Lin7b	1.077	0.19721	0.342129
ENSMUSG00000003873	Bax	-0.445	0.00063	0.00292795
ENSMUSG00000003923	Tfam	-0.273	0.0141	0.0422856
ENSMUSG00000003929	Zfp81	0.062	0.71229	0.818793
ENSMUSG00000003934	Efnb3	0.634	0.25557	0.408945
ENSMUSG00000003948	Mmd	0.4	0.19436	0.338674
ENSMUSG00000003949	Hlf	-0.263	0.56676	0.708483
ENSMUSG00000003955	Fam162a	-0.341	0.00327	0.0122661
ENSMUSG00000003970	Rpl8	0.306	0	8.51371e-08
ENSMUSG00000003992	Ssbp2	0.072	0.86257	0.924067
ENSMUSG00000004018	Fancl	-0.152	0.20267	0.348377
ENSMUSG00000004031	Brinp2	-1.304	0.23664	0.388836
ENSMUSG00000004032	Gstm5	1.039	0	6.95564e-09
ENSMUSG00000004035	Gstm7	-0.427	0.29016	0.444589
ENSMUSG00000004038	Gstm3	-0.435	0.44341	0.59993
ENSMUSG00000004040	Stat3	1.491	0	5.86956e-34
ENSMUSG00000004043	Stat5a	0.6	0.24729	0.401173
ENSMUSG00000004044	Cavin1	0.641	0	5.8089e-07
ENSMUSG00000004054	Map3k11	-0.068	0.81401	0.890745
ENSMUSG00000004056	Akt2	0.092	0.58224	0.720103
ENSMUSG00000004069	Dnaja3	0.005	0.97992	0.994697
ENSMUSG00000004070	Hmox2	-0.537	5e-05	0.00028687
ENSMUSG00000004071	Cdip1	0.257	0.00583	0.0201103
ENSMUSG00000004085	Map3k20	-0.513	0.00032	0.00161635
ENSMUSG00000004096	Cwc15	0.022	0.74715	0.845385
ENSMUSG00000004098	Col5a3	2.103	0	1.02087e-09
ENSMUSG00000004099	Dnmt1	-0.393	3e-05	0.000204789
ENSMUSG00000004100	Ppan	-0.39	1e-05	5.69114e-05
ENSMUSG00000004105	Angptl2	-0.879	0.31194	0.468376
ENSMUSG00000004110	Cacna1e	-0.406	0.61462	0.742619
ENSMUSG00000004113	Cacna1b	-0.917	0.00655	0.0221533
ENSMUSG00000004127	Trmt10a	-0.695	0	3.78741e-10
ENSMUSG00000004151	Etv1	-1.062	0	6.87428e-08
ENSMUSG00000004187	Kifc2	0.703	0.23727	0.389459
ENSMUSG00000004207	Psap	0.965	0	1.91251e-09
ENSMUSG00000004221	Ikbkg	-0.073	0.79466	0.87691
ENSMUSG00000004231	Pax2	-0.45	0.53431	0.682657
ENSMUSG00000004233	Wars2	-0.604	0.01658	0.0484042
ENSMUSG00000004263	Atn1	-0.57	0.02068	0.058346
ENSMUSG00000004264	Phb2	-0.116	0.0607	0.138292
ENSMUSG00000004266	Ptpn6	0.006	0.9707	0.988948
ENSMUSG00000004267	Eno2	1.282	0	1.67948e-07
ENSMUSG00000004268	Emg1	-0.188	0.03584	0.0912506
ENSMUSG00000004270	Lpcat3	0.848	0	6.5061e-09
ENSMUSG00000004285	Atp6v1f	0.053	0.5223	0.671588
ENSMUSG00000004317	Clcn5	1.065	0	7.99376e-28
ENSMUSG00000004319	Clcn3	0.43	0	7.13946e-07
ENSMUSG00000004328	Hif3a	0.06	0.89241	0.94031
ENSMUSG00000004347	Pde1c	1.253	0.21696	0.366137
ENSMUSG00000004356	Utp20	-0.614	0	2.9682e-08
ENSMUSG00000004359	Spic	0.297	0.58505	0.722047
ENSMUSG00000004360	9330159F19Rik	-1.091	0.17733	0.317643
ENSMUSG00000004364	Cul3	-0.297	8e-05	0.000464836
ENSMUSG00000004371	Il11	-2.206	0.01203	0.0370823
ENSMUSG00000004383	Large1	0.519	7e-05	0.00040158
ENSMUSG00000004393	Ddx56	-0.339	0.00029	0.00149498
ENSMUSG00000004394	Tmed4	0.153	0.49606	0.647205
ENSMUSG00000004415	Col26a1	2.724	0	2.05452e-06
ENSMUSG00000004446	Bid	0.34	0.03807	0.0956464
ENSMUSG00000004451	Ralb	0.696	0	2.2054e-05
ENSMUSG00000004455	Ppp1cc	0.402	0.00976	0.0311036
ENSMUSG00000004460	Dnajb11	-0.249	0.08304	0.176826
ENSMUSG00000004462	Tbccd1	-0.306	0.09115	0.190032
ENSMUSG00000004473	Clec11a	-0.041	0.95617	0.979695
ENSMUSG00000004500	Zfp324	-0.215	0.59185	0.726099
ENSMUSG00000004508	Gab2	0.966	0.18406	0.326185
ENSMUSG00000004530	Coro1c	0.024	0.78781	0.872369
ENSMUSG00000004535	Tax1bp1	-0.271	0.00011	0.000617056
ENSMUSG00000004558	Ndrg2	0.284	0.03644	0.0923887
ENSMUSG00000004561	Mettl17	-0.079	0.77858	0.866198
ENSMUSG00000004562	Arhgef40	0.605	0.0944	0.195417
ENSMUSG00000004565	Pnpla6	-0.236	0.07298	0.160103
ENSMUSG00000004567	Mcoln1	1.024	0	9.82624e-17
ENSMUSG00000004568	Arhgef18	0.411	4e-05	0.0002257
ENSMUSG00000004591	Pkn2	0.023	0.7879	0.872369
ENSMUSG00000004610	Etfb	0.632	0	1.21035e-14
ENSMUSG00000004626	Stxbp2	0.79	0	1.13852e-10
ENSMUSG00000004630	Pcp2	-3.49	0.03246	0.084275
ENSMUSG00000004631	Sgce	0.947	0.00167	0.00689489
ENSMUSG00000004633	Chn2	1.079	0	9.56443e-07
ENSMUSG00000004637	Wwox	0.651	0.00863	0.0279454
ENSMUSG00000004642	Slbp	-0.491	0.03873	0.0969916
ENSMUSG00000004655	Aqp1	0.516	0.32956	0.487495
ENSMUSG00000004661	Arid3b	-0.09	0.32004	0.477431
ENSMUSG00000004665	Cnn2	-1.797	0	6.11286e-23
ENSMUSG00000004667	Polr2e	-0.692	0	4.23849e-19
ENSMUSG00000004677	Myo9b	-0.235	0.14553	0.271965
ENSMUSG00000004698	Hdac9	-0.926	0.08077	0.173262
ENSMUSG00000004748	Mtfp1	0.237	0.35905	0.516044
ENSMUSG00000004768	Rab23	-0.691	2e-05	0.000138686
ENSMUSG00000004771	Rab11a	1.279	0	7.23152e-27
ENSMUSG00000004788	Eif2b2	-0.18	0.09871	0.202283
ENSMUSG00000004789	Dlst	0.012	0.90118	0.946396
ENSMUSG00000004791	Pgf	3.55	0.00018	0.000934641
ENSMUSG00000004798	Ulk2	0.183	0.48099	0.634397
ENSMUSG00000004815	Dgkq	-0.004	0.98432	0.998067
ENSMUSG00000004843	Chmp2b	0.536	0	1.74502e-06
ENSMUSG00000004846	Plod3	0.415	0.00035	0.00175019
ENSMUSG00000004849	Ap1s1	0.58	4e-05	0.000231312
ENSMUSG00000004864	Mapk13	0.89	0.03862	0.0967544
ENSMUSG00000004865	Srpk1	-0.182	0.01041	0.0329348
ENSMUSG00000004872	Pax3	-1.762	0.03092	0.0809462
ENSMUSG00000004880	Lbr	-0.138	0.01613	0.0473457
ENSMUSG00000004885	Crabp2	-0.151	0.41466	0.571788
ENSMUSG00000004891	Nes	-0.406	0.09684	0.199267
ENSMUSG00000004892	Bcan	0.626	0.2752	0.428816
ENSMUSG00000004895	Prcc	0.262	0.25234	0.406036
ENSMUSG00000004896	Rrnad1	0.24	0.26523	0.417849
ENSMUSG00000004897	Hdgf	-0.136	0.01656	0.0483779
ENSMUSG00000004929	Thop1	-0.199	0.1062	0.214244
ENSMUSG00000004931	Apba3	-0.594	0.07582	0.164805
ENSMUSG00000004933	Matk	-1.789	0.16013	0.293009
ENSMUSG00000004934	Pias4	0.158	0.19829	0.343776
ENSMUSG00000004936	Map2k1	0.076	0.66714	0.784856
ENSMUSG00000004937	Sgta	0.38	1e-05	5.80577e-05
ENSMUSG00000004945	Tmem242	0.076	0.42081	0.577913
ENSMUSG00000004947	Dtx2	-0.342	0.06976	0.154409
ENSMUSG00000004948	Zp3	0.503	0.58968	0.724627
ENSMUSG00000004951	Hspb1	0.153	0.08541	0.180797
ENSMUSG00000004952	Rasa4	-0.844	0.01582	0.0466053
ENSMUSG00000004961	Syt5	-1.132	0.05727	0.132169
ENSMUSG00000004980	Hnrnpa2b1	-0.198	0.00095	0.00419478
ENSMUSG00000004988	Fxyd4	0.477	0.58799	0.723813
ENSMUSG00000004994	Ccdc130	0.618	1e-05	4.60858e-05
ENSMUSG00000004996	Mri1	1.026	0	7.21217e-08
ENSMUSG00000005034	Prkacb	0.031	0.75964	0.852973
ENSMUSG00000005043	Sgsh	-0.267	0.3354	0.492547
ENSMUSG00000005045	Chd5	-0.044	0.86127	0.923299
ENSMUSG00000005054	Cstb	0.963	0	1.66494e-16
ENSMUSG00000005057	Sh2b2	-0.257	0.45812	0.614014
ENSMUSG00000005069	Pex5	-0.259	0.33608	0.493087
ENSMUSG00000005078	Jkamp	0.32	0.00201	0.00808271
ENSMUSG00000005087	Cd44	1.307	0.15338	0.28359
ENSMUSG00000005089	Slc1a2	0.124	0.75193	0.848391
ENSMUSG00000005102	Eif2ak4	0.037	0.83547	0.905844
ENSMUSG00000005103	Wdr1	-0.556	8e-05	0.000477264
ENSMUSG00000005107	Slc2a9	-0.525	0.60211	0.733721
ENSMUSG00000005124	Wisp1	1.323	0.08983	0.187922
ENSMUSG00000005125	Ndrg1	1.973	0	1.51401e-23
ENSMUSG00000005131	4930550C14Rik	0.482	0.28786	0.442418
ENSMUSG00000005142	Man2b1	-0.034	0.80472	0.884597
ENSMUSG00000005148	Klf5	0.937	0	2.68487e-52
ENSMUSG00000005150	Wdr83	0.407	0.00336	0.0125342
ENSMUSG00000005161	Prdx2	0.224	0.00625	0.0213164
ENSMUSG00000005198	Polr2a	-0.568	0	2.93095e-08
ENSMUSG00000005204	Senp3	-0.331	0.01189	0.0367833
ENSMUSG00000005225	Plekha8	-0.612	6e-05	0.000364789
ENSMUSG00000005233	Spc25	-0.593	0	2.20924e-12
ENSMUSG00000005237	Dnah2	-0.91	0.23364	0.385788
ENSMUSG00000005251	Ripk4	0.881	0.00026	0.00133974
ENSMUSG00000005262	Ufd1	-0.173	0.07482	0.163286
ENSMUSG00000005267	Zfp287	0	0.9995	1
ENSMUSG00000005268	Prlr	0.495	0.18787	0.330881
ENSMUSG00000005299	Letm1	-0.119	0.32024	0.477647
ENSMUSG00000005312	Ubqln1	0.208	0.01616	0.0474244
ENSMUSG00000005320	Fgfr4	1.338	0.03322	0.085848
ENSMUSG00000005338	Cadm3	-1.476	0.00215	0.00854963
ENSMUSG00000005354	Txn2	-0.112	0.14437	0.270361
ENSMUSG00000005357	Slc1a6	1.082	0.01193	0.0368824
ENSMUSG00000005360	Slc1a3	1.13	0	1.78811e-13
ENSMUSG00000005362	Crbn	0.254	0.08194	0.175108
ENSMUSG00000005370	Msh6	-0.435	0	8.61817e-10
ENSMUSG00000005371	Fbxo11	0.002	0.98452	0.998145
ENSMUSG00000005373	Mlxipl	-0.56	0.11226	0.223194
ENSMUSG00000005374	Tbl2	0.743	0	1.03016e-10
ENSMUSG00000005378	Bud23	-0.894	0	1.84736e-13
ENSMUSG00000005397	Nid1	1.462	0	1.15186e-11
ENSMUSG00000005410	Mcm5	0.1	0.10954	0.219154
ENSMUSG00000005413	Hmox1	-0.351	0.00833	0.0271695
ENSMUSG00000005417	Mprip	-0.04	0.65459	0.775387
ENSMUSG00000005442	Cic	-0.28	0.011	0.0345102
ENSMUSG00000005447	Pafah1b3	0.303	0.00154	0.00640346
ENSMUSG00000005465	Il27ra	0.817	0.42488	0.581983
ENSMUSG00000005469	Prkaca	0.397	0.01581	0.0465918
ENSMUSG00000005470	Asf1b	-0.275	0.07261	0.159466
ENSMUSG00000005481	Ddx39	-0.378	0	1.12349e-06
ENSMUSG00000005483	Dnajb1	0.727	0	3.42597e-10
ENSMUSG00000005501	Usp40	-0.094	0.40429	0.562537
ENSMUSG00000005505	Kbtbd4	-0.311	0.34181	0.498244
ENSMUSG00000005506	Celf1	0.067	0.27526	0.428841
ENSMUSG00000005510	Ndufs3	-0.437	0.00013	0.000713237
ENSMUSG00000005514	Por	-0.2	0.03027	0.0795134
ENSMUSG00000005533	Igf1r	-0.001	0.99506	1
ENSMUSG00000005534	Insr	0.816	0.00011	0.000602405
ENSMUSG00000005547	Cyp2a5	-0.064	0.85465	0.918733
ENSMUSG00000005553	Atp4a	0.579	0.16323	0.297255
ENSMUSG00000005566	Trim28	-0.489	0	2.22239e-13
ENSMUSG00000005575	Ube2m	0.223	0.0614	0.139675
ENSMUSG00000005580	Adcy9	0.813	0.00616	0.0210404
ENSMUSG00000005583	Mef2c	-0.192	0.77712	0.865233
ENSMUSG00000005609	Ctr9	-0.438	0	1.03522e-07
ENSMUSG00000005610	Eif4g2	-0.367	0	6.26455e-09
ENSMUSG00000005615	Pcyt1a	-0.002	0.98681	0.999504
ENSMUSG00000005621	Zfp592	0.04	0.80191	0.882443
ENSMUSG00000005625	Psmd4	0.247	0.00052	0.00249997
ENSMUSG00000005628	Tmod4	-1.389	0.25347	0.407071
ENSMUSG00000005656	Snx6	0.859	0	4.14048e-19
ENSMUSG00000005667	Mthfd2	0.295	0.00093	0.00413009
ENSMUSG00000005672	Kit	1.119	0	4.39678e-12
ENSMUSG00000005674	Tomm40l	0.089	0.62286	0.747885
ENSMUSG00000005677	Nr1i3	-0.975	0.01692	0.0492703
ENSMUSG00000005681	Apoa2	0.122	0.41232	0.569553
ENSMUSG00000005682	Pan2	0.189	0.43616	0.592763
ENSMUSG00000005683	Cs	-0.162	0.10732	0.215807
ENSMUSG00000005686	Ampd3	-0.354	0.41339	0.570641
ENSMUSG00000005687	Bcas2	-0.185	0.02198	0.0614043
ENSMUSG00000005698	Ctcf	-0.313	0	1.06433e-06
ENSMUSG00000005699	Pard6a	0.313	0.04912	0.117668
ENSMUSG00000005705	Agrp	-0.119	0.88245	0.935579
ENSMUSG00000005716	Pvalb	0	1	1
ENSMUSG00000005718	Tfap4	0.117	0.51244	0.662676
ENSMUSG00000005732	Ranbp1	-0.606	0	2.6159e-17
ENSMUSG00000005774	Rfx5	-0.553	0.02723	0.0729973
ENSMUSG00000005779	Psmb4	0.107	0.14104	0.265394
ENSMUSG00000005802	Slc30a4	0.748	0.01283	0.0391615
ENSMUSG00000005803	Sqor	-0.616	0.57793	0.717151
ENSMUSG00000005804	Bloc1s6	0.132	0.33589	0.4929
ENSMUSG00000005813	Metap1	-0.33	0.00039	0.00190634
ENSMUSG00000005823	Gpr108	0.502	0.02097	0.0590813
ENSMUSG00000005836	Gata6	3.381	0	4.48731e-41
ENSMUSG00000005846	Rsl1d1	-0.304	0	1.16175e-05
ENSMUSG00000005871	Apc	-0.174	0.06538	0.146925
ENSMUSG00000005873	Reep5	1.343	0	4.48359e-46
ENSMUSG00000005881	Ergic3	0.102	0.28978	0.444142
ENSMUSG00000005882	Uqcc1	-0.034	0.79391	0.876389
ENSMUSG00000005886	Ncoa2	-0.433	0.04764	0.115029
ENSMUSG00000005892	Trh	0.173	0.29898	0.454111
ENSMUSG00000005893	Nr2c2	-0.288	0.00148	0.00615492
ENSMUSG00000005897	Nr2c1	-0.132	0.75571	0.850884
ENSMUSG00000005899	Smpd4	-0.814	0	5.66239e-11
ENSMUSG00000005907	Pex1	0.401	0.02748	0.073508
ENSMUSG00000005917	Otx1	-0.406	0.61449	0.742547
ENSMUSG00000005936	Kctd20	-0.081	0.56922	0.710442
ENSMUSG00000005947	Itgae	1.326	0.09908	0.202834
ENSMUSG00000005949	Ctns	1.26	0	1.43504e-17
ENSMUSG00000005950	P2rx5	0.162	0.64898	0.770252
ENSMUSG00000005951	Shpk	1.633	0.00351	0.0130194
ENSMUSG00000005958	Ephb3	0.173	0.14014	0.264091
ENSMUSG00000005968	Tuft1	1.181	0.00042	0.00204547
ENSMUSG00000005973	Rcn1	0.657	0	5.62927e-09
ENSMUSG00000005981	Trap1	0.334	0.00035	0.00174049
ENSMUSG00000005982	Naa60	-0.328	0.02979	0.0784773
ENSMUSG00000005983	1700037C18Rik	-0.332	0.55318	0.697899
ENSMUSG00000005986	Ankrd13d	-0.184	0.69041	0.801731
ENSMUSG00000006005	Tpr	-0.223	9e-05	0.000532889
ENSMUSG00000006010	BC003331	0.664	0	1.53444e-08
ENSMUSG00000006014	Prg4	-0.755	0.31274	0.469282
ENSMUSG00000006019	Dhx34	1.237	0	2.82677e-06
ENSMUSG00000006021	Kptn	-0.241	0.36106	0.5183
ENSMUSG00000006024	Napa	0.442	0	1.74541e-05
ENSMUSG00000006050	Sra1	0.115	0.20148	0.34707
ENSMUSG00000006056	Calcoco2	0.711	2e-05	0.000144318
ENSMUSG00000006057	Atp5g1	-0.969	0	8.43134e-32
ENSMUSG00000006058	Snf8	-0.406	0.00128	0.00544884
ENSMUSG00000006095	Tbcb	-0.475	0	3.80039e-06
ENSMUSG00000006127	Inpp5k	-0.12	0.58965	0.724627
ENSMUSG00000006134	Crkl	0.235	0.02628	0.0709589
ENSMUSG00000006143	Upk3bl	0.679	0.60801	0.738176
ENSMUSG00000006154	Eps8l1	1.89	0.02086	0.058772
ENSMUSG00000006169	Clint1	-0.05	0.59669	0.729501
ENSMUSG00000006179	Prss16	0.408	0.38433	0.542107
ENSMUSG00000006191	Cdkal1	0.061	0.67273	0.788987
ENSMUSG00000006200	Rhox6	2.085	0	6.52211e-11
ENSMUSG00000006205	Htra1	4.537	0	4.23914e-79
ENSMUSG00000006215	Zbtb17	0.349	0.03911	0.0977653
ENSMUSG00000006216	Clcnkb	-0.381	0.62878	0.753341
ENSMUSG00000006218	Fam131c	0.445	0.2961	0.450986
ENSMUSG00000006219	Fblim1	1.149	0	1.01491e-23
ENSMUSG00000006221	Hspb7	-2.546	0.08874	0.18627
ENSMUSG00000006235	Epor	2.344	0.04489	0.109555
ENSMUSG00000006241	Ccdc159	1.591	0.02598	0.0702789
ENSMUSG00000006262	Mob1b	-0.893	0.00185	0.00751855
ENSMUSG00000006273	Atp6v1b2	0.5	0	5.17549e-12
ENSMUSG00000006276	Eps15l1	0.048	0.66577	0.783879
ENSMUSG00000006281	Tep1	0.383	0.07446	0.162666
ENSMUSG00000006288	Ttc5	-0.052	0.77989	0.867079
ENSMUSG00000006289	Osgep	0.455	8e-05	0.000459147
ENSMUSG00000006299	Aamp	-0.284	0.00208	0.0082987
ENSMUSG00000006301	Tmbim1	0.313	0.11066	0.220921
ENSMUSG00000006304	Arpc2	0.233	2e-05	0.000145682
ENSMUSG00000006307	Kmt2b	-0.133	0.31407	0.470743
ENSMUSG00000006310	Zbtb32	0.062	0.87798	0.933049
ENSMUSG00000006311	Etv2	-1.823	0.00089	0.00397762
ENSMUSG00000006313	Upk1a	1.482	0.01542	0.0456807
ENSMUSG00000006315	Tmem147	0.085	0.36735	0.524335
ENSMUSG00000006333	Rps9	0.238	1e-05	4.43625e-05
ENSMUSG00000006335	Tfpt	-1.1	8e-05	0.000477623
ENSMUSG00000006342	Susd2	4.213	0	7.37051e-20
ENSMUSG00000006344	Ggt5	0.704	0.61393	0.742345
ENSMUSG00000006345	Ggt1	2.089	0.00288	0.0109771
ENSMUSG00000006356	Crip2	-0.71	0	7.79412e-11
ENSMUSG00000006360	Crip1	0.765	4e-05	0.000239449
ENSMUSG00000006362	Cbfa2t3	3.641	0.0005	0.00239517
ENSMUSG00000006369	Fbln1	0.163	0.25433	0.407912
ENSMUSG00000006373	Pgrmc1	-0.065	0.58609	0.722547
ENSMUSG00000006378	Gcat	-0.045	0.67734	0.791958
ENSMUSG00000006386	Tek	-0.144	0.72555	0.82915
ENSMUSG00000006390	Elovl1	0.817	0	1.02655e-05
ENSMUSG00000006392	Med8	-0.335	0.00086	0.00386885
ENSMUSG00000006398	Cdc20	0.252	0.02158	0.0605184
ENSMUSG00000006403	Adamts4	0.225	0.80125	0.881971
ENSMUSG00000006411	Nectin4	-1.513	0.03205	0.0833255
ENSMUSG00000006412	Pfdn2	0.349	0.0001	0.000579853
ENSMUSG00000006418	Rnf114	0.464	0.00026	0.0013406
ENSMUSG00000006423	C330007P06Rik	-0.617	0.02973	0.0783932
ENSMUSG00000006435	Neurl1a	1.171	0	4.97611e-13
ENSMUSG00000006442	Srm	-0.807	0	2.79157e-37
ENSMUSG00000006445	Epha2	-0.247	0.37918	0.536768
ENSMUSG00000006456	Rbm14	-0.3	0.02853	0.0757636
ENSMUSG00000006457	Actn3	-0.115	0.67883	0.792888
ENSMUSG00000006463	Zdhhc24	0.119	0.74576	0.844442
ENSMUSG00000006464	Bbs1	-0.466	0.20819	0.355143
ENSMUSG00000006469	Slc34a3	-0.089	0.8894	0.938828
ENSMUSG00000006471	Ndor1	0.022	0.91311	0.953656
ENSMUSG00000006476	Nsmf	0.465	0.08272	0.176253
ENSMUSG00000006494	Pdk1	-0.634	0	3.04385e-07
ENSMUSG00000006498	Ptbp1	-0.197	0.00438	0.0157753
ENSMUSG00000006517	Mvd	-0.451	3e-05	0.000194463
ENSMUSG00000006519	Cyba	2.361	0	2.12718e-47
ENSMUSG00000006522	Itih3	-0.156	0.46199	0.617415
ENSMUSG00000006526	Tmem110	0.582	7e-05	0.00042669
ENSMUSG00000006527	Sfmbt1	-0.155	0.28958	0.444007
ENSMUSG00000006529	Itih1	0.083	0.79956	0.880352
ENSMUSG00000006538	Ihh	5.862	0	4.75264e-15
ENSMUSG00000006546	Cryba2	-1.948	0.10075	0.205613
ENSMUSG00000006567	Atp7b	0.747	0.1556	0.287039
ENSMUSG00000006574	Slc4a1	-1.357	0.26802	0.421034
ENSMUSG00000006575	Rundc3a	1.237	0.00016	0.000839809
ENSMUSG00000006576	Slc4a3	0.008	0.96241	0.98351
ENSMUSG00000006585	Cdt1	0.513	0	5.31843e-09
ENSMUSG00000006586	Runx1t1	-0.56	0	6.68357e-06
ENSMUSG00000006587	Snai3	0.107	0.82464	0.898142
ENSMUSG00000006589	Aprt	0.475	0	3.35194e-07
ENSMUSG00000006599	Gtf2h1	-0.104	0.18434	0.326472
ENSMUSG00000006611	Hfe	1.276	0.17869	0.319345
ENSMUSG00000006641	Slc5a6	1.34	6e-05	0.000338157
ENSMUSG00000006642	Tcf23	2.535	0.00133	0.00562418
ENSMUSG00000006649	Nphs1	-0.714	0.16537	0.300301
ENSMUSG00000006651	Aplp1	-0.309	0.16249	0.296227
ENSMUSG00000006673	Qrich1	0.085	0.47158	0.626211
ENSMUSG00000006675	P4htm	-0.046	0.90158	0.946632
ENSMUSG00000006676	Usp19	0.082	0.53124	0.679763
ENSMUSG00000006678	Pola1	-0.127	0.13299	0.253886
ENSMUSG00000006699	Cdc42	-0.154	0.04066	0.100976
ENSMUSG00000006705	Pknox1	0.305	0.01155	0.0359438
ENSMUSG00000006715	Gmnn	-0.064	0.65049	0.771717
ENSMUSG00000006717	Acot13	0.799	0	1.46911e-18
ENSMUSG00000006720	Zfp184	0.693	0.04785	0.115368
ENSMUSG00000006728	Cdk4	0.134	0.10819	0.21728
ENSMUSG00000006731	B4galnt1	-0.02	0.9312	0.965364
ENSMUSG00000006732	Mettl1	-0.48	0	3.27919e-06
ENSMUSG00000006736	Tspan31	0.218	0.25532	0.408784
ENSMUSG00000006740	Kif5b	-0.684	0	1.7359e-36
ENSMUSG00000006763	Saal1	0.308	0.03405	0.0875384
ENSMUSG00000006764	Tph2	-3.683	0.00831	0.0271273
ENSMUSG00000006782	Cnp	0.218	0.26717	0.419947
ENSMUSG00000006784	Ttc25	1.267	0.00337	0.0125651
ENSMUSG00000006800	Sulf2	0.406	0	2.8862e-05
ENSMUSG00000006818	Sod2	0	0.9997	1
ENSMUSG00000006850	Tmco6	-0.038	0.93439	0.966926
ENSMUSG00000006906	Stambp	-0.689	0.07204	0.158541
ENSMUSG00000006920	Ezh1	0.43	0.03636	0.0922422
ENSMUSG00000006930	Hap1	0.719	0	4.09949e-06
ENSMUSG00000006931	P3h4	-0.036	0.8666	0.926445
ENSMUSG00000006932	Ctnnb1	-0.173	0.44637	0.602493
ENSMUSG00000006941	Eif1b	0.829	0	3.87111e-23
ENSMUSG00000006958	Chrd	-0.533	0.36278	0.519892
ENSMUSG00000006998	Psmd2	-0.038	0.62177	0.746975
ENSMUSG00000007021	Syngr3	0.402	0.33865	0.495712
ENSMUSG00000007029	Vars	-0.532	0	2.29832e-09
ENSMUSG00000007030	Vwa7	5.127	4e-05	0.000220393
ENSMUSG00000007034	Slc44a4	0.123	0.8255	0.898778
ENSMUSG00000007035	Msh5	0.637	0.206	0.35239
ENSMUSG00000007036	Abhd16a	0.134	0.56164	0.704585
ENSMUSG00000007038	Neu1	1.496	0	1.91192e-23
ENSMUSG00000007039	Ddah2	1.449	0	1.635e-42
ENSMUSG00000007041	Clic1	0.798	0	2.22188e-10
ENSMUSG00000007050	Lsm2	-0.065	0.44772	0.603964
ENSMUSG00000007080	Pole	-0.066	0.47375	0.627935
ENSMUSG00000007097	Atp1a2	3.411	0	6.47016e-12
ENSMUSG00000007107	Atp1a4	-1.887	0.11145	0.221971
ENSMUSG00000007122	Casq1	0.141	0.81654	0.892577
ENSMUSG00000007207	Stx1a	-0.116	0.67547	0.790686
ENSMUSG00000007216	Zfp775	-0.113	0.49214	0.643366
ENSMUSG00000007279	Scube2	3.508	0	1.42764e-12
ENSMUSG00000007338	Mrpl49	-0.344	1e-05	3.91133e-05
ENSMUSG00000007379	Dennd2c	-0.429	0.02343	0.0647199
ENSMUSG00000007411	Mark3	0.102	0.22759	0.378283
ENSMUSG00000007415	Gatad1	-0.609	0	4.16841e-06
ENSMUSG00000007458	M6pr	0.055	0.65625	0.776318
ENSMUSG00000007476	Lrrc8a	-0.011	0.93933	0.969648
ENSMUSG00000007564	Ppp2r1a	-0.58	0	3.02022e-08
ENSMUSG00000007570	Fance	0.239	0.09882	0.20246
ENSMUSG00000007589	Tinf2	0.271	0.04744	0.114602
ENSMUSG00000007594	Hapln4	1.201	0	2.17791e-06
ENSMUSG00000007603	Dus3l	-0.381	0.03195	0.0831192
ENSMUSG00000007610	Gtpbp3	-0.013	0.95122	0.977037
ENSMUSG00000007613	Tgfbr1	-0.181	0.45359	0.609482
ENSMUSG00000007617	Homer1	0.093	0.54765	0.694187
ENSMUSG00000007646	Rad51c	0.851	0	2.52123e-08
ENSMUSG00000007655	Cav1	0.077	0.91833	0.956982
ENSMUSG00000007656	Arpp19	-0.199	0.00377	0.0138499
ENSMUSG00000007659	Bcl2l1	0.562	0.00012	0.000646523
ENSMUSG00000007670	Khsrp	-0.478	0	5.3012e-09
ENSMUSG00000007682	Dio2	-0.973	0.29863	0.453801
ENSMUSG00000007721	Ccdc124	0.433	0	8.65541e-06
ENSMUSG00000007739	Cct4	0.485	0	2.97415e-08
ENSMUSG00000007777	0610009B22Rik	-0.855	0.00419	0.015172
ENSMUSG00000007783	Cpt1c	0.179	0.26791	0.420901
ENSMUSG00000007805	Twist2	-2.126	0.13003	0.249558
ENSMUSG00000007812	Zfp655	1.132	0	2.60637e-16
ENSMUSG00000007815	Rhoa	-0.07	0.4216	0.578746
ENSMUSG00000007817	Zmiz1	-0.777	0	4.72896e-07
ENSMUSG00000007827	Ankrd26	0.222	0.0626	0.141928
ENSMUSG00000007833	Aldh16a1	0.274	0.01972	0.0560665
ENSMUSG00000007836	Hnrnpa0	0.025	0.64134	0.763299
ENSMUSG00000007837	Prrg2	-0.268	0.35535	0.512387
ENSMUSG00000007850	Hnrnph1	-0.2	0.05884	0.134952
ENSMUSG00000007867	Ift43	0.313	0.08605	0.181758
ENSMUSG00000007872	Id3	-1.174	0.00025	0.00130138
ENSMUSG00000007880	Arid1a	-0.95	0	7.59794e-36
ENSMUSG00000007888	Crlf1	0.897	0.09685	0.199272
ENSMUSG00000007891	Ctsd	0.965	0	1.64056e-22
ENSMUSG00000007892	Rplp1	-0.106	0.23226	0.384275
ENSMUSG00000007907	Cabs1	-0.332	0.76479	0.855554
ENSMUSG00000007908	Hmgcll1	-1.565	0.0216	0.060553
ENSMUSG00000007944	Ttc9b	0.171	0.85098	0.916055
ENSMUSG00000007946	Phox2a	-0.404	0.69549	0.805653
ENSMUSG00000007950	Abhd8	0.231	0.34015	0.496888
ENSMUSG00000007987	Ift22	-0.439	0.00779	0.0257178
ENSMUSG00000007989	Fzd3	0.088	0.51495	0.665056
ENSMUSG00000008028	1700008O03Rik	1.034	0.06221	0.141221
ENSMUSG00000008035	Mid1ip1	0.16	0.28138	0.435494
ENSMUSG00000008036	Ap2s1	0.424	1e-05	7.73098e-05
ENSMUSG00000008090	Fgfrl1	0.139	0.52618	0.675529
ENSMUSG00000008129	4930432K21Rik	0.55	0.1041	0.211107
ENSMUSG00000008136	Fhl2	2.145	0.07057	0.15585
ENSMUSG00000008140	Emc10	0.343	0.00137	0.00578305
ENSMUSG00000008153	Clstn3	0.241	0.34127	0.497882
ENSMUSG00000008167	Fbxw9	-0.889	0	1.05341e-12
ENSMUSG00000008193	Spib	-0.038	0.96057	0.982107
ENSMUSG00000008200	Fnbp4	-0.159	0.08406	0.178513
ENSMUSG00000008206	Cers4	0.376	0.00017	0.000912373
ENSMUSG00000008226	Scrn3	0.502	0.12659	0.244664
ENSMUSG00000008301	Phax	-0.207	0.00618	0.0211018
ENSMUSG00000008305	Tle1	0.095	0.63451	0.757962
ENSMUSG00000008307	1700109H08Rik	-1.147	0.03027	0.079513
ENSMUSG00000008318	Relt	0.282	0.31702	0.47432
ENSMUSG00000008333	Snrpb2	-0.436	0	5.77426e-15
ENSMUSG00000008348	Ubc	0.098	0.23345	0.385595
ENSMUSG00000008373	Prpf31	-0.408	2e-05	0.000104999
ENSMUSG00000008384	Sertad1	-0.25	0.19885	0.344504
ENSMUSG00000008393	Carhsp1	0.554	0	2.94655e-05
ENSMUSG00000008398	Elk3	0.379	0.24196	0.394783
ENSMUSG00000008429	Herpud2	-0.067	0.69478	0.805363
ENSMUSG00000008435	Rdh13	0.434	0.00712	0.0238372
ENSMUSG00000008450	Nutf2	-0.828	0	3.15436e-10
ENSMUSG00000008461	Fut1	0.397	0.44409	0.600489
ENSMUSG00000008475	Arpc5	0.219	0.04627	0.112336
ENSMUSG00000008489	Elavl2	0.169	0.0783	0.169045
ENSMUSG00000008496	Pou2f2	-2.581	0	9.4566e-59
ENSMUSG00000008540	Mgst1	0.017	0.93635	0.967725
ENSMUSG00000008575	Nfib	-0.887	0	1.15412e-10
ENSMUSG00000008601	Rab25	-0.486	0.35426	0.51142
ENSMUSG00000008604	Ubqln4	0.02	0.78871	0.872774
ENSMUSG00000008658	Rbfox1	-1.384	0.31171	0.468247
ENSMUSG00000008668	Rps18	0.228	0.00223	0.0088321
ENSMUSG00000008682	Rpl10	-0.088	0.4275	0.584705
ENSMUSG00000008683	Rps15a	0.514	0	1.00311e-08
ENSMUSG00000008690	Ncaph2	0.23	0.00941	0.0301362
ENSMUSG00000008730	Hipk1	-0.425	0.00482	0.0171241
ENSMUSG00000008734	Gprc5b	0.755	0.0003	0.00153142
ENSMUSG00000008763	Man1a2	-0.163	0.04941	0.118195
ENSMUSG00000008822	Acyp1	0.246	0.39476	0.553223
ENSMUSG00000008855	Hdac5	0.411	0.01722	0.0500039
ENSMUSG00000008859	Rala	-0.008	0.90516	0.94863
ENSMUSG00000008892	Vdac3	0.33	0.00144	0.00602597
ENSMUSG00000008958	Vps72	-0.444	2e-05	0.000125667
ENSMUSG00000008976	Gabpa	0.216	0.18417	0.32625
ENSMUSG00000008999	Bmp7	0.91	0.00139	0.00583954
ENSMUSG00000009013	Dynll1	-0.107	0.14226	0.267218
ENSMUSG00000009030	Pdcl	-0.5	0.017	0.0494568
ENSMUSG00000009035	Tmem184b	0.174	0.4323	0.589334
ENSMUSG00000009073	Nf2	-0.28	0.00014	0.000766477
ENSMUSG00000009075	Cabp7	2.098	0.01283	0.0391615
ENSMUSG00000009076	Zmat5	0.068	0.70738	0.814682
ENSMUSG00000009079	Ewsr1	0.124	0.35642	0.513394
ENSMUSG00000009090	Ap1b1	0.311	0.00104	0.0045424
ENSMUSG00000009092	Derl3	-0.429	0.45836	0.614277
ENSMUSG00000009097	Tbx1	3.265	1e-05	8.04643e-05
ENSMUSG00000009108	Gnat2	-0.375	0.53493	0.683208
ENSMUSG00000009112	Bcl2l13	0.205	0.02431	0.0667728
ENSMUSG00000009145	Dqx1	-0.304	0.28352	0.437493
ENSMUSG00000009207	Lnpk	-0.116	0.39634	0.554438
ENSMUSG00000009216	Fam163b	0.371	0.54295	0.690393
ENSMUSG00000009248	Ascl2	1.048	0.00044	0.00212668
ENSMUSG00000009281	Rarres2	-0.054	0.84888	0.914677
ENSMUSG00000009291	Pttg1ip	-0.141	0.12136	0.236788
ENSMUSG00000009292	Trpm2	-0.843	0.35576	0.512685
ENSMUSG00000009293	Ube2g2	0.223	0.18093	0.322294
ENSMUSG00000009376	Met	-0.119	0.7599	0.85305
ENSMUSG00000009378	Slc16a12	2.826	0.00944	0.0302337
ENSMUSG00000009394	Syn2	1.627	0.08019	0.172416
ENSMUSG00000009406	Elk1	-0.027	0.88578	0.937248
ENSMUSG00000009418	Nav1	-0.024	0.8201	0.895112
ENSMUSG00000009470	Tnpo1	0.032	0.66552	0.783655
ENSMUSG00000009487	Otog	-0.119	0.93314	0.966256
ENSMUSG00000009535	Rnmt	-0.051	0.59219	0.726099
ENSMUSG00000009549	Srp14	-0.025	0.78018	0.867283
ENSMUSG00000009555	Cdk9	0.04	0.824	0.897761
ENSMUSG00000009563	Tor2a	0.031	0.85291	0.91764
ENSMUSG00000009566	Fpgs	0.062	0.7429	0.842221
ENSMUSG00000009569	Mkl2	-0.384	0.05154	0.122002
ENSMUSG00000009575	Cbx5	-0.174	0.00519	0.0182501
ENSMUSG00000009585	Apobec3	-0.523	2e-05	0.000142483
ENSMUSG00000009596	Taf7l	-0.758	1e-05	3.88798e-05
ENSMUSG00000009614	Sardh	0.294	0.24399	0.397154
ENSMUSG00000009621	Vav2	-0.16	0.36218	0.519334
ENSMUSG00000009628	Tex15	0.983	0	1.80837e-07
ENSMUSG00000009630	Ppp2cb	0.444	0.12691	0.245117
ENSMUSG00000009633	G0s2	2.28	0	5.37216e-15
ENSMUSG00000009640	Dmap1	0.199	0.14472	0.270757
ENSMUSG00000009646	Pla2g12b	3.141	0	9.99193e-09
ENSMUSG00000009647	Mcu	0.772	0	5.95132e-07
ENSMUSG00000009654	Oit3	1.144	0.457	0.612921
ENSMUSG00000009670	Tex11	0.687	0.00257	0.00996341
ENSMUSG00000009681	Bcr	0.384	0.00198	0.00797003
ENSMUSG00000009687	Fxyd5	0.811	0.28748	0.441996
ENSMUSG00000009731	Kcnd1	-0.932	0.00594	0.0204376
ENSMUSG00000009733	Tfcp2	0.337	0.05357	0.125667
ENSMUSG00000009734	Pou6f2	-1.114	0.01294	0.0394473
ENSMUSG00000009739	Pou6f1	1.163	0.00078	0.00351654
ENSMUSG00000009741	Ubp1	0.023	0.77491	0.863427
ENSMUSG00000009772	Nuak2	0.067	0.73622	0.836935
ENSMUSG00000009828	Ick	-0.053	0.74735	0.845385
ENSMUSG00000009863	Sdhb	0.487	0	5.77149e-07
ENSMUSG00000009876	Cox4i2	2.253	0.08788	0.184725
ENSMUSG00000009894	Snap47	-0.232	0.02434	0.0668454
ENSMUSG00000009905	Kdsr	0.988	0	4.81694e-16
ENSMUSG00000009907	Vps4b	0.012	0.89095	0.939645
ENSMUSG00000009927	Rps25	-0.11	0.0537	0.12594
ENSMUSG00000009941	Nxf2	1.546	0.00498	0.0176206
ENSMUSG00000009995	Taz	0.201	0.28576	0.439947
ENSMUSG00000010021	Kif19a	0.458	0.76446	0.855512
ENSMUSG00000010025	Aldh3a2	0.875	1e-05	8.02512e-05
ENSMUSG00000010044	Zmynd10	4.374	1e-05	8.70537e-05
ENSMUSG00000010045	Tmem115	0.178	0.31668	0.4739
ENSMUSG00000010047	Hyal2	0.167	0.48366	0.636769
ENSMUSG00000010048	Ifrd2	0.397	0.01299	0.03958
ENSMUSG00000010051	Hyal1	-0.611	0.087	0.183263
ENSMUSG00000010054	Tusc2	-0.467	0.00212	0.00844487
ENSMUSG00000010057	Nprl2	0.448	0.00171	0.00701183
ENSMUSG00000010064	Slc38a3	-0.098	0.73462	0.83566
ENSMUSG00000010066	Cacna2d2	1.042	0	7.85778e-07
ENSMUSG00000010067	Rassf1	0.501	0	2.11128e-06
ENSMUSG00000010086	Rnf112	-0.91	0.23405	0.385971
ENSMUSG00000010095	Slc3a2	0.532	0	2.38931e-08
ENSMUSG00000010097	Nxf1	0.22	0.03594	0.091399
ENSMUSG00000010110	Stx5a	0.052	0.70416	0.812511
ENSMUSG00000010122	Slc47a1	0.038	0.89239	0.94031
ENSMUSG00000010136	Pifo	1.237	0.4057	0.563666
ENSMUSG00000010142	Tnfrsf13b	0.808	0.05172	0.122354
ENSMUSG00000010154	Spire2	-0.697	0.03249	0.0843056
ENSMUSG00000010175	Prox1	0.29	0.15848	0.290887
ENSMUSG00000010277	2610507B11Rik	-0.122	0.16184	0.295281
ENSMUSG00000010290	AI597479	-0.125	0.46316	0.618248
ENSMUSG00000010307	Tmem86a	0.267	0.46354	0.618552
ENSMUSG00000010342	Tex14	0.433	0.00353	0.0130739
ENSMUSG00000010358	Ifi35	-0.001	0.99767	1
ENSMUSG00000010362	Rdm1	1.13	0	1.20253e-31
ENSMUSG00000010376	Nedd8	-0.014	0.86191	0.923615
ENSMUSG00000010392	Gosr1	-0.203	0.49051	0.642183
ENSMUSG00000010406	Mrpl52	-0.237	0.00276	0.0105909
ENSMUSG00000010453	Kansl3	0.392	0	1.94949e-06
ENSMUSG00000010461	Eya4	-3.011	0.04097	0.101552
ENSMUSG00000010476	Ebf3	-1.598	0.20201	0.347618
ENSMUSG00000010517	Faf1	0.269	0.00128	0.00544548
ENSMUSG00000010529	Gm266	-0.805	0.37491	0.532685
ENSMUSG00000010538	Tsacc	-0.288	0.08533	0.180661
ENSMUSG00000010554	Mettl16	-0.156	0.06798	0.151471
ENSMUSG00000010592	Dazl	-0.057	0.7601	0.853113
ENSMUSG00000010601	Apol7a	-0.458	0.29951	0.454602
ENSMUSG00000010607	Pigyl	0.689	7e-05	0.00040738
ENSMUSG00000010608	Rbm25	-0.777	0	6.3598e-39
ENSMUSG00000010609	Psen2	0.235	0.11068	0.220949
ENSMUSG00000010651	Acaa1b	-0.164	0.22445	0.374587
ENSMUSG00000010660	Plcd1	-0.24	0.50579	0.656482
ENSMUSG00000010663	Fads1	0.165	0.10653	0.214746
ENSMUSG00000010721	Lmbr1	-0.295	0.2565	0.410082
ENSMUSG00000010751	Tnfrsf22	0.076	0.78595	0.870998
ENSMUSG00000010755	Cars	-0.231	0.00581	0.0200493
ENSMUSG00000010760	Phlda2	1.68	0	1.56697e-08
ENSMUSG00000010796	Asz1	1.018	0.3585	0.515609
ENSMUSG00000010803	Gabra1	0.427	0.71277	0.818949
ENSMUSG00000010825	Grid2ip	-0.712	0.50117	0.652038
ENSMUSG00000010830	Kdelr3	2.734	0	9.38156e-28
ENSMUSG00000010911	Apip	0.097	0.56105	0.704119
ENSMUSG00000010914	Pdhx	0.031	0.82178	0.896022
ENSMUSG00000010936	Vac14	-0.716	0	2.73292e-07
ENSMUSG00000011034	Slc5a1	-1.616	0.00084	0.00375761
ENSMUSG00000011096	Akt1s1	-0.062	0.79952	0.880352
ENSMUSG00000011114	Tbrg1	0.712	0	8.68181e-23
ENSMUSG00000011148	Adssl1	1.777	0.00068	0.0031242
ENSMUSG00000011154	Cfap161	-1.609	0.25705	0.410478
ENSMUSG00000011158	Brf1	0.028	0.85903	0.922023
ENSMUSG00000011179	Odc1	-0.428	6e-05	0.000361939
ENSMUSG00000011254	Thg1l	-0.247	0.22786	0.378581
ENSMUSG00000011256	Adam19	-0.434	0.01275	0.0389769
ENSMUSG00000011257	Pabpc4	-0.045	0.47021	0.624913
ENSMUSG00000011263	Exoc3l2	0.271	0.6731	0.789113
ENSMUSG00000011267	Zfp296	0.488	0.00351	0.0130194
ENSMUSG00000011305	Plin5	-0.034	0.90479	0.948413
ENSMUSG00000011306	Sugp1	0.304	0.00175	0.00715346
ENSMUSG00000011349	Dmrtc2	0.444	0.44996	0.606152
ENSMUSG00000011382	Dhdh	-0.581	0	2.2822e-06
ENSMUSG00000011427	Zfp790	1.696	0.04692	0.113566
ENSMUSG00000011486	Slc25a41	1.618	0.2701	0.423031
ENSMUSG00000011589	Fsd1	-0.082	0.70099	0.810034
ENSMUSG00000011658	Fuz	-0.993	4e-05	0.000227669
ENSMUSG00000011751	Sptbn4	-0.887	0.00198	0.00798721
ENSMUSG00000011752	Pgam1	0.492	0.00028	0.00143378
ENSMUSG00000011831	Evi5	-0.412	0	1.66333e-05
ENSMUSG00000011832	Evi5l	0.209	0.43135	0.588395
ENSMUSG00000011837	Snapc2	0.175	0.19164	0.33553
ENSMUSG00000011877	Git1	0.72	0	2.29503e-07
ENSMUSG00000011884	Gltp	0.251	0.14294	0.268316
ENSMUSG00000011958	Bnip2	-0.299	0.00137	0.00576697
ENSMUSG00000011960	Ccnt1	-0.259	0.00058	0.00272241
ENSMUSG00000012017	Scarf2	0.12	0.81809	0.893783
ENSMUSG00000012076	Brms1l	-0.271	0.3318	0.489758
ENSMUSG00000012114	Med15	-0.275	0.01205	0.0371404
ENSMUSG00000012117	Dhdds	0.209	0.25531	0.408784
ENSMUSG00000012123	Crybg2	0.48	0.03184	0.0828704
ENSMUSG00000012126	Ubxn11	0.575	0.37279	0.530559
ENSMUSG00000012282	Wnt8a	-1.176	0.05934	0.135823
ENSMUSG00000012296	Tjap1	0.286	0.02826	0.0751408
ENSMUSG00000012350	Ehf	-1.677	0.24428	0.397422
ENSMUSG00000012396	Nanog	1.06	0	6.0667e-24
ENSMUSG00000012405	Rpl15	-0.202	0.28979	0.444142
ENSMUSG00000012422	Tmem167	-0.626	0	1.48743e-06
ENSMUSG00000012429	Mplkip	-0.404	0.01307	0.0397766
ENSMUSG00000012443	Kif11	0.111	0.17666	0.316657
ENSMUSG00000012483	Rpa3	-0.509	0.19539	0.339916
ENSMUSG00000012519	Mlkl	-2.106	0.00827	0.0270555
ENSMUSG00000012535	Tnpo3	-0.035	0.52292	0.672047
ENSMUSG00000012609	Ttll5	-0.694	1e-05	7.74781e-05
ENSMUSG00000012640	Zfp715	0.548	0.02927	0.0773894
ENSMUSG00000012705	Retn	-0.401	0.3955	0.553719
ENSMUSG00000012848	Rps5	0.453	0	1.02625e-15
ENSMUSG00000012889	Podnl1	0.233	0.74612	0.844727
ENSMUSG00000013033	Adgrl1	0.061	0.51997	0.669508
ENSMUSG00000013076	Amotl1	-0.281	0.01476	0.0439684
ENSMUSG00000013089	Etv5	0.217	0.02602	0.0703664
ENSMUSG00000013150	Gfod2	-0.337	0.02372	0.0654176
ENSMUSG00000013155	Enkd1	-0.28	0.04567	0.111171
ENSMUSG00000013160	Atp6v0d1	1.225	0	6.98409e-60
ENSMUSG00000013236	Ptprs	0.167	0.11662	0.229817
ENSMUSG00000013275	Slc41a1	0.963	0	6.75759e-06
ENSMUSG00000013367	Iglon5	0.616	0.13283	0.253629
ENSMUSG00000013415	Igf2bp1	-0.448	0	2.65207e-11
ENSMUSG00000013418	B4galnt2	3.761	0.01253	0.0383793
ENSMUSG00000013419	Zfp651	-0.022	0.94659	0.97354
ENSMUSG00000013465	Nelfb	0.458	0.00015	0.000802027
ENSMUSG00000013483	Card14	1.801	0.24156	0.394429
ENSMUSG00000013495	Tmem175	0.145	0.42527	0.582361
ENSMUSG00000013523	Bcas1	-0.359	0.41814	0.575339
ENSMUSG00000013539	Tango2	0.388	0.0363	0.0921338
ENSMUSG00000013584	Aldh1a2	1.087	0.14699	0.27424
ENSMUSG00000013593	Ndufs2	0.501	0	4.71415e-08
ENSMUSG00000013611	Snx31	-1.751	0.2398	0.392394
ENSMUSG00000013622	Atraid	1.116	0	1.45312e-14
ENSMUSG00000013629	Cad	-0.607	0	3.00073e-11
ENSMUSG00000013646	Sh3bp5l	0.209	0.08659	0.182632
ENSMUSG00000013662	Atad1	0.038	0.70435	0.812552
ENSMUSG00000013663	Pten	-0.928	0	1.09007e-22
ENSMUSG00000013698	Pea15a	0.382	2e-05	0.000103989
ENSMUSG00000013701	Timm23	-0.398	0.01482	0.0441041
ENSMUSG00000013736	Trnt1	-0.208	0.07862	0.169549
ENSMUSG00000013766	Ly6g6e	2.964	0.00567	0.0196537
ENSMUSG00000013787	Ehmt2	0.485	0	5.524e-06
ENSMUSG00000013822	Elof1	-0.339	0.00065	0.00301887
ENSMUSG00000013833	Med16	-1.291	0	2.0834e-17
ENSMUSG00000013846	St3gal1	1.047	0.05405	0.126577
ENSMUSG00000013858	Tmem259	0.292	0.0115	0.0358325
ENSMUSG00000013878	Rnf170	-0.184	0.4037	0.561922
ENSMUSG00000013921	Clip3	-1.455	0	6.15368e-10
ENSMUSG00000013928	Thap8	0.413	0.62982	0.754287
ENSMUSG00000013936	Myl2	2.374	0.03171	0.0826732
ENSMUSG00000013973	Dedd	-0.203	0.10173	0.20728
ENSMUSG00000013974	Mcemp1	0.458	0.76458	0.855543
ENSMUSG00000013997	Nit1	0.691	0.00038	0.00188811
ENSMUSG00000014030	Pax5	-1.399	0.2606	0.413617
ENSMUSG00000014039	Prdm15	-0.437	0.11862	0.232513
ENSMUSG00000014074	Rnf168	-0.177	0.02097	0.0590712
ENSMUSG00000014075	Tctex1d2	0.607	0.00114	0.00491491
ENSMUSG00000014077	Chp1	-0.175	0.22748	0.378182
ENSMUSG00000014158	Trpv4	0.896	0.32826	0.486127
ENSMUSG00000014164	Klhl3	0.046	0.9198	0.958009
ENSMUSG00000014177	Tvp23b	0.252	0.06397	0.144444
ENSMUSG00000014195	Dnajc7	0.238	0.00239	0.00937258
ENSMUSG00000014198	Zfp385c	0.652	0.6011	0.732934
ENSMUSG00000014226	Cacybp	-0.239	0	1.86505e-05
ENSMUSG00000014232	Cluap1	-0.045	0.81441	0.891123
ENSMUSG00000014243	Zswim7	-0.257	0.09134	0.190416
ENSMUSG00000014245	Pigl	-0.362	0.00412	0.0149599
ENSMUSG00000014294	Ndufa2	0.11	0.18004	0.321119
ENSMUSG00000014301	Pam16	-0.048	0.66299	0.781718
ENSMUSG00000014303	Glis2	-0.118	0.5559	0.700298
ENSMUSG00000014313	Cox6c	0.171	0.0148	0.0440478
ENSMUSG00000014329	Bicc1	0.593	0.00562	0.0195358
ENSMUSG00000014349	Ube2z	-0.029	0.79933	0.880328
ENSMUSG00000014353	Tmem87b	0.261	0.04149	0.102608
ENSMUSG00000014355	Anapc1	-0.036	0.72594	0.829475
ENSMUSG00000014361	Mertk	0.311	0.13795	0.261044
ENSMUSG00000014402	Tsg101	-0.002	0.98663	0.999391
ENSMUSG00000014418	Hps5	0.294	0.13131	0.25114
ENSMUSG00000014426	Map3k4	0.439	2e-05	0.000119883
ENSMUSG00000014444	Piezo1	0.153	0.18997	0.333449
ENSMUSG00000014470	Rnf166	0.163	0.2272	0.377867
ENSMUSG00000014496	Ankrd28	0.521	8e-05	0.000455742
ENSMUSG00000014498	Ankrd52	-0.145	0.72331	0.827486
ENSMUSG00000014504	Srp19	-0.674	0	3.08263e-13
ENSMUSG00000014542	Clec4f	0.355	0.54828	0.694397
ENSMUSG00000014547	Wdfy2	-0.184	0.19843	0.343882
ENSMUSG00000014550	Rbsn	-0.137	0.38482	0.5427
ENSMUSG00000014551	Mrps25	0.42	3e-05	0.000212123
ENSMUSG00000014554	Dguok	0.447	0.0344	0.0883164
ENSMUSG00000014592	Camta1	0.343	0.04107	0.101741
ENSMUSG00000014599	Csf1	-0.069	0.9474	0.974184
ENSMUSG00000014601	Strip1	0.284	0.0022	0.00873921
ENSMUSG00000014602	Kif1a	0.51	0.00073	0.00333542
ENSMUSG00000014606	Slc25a11	0.485	2e-05	0.000114645
ENSMUSG00000014633	Cmc2	0.36	0.00086	0.00384638
ENSMUSG00000014668	Chfr	0.389	1e-05	8.1039e-05
ENSMUSG00000014686	Ceacam16	2.584	0.01545	0.0457519
ENSMUSG00000014704	Hoxa2	-0.602	0.50306	0.653645
ENSMUSG00000014748	Tex261	-0.274	0.00772	0.0255194
ENSMUSG00000014763	Fam120b	-0.143	0.37757	0.535486
ENSMUSG00000014767	Tbp	-0.506	0.01525	0.0452532
ENSMUSG00000014769	Psmb1	-0.001	0.97964	0.994475
ENSMUSG00000014771	Pdcd2	-0.002	0.98879	1
ENSMUSG00000014773	Dll1	-0.585	0.06064	0.138168
ENSMUSG00000014776	Nol3	0.495	0.15643	0.288105
ENSMUSG00000014778	Fhod1	-1.307	0	8.85916e-08
ENSMUSG00000014782	Plekhg4	-0.523	0.5895	0.724627
ENSMUSG00000014786	Slc9a5	1.366	0	4.35618e-11
ENSMUSG00000014791	Elmo3	1.511	0.02031	0.0574447
ENSMUSG00000014813	Stc1	3.54	0.01377	0.0415196
ENSMUSG00000014837	4931428F04Rik	-0.188	0.32323	0.480749
ENSMUSG00000014846	Tppp3	1.983	0	2.78397e-13
ENSMUSG00000014850	Msh3	0	0.99811	1
ENSMUSG00000014856	Tmem208	0.212	0.03866	0.0968296
ENSMUSG00000014859	E2f4	-0.243	0.07584	0.164828
ENSMUSG00000014867	Surf4	0.129	0.20771	0.3546
ENSMUSG00000014873	Surf2	-0.728	1e-05	7.06663e-05
ENSMUSG00000014905	Dnajb9	0.433	0.21287	0.361136
ENSMUSG00000014907	Naf1	-0.2	0.01868	0.0535688
ENSMUSG00000014932	Yes1	0.663	0.00457	0.0163781
ENSMUSG00000014956	Ppp1cb	0.414	0.00677	0.0228104
ENSMUSG00000014959	Gorasp2	0.121	0.21692	0.366125
ENSMUSG00000014980	Tsen15	0.194	0.11248	0.223452
ENSMUSG00000015001	Oc90	0	1	1
ENSMUSG00000015002	Efr3a	0.159	0.1456	0.272043
ENSMUSG00000015013	Trappc2l	0.284	0.0421	0.103901
ENSMUSG00000015016	Acsf3	1.09	2e-05	0.00010807
ENSMUSG00000015023	Ddx19a	0.321	0.00299	0.0113271
ENSMUSG00000015027	Galns	0.793	8e-05	0.000457111
ENSMUSG00000015053	Gata2	0.793	0.43801	0.594559
ENSMUSG00000015083	C8g	0.149	0.52598	0.675331
ENSMUSG00000015085	Entpd2	1.879	0.11394	0.225698
ENSMUSG00000015087	Rabl6	0.429	0	5.38828e-07
ENSMUSG00000015090	Ptgds	3.749	7e-05	0.000403947
ENSMUSG00000015092	Edf1	0.37	1e-05	3.90073e-05
ENSMUSG00000015093	Clic3	2.52	0.10636	0.214538
ENSMUSG00000015094	Npdc1	0.256	0.36344	0.520483
ENSMUSG00000015095	Fbxw5	0.254	0.20097	0.346797
ENSMUSG00000015112	Slc25a13	0.515	0	7.77861e-12
ENSMUSG00000015120	Ube2i	-0.262	0.03599	0.0914662
ENSMUSG00000015126	Tsr3	0.122	0.23473	0.386737
ENSMUSG00000015127	Unkl	-0.365	0.55838	0.702222
ENSMUSG00000015133	Lrrk1	-0.334	0.39268	0.551079
ENSMUSG00000015134	Aldh1a3	-0.452	0.60559	0.736368
ENSMUSG00000015143	Actn1	0.366	4e-05	0.000251039
ENSMUSG00000015149	Sirt2	0.435	0.01949	0.0555117
ENSMUSG00000015165	Hnrnpl	0.113	0.15883	0.291323
ENSMUSG00000015176	Nolc1	-0.469	0	1.63132e-12
ENSMUSG00000015189	Casd1	0.012	0.9594	0.981741
ENSMUSG00000015202	Cnksr3	0.036	0.86985	0.927878
ENSMUSG00000015214	Mtmr1	0.177	0.66051	0.779641
ENSMUSG00000015217	Hmgb3	-0.336	0.00075	0.00341583
ENSMUSG00000015222	Map2	0.11	0.70653	0.814063
ENSMUSG00000015224	Cyp2j9	2.02	0.07453	0.162787
ENSMUSG00000015243	Abca1	0.9	0.0457	0.111184
ENSMUSG00000015247	Nipsnap3b	0.726	0.00048	0.00232701
ENSMUSG00000015289	Lage3	-0.882	0	1.42237e-10
ENSMUSG00000015290	Ubl4a	-0.205	0.03159	0.082372
ENSMUSG00000015291	Gdi1	-0.242	0.18981	0.33332
ENSMUSG00000015305	Sash1	0.219	0.06755	0.150775
ENSMUSG00000015312	Gadd45b	2.592	0	7.15849e-14
ENSMUSG00000015314	Slamf6	1.573	0.28672	0.441038
ENSMUSG00000015335	Zdhhc12	-0.392	0.0119	0.0368133
ENSMUSG00000015337	Endog	0.025	0.88251	0.935579
ENSMUSG00000015340	Cybb	-0.29	0.61689	0.744061
ENSMUSG00000015341	Golga7	0.173	0.47669	0.630559
ENSMUSG00000015342	Xk	-0.911	0.09174	0.191122
ENSMUSG00000015354	Pcolce2	0.095	0.64662	0.768052
ENSMUSG00000015357	Clpx	0.017	0.93098	0.965266
ENSMUSG00000015363	Trabd	0.474	0.0005	0.00240153
ENSMUSG00000015365	Mov10l1	-0.142	0.47616	0.63013
ENSMUSG00000015377	Dennd6b	-0.195	0.55304	0.697829
ENSMUSG00000015452	Ager	-2.422	0	9.45858e-06
ENSMUSG00000015461	Atf6b	-0.916	0	2.07875e-06
ENSMUSG00000015467	Egfl8	0.4	0.68071	0.794499
ENSMUSG00000015468	Notch4	-0.403	0.26061	0.413617
ENSMUSG00000015474	Ppt2	0.274	0.32737	0.485256
ENSMUSG00000015478	Rnf5	-0.817	0.02354	0.064964
ENSMUSG00000015488	Cacfd1	0.024	0.86319	0.924189
ENSMUSG00000015501	Hivep2	-0.484	0.09089	0.189569
ENSMUSG00000015522	Arnt	-0.236	0.20026	0.346028
ENSMUSG00000015536	Mocs2	-0.118	0.46592	0.620782
ENSMUSG00000015542	Nat9	0.258	0.15484	0.285972
ENSMUSG00000015568	Lpl	1.609	0	1.78605e-39
ENSMUSG00000015575	Atp6v0e	0.704	0	2.9288e-07
ENSMUSG00000015579	Nkx2-5	1.237	0.34001	0.496832
ENSMUSG00000015597	Zfp318	0.026	0.77932	0.866685
ENSMUSG00000015599	Ttbk1	-2.13	0.00556	0.0193499
ENSMUSG00000015605	Srf	-0.336	0.00659	0.0222832
ENSMUSG00000015619	Gata3	1.009	0.09057	0.189032
ENSMUSG00000015647	Lama5	0.092	0.57281	0.713398
ENSMUSG00000015652	Steap1	-0.106	0.59726	0.729774
ENSMUSG00000015653	Steap2	-0.719	0.00144	0.00602597
ENSMUSG00000015656	Hspa8	-0.126	0.1731	0.311681
ENSMUSG00000015659	Serac1	0.099	0.83274	0.904036
ENSMUSG00000015668	Pdzd11	-0.222	0.03117	0.0815058
ENSMUSG00000015671	Psma2	-0.297	0.002	0.00805903
ENSMUSG00000015672	Mrpl32	0.109	0.45587	0.611767
ENSMUSG00000015697	Setdb1	-0.025	0.8741	0.930441
ENSMUSG00000015702	Anxa9	0.065	0.93669	0.968011
ENSMUSG00000015709	Arnt2	-0.657	0.00291	0.0110874
ENSMUSG00000015711	Prune1	-0.039	0.81656	0.892577
ENSMUSG00000015714	Cers2	0.657	0	3.14976e-05
ENSMUSG00000015733	Capza2	0.297	0.0008	0.00361363
ENSMUSG00000015745	Plekho1	0.654	0.00028	0.00141724
ENSMUSG00000015747	Vps45	0.719	1e-05	9.27698e-05
ENSMUSG00000015748	Prpf3	-0.048	0.50136	0.652189
ENSMUSG00000015749	Anp32e	-0.129	0.10836	0.217426
ENSMUSG00000015750	Aph1a	0.174	0.22952	0.380744
ENSMUSG00000015755	Tab2	0.012	0.898	0.94438
ENSMUSG00000015757	Ppil4	-0.698	0	3.26617e-13
ENSMUSG00000015759	Cnih1	0.279	0.00573	0.019845
ENSMUSG00000015766	Eps8	-0.068	0.63587	0.758843
ENSMUSG00000015776	Med22	-0.057	0.61653	0.744014
ENSMUSG00000015787	Abo	-1.614	0.04792	0.115466
ENSMUSG00000015790	Surf1	0.16	0.2542	0.40783
ENSMUSG00000015804	Med28	-0.542	0	6.28041e-06
ENSMUSG00000015806	Qdpr	0.159	0.02039	0.0576144
ENSMUSG00000015812	Gnrh1	-0.092	0.86786	0.927288
ENSMUSG00000015837	Sqstm1	0.338	0	1.53491e-06
ENSMUSG00000015839	Nfe2l2	0.054	0.46937	0.624225
ENSMUSG00000015843	Rxrg	-2.271	0	3.33303e-07
ENSMUSG00000015846	Rxra	0.069	0.60482	0.735868
ENSMUSG00000015850	Adamtsl4	-0.218	0.79945	0.880352
ENSMUSG00000015854	Cd5l	0.489	0.4312	0.588337
ENSMUSG00000015869	Prpsap1	0.174	0.0362	0.0918979
ENSMUSG00000015879	Fam184b	-1.264	0.20534	0.351581
ENSMUSG00000015880	Ncapg	0.058	0.48454	0.637062
ENSMUSG00000015882	Lcorl	0.569	2e-05	0.000132631
ENSMUSG00000015889	Lta4h	-0.364	0.09779	0.200753
ENSMUSG00000015890	Amdhd1	-0.929	0.00665	0.022465
ENSMUSG00000015932	Dstn	-0.437	0	5.57938e-09
ENSMUSG00000015937	H2afy	0.914	0	4.88648e-51
ENSMUSG00000015942	Gtf2ird2	-0.131	0.63094	0.755008
ENSMUSG00000015943	Bola1	-0.494	0.00011	0.000611113
ENSMUSG00000015944	Gatsl2	-0.222	0.38061	0.538115
ENSMUSG00000015950	Ncf1	0	1	1
ENSMUSG00000015957	Wnt11	1.288	0.22363	0.37379
ENSMUSG00000015961	Adss	-0.107	0.21499	0.363683
ENSMUSG00000015966	Il17rb	-0.832	0.33281	0.490572
ENSMUSG00000015968	Cacna1d	1.065	0.17357	0.312136
ENSMUSG00000015970	Chdh	-0.608	0.25906	0.4124
ENSMUSG00000015971	Actr8	-0.013	0.929	0.964095
ENSMUSG00000015980	Lrrc27	0.755	0.03825	0.0959966
ENSMUSG00000015981	Stk32c	2.516	0	7.672e-06
ENSMUSG00000015994	Fnta	0.455	0	3.07336e-06
ENSMUSG00000016018	Skiv2l2	-0.196	0.00805	0.0264332
ENSMUSG00000016024	Lbp	0.181	0.71626	0.821567
ENSMUSG00000016028	Celsr1	0.269	0.34145	0.498005
ENSMUSG00000016128	Stard13	-1.403	0.04492	0.109617
ENSMUSG00000016150	Tenm1	-4.993	1e-05	6.78225e-05
ENSMUSG00000016179	Camk1g	-2.031	0.00284	0.0108614
ENSMUSG00000016181	Diexf	-0.482	0	5.14211e-06
ENSMUSG00000016194	Hsd11b1	0.113	0.72255	0.826926
ENSMUSG00000016200	Syt14	-0.055	0.711	0.817853
ENSMUSG00000016206	H2-M3	3.069	0.00103	0.00448555
ENSMUSG00000016239	Lonrf3	1.211	0.0453	0.110444
ENSMUSG00000016252	Atp5e	0.144	0.07296	0.160084
ENSMUSG00000016253	Nelfcd	-0.355	0.00014	0.000758128
ENSMUSG00000016256	Ctsz	1.887	0	1.5034e-41
ENSMUSG00000016257	Prelid3b	-0.447	0	1.10639e-05
ENSMUSG00000016262	Sertad4	-0.775	0.03961	0.098765
ENSMUSG00000016308	Ube2a	0.505	0.0001	0.000547836
ENSMUSG00000016319	Slc25a5	-0.883	0	1.93058e-08
ENSMUSG00000016344	Ppdpf	-0.557	0.00028	0.00145097
ENSMUSG00000016346	Kcnq2	0.59	0.00822	0.0269147
ENSMUSG00000016349	Eef1a2	1.593	6e-05	0.000331914
ENSMUSG00000016356	Col20a1	0.092	0.88558	0.937168
ENSMUSG00000016382	Pls3	0.363	0.00478	0.0170018
ENSMUSG00000016386	Mpped2	-0.268	0.14428	0.270255
ENSMUSG00000016409	Nkap	-0.169	0.13874	0.262265
ENSMUSG00000016427	Ndufa1	-0.195	0.16006	0.292904
ENSMUSG00000016458	Wt1	-2.853	0	8.07793e-11
ENSMUSG00000016477	E2f3	-0.645	3e-05	0.000187693
ENSMUSG00000016481	Cr1l	0.096	0.39257	0.551034
ENSMUSG00000016487	Ppfibp1	0.032	0.80287	0.883134
ENSMUSG00000016493	Cd46	-0.039	0.96904	0.987639
ENSMUSG00000016494	Cd34	-0.358	0.36073	0.517963
ENSMUSG00000016495	Plgrkt	0.655	0.05788	0.133251
ENSMUSG00000016496	Cd274	-2.863	0.00029	0.00147644
ENSMUSG00000016503	Gtf3a	0.563	0	1.07575e-06
ENSMUSG00000016510	Mtif3	-0.067	0.67788	0.792012
ENSMUSG00000016520	Lnx2	-0.381	0.11768	0.231439
ENSMUSG00000016526	Dyrk3	-0.384	0.00434	0.0156601
ENSMUSG00000016528	Mapkapk2	0.87	0	2.73864e-10
ENSMUSG00000016534	Lamp2	0.825	0	5.58031e-17
ENSMUSG00000016541	Atxn10	0.686	0	1.20344e-26
ENSMUSG00000016552	Foxred2	0.079	0.77538	0.863831
ENSMUSG00000016554	Eif3d	0.285	0.0008	0.00359931
ENSMUSG00000016559	H3f3b	0.414	0	1.0344e-09
ENSMUSG00000016619	Nup50	-0.054	0.49601	0.647195
ENSMUSG00000016624	Phf21b	-0.066	0.74796	0.845663
ENSMUSG00000016626	Nlrp14	0.73	0.08621	0.182006
ENSMUSG00000016637	Ift27	-0.712	0.00073	0.00335676
ENSMUSG00000016664	Pacsin2	0.622	7e-05	0.000418554
ENSMUSG00000016756	Cmah	0.537	0.17645	0.316306
ENSMUSG00000016757	Ttll12	0.147	0.12954	0.248881
ENSMUSG00000016758	Bik	-0.409	0.55025	0.695651
ENSMUSG00000016763	Scube1	0.081	0.92052	0.958313
ENSMUSG00000016831	Tox4	-0.072	0.54933	0.695292
ENSMUSG00000016833	Mrps18c	-0.125	0.3406	0.497222
ENSMUSG00000016918	Sulf1	-0.683	0	9.17123e-10
ENSMUSG00000016921	Srsf6	-0.335	0	3.67089e-05
ENSMUSG00000016933	Plcg1	0.095	0.28429	0.43837
ENSMUSG00000016940	Kctd2	0.461	0	1.96167e-05
ENSMUSG00000016942	Tmprss6	-0.824	0.06967	0.154262
ENSMUSG00000016946	Kctd5	-0.374	0.06674	0.149382
ENSMUSG00000016984	Etaa1	-0.354	0.00298	0.0112916
ENSMUSG00000016995	Matn4	-1.157	0.20961	0.356802
ENSMUSG00000017009	Sdc4	0.333	0.00363	0.0133834
ENSMUSG00000017057	Il13ra1	0.159	0.86766	0.927182
ENSMUSG00000017119	Nbr1	-0.272	0.07713	0.167059
ENSMUSG00000017132	Cyth1	-0.698	0.43851	0.595081
ENSMUSG00000017144	Rnd3	0.384	0.09857	0.202032
ENSMUSG00000017146	Brca1	-0.265	0.05195	0.12276
ENSMUSG00000017167	Cntnap1	0.164	0.84276	0.91124
ENSMUSG00000017176	Nt5c3b	-0.339	0.12354	0.240084
ENSMUSG00000017188	Coa3	-0.065	0.48989	0.641645
ENSMUSG00000017204	Gsdma	-0.523	0.5895	0.724627
ENSMUSG00000017210	Med24	-0.49	0.02275	0.0631172
ENSMUSG00000017221	Psmd3	-0.059	0.3668	0.523783
ENSMUSG00000017264	Exosc10	0.004	0.96412	0.984465
ENSMUSG00000017286	Glod4	-0.098	0.56619	0.70807
ENSMUSG00000017288	Vps53	0.048	0.70748	0.814682
ENSMUSG00000017291	Taok1	-0.626	0	3.10057e-11
ENSMUSG00000017299	Dnttip1	0.003	0.97954	0.994475
ENSMUSG00000017300	Tnnc2	0.009	0.99501	1
ENSMUSG00000017307	Acot8	0.265	0.12009	0.23472
ENSMUSG00000017309	Cd300lg	-1.452	0.08327	0.177154
ENSMUSG00000017311	Pyy	2.412	0.11569	0.228317
ENSMUSG00000017314	Mpp2	0.099	0.85782	0.9211
ENSMUSG00000017344	Vtn	-0.076	0.67778	0.792012
ENSMUSG00000017376	Nlk	0.208	0.05146	0.121849
ENSMUSG00000017386	Traf4	0.119	0.36337	0.52044
ENSMUSG00000017390	Aldoc	0.526	0.00661	0.0223443
ENSMUSG00000017400	Stac2	-0.326	0.36184	0.519143
ENSMUSG00000017404	Rpl19	0.223	0.00277	0.0106198
ENSMUSG00000017405	Nek8	-0.833	0.00413	0.0150013
ENSMUSG00000017417	Plxdc1	1.183	0.05689	0.131605
ENSMUSG00000017418	Arl5b	-0.398	0.00321	0.0120769
ENSMUSG00000017421	Zfp207	-0.083	0.15435	0.285168
ENSMUSG00000017428	Psmd11	-0.287	5e-05	0.000296032
ENSMUSG00000017453	Pipox	-2.015	0	4.11603e-24
ENSMUSG00000017466	Timp2	3.051	0	2.76515e-50
ENSMUSG00000017478	Zc3h18	-0.377	1e-05	7.53173e-05
ENSMUSG00000017485	Top2b	-0.081	0.24066	0.393316
ENSMUSG00000017491	Rarb	-1.075	0.15004	0.278502
ENSMUSG00000017493	Igfbp4	0.456	0.00281	0.0107335
ENSMUSG00000017499	Cdc6	-0.135	0.27763	0.431284
ENSMUSG00000017548	Suz12	-0.166	0.01113	0.0348593
ENSMUSG00000017550	Atad5	-0.478	1e-05	3.86862e-05
ENSMUSG00000017561	Crlf3	0.058	0.60513	0.736035
ENSMUSG00000017607	Tns4	5.06	0.00015	0.000792058
ENSMUSG00000017615	Tnfaip1	0.011	0.90429	0.948048
ENSMUSG00000017631	Abr	0.502	0.0194	0.0552938
ENSMUSG00000017639	Rab11fip4	1.532	0	5.79565e-17
ENSMUSG00000017652	Cd40	0.677	0.10619	0.214244
ENSMUSG00000017664	Slc35c2	0.523	1e-05	7.06663e-05
ENSMUSG00000017667	Zfp334	0.117	0.54207	0.689383
ENSMUSG00000017670	Elmo2	0.539	0.00163	0.00673511
ENSMUSG00000017677	Wsb1	0.366	0.02182	0.0610817
ENSMUSG00000017679	Ttpal	0.548	0.228	0.378723
ENSMUSG00000017686	Rhot1	0.459	3e-05	0.000188174
ENSMUSG00000017692	Rhbdl3	0.118	0.89623	0.942781
ENSMUSG00000017697	Ada	-1.418	0.00687	0.0231195
ENSMUSG00000017707	Serinc3	0.328	0.00019	0.00101096
ENSMUSG00000017715	Pgs1	0.175	0.18751	0.330488
ENSMUSG00000017716	Birc5	-0.325	0	6.48874e-06
ENSMUSG00000017718	Afmid	-0.507	0.40477	0.562969
ENSMUSG00000017721	Pigt	0.75	0	6.70384e-06
ENSMUSG00000017723	Wfdc2	3.117	0	1.81324e-84
ENSMUSG00000017724	Etv4	-1.342	0	3.5002e-13
ENSMUSG00000017734	Dbndd2	0.94	0.13533	0.257428
ENSMUSG00000017737	Mmp9	-0.422	0.31289	0.46938
ENSMUSG00000017740	Slc12a5	-0.153	0.81651	0.892577
ENSMUSG00000017747	Ghdc	-0.02	0.92634	0.962793
ENSMUSG00000017754	Pltp	1.159	0	3.39746e-07
ENSMUSG00000017756	Slc12a7	0.552	0.00302	0.0114191
ENSMUSG00000017760	Ctsa	1.243	0	2.82518e-30
ENSMUSG00000017764	Zswim1	-0.13	0.49571	0.646908
ENSMUSG00000017765	Slc12a4	0.667	0.0003	0.00151861
ENSMUSG00000017774	Myo1c	0.577	0.00108	0.00469243
ENSMUSG00000017776	Crk	0.139	0.31465	0.471438
ENSMUSG00000017778	Cox7c	-0.748	0	3.46476e-07
ENSMUSG00000017781	Pitpna	-0.347	0.00276	0.0105987
ENSMUSG00000017801	Mlx	-0.356	0.01315	0.0399755
ENSMUSG00000017802	Retreg3	0.377	0.02977	0.0784741
ENSMUSG00000017817	Jph2	-0.813	0.04743	0.114602
ENSMUSG00000017830	Dhx58	3.756	0.00696	0.0233672
ENSMUSG00000017831	Rab5a	0.415	0.18316	0.324993
ENSMUSG00000017837	Nkiras2	0.419	0.00566	0.0196329
ENSMUSG00000017843	Ppp2r5c	0.481	0	4.9535e-14
ENSMUSG00000017858	Ift52	0.275	0.01302	0.039665
ENSMUSG00000017861	Mybl2	0.541	0	3.15634e-09
ENSMUSG00000017868	Sgk2	-0.381	0.13788	0.260973
ENSMUSG00000017897	Eya2	-2.36	0.00693	0.023288
ENSMUSG00000017929	B4galt5	0.258	0.26179	0.414401
ENSMUSG00000017943	Gdap1l1	0.532	0.05612	0.130306
ENSMUSG00000017950	Hnf4a	-0.024	0.93767	0.968709
ENSMUSG00000017969	Ptgis	-0.129	0.45252	0.608455
ENSMUSG00000017978	Cadps2	-0.077	0.86283	0.924189
ENSMUSG00000017999	Ddx27	-0.352	0	8.41617e-06
ENSMUSG00000018001	Cyth3	0.213	0.50284	0.65347
ENSMUSG00000018008	Cyth4	0.285	0.57479	0.714901
ENSMUSG00000018012	Rac3	0.968	0.03644	0.092393
ENSMUSG00000018040	Rrp7a	-0.673	0.00887	0.0286208
ENSMUSG00000018042	Cyb5r3	0.212	0.03308	0.0855788
ENSMUSG00000018068	Ints2	-0.374	0.00236	0.009265
ENSMUSG00000018076	Med13l	-0.14	0.02416	0.0664381
ENSMUSG00000018102	Hist1h2bc	-0.07	0.71208	0.818612
ENSMUSG00000018126	Baiap2l2	-1.041	0.14374	0.269455
ENSMUSG00000018143	Mafk	0.434	0.09542	0.197036
ENSMUSG00000018160	Med1	-0.372	1e-05	5.09395e-05
ENSMUSG00000018166	Erbb3	0.668	0.09628	0.198354
ENSMUSG00000018167	Stard3	-0.073	0.67275	0.788987
ENSMUSG00000018168	Ikzf3	2.359	0.12728	0.245729
ENSMUSG00000018169	Mfng	-0.834	0.01998	0.0566347
ENSMUSG00000018171	Vmp1	0.333	0.0088	0.0284252
ENSMUSG00000018189	Uchl5	-0.172	0.02747	0.0735051
ENSMUSG00000018196	Glrx2	0.513	0	3.60465e-09
ENSMUSG00000018199	Trove2	-0.522	1e-05	6.38879e-05
ENSMUSG00000018209	Stk4	-0.454	0	7.47784e-08
ENSMUSG00000018217	Pmp22	-0.501	0.14301	0.268405
ENSMUSG00000018238	Gdf9	0.645	0.41855	0.575645
ENSMUSG00000018239	Zcchc10	-0.672	0	5.80089e-15
ENSMUSG00000018263	Tbx5	-0.677	0.5253	0.674615
ENSMUSG00000018286	Psmb6	0.042	0.50772	0.658343
ENSMUSG00000018287	Spag7	-1.773	0	1.69252e-44
ENSMUSG00000018293	Pfn1	-0.851	0.00087	0.00389921
ENSMUSG00000018322	Tomm34	0.199	0.149	0.277153
ENSMUSG00000018326	Ywhab	-0.063	0.2264	0.37687
ENSMUSG00000018334	Ksr1	-0.507	0.04898	0.117394
ENSMUSG00000018339	Gpx3	0.446	0.00029	0.00147662
ENSMUSG00000018340	Anxa6	0.144	0.16065	0.293712
ENSMUSG00000018347	Zkscan6	0.15	0.51705	0.666787
ENSMUSG00000018362	Kpna2	0.062	0.78364	0.869658
ENSMUSG00000018363	Smurf2	0.695	0	2.37885e-07
ENSMUSG00000018372	Cep95	0.018	0.90805	0.949963
ENSMUSG00000018377	Vezf1	0.162	0.06284	0.142399
ENSMUSG00000018378	Cuedc1	0.473	0.00251	0.00976723
ENSMUSG00000018379	Srsf1	-0.747	0	9.98303e-20
ENSMUSG00000018381	Abi3	-0.489	0.23253	0.384599
ENSMUSG00000018387	Shroom1	-0.905	0.16352	0.297618
ENSMUSG00000018395	Kif3a	-0.023	0.86818	0.927313
ENSMUSG00000018398	Sept8	0.8	0	1.44807e-05
ENSMUSG00000018401	Mtmr4	-0.516	0.0004	0.00194843
ENSMUSG00000018405	Mrm1	0.928	0	5.77359e-11
ENSMUSG00000018411	Mapt	2.17	0	8.75942e-23
ENSMUSG00000018412	Kansl1	-0.08	0.49875	0.649911
ENSMUSG00000018415	Gid4	0.351	0.01247	0.0382195
ENSMUSG00000018417	Myo1b	0.587	0	8.75966e-09
ENSMUSG00000018425	Dhx40	0.192	0.04317	0.106069
ENSMUSG00000018427	Ypel2	1.171	4e-05	0.000230222
ENSMUSG00000018428	Akap1	0.353	0.01911	0.0545926
ENSMUSG00000018433	Nol11	0.042	0.58948	0.724627
ENSMUSG00000018442	Derl2	0.142	0.28621	0.440467
ENSMUSG00000018446	C1qbp	0.215	0.00876	0.0283359
ENSMUSG00000018449	Rpain	0.316	0.17844	0.319088
ENSMUSG00000018451	6330403K07Rik	1.035	0.19969	0.345284
ENSMUSG00000018459	Slc13a3	0.378	0.7913	0.874302
ENSMUSG00000018470	Kcnab3	0.507	0.11172	0.222363
ENSMUSG00000018474	Chd3	0.449	1e-05	9.18776e-05
ENSMUSG00000018476	Kdm6b	-0.595	3e-05	0.000169688
ENSMUSG00000018479	1700125H20Rik	1.966	0.20701	0.353749
ENSMUSG00000018481	Appbp2	0.014	0.88749	0.937627
ENSMUSG00000018500	Adora2b	-0.821	0.13073	0.25053
ENSMUSG00000018501	Ncor1	-0.872	0	1.95421e-68
ENSMUSG00000018507	Trpv2	-1.205	0.05488	0.128079
ENSMUSG00000018509	Cenpv	-0.077	0.40791	0.565544
ENSMUSG00000018537	Pcgf2	-0.296	0.00037	0.00183358
ENSMUSG00000018541	Cwc25	-0.332	0.00295	0.0111881
ENSMUSG00000018543	1700001P01Rik	1.709	0.26125	0.414012
ENSMUSG00000018547	Pip4k2b	-0.488	0.0024	0.00937374
ENSMUSG00000018548	Trim37	0.225	0.00077	0.00347923
ENSMUSG00000018554	Ybx2	-1.476	0	5.23194e-08
ENSMUSG00000018559	Ctdnep1	0.161	0.3989	0.556704
ENSMUSG00000018565	Elp5	-0.455	0	3.22691e-06
ENSMUSG00000018566	Slc2a4	-0.449	0.15628	0.287946
ENSMUSG00000018567	Gabarap	0.845	0	8.15783e-17
ENSMUSG00000018569	Cldn7	0.954	0.00144	0.00602969
ENSMUSG00000018570	2810408A11Rik	-0.091	0.77292	0.862061
ENSMUSG00000018572	Phf23	0.244	0.00183	0.00744444
ENSMUSG00000018574	Acadvl	0.434	0.01856	0.0532571
ENSMUSG00000018581	Dnah11	-1.453	0.08314	0.17694
ENSMUSG00000018583	G3bp1	-0.237	7e-05	0.000381975
ENSMUSG00000018585	Atox1	-0.373	0	2.91252e-06
ENSMUSG00000018593	Sparc	3.417	0	0
ENSMUSG00000018599	Mief2	0.049	0.87999	0.934368
ENSMUSG00000018604	Tbx3	0.884	0	1.78027e-16
ENSMUSG00000018648	Dusp14	0.043	0.86529	0.925542
ENSMUSG00000018651	Tada2a	0.055	0.4423	0.598893
ENSMUSG00000018654	Ikzf1	2.038	0.11133	0.221842
ENSMUSG00000018659	Pnpo	1.016	0	1.6048e-11
ENSMUSG00000018661	Cog1	0.088	0.68656	0.798496
ENSMUSG00000018666	Cbx1	-0.684	0	1.62673e-28
ENSMUSG00000018669	Cdk5rap3	0.364	0.00074	0.00336077
ENSMUSG00000018672	Copz2	1.103	0.05049	0.1202
ENSMUSG00000018677	Slc25a39	0.559	0	1.72117e-14
ENSMUSG00000018678	Sp2	-0.318	0.05596	0.130062
ENSMUSG00000018697	Aatf	-0.45	0.01944	0.0553957
ENSMUSG00000018698	Lhx1	0.657	0.21424	0.36273
ENSMUSG00000018707	Dync1h1	0.423	0.00014	0.000737874
ENSMUSG00000018727	Cpsf4l	0.794	0.00308	0.0116466
ENSMUSG00000018733	Pex12	-0.09	0.70835	0.81545
ENSMUSG00000018736	Ndel1	0.506	0.00013	0.000721944
ENSMUSG00000018740	Slc25a35	-0.406	0.61449	0.742547
ENSMUSG00000018750	Zbtb4	-0.297	0.39332	0.551642
ENSMUSG00000018752	Tnfsfm13	-2.336	0.00143	0.00600002
ENSMUSG00000018761	Mpdu1	-0.395	0	3.07406e-07
ENSMUSG00000018765	Fxr2	-0.091	0.25344	0.407071
ENSMUSG00000018770	Atp5g3	-0.432	0	8.38774e-07
ENSMUSG00000018774	Cd68	0.053	0.81115	0.889032
ENSMUSG00000018776	Slc35g3	0.625	0.63233	0.756147
ENSMUSG00000018796	Acsl1	0.061	0.51443	0.664484
ENSMUSG00000018800	Abca5	0.884	0.01169	0.0363052
ENSMUSG00000018809	Smyd4	-0.194	0.31585	0.472876
ENSMUSG00000018819	Lsp1	1.972	0.13094	0.250739
ENSMUSG00000018820	Zfyve27	0.206	0.35658	0.513539
ENSMUSG00000018821	Avpi1	1.097	0	6.74663e-34
ENSMUSG00000018822	Sfrp5	0.95	0.14374	0.269455
ENSMUSG00000018830	Myh11	0.348	0.81964	0.894858
ENSMUSG00000018841	Rad51d	0.9	0	9.67751e-08
ENSMUSG00000018845	Unc45b	-1.844	0.00014	0.000771709
ENSMUSG00000018846	Pank3	-0.192	0.07244	0.159222
ENSMUSG00000018848	Rars	0.088	0.27077	0.423786
ENSMUSG00000018849	Wwc1	0.335	0.00608	0.0208091
ENSMUSG00000018858	Mrpl58	-0.197	0.07026	0.155239
ENSMUSG00000018861	Fdxr	0.726	3e-05	0.00019324
ENSMUSG00000018865	Sult4a1	-0.368	0.00144	0.00601335
ENSMUSG00000018882	Mrpl45	-0.169	0.02793	0.0744622
ENSMUSG00000018893	Mb	-3.361	0.00023	0.00118007
ENSMUSG00000018899	Irf1	0.083	0.50652	0.657164
ENSMUSG00000018900	Slc22a5	1.442	0.04465	0.10904
ENSMUSG00000018906	P4ha2	1.594	0	1.13293e-10
ENSMUSG00000018909	Arrb1	0.52	0.03538	0.090387
ENSMUSG00000018919	Tm4sf5	-1.156	0.02495	0.0680785
ENSMUSG00000018920	Cxcl16	3.462	0	2.13229e-25
ENSMUSG00000018921	Pelp1	-0.723	0	2.88549e-18
ENSMUSG00000018923	Med11	-0.262	0.0977	0.200668
ENSMUSG00000018924	Alox15	-1.241	0.22051	0.370105
ENSMUSG00000018927	Ccl6	1.243	0.20135	0.347047
ENSMUSG00000018931	Natd1	0.364	0.00079	0.00358393
ENSMUSG00000018932	Map2k3	0.087	0.47347	0.627718
ENSMUSG00000018965	Ywhah	-0.222	0.00221	0.00875646
ENSMUSG00000018973	Hoxb1	-1.958	0	1.8226e-17
ENSMUSG00000018974	Sart3	-0.139	0.07508	0.163738
ENSMUSG00000018983	E2f2	-2.098	0	1.44243e-32
ENSMUSG00000018986	Slfn3	0.506	0.59146	0.725992
ENSMUSG00000018995	Nars2	-0.101	0.76097	0.853666
ENSMUSG00000018999	Slc35b4	0.05	0.74175	0.841232
ENSMUSG00000019027	Dnah1	-1.01	0.46305	0.618248
ENSMUSG00000019039	Dalrd3	0.195	0.22755	0.378261
ENSMUSG00000019054	Fis1	0.156	0.14085	0.265182
ENSMUSG00000019055	Plod1	1.168	0	9.05434e-12
ENSMUSG00000019066	Rab3d	0.258	0.27697	0.430771
ENSMUSG00000019080	Mfsd3	-0.299	0.31538	0.472271
ENSMUSG00000019082	Slc25a22	0.473	0.19682	0.341676
ENSMUSG00000019087	Atp6ap1	0.935	0	8.65451e-23
ENSMUSG00000019088	Dnase1l1	1.792	0.0455	0.110811
ENSMUSG00000019102	Aldh3a1	-0.186	0.8567	0.920186
ENSMUSG00000019122	Ccl9	0.133	0.78847	0.872631
ENSMUSG00000019124	Scrn1	1.176	0	4.97421e-20
ENSMUSG00000019132	BC005537	-0.187	0.04991	0.119057
ENSMUSG00000019139	Isyna1	-1.272	0	1.26474e-24
ENSMUSG00000019143	Hars2	0.939	0	1.86189e-11
ENSMUSG00000019158	Tmem160	0.276	0.00561	0.019475
ENSMUSG00000019173	Rab5c	0.388	2e-05	0.000155242
ENSMUSG00000019178	Styxl1	-0.583	0.42792	0.585119
ENSMUSG00000019179	Mdh2	-0.051	0.5117	0.661987
ENSMUSG00000019188	H13	0.437	0.00313	0.0117918
ENSMUSG00000019189	Rnf145	0.002	0.98752	0.999975
ENSMUSG00000019194	Scn1b	0.291	0.29797	0.452985
ENSMUSG00000019210	Atp6v1e1	0.337	0	2.9356e-06
ENSMUSG00000019214	Chtf18	0.072	0.69311	0.803872
ENSMUSG00000019230	Lhx9	-0.919	0.50827	0.658891
ENSMUSG00000019232	Etnppl	-0.048	0.89293	0.940545
ENSMUSG00000019235	Rps6kl1	-0.406	0.2099	0.357095
ENSMUSG00000019254	Ppp1r12c	0.554	2e-05	0.000151711
ENSMUSG00000019256	Ahr	0.383	0.33872	0.495767
ENSMUSG00000019261	Map1s	-0.481	1e-05	9.48264e-05
ENSMUSG00000019278	Dpep1	-0.836	0.41429	0.571429
ENSMUSG00000019295	Tmem129	-0.041	0.9329	0.966256
ENSMUSG00000019297	Nop9	-0.089	0.41712	0.574104
ENSMUSG00000019302	Atp6v0a1	1.296	0	1.82145e-27
ENSMUSG00000019303	Psmc3ip	-0.223	0.17826	0.318833
ENSMUSG00000019312	Grb7	0.306	0.05841	0.134264
ENSMUSG00000019320	Noxo1	-0.81	0.236	0.388144
ENSMUSG00000019326	Aoc3	-0.081	0.93308	0.966256
ENSMUSG00000019338	Zfp687	-0.275	0.07597	0.16505
ENSMUSG00000019359	Gdpd2	2.478	0.03469	0.0888959
ENSMUSG00000019362	D8Ertd738e	0.186	0.01341	0.0406649
ENSMUSG00000019368	Sec14l4	-0.352	0.18455	0.326766
ENSMUSG00000019370	Calm3	0.475	0	1.39013e-09
ENSMUSG00000019373	Cops3	-0.361	0.00013	0.000714432
ENSMUSG00000019428	Fkbp8	-0.573	0	4.72049e-06
ENSMUSG00000019429	Ffar3	-1.867	0.20693	0.353637
ENSMUSG00000019432	Ddx39b	-0.24	0.00077	0.00351067
ENSMUSG00000019433	Gipc1	0.116	0.35821	0.515334
ENSMUSG00000019437	Tlcd1	-1.388	0	1.81698e-18
ENSMUSG00000019461	Plscr3	0.109	0.71729	0.822564
ENSMUSG00000019464	Ptger1	-1.206	0.2578	0.411051
ENSMUSG00000019467	Arhgef25	0.191	0.04941	0.118195
ENSMUSG00000019470	Xab2	-0.381	0.00908	0.0292296
ENSMUSG00000019471	Cdc37	-0.025	0.70998	0.816972
ENSMUSG00000019478	Rab4a	0.749	0	5.4929e-09
ENSMUSG00000019487	Trip10	-0.212	0.53717	0.685133
ENSMUSG00000019494	Cops6	-0.048	0.61764	0.744836
ENSMUSG00000019505	Ubb	-0.062	0.6552	0.775705
ENSMUSG00000019518	Ap4m1	-0.573	0.01036	0.0327689
ENSMUSG00000019528	Gyg	1.484	0	1.1222e-13
ENSMUSG00000019539	Rcn3	2.132	0	2.23325e-19
ENSMUSG00000019558	Slc6a8	0.366	0.00267	0.0103082
ENSMUSG00000019564	Arid3a	0.578	0.00062	0.00288783
ENSMUSG00000019577	Pdk4	-0.741	0.43799	0.594559
ENSMUSG00000019578	Ubxn6	0.264	0.03504	0.0896305
ENSMUSG00000019579	Mydgf	0.298	0.0091	0.0292902
ENSMUSG00000019590	Cyb561	0.509	0.07136	0.157373
ENSMUSG00000019647	Sema6a	-4.139	0	5.37731e-47
ENSMUSG00000019659	Ccdc12	-0.212	0.14827	0.276
ENSMUSG00000019689	Fmc1	0.118	0.37587	0.533797
ENSMUSG00000019699	Akt3	0.097	0.55324	0.697929
ENSMUSG00000019710	Mrpl24	0.751	0	1.40319e-14
ENSMUSG00000019715	Gle1	-0.045	0.73073	0.833273
ENSMUSG00000019718	L3hypdh	-0.209	0.59979	0.731844
ENSMUSG00000019726	Lyst	0.238	0.34385	0.500502
ENSMUSG00000019731	Slc35e1	0.21	0.22245	0.372294
ENSMUSG00000019732	Calr3	0.751	0.40517	0.563189
ENSMUSG00000019734	Tmc4	-0.511	0.22963	0.380833
ENSMUSG00000019737	Syne4	0.715	0.00264	0.0102104
ENSMUSG00000019738	Polr2i	-0.052	0.54331	0.690735
ENSMUSG00000019761	Krt10	1.179	0.07193	0.15837
ENSMUSG00000019762	Iyd	-0.313	0.47112	0.625713
ENSMUSG00000019763	Rmnd1	-0.135	0.55191	0.697195
ENSMUSG00000019767	Ccdc170	-0.901	0.30952	0.46583
ENSMUSG00000019768	Esr1	-1.845	0.11851	0.232432
ENSMUSG00000019773	Fbxo5	0.006	0.94622	0.973353
ENSMUSG00000019774	Mtrf1l	0.462	0.08808	0.185089
ENSMUSG00000019775	Rgs17	0.086	0.91656	0.956018
ENSMUSG00000019777	Hdac2	0.172	0.03797	0.0955031
ENSMUSG00000019779	Frk	1.104	0.04904	0.117522
ENSMUSG00000019782	Rwdd1	-0.08	0.62973	0.75425
ENSMUSG00000019785	Clvs2	0.281	0.70914	0.816238
ENSMUSG00000019790	Stxbp5	-0.245	0.31864	0.475887
ENSMUSG00000019791	Hint3	0.296	0.17475	0.31377
ENSMUSG00000019792	Trmt11	0.175	0.43043	0.587658
ENSMUSG00000019794	Katna1	-0.014	0.89301	0.940567
ENSMUSG00000019795	Pcmt1	0.203	0.02307	0.0638708
ENSMUSG00000019796	Lrp11	-0.19	0.41148	0.568848
ENSMUSG00000019797	1700021F05Rik	0.345	0.00351	0.0130071
ENSMUSG00000019802	Sec63	-0.125	0.1665	0.30196
ENSMUSG00000019804	Snx3	0.587	2e-05	0.00010879
ENSMUSG00000019806	Aig1	0.77	0.0003	0.0015105
ENSMUSG00000019808	Adat2	0.446	0.00762	0.0252599
ENSMUSG00000019809	Pex3	0.184	0.22809	0.37884
ENSMUSG00000019810	Fuca2	1.4	0	4.03122e-08
ENSMUSG00000019813	Cep57l1	-0.025	0.89384	0.94119
ENSMUSG00000019814	Ltv1	-0.703	0	7.51975e-08
ENSMUSG00000019817	Plagl1	0.59	0.05049	0.1202
ENSMUSG00000019818	Cd164	0.628	0	9.15033e-11
ENSMUSG00000019820	Utrn	-0.016	0.86066	0.923009
ENSMUSG00000019822	Smpd2	0.158	0.38075	0.53821
ENSMUSG00000019823	Mical1	0.182	0.20234	0.347981
ENSMUSG00000019826	Zbtb24	-0.543	0.00129	0.00546267
ENSMUSG00000019831	Wasf1	0.635	0.00241	0.00941752
ENSMUSG00000019832	Rab32	0.446	0.43716	0.593767
ENSMUSG00000019837	Gtf3c6	-0.688	0	7.36367e-16
ENSMUSG00000019838	Slc16a10	-0.277	0.43793	0.594559
ENSMUSG00000019841	Rev3l	-0.024	0.85072	0.915897
ENSMUSG00000019842	Traf3ip2	-0.004	0.98983	1
ENSMUSG00000019843	Fyn	0.378	0.01588	0.0467464
ENSMUSG00000019845	Tube1	0.268	0.18132	0.322669
ENSMUSG00000019846	Lama4	0.636	0.20891	0.355918
ENSMUSG00000019848	Popdc3	-1.413	0.28771	0.442263
ENSMUSG00000019849	Prep	0.37	0.00452	0.0162118
ENSMUSG00000019850	Tnfaip3	0.531	0.59129	0.725896
ENSMUSG00000019851	Perp	-0.492	0.08197	0.175136
ENSMUSG00000019852	Arfgef3	-0.563	0.18366	0.325629
ENSMUSG00000019853	Hebp2	1.566	0	1.83128e-14
ENSMUSG00000019854	Reps1	0.564	0.00171	0.00701195
ENSMUSG00000019856	Fam184a	-0.757	0.00855	0.0277242
ENSMUSG00000019857	Asf1a	-0.071	0.51119	0.661551
ENSMUSG00000019861	Gopc	0.155	0.37597	0.533819
ENSMUSG00000019863	Qrsl1	-0.373	0.03445	0.0884352
ENSMUSG00000019864	Rtn4ip1	0.091	0.59303	0.726667
ENSMUSG00000019866	Crybg1	-0.684	0.11823	0.232022
ENSMUSG00000019868	Vta1	-0.172	0.45905	0.615098
ENSMUSG00000019872	Smpdl3a	-0.905	0.26706	0.419863
ENSMUSG00000019873	Reep3	0.095	0.49322	0.644291
ENSMUSG00000019876	Pkib	0.728	0.60681	0.737484
ENSMUSG00000019877	Serinc1	0.348	0.02402	0.066106
ENSMUSG00000019878	Hsf2	0.195	0.04392	0.107536
ENSMUSG00000019880	Rspo3	-0.385	0.71586	0.821284
ENSMUSG00000019883	Echdc1	0.152	0.5525	0.69765
ENSMUSG00000019888	Mgat4c	-0.787	0.56187	0.704816
ENSMUSG00000019889	Ptprk	-0.021	0.85993	0.9225
ENSMUSG00000019891	Dcbld1	1.008	0	9.06044e-09
ENSMUSG00000019892	Lrriq1	-1.605	0.05574	0.129635
ENSMUSG00000019894	Slc6a15	0.428	0.42876	0.585873
ENSMUSG00000019897	Ccdc59	-0.178	0.02507	0.0683447
ENSMUSG00000019899	Lama2	0	1	1
ENSMUSG00000019906	Lin7a	-0.441	0.44942	0.605791
ENSMUSG00000019907	Ppp1r12a	-0.251	0.00069	0.00319216
ENSMUSG00000019909	Fam162b	1.6	0.29144	0.445948
ENSMUSG00000019913	Sim1	0	1	1
ENSMUSG00000019916	P4ha1	1.749	0	9.53074e-20
ENSMUSG00000019917	Sept10	-0.369	0.00972	0.0310162
ENSMUSG00000019920	Lims1	-0.371	0.04362	0.106968
ENSMUSG00000019923	Zwint	-0.386	4e-05	0.000255091
ENSMUSG00000019927	Ube2d1	0.484	0.01681	0.0490061
ENSMUSG00000019929	Dcn	0.273	0.3282	0.486081
ENSMUSG00000019942	Cdk1	0.273	0.00713	0.0238536
ENSMUSG00000019943	Atp2b1	0.253	0.00093	0.0041225
ENSMUSG00000019944	Rhobtb1	1.047	0.00199	0.00802113
ENSMUSG00000019947	Arid5b	0.013	0.84958	0.915168
ENSMUSG00000019948	Actr6	0.835	0	5.51959e-07
ENSMUSG00000019951	Uhrf1bp1l	0.223	0.05145	0.121849
ENSMUSG00000019952	Poc1b	0.613	2e-05	0.000152662
ENSMUSG00000019960	Dusp6	-0.844	0	1.17216e-12
ENSMUSG00000019961	Tmpo	0.127	0.12816	0.246976
ENSMUSG00000019966	Kitl	-1.003	0.01464	0.0436665
ENSMUSG00000019969	Psen1	0.819	0	3.92405e-13
ENSMUSG00000019970	Sgk1	0	0.99849	1
ENSMUSG00000019971	Cep290	-0.499	6e-05	0.000373117
ENSMUSG00000019975	Ikbip	0.181	0.34096	0.497622
ENSMUSG00000019977	Hbs1l	0.352	0.00055	0.00259944
ENSMUSG00000019978	Epb41l2	-0.152	0.13131	0.25114
ENSMUSG00000019979	Apaf1	-0.343	0.13905	0.262604
ENSMUSG00000019982	Myb	-0.303	0.04918	0.117774
ENSMUSG00000019984	Med23	-0.102	0.55612	0.700437
ENSMUSG00000019986	Ahi1	0.041	0.70055	0.809769
ENSMUSG00000019987	Arg1	-0.073	0.68578	0.798001
ENSMUSG00000019988	Nedd1	0.692	0.00021	0.00112325
ENSMUSG00000019989	Enpp3	-2.525	0	5.13537e-20
ENSMUSG00000019992	Mtfr2	-0.873	0.00209	0.00832785
ENSMUSG00000019996	Map7	-0.148	0.39518	0.55361
ENSMUSG00000019997	Ctgf	-0.696	0.00608	0.020815
ENSMUSG00000019998	Stx7	1.158	0	1.61059e-16
ENSMUSG00000020000	Moxd1	-3.304	0.00102	0.00444771
ENSMUSG00000020003	Pex7	-0.52	0.01896	0.0542316
ENSMUSG00000020009	Ifngr1	0.274	0.15104	0.280031
ENSMUSG00000020010	Vnn3	-0.494	0.49896	0.649976
ENSMUSG00000020014	Cfap54	1.068	0.33546	0.492554
ENSMUSG00000020015	Cdk17	0.176	0.34371	0.500373
ENSMUSG00000020017	Hal	-0.532	0.00534	0.0187472
ENSMUSG00000020018	Snrpf	-0.504	0.00905	0.0291593
ENSMUSG00000020019	Ntn4	1.001	0.32043	0.477734
ENSMUSG00000020020	Usp44	-1.547	0	5.29204e-10
ENSMUSG00000020021	Fgd6	0.317	0.33251	0.490444
ENSMUSG00000020022	Ndufa12	0.084	0.25633	0.410042
ENSMUSG00000020023	Tmcc3	-0.738	0.00366	0.013465
ENSMUSG00000020024	Cep83	0.043	0.61446	0.742547
ENSMUSG00000020027	Socs2	-0.484	0	4.35083e-09
ENSMUSG00000020029	Nudt4	0.545	0	1.25837e-11
ENSMUSG00000020032	Nuak1	2.239	0	4.19954e-29
ENSMUSG00000020034	Tcp11l2	-0.169	0.76687	0.856699
ENSMUSG00000020037	Rfx4	-3.602	0.00024	0.00125064
ENSMUSG00000020038	Cry1	0.702	0	1.35012e-07
ENSMUSG00000020042	Btbd11	-0.66	0.00139	0.00583954
ENSMUSG00000020044	Timp3	1.321	0	9.19019e-08
ENSMUSG00000020048	Hsp90b1	-0.01	0.90758	0.949655
ENSMUSG00000020051	Pah	-0.07	0.83442	0.90513
ENSMUSG00000020052	Ascl1	-4.496	0.00037	0.00183834
ENSMUSG00000020053	Igf1	-0.169	0.46848	0.623451
ENSMUSG00000020056	Washc3	0.979	0	1.17585e-05
ENSMUSG00000020057	Dram1	4.025	0	1.8731e-05
ENSMUSG00000020059	Sycp3	0.763	0	3.67685e-08
ENSMUSG00000020061	Mybpc1	0.626	0.6321	0.755938
ENSMUSG00000020063	Sirt1	0.218	0.10458	0.211858
ENSMUSG00000020064	Herc4	0.3	0.00573	0.0198463
ENSMUSG00000020067	Mypn	0.782	0.24522	0.398426
ENSMUSG00000020069	Hnrnph3	0.742	0	1.29058e-12
ENSMUSG00000020070	Rufy2	0.233	0.03212	0.0834791
ENSMUSG00000020072	Pbld2	0.435	0.27273	0.42606
ENSMUSG00000020074	Ccar1	-0.223	0.00144	0.00602205
ENSMUSG00000020075	Ddx21	-0.489	0	7.3892e-19
ENSMUSG00000020076	Ddx50	0.018	0.8721	0.929242
ENSMUSG00000020077	Srgn	4.21	0	3.48741e-115
ENSMUSG00000020078	Vps26a	0.533	1e-05	5.06767e-05
ENSMUSG00000020079	Supv3l1	-0.179	0.26275	0.415272
ENSMUSG00000020080	Hkdc1	7.51	0	1.25509e-19
ENSMUSG00000020083	Fam241b	1.609	0	8.96307e-09
ENSMUSG00000020085	Aifm2	0.374	0.01559	0.0460617
ENSMUSG00000020086	H2afy2	0.432	0.05646	0.130864
ENSMUSG00000020087	Tysnd1	0.024	0.87383	0.930334
ENSMUSG00000020088	Sar1a	0.261	0.00783	0.025832
ENSMUSG00000020089	Ppa1	-0.682	0	1.52186e-15
[truncated: 13,823 more rows]

## Sheet: fdr<0.05
EnsemblGeneID	Symbol	logFC_C1DMVvsC1D	PValue_C1DMVvsC1D	FDR_C1DMVvsC1D
ENSMUSG00000020080	Hkdc1	7.51	0	1.25509e-19
ENSMUSG00000040808	S100g	6.933	0	4.32895e-27
ENSMUSG00000032105	Pdzd3	6.768	0	9.09723e-20
ENSMUSG00000025902	Sox17	6.739	0	3.2346e-28
ENSMUSG00000000385	Tmprss2	6.21	0	5.59266e-26
ENSMUSG00000029553	Tfec	6.157	0	1.91958e-07
ENSMUSG00000006538	Ihh	5.862	0	4.75264e-15
ENSMUSG00000026726	Cubn	5.805	0	3.44166e-32
ENSMUSG00000031410	Nxf7	5.801	0	3.38052e-29
ENSMUSG00000032796	Lama1	5.567	0	1.63088e-165
ENSMUSG00000051159	Cited1	5.464	0	1.65261e-49
ENSMUSG00000057092	Fxyd3	5.241	0	3.54807e-05
ENSMUSG00000052353	Cemip	5.234	0	6.45516e-13
ENSMUSG00000063060	Sox7	5.225	0	1.80272e-08
ENSMUSG00000037005	Xpnpep2	5.145	1e-05	4.11817e-05
ENSMUSG00000007030	Vwa7	5.127	4e-05	0.000220393
ENSMUSG00000029236	Nmu	5.114	1e-05	4.90484e-05
ENSMUSG00000025175	Fn3k	5.074	0.00073	0.00333634
ENSMUSG00000017607	Tns4	5.06	0.00015	0.000792058
ENSMUSG00000024503	Spink1	5.009	0	1.45936e-180
ENSMUSG00000054727	1700013H16Rik	4.977	0	1.19897e-10
ENSMUSG00000067276	Capn6	4.932	3e-05	0.000210944
ENSMUSG00000031170	Slc38a5	4.932	8e-05	0.000472116
ENSMUSG00000039385	Cdh6	4.926	0	5.25051e-09
ENSMUSG00000036198	Arhgap36	4.907	0.00065	0.00300653
ENSMUSG00000030851	Ldhc	4.823	5e-05	0.000296198
ENSMUSG00000078942	Naip6	4.782	0.00017	0.000884936
ENSMUSG00000051648	Kctd19	4.767	0.00117	0.00501406
ENSMUSG00000021278	Amn	4.717	0	3.39856e-104
ENSMUSG00000024738	Pga5	4.708	0	1.76256e-16
ENSMUSG00000031616	Ednra	4.689	0.0003	0.00152109
ENSMUSG00000029231	Pdgfra	4.681	0	2.78876e-26
ENSMUSG00000024868	Dkk1	4.651	0	2.27062e-07
ENSMUSG00000042349	Ikbke	4.608	0.00027	0.00139908
ENSMUSG00000022229	Atp12a	4.556	0	1.73538e-06
ENSMUSG00000006205	Htra1	4.537	0	4.23914e-79
ENSMUSG00000059741	Myl3	4.487	0.00065	0.00301064
ENSMUSG00000043165	Lor	4.475	0.00215	0.0085557
ENSMUSG00000060678	Hist1h4c	4.464	0	5.97018e-06
ENSMUSG00000022150	Dab2	4.41	0	1.72792e-169
ENSMUSG00000028716	Pdzk1ip1	4.377	3e-05	0.000215374
ENSMUSG00000010044	Zmynd10	4.374	1e-05	8.70537e-05
ENSMUSG00000022824	Muc13	4.354	0.0012	0.00512412
ENSMUSG00000110537	Gm4316	4.333	6e-05	0.000353794
ENSMUSG00000051022	Hs3st1	4.316	0.00073	0.00335297
ENSMUSG00000028024	Enpep	4.306	0.00089	0.00395001
ENSMUSG00000047117	Ankdd1b	4.306	0.00129	0.00547316
ENSMUSG00000031621	Isx	4.284	0.00945	0.0302516
ENSMUSG00000030492	Slc7a9	4.271	0.00094	0.00414191
ENSMUSG00000006342	Susd2	4.213	0	7.37051e-20
ENSMUSG00000020077	Srgn	4.21	0	3.48741e-115
ENSMUSG00000106674	Gm20005	4.202	0.00367	0.0135133
ENSMUSG00000031896	Ctrl	4.198	0.00387	0.0141509
ENSMUSG00000040600	Eps8l3	4.178	0.00384	0.0140736
ENSMUSG00000042808	Gpx2	4.164	0	1.0851e-10
ENSMUSG00000052180	Serpinb6c	4.159	0	7.32725e-21
ENSMUSG00000054626	Xlr	4.159	0	3.11188e-05
ENSMUSG00000049491	Slc36a3	4.154	0.00146	0.00608085
ENSMUSG00000031981	Capn9	4.154	0.00151	0.0062675
ENSMUSG00000045629	Sh3tc2	4.146	0	2.27327e-06
ENSMUSG00000036853	Mcoln3	4.142	0.0047	0.0167618
ENSMUSG00000087331	1810021B22Rik	4.115	0.00415	0.0150478
ENSMUSG00000029830	Svopl	4.032	0.01228	0.0377375
ENSMUSG00000020057	Dram1	4.025	0	1.8731e-05
ENSMUSG00000029322	Plac8	4.01	0	9.29523e-08
ENSMUSG00000027200	Sema6d	4.01	0.00526	0.0184765
ENSMUSG00000027596	a	4.009	0.00372	0.013666
ENSMUSG00000048583	Igf2	3.982	0.00357	0.0131847
ENSMUSG00000029134	Plb1	3.979	0.00331	0.0123936
ENSMUSG00000034871	Fam151a	3.976	0.00797	0.0262003
ENSMUSG00000021070	Bdkrb2	3.974	0.00298	0.0113096
ENSMUSG00000048978	Nrsn1	3.973	2e-05	0.000117982
ENSMUSG00000027297	Ltk	3.973	0.0029	0.0110408
ENSMUSG00000031503	Col4a2	3.918	0	8.74487e-148
ENSMUSG00000042684	Npl	3.883	0	1.73745e-28
ENSMUSG00000040794	C1qtnf4	3.862	0.00018	0.00094132
ENSMUSG00000093424	6330562C20Rik	3.849	2e-05	0.000154176
ENSMUSG00000035852	Misp	3.817	1e-05	9.21904e-05
ENSMUSG00000097440	Gm6277	3.79	0.00723	0.0241069
ENSMUSG00000023120	Gm853	3.778	0.00968	0.0309136
ENSMUSG00000038572	Bpifb5	3.766	3e-05	0.000173221
ENSMUSG00000052516	Robo2	3.765	0.00595	0.020454
ENSMUSG00000032690	Oas2	3.765	0.00679	0.0228753
ENSMUSG00000013418	B4galnt2	3.761	0.01253	0.0383793
ENSMUSG00000028776	Tinagl1	3.757	0	5.62593e-15
ENSMUSG00000017830	Dhx58	3.756	0.00696	0.0233672
ENSMUSG00000015090	Ptgds	3.749	7e-05	0.000403947
ENSMUSG00000031411	Prame	3.735	7e-05	0.000410171
ENSMUSG00000034265	Zdhhc14	3.734	4e-05	0.000260867
ENSMUSG00000099061	Gm28050	3.729	0.0001	0.000567403
ENSMUSG00000031502	Col4a1	3.712	0	1.09714e-219
ENSMUSG00000038077	Kcna6	3.668	0.01061	0.0334827
ENSMUSG00000060487	Samd5	3.666	6e-05	0.000343608
ENSMUSG00000025467	Prap1	3.663	0	1.79197e-07
ENSMUSG00000023959	Clic5	3.66	0	2.14947e-10
ENSMUSG00000006362	Cbfa2t3	3.641	0.0005	0.00239517
ENSMUSG00000038415	Foxq1	3.636	0	1.96279e-35
ENSMUSG00000052026	Slc6a7	3.626	0.00098	0.00429011
ENSMUSG00000063846	Gm21731	3.625	0.01402	0.0420972
ENSMUSG00000028773	Fabp3	3.624	0	1.25944e-166
ENSMUSG00000032492	Pth1r	3.612	0	4.90003e-91
ENSMUSG00000024620	Pdgfrb	3.611	0.0121	0.0372706
ENSMUSG00000030762	Aqp8	3.602	0	9.2286e-31
ENSMUSG00000042567	Nek10	3.592	0.01344	0.0407413
ENSMUSG00000054484	Tmem62	3.587	0.0006	0.00281893
ENSMUSG00000004791	Pgf	3.55	0.00018	0.000934641
ENSMUSG00000046207	Pik3r6	3.54	0.0131	0.0398375
ENSMUSG00000014813	Stc1	3.54	0.01377	0.0415196
ENSMUSG00000103793	Pcdhga6	3.538	0.00102	0.00445766
ENSMUSG00000046623	Gjb4	3.525	0.01227	0.0377262
ENSMUSG00000062991	Nrg1	3.524	0	2.11884e-24
ENSMUSG00000037129	Tmprss13	3.524	0.01182	0.0366325
ENSMUSG00000094786	Gm14403	3.524	0.01182	0.0366325
ENSMUSG00000023046	Igfbp6	3.524	0.01184	0.0366636
ENSMUSG00000040265	Dnm3	3.524	0.01184	0.0366636
ENSMUSG00000036913	Trim67	3.524	0.01184	0.0366669
ENSMUSG00000058070	Eml1	3.516	0	1.76175e-11
ENSMUSG00000062296	Trank1	3.513	0.01351	0.0409208
ENSMUSG00000051359	Ncald	3.511	0	8.48539e-07
ENSMUSG00000007279	Scube2	3.508	0	1.42764e-12
ENSMUSG00000105350	4930537H20Rik	3.507	0.01497	0.0444974
ENSMUSG00000034738	Nostrin	3.506	0	1.83737e-26
ENSMUSG00000055775	Myh8	3.506	0.01488	0.0442656
ENSMUSG00000035509	Fbxl21	3.503	0.01265	0.0387139
ENSMUSG00000039714	Cplx3	3.501	0.00025	0.00128442
ENSMUSG00000050368	Hoxd10	3.498	0.01529	0.0453438
ENSMUSG00000105880	Gm43678	3.497	0.01693	0.0492716
ENSMUSG00000026124	Cfc1	3.482	0.00054	0.00255447
ENSMUSG00000110588	Gm45774	3.478	0.0004	0.00198078
ENSMUSG00000096606	Tpbgl	3.469	0.00064	0.00298956
ENSMUSG00000066800	Rnasel	3.465	0	1.08078e-05
ENSMUSG00000018920	Cxcl16	3.462	0	2.13229e-25
ENSMUSG00000074274	D930028M14Rik	3.443	0.00011	0.000583701
ENSMUSG00000022505	Emp2	3.439	0	2.16098e-36
ENSMUSG00000031538	Plat	3.436	0	6.97444e-06
ENSMUSG00000018593	Sparc	3.417	0	0
ENSMUSG00000050914	Ankrd37	3.416	0	1.96656e-05
ENSMUSG00000085511	Gm11738	3.415	0.0009	0.0039911
ENSMUSG00000007097	Atp1a2	3.411	0	6.47016e-12
ENSMUSG00000024154	Gtf2a1l	3.408	0.00045	0.00217047
ENSMUSG00000031216	Stard8	3.403	0	1.50031e-30
ENSMUSG00000090863	A530084C06Rik	3.387	0.00468	0.0166858
ENSMUSG00000037940	Inpp4b	3.383	0.00384	0.0140707
ENSMUSG00000005836	Gata6	3.381	0	4.48731e-41
ENSMUSG00000027978	Prss12	3.367	0.00197	0.00795602
ENSMUSG00000021732	Fgf10	3.327	0	1.0082e-11
ENSMUSG00000037025	Foxa2	3.315	0	1.34525e-29
ENSMUSG00000027863	Cd2	3.293	0.00028	0.00140999
ENSMUSG00000000093	Tbx2	3.287	0.00365	0.0134383
ENSMUSG00000031340	Gabre	3.283	0.00335	0.0124914
ENSMUSG00000021190	Lgmn	3.282	0	1.39413e-40
ENSMUSG00000026447	Pik3c2b	3.275	0.00128	0.00544548
ENSMUSG00000063021	Hist1h2ak	3.274	0.00407	0.0147863
ENSMUSG00000039004	Bmp6	3.269	1e-05	7.87136e-05
ENSMUSG00000009097	Tbx1	3.265	1e-05	8.04643e-05
ENSMUSG00000109244	Gm44751	3.264	0.00517	0.0181904
ENSMUSG00000020679	Hnf1b	3.251	0	9.99261e-15
ENSMUSG00000035314	Gdpd5	3.249	0	1.95931e-06
ENSMUSG00000026185	Igfbp5	3.24	0	4.29258e-32
ENSMUSG00000027956	Tmem144	3.232	0	2.41802e-30
ENSMUSG00000079429	Mroh2a	3.223	0.008	0.0262881
ENSMUSG00000038600	Atp6v0a4	3.221	2e-05	0.000149344
ENSMUSG00000113566	Gm40977	3.218	1e-05	8.73967e-05
ENSMUSG00000000530	Acvrl1	3.197	0.00164	0.00675483
ENSMUSG00000056185	Snx32	3.194	0	2.99468e-05
ENSMUSG00000074678	Defb25	3.193	0	1.02285e-07
ENSMUSG00000051379	Flrt3	3.182	0	1.79114e-48
ENSMUSG00000031125	3830403N18Rik	3.181	0.01078	0.0339182
ENSMUSG00000032291	Crabp1	3.175	0	2.07183e-82
ENSMUSG00000072623	Zfp9	3.171	0.00085	0.00379916
ENSMUSG00000097222	1010001N08Rik	3.167	0.00553	0.0192769
ENSMUSG00000108981	Gm15262	3.165	3e-05	0.000168856
ENSMUSG00000021944	Gata4	3.142	0	8.51937e-25
ENSMUSG00000009646	Pla2g12b	3.141	0	9.99193e-09
ENSMUSG00000054252	Fgfr3	3.14	0	9.39395e-11
ENSMUSG00000075014	Gm10800	3.137	3e-05	0.000197715
ENSMUSG00000021573	Tppp	3.125	0.00759	0.025175
ENSMUSG00000017723	Wfdc2	3.117	0	1.81324e-84
ENSMUSG00000041688	Amot	3.111	0	6.16351e-44
ENSMUSG00000047654	Tssk6	3.104	0.00504	0.0178032
ENSMUSG00000039476	Prrx2	3.1	0	8.77908e-06
ENSMUSG00000025075	Habp2	3.088	0	1.68079e-07
ENSMUSG00000016206	H2-M3	3.069	0.00103	0.00448555
ENSMUSG00000086266	Igf2os	3.06	0.00198	0.0080011
ENSMUSG00000022949	Clic6	3.052	0	4.06551e-07
ENSMUSG00000017466	Timp2	3.051	0	2.76515e-50
ENSMUSG00000022952	Runx1	3.051	0	1.42997e-09
ENSMUSG00000025091	Pnliprp2	3.007	0.01223	0.0376133
ENSMUSG00000058252	Tcp11x2	2.993	0.00413	0.0149988
ENSMUSG00000002012	Pnck	2.991	0	8.09914e-08
ENSMUSG00000109313	Gm44693	2.986	0.00305	0.0115374
ENSMUSG00000046101	Mcmdc2	2.978	0.01125	0.0351772
ENSMUSG00000031165	Was	2.971	0.01257	0.038487
ENSMUSG00000110231	Gm6329	2.967	0.00499	0.0176453
ENSMUSG00000013766	Ly6g6e	2.964	0.00567	0.0196537
ENSMUSG00000030214	Plbd1	2.963	0	1.19713e-07
ENSMUSG00000078588	Ccdc24	2.959	0.00488	0.0172988
ENSMUSG00000026258	3110079O15Rik	2.956	0.00209	0.00835216
ENSMUSG00000027801	Tm4sf4	2.951	0.01407	0.0422153
ENSMUSG00000025350	Rdh5	2.896	0.00965	0.0308233
ENSMUSG00000097974	Gm10605	2.892	2e-05	0.000148001
ENSMUSG00000038009	Dnajc22	2.888	0.00862	0.0279426
ENSMUSG00000040605	Bace2	2.885	0.0005	0.0024057
ENSMUSG00000027215	Cd82	2.882	0.00661	0.0223483
ENSMUSG00000039376	Synpo2l	2.872	0.00785	0.0258814
ENSMUSG00000035273	Hpse	2.859	0.00403	0.0146706
ENSMUSG00000049556	Lingo1	2.858	0.00511	0.0179986
ENSMUSG00000029675	Eln	2.854	0.01474	0.043919
ENSMUSG00000027004	Frzb	2.845	0.00727	0.0242207
ENSMUSG00000096943	Gm26721	2.835	0.00829	0.0270905
ENSMUSG00000071203	Naip5	2.831	0.00693	0.0233112
ENSMUSG00000009378	Slc16a12	2.826	0.00944	0.0302337
ENSMUSG00000024371	C2	2.814	0	3.66698e-18
ENSMUSG00000056648	Hoxb8	2.814	3e-05	0.000190753
ENSMUSG00000022594	Lynx1	2.809	0.00717	0.0239707
ENSMUSG00000046435	Gm13078	2.805	5e-05	0.000302181
ENSMUSG00000099102	Gm11983	2.803	2e-05	0.000130474
ENSMUSG00000057173	Rfx8	2.782	0.01103	0.0345882
ENSMUSG00000022237	Ankrd33b	2.767	0	9.58893e-09
ENSMUSG00000081044	AU015836	2.763	6e-05	0.000341026
ENSMUSG00000000031	H19	2.761	0	2.72774e-33
ENSMUSG00000026879	Gsn	2.753	0	4.57121e-17
ENSMUSG00000028028	Alpk1	2.752	0.01141	0.0355919
ENSMUSG00000067279	Ppp1r3c	2.748	0	1.04709e-10
ENSMUSG00000010830	Kdelr3	2.734	0	9.38156e-28
ENSMUSG00000100786	Gm28940	2.734	0.00021	0.0010873
ENSMUSG00000040935	Padi6	2.731	0.00695	0.0233483
ENSMUSG00000004415	Col26a1	2.724	0	2.05452e-06
ENSMUSG00000061086	Myl4	2.722	0	6.93865e-31
ENSMUSG00000094443	Sgo2b	2.722	0	6.11115e-08
ENSMUSG00000002900	Lamb1	2.72	0	4.42628e-134
ENSMUSG00000036185	Sapcd1	2.719	0	1.30294e-14
ENSMUSG00000026177	Slc11a1	2.713	0.00049	0.00235493
ENSMUSG00000115546	Gm49077	2.706	0.00626	0.0213204
ENSMUSG00000110332	Gm19935	2.703	0.01034	0.0327061
ENSMUSG00000054169	Ceacam10	2.695	0.0141	0.0422865
ENSMUSG00000023953	Polh	2.684	0.01415	0.042423
ENSMUSG00000038751	Ptk6	2.678	0.00099	0.00433852
ENSMUSG00000046323	Dppa3	2.675	0.0006	0.00282208
ENSMUSG00000028128	F3	2.675	0.0006	0.00283809
ENSMUSG00000070436	Serpinh1	2.671	0	4.82512e-76
ENSMUSG00000030560	Ctsc	2.668	0	1.56538e-26
ENSMUSG00000097624	Gm5091	2.665	0	9.48453e-09
ENSMUSG00000027848	Olfml3	2.665	0.01219	0.0375387
ENSMUSG00000042821	Snai1	2.654	9e-05	0.000514045
ENSMUSG00000020805	Slc13a5	2.644	0	6.34232e-17
ENSMUSG00000042961	Egflam	2.639	0	1.94942e-06
ENSMUSG00000036139	Hoxc9	2.635	0.00072	0.00328942
ENSMUSG00000022382	Wnt7b	2.632	0.00192	0.00777708
ENSMUSG00000021506	Pitx1	2.625	0.00015	0.000823425
ENSMUSG00000060093	Hist1h4a	2.615	0.00022	0.00112325
ENSMUSG00000086596	Susd5	2.611	0.00192	0.00776909
ENSMUSG00000039116	Adgrg6	2.609	0	2.29504e-12
ENSMUSG00000042367	Gjb3	2.605	0	7.39703e-63
ENSMUSG00000110661	Gm31805	2.597	0.0138	0.0415734
ENSMUSG00000109814	Gm45847	2.593	0	9.92224e-06
ENSMUSG00000015312	Gadd45b	2.592	0	7.15849e-14
ENSMUSG00000024663	Rab3il1	2.592	0	5.3852e-12
ENSMUSG00000014686	Ceacam16	2.584	0.01545	0.0457519
ENSMUSG00000024235	Map3k8	2.583	0.01555	0.0459825
ENSMUSG00000031963	Bmper	2.583	0.01631	0.0478159
ENSMUSG00000029304	Spp1	2.58	0	1.98424e-62
ENSMUSG00000023987	Pgc	2.562	2e-05	0.000130762
ENSMUSG00000038168	P3h2	2.56	8e-05	0.000479368
ENSMUSG00000070780	Rbm47	2.558	0	2.80301e-23
ENSMUSG00000020866	Cacna1g	2.549	0.00157	0.0065138
ENSMUSG00000032085	Tagln	2.536	0.00035	0.00176438
ENSMUSG00000006642	Tcf23	2.535	0.00133	0.00562418
ENSMUSG00000015981	Stk32c	2.516	0	7.672e-06
ENSMUSG00000031451	Gas6	2.508	0	1.08188e-17
ENSMUSG00000038135	Crygn	2.498	0.00055	0.00262405
ENSMUSG00000059498	Fcgr3	2.492	0.00036	0.00178299
ENSMUSG00000057137	Tmem140	2.489	0.00138	0.00580207
ENSMUSG00000028841	Cnksr1	2.481	0.004	0.0145616
ENSMUSG00000037989	Wnk2	2.465	0	7.56831e-06
ENSMUSG00000002603	Tgfb1	2.462	0.00017	0.00088979
ENSMUSG00000000739	Sult5a1	2.458	0	1.72862e-07
ENSMUSG00000044080	S100a1	2.456	0	1.60936e-40
ENSMUSG00000030761	Myo7a	2.451	2e-05	0.000120447
ENSMUSG00000027452	Acss1	2.443	0	3.56325e-26
ENSMUSG00000026483	Fam129a	2.434	0	6.12585e-43
ENSMUSG00000045664	Cdc42ep2	2.43	0.00142	0.00595539
ENSMUSG00000032380	Dapk2	2.425	0.00577	0.0199532
ENSMUSG00000055301	Adh7	2.424	0.0043	0.0155338
ENSMUSG00000073795	6430531B16Rik	2.42	0.00083	0.00371994
ENSMUSG00000032020	Ubash3b	2.415	0	1.62343e-20
ENSMUSG00000026548	Slamf9	2.407	0.00326	0.0122285
ENSMUSG00000078451	Ppil6	2.406	0.00616	0.0210434
ENSMUSG00000032852	Rspo4	2.385	0.00836	0.0272452
ENSMUSG00000031789	Cngb1	2.379	0.00221	0.00875911
ENSMUSG00000048612	Myof	2.378	0	1.35992e-10
ENSMUSG00000054206	Gzmm	2.376	0	1.01537e-12
ENSMUSG00000033016	Nfatc1	2.368	0.00135	0.00570651
ENSMUSG00000053897	Slc39a8	2.362	3e-05	0.000173221
ENSMUSG00000006519	Cyba	2.361	0	2.12718e-47
ENSMUSG00000030587	2200002D01Rik	2.361	0	1.29373e-36
ENSMUSG00000025969	Nrp2	2.353	0.00011	0.000595665
ENSMUSG00000097736	9530059O14Rik	2.352	2e-05	0.000139628
ENSMUSG00000037736	Limch1	2.327	0	4.49103e-16
ENSMUSG00000033063	Cntnap3	2.326	0.00126	0.00535083
ENSMUSG00000096619	Gm2035	2.307	0	1.6422e-05
ENSMUSG00000032060	Cryab	2.305	0	6.44993e-07
ENSMUSG00000040957	Cables1	2.291	0	1.54997e-10
ENSMUSG00000058099	Nfam1	2.287	0.00039	0.0019011
ENSMUSG00000086158	Ccpg1os	2.285	6e-05	0.000367664
ENSMUSG00000042312	S100a13	2.28	0	6.62796e-23
ENSMUSG00000009633	G0s2	2.28	0	5.37216e-15
ENSMUSG00000040592	Cd79b	2.28	0.00824	0.0269623
ENSMUSG00000085360	Arhgap27os2	2.273	0.0019	0.0077059
ENSMUSG00000040616	Tmem51	2.268	0	1.32439e-16
ENSMUSG00000070618	BC080695	2.257	0.00348	0.0129358
ENSMUSG00000023045	Soat2	2.252	0	4.26511e-08
ENSMUSG00000020032	Nuak1	2.239	0	4.19954e-29
ENSMUSG00000029503	P2rx2	2.239	6e-05	0.000358189
ENSMUSG00000034427	Myo15b	2.228	0.01129	0.0352626
ENSMUSG00000042359	Osbpl6	2.221	0	2.47068e-09
ENSMUSG00000025219	Fgf8	2.21	0.01586	0.046687
ENSMUSG00000060260	Pwwp2b	2.206	0	1.58254e-21
ENSMUSG00000025232	Hexa	2.198	0	1.19327e-65
ENSMUSG00000054046	Klk13	2.191	0.00141	0.00590762
ENSMUSG00000027820	Mme	2.19	0	2.50615e-50
ENSMUSG00000002100	Mybpc3	2.19	0.00017	0.000920016
ENSMUSG00000038393	Txnip	2.189	0	2.53316e-46
ENSMUSG00000032359	Ctsh	2.189	0	1.10165e-19
ENSMUSG00000075297	H60b	2.189	0.00935	0.0299805
ENSMUSG00000041359	Tcl1	2.184	0	3.15382e-69
ENSMUSG00000072791	Abcb5	2.183	0.00402	0.0146398
ENSMUSG00000002847	Pla1a	2.181	0	3.59049e-08
ENSMUSG00000040751	Lat2	2.181	0.0011	0.00476395
ENSMUSG00000029576	Radil	2.179	6e-05	0.000343822
ENSMUSG00000028039	Efna3	2.176	0	2.93011e-22
ENSMUSG00000041362	Shtn1	2.175	0	8.3642e-08
ENSMUSG00000027233	Patl2	2.173	0	1.65772e-08
ENSMUSG00000018411	Mapt	2.17	0	8.75942e-23
ENSMUSG00000074217	2210011C24Rik	2.17	0.00032	0.00162709
ENSMUSG00000031875	Cmtm3	2.163	0	3.99593e-07
ENSMUSG00000040711	Sh3pxd2b	2.157	0	1.94594e-12
ENSMUSG00000115138	Gm36899	2.157	0.0151	0.0448705
ENSMUSG00000058385	Hist1h2bg	2.154	0.00031	0.00158223
ENSMUSG00000020216	Jsrp1	2.142	0.00137	0.00575425
ENSMUSG00000070576	Mn1	2.14	0.00471	0.0168018
ENSMUSG00000000223	Drp2	2.139	0.01081	0.0339949
ENSMUSG00000019539	Rcn3	2.132	0	2.23325e-19
ENSMUSG00000029103	Lrpap1	2.129	0	1.39905e-80
ENSMUSG00000054889	Dsp	2.129	0	8.37095e-44
ENSMUSG00000086219	Srrm4os	2.128	0	6.51427e-07
ENSMUSG00000040483	Xaf1	2.121	5e-05	0.000296186
ENSMUSG00000032231	Anxa2	2.117	0	7.5854e-34
ENSMUSG00000042659	Arrdc4	2.114	0	2.45853e-76
ENSMUSG00000023913	Pla2g7	2.112	0.00033	0.00167217
ENSMUSG00000021365	Nedd9	2.111	0.00339	0.0126375
ENSMUSG00000030785	Cox6a2	2.111	0.00552	0.0192602
ENSMUSG00000038775	Vill	2.109	0	6.10834e-14
ENSMUSG00000023092	Fhl1	2.109	0	1.62946e-13
ENSMUSG00000041309	Nkx6-2	2.107	0	1.5424e-21
ENSMUSG00000004098	Col5a3	2.103	0	1.02087e-09
ENSMUSG00000059325	Hopx	2.101	0.00148	0.00616879
ENSMUSG00000009075	Cabp7	2.098	0.01283	0.0391615
ENSMUSG00000035557	Krt17	2.091	4e-05	0.000227726
ENSMUSG00000006345	Ggt1	2.089	0.00288	0.0109771
ENSMUSG00000006200	Rhox6	2.085	0	6.52211e-11
ENSMUSG00000113201	Gm21936	2.083	1e-05	7.89716e-05
ENSMUSG00000090714	Zscan4d	2.079	0	1.7964e-06
ENSMUSG00000030607	Acan	2.078	0.01113	0.0348593
ENSMUSG00000027360	Hdc	2.069	0.0171	0.0497125
ENSMUSG00000026407	Cacna1s	2.067	0	6.57273e-09
ENSMUSG00000058183	Mmel1	2.065	2e-05	0.000137814
ENSMUSG00000020432	Tcn2	2.064	0	7.54345e-24
ENSMUSG00000025579	Gaa	2.061	0	5.66461e-31
ENSMUSG00000049382	Krt8	2.053	0	9.38827e-12
ENSMUSG00000040703	Cyp2s1	2.053	2e-05	0.000106503
ENSMUSG00000023467	Tulp2	2.047	0	3.61874e-09
ENSMUSG00000031111	Igsf1	2.046	0.00048	0.0023333
ENSMUSG00000027584	Oprl1	2.039	0.00452	0.0162141
ENSMUSG00000105960	6330410L21Rik	2.037	0	1.04381e-07
ENSMUSG00000044337	Ackr3	2.037	2e-05	0.000106386
ENSMUSG00000060275	Nrg2	2.033	0.00024	0.00125671
ENSMUSG00000020101	Vsir	2.031	0.00651	0.0220526
ENSMUSG00000032491	Nradd	2.03	0	2.32941e-31
ENSMUSG00000027015	Cybrd1	2.025	0.00795	0.0261723
ENSMUSG00000047878	A4galt	2.024	0	5.16683e-08
ENSMUSG00000042622	Maff	2.017	0	1.90542e-10
ENSMUSG00000029359	Tesc	2.015	0	2.9356e-06
ENSMUSG00000022558	Mroh1	2.012	0	8.14885e-30
ENSMUSG00000048174	Tmem81	2.008	0.00277	0.0106376
ENSMUSG00000029195	Klb	2.003	4e-05	0.000265314
ENSMUSG00000050799	Hist1h2ba	2	0.00352	0.0130253
ENSMUSG00000073243	Gm9	1.997	0.0035	0.0130042
ENSMUSG00000028763	Hspg2	1.99	0	1.38855e-13
ENSMUSG00000050197	Rhox13	1.989	0	1.63755e-35
ENSMUSG00000029022	Miip	1.985	1e-05	4.76291e-05
ENSMUSG00000014846	Tppp3	1.983	0	2.78397e-13
ENSMUSG00000045312	Lhfpl2	1.983	1e-05	8.05875e-05
ENSMUSG00000030342	Cd9	1.978	0	2.31763e-54
ENSMUSG00000029352	Crybb3	1.978	0.00032	0.00161951
ENSMUSG00000066687	Zbtb16	1.978	0.01419	0.0425058
ENSMUSG00000024727	Trpm6	1.975	0.00075	0.00339842
ENSMUSG00000028194	Ddah1	1.974	0	1.76146e-44
ENSMUSG00000005125	Ndrg1	1.973	0	1.51401e-23
ENSMUSG00000024803	Ankrd1	1.973	7e-05	0.000402412
ENSMUSG00000026639	Lamb3	1.969	0.01218	0.037497
ENSMUSG00000037754	Ppp1r16b	1.968	0.00168	0.00689587
ENSMUSG00000021259	Cyp46a1	1.962	0.00918	0.0294989
ENSMUSG00000029470	P2rx4	1.959	0	3.10372e-08
ENSMUSG00000034271	Jdp2	1.958	0	3.22068e-29
ENSMUSG00000066319	Rtp3	1.952	0.00821	0.0268866
ENSMUSG00000050234	Gja4	1.948	0.01053	0.0332708
ENSMUSG00000053113	Socs3	1.943	0	1.19385e-06
ENSMUSG00000050854	Tmem125	1.928	0.00201	0.00808264
ENSMUSG00000113971	Gm2022	1.921	0	9.58529e-07
ENSMUSG00000038298	Pdzk1	1.916	0	1.37919e-09
ENSMUSG00000031827	Cotl1	1.91	0	1.96812e-69
ENSMUSG00000030353	Tead4	1.909	0	8.03023e-09
ENSMUSG00000091387	Gcnt4	1.909	0.0147	0.0438061
ENSMUSG00000023443	Esx1	1.907	0.00021	0.00109628
ENSMUSG00000060985	Tdrd5	1.902	0.00073	0.0033314
ENSMUSG00000031591	Asah1	1.899	0	2.31763e-54
ENSMUSG00000021477	Ctsl	1.897	0	3.01534e-98
ENSMUSG00000025885	Myo5b	1.891	0.00391	0.0142932
ENSMUSG00000021211	Akr1c12	1.889	0.00029	0.0014955
ENSMUSG00000016256	Ctsz	1.887	0	1.5034e-41
ENSMUSG00000037852	Cpe	1.887	0	1.56075e-13
ENSMUSG00000055435	Maf	1.886	0	5.82586e-08
ENSMUSG00000022969	Il10rb	1.885	0.00535	0.0187519
ENSMUSG00000029185	Fam114a1	1.881	0	1.31467e-07
ENSMUSG00000025478	Dpysl4	1.88	0	1.28671e-13
ENSMUSG00000023393	Slc17a9	1.875	0	2.80696e-05
ENSMUSG00000003051	Elf3	1.874	0	9.33165e-21
ENSMUSG00000056671	Prelid2	1.873	0	3.5099e-20
ENSMUSG00000100747	1700084E18Rik	1.872	0.01354	0.0409796
ENSMUSG00000092019	Gm4027	1.868	0.00084	0.00379259
ENSMUSG00000026478	Lamc1	1.862	0	4.01961e-62
ENSMUSG00000030257	Srgap3	1.862	0	5.00036e-26
ENSMUSG00000031851	Ntpcr	1.858	0	1.86758e-19
ENSMUSG00000038903	Ccdc68	1.858	0.00016	0.000840743
ENSMUSG00000071103	1700029J07Rik	1.858	0.00071	0.00325606
ENSMUSG00000026688	Mgst3	1.853	0	2.9935e-08
ENSMUSG00000030806	Stx1b	1.853	0.00844	0.0274562
ENSMUSG00000060981	Hist1h4h	1.848	0.00044	0.00212307
ENSMUSG00000026547	Tagln2	1.845	0	2.18812e-109
ENSMUSG00000041734	Kirrel	1.845	0	1.56058e-05
ENSMUSG00000055653	Gpc3	1.842	0	2.27267e-11
ENSMUSG00000097814	Panct2	1.842	0	1.08247e-05
ENSMUSG00000044393	Dsg2	1.837	0	6.11881e-68
ENSMUSG00000035064	Eef2k	1.835	0	2.22643e-07
ENSMUSG00000079031	BB287469	1.835	3e-05	0.000201361
ENSMUSG00000115092	E130202H07Rik	1.835	0.00029	0.0014955
ENSMUSG00000056476	Med12l	1.828	2e-05	0.000155182
ENSMUSG00000025780	Itih5	1.826	0.0021	0.00837647
ENSMUSG00000095993	Gm21060	1.82	0.01375	0.0414624
ENSMUSG00000093489	Gm20625	1.816	0.00011	0.000590173
ENSMUSG00000047501	Cldn4	1.814	0	1.23271e-16
ENSMUSG00000042357	Gjb5	1.814	0	9.51242e-07
ENSMUSG00000079034	Gm8300	1.807	0	1.69623e-07
ENSMUSG00000096284	Tcstv1	1.807	0.00755	0.0250591
ENSMUSG00000025855	Prkar1b	1.801	0.00116	0.00499583
ENSMUSG00000037465	Klf10	1.8	0	1.38476e-44
ENSMUSG00000049624	Slc17a5	1.799	0	3.276e-15
ENSMUSG00000026123	Plekhb2	1.796	0	9.11277e-35
ENSMUSG00000072249	Fthl17f	1.794	0	7.39062e-07
ENSMUSG00000003206	Ebi3	1.791	0.00082	0.00368457
ENSMUSG00000011148	Adssl1	1.777	0.00068	0.0031242
ENSMUSG00000034664	Itga2b	1.777	0.00404	0.0147125
ENSMUSG00000026956	Uap1l1	1.776	0	4.77561e-41
ENSMUSG00000032068	Plet1	1.774	0.00461	0.0164928
ENSMUSG00000030800	Prss8	1.761	0	3.21692e-07
ENSMUSG00000023906	Cldn6	1.76	0	1.06026e-10
ENSMUSG00000020919	Stat5b	1.76	0	1.01824e-07
ENSMUSG00000031428	Zcchc18	1.758	0	1.12836e-08
ENSMUSG00000069833	Ahnak	1.756	0	1.46718e-23
ENSMUSG00000027955	Fam198b	1.755	0	5.57026e-13
ENSMUSG00000036402	Gng12	1.755	0	3.05303e-12
ENSMUSG00000029484	Anxa3	1.755	0	1.38758e-07
ENSMUSG00000063296	Tmem117	1.754	0.00283	0.0108069
ENSMUSG00000050549	Fam241a	1.753	0.00294	0.0111785
ENSMUSG00000034614	Pik3ip1	1.75	0	2.23379e-07
ENSMUSG00000019916	P4ha1	1.749	0	9.53074e-20
ENSMUSG00000107722	2900060B14Rik	1.749	0	1.6733e-18
ENSMUSG00000052135	Foxo6	1.747	0	1.32926e-05
ENSMUSG00000035615	Frmpd1	1.747	0.01014	0.0321596
ENSMUSG00000031548	Sfrp1	1.742	0	2.64351e-134
ENSMUSG00000031074	Fgf3	1.742	0	1.48879e-14
ENSMUSG00000026979	Psd4	1.74	0	1.84982e-06
ENSMUSG00000074505	Fat3	1.73	0.00855	0.0277242
ENSMUSG00000041842	Fhdc1	1.727	0.00324	0.0121683
ENSMUSG00000086606	Gm13205	1.726	0.00095	0.00419238
ENSMUSG00000046607	Hrk	1.724	0	1.55582e-39
ENSMUSG00000057531	Dtnbp1	1.722	0	3.20772e-19
ENSMUSG00000052396	Mogat2	1.722	0.01199	0.0370138
ENSMUSG00000031103	Elf4	1.718	0	1.96272e-06
ENSMUSG00000030259	Rassf8	1.71	0	1.93026e-06
ENSMUSG00000056895	Hist3h2ba	1.706	0	2.75658e-06
ENSMUSG00000037419	Endod1	1.706	2e-05	0.000153993
ENSMUSG00000028041	Adam15	1.703	0	1.23942e-37
ENSMUSG00000022580	Rhpn1	1.7	6e-05	0.000356439
ENSMUSG00000000805	Car4	1.698	0	7.23152e-27
ENSMUSG00000046159	Chrm3	1.692	0.00177	0.00723618
ENSMUSG00000022438	Parvb	1.691	0	7.87941e-12
ENSMUSG00000095789	Nupr1l	1.691	0.00385	0.0141
ENSMUSG00000099413	Gm17767	1.685	0.01396	0.0419839
ENSMUSG00000069274	Hist1h4f	1.681	0.0116	0.0361011
ENSMUSG00000030793	Pycard	1.68	0	9.33034e-29
ENSMUSG00000010760	Phlda2	1.68	0	1.56697e-08
ENSMUSG00000025351	Cd63	1.679	0	1.27857e-75
ENSMUSG00000026796	Fam129b	1.679	0	9.3728e-27
ENSMUSG00000062753	AI413582	1.678	0	1.04362e-16
ENSMUSG00000032207	Lipc	1.677	0.00139	0.00584446
ENSMUSG00000070890	Gm12794	1.677	0.01454	0.0434267
ENSMUSG00000025494	Sigirr	1.675	1e-05	5.01863e-05
ENSMUSG00000037887	Dusp8	1.674	0.01291	0.0393814
ENSMUSG00000034917	Tjp3	1.671	1e-05	9.86964e-05
ENSMUSG00000028173	Wls	1.668	0	5.10763e-23
ENSMUSG00000003309	Ap1m2	1.668	0	5.05269e-06
ENSMUSG00000022892	App	1.666	0	8.05618e-07
ENSMUSG00000020297	Nsg2	1.666	0	7.24515e-06
ENSMUSG00000031809	1700018B08Rik	1.666	0.00226	0.00893663
ENSMUSG00000000244	Tspan32	1.666	0.00581	0.020049
ENSMUSG00000040373	Cacng5	1.665	0.00529	0.018584
ENSMUSG00000037949	Ano10	1.664	0	1.32473e-15
ENSMUSG00000031521	Aga	1.664	0	1.8268e-12
ENSMUSG00000035104	Eva1a	1.663	0.00956	0.0305748
ENSMUSG00000054843	Atrnl1	1.662	0.00601	0.0206054
ENSMUSG00000052911	Lamb2	1.661	0	3.54383e-31
ENSMUSG00000031217	Efnb1	1.66	0	3.15242e-26
ENSMUSG00000049536	Tceal1	1.66	0.00216	0.00859104
ENSMUSG00000044548	Dact1	1.659	0.00095	0.0041855
ENSMUSG00000028270	Gbp2	1.657	0.01711	0.0497179
ENSMUSG00000024883	Rin1	1.656	2e-05	0.000121017
ENSMUSG00000022564	Grina	1.654	0	5.09713e-58
ENSMUSG00000028755	Cda	1.654	3e-05	0.000179558
ENSMUSG00000058665	En1	1.65	3e-05	0.000174162
ENSMUSG00000032549	Rab6b	1.649	0	2.0026e-07
ENSMUSG00000024578	Il17b	1.644	0.00951	0.0304312
ENSMUSG00000087259	2610035D17Rik	1.638	0.00277	0.0106345
ENSMUSG00000039043	Arpin	1.635	0.01601	0.0470412
ENSMUSG00000005951	Shpk	1.633	0.00351	0.0130194
ENSMUSG00000057835	Zfp119a	1.632	0.00542	0.0189467
ENSMUSG00000086431	Gm14929	1.631	0.00508	0.0179272
ENSMUSG00000042190	Cmklr1	1.63	0	4.81685e-14
ENSMUSG00000068220	Lgals1	1.629	0	1.1529e-51
ENSMUSG00000036620	Mgat4b	1.624	0	2.01054e-19
ENSMUSG00000033540	Idua	1.621	0.00125	0.00533168
ENSMUSG00000040813	Tex264	1.62	0	2.00402e-19
ENSMUSG00000085973	Gm14742	1.62	0.01628	0.047739
ENSMUSG00000033577	Myo6	1.619	0	5.71372e-56
ENSMUSG00000068762	Gstm6	1.619	0.00025	0.00126732
ENSMUSG00000058881	Zfp516	1.618	0	1.21914e-54
ENSMUSG00000028199	Cryz	1.618	0	3.74221e-13
ENSMUSG00000032122	Slc37a2	1.616	0	2.77093e-10
ENSMUSG00000040447	Spns2	1.615	0.00554	0.0193134
ENSMUSG00000040693	Slco4c1	1.613	0	1.8119e-07
ENSMUSG00000038886	Man2a2	1.612	0	1.13634e-09
ENSMUSG00000056413	Adap1	1.611	0	1.53117e-11
ENSMUSG00000029534	St7	1.61	0.00091	0.00402437
ENSMUSG00000015568	Lpl	1.609	0	1.78605e-39
ENSMUSG00000020083	Fam241b	1.609	0	8.96307e-09
ENSMUSG00000020646	Mboat2	1.605	0	2.53269e-06
ENSMUSG00000070619	Gm13119	1.605	0.00537	0.0188199
ENSMUSG00000063430	Wscd2	1.602	0.00034	0.00171892
ENSMUSG00000018906	P4ha2	1.594	0	1.13293e-10
ENSMUSG00000016349	Eef1a2	1.593	6e-05	0.000331914
ENSMUSG00000020875	Hoxb9	1.592	5e-05	0.000312248
ENSMUSG00000095724	Gm21319	1.591	0.00013	0.000718361
ENSMUSG00000049047	Armcx3	1.588	0	4.62499e-06
ENSMUSG00000050908	Tvp23a	1.588	0.00511	0.0179954
ENSMUSG00000084844	Hoxb3os	1.583	0	9.72052e-06
ENSMUSG00000040972	Igsf21	1.583	0.00229	0.00902969
ENSMUSG00000030541	Idh2	1.581	0	2.49216e-46
ENSMUSG00000040280	Ndufa4l2	1.578	0	3.74539e-06
ENSMUSG00000041649	Klf8	1.577	0	1.30894e-11
ENSMUSG00000034981	Parm1	1.576	0	1.42757e-09
ENSMUSG00000022270	Retreg1	1.575	0	3.49867e-16
ENSMUSG00000031375	Bgn	1.575	4e-05	0.000220393
ENSMUSG00000047227	Gm527	1.574	0.01241	0.0380833
ENSMUSG00000034854	Mfsd12	1.573	0	7.99848e-25
ENSMUSG00000039865	Slc44a3	1.573	0.00059	0.00277903
ENSMUSG00000113805	Gm5788	1.573	0.00329	0.0123341
ENSMUSG00000025202	Scd3	1.572	0	2.69402e-11
ENSMUSG00000021792	Fam213a	1.569	0	2.75446e-17
ENSMUSG00000075033	Nxpe3	1.568	0.0013	0.00551861
ENSMUSG00000019853	Hebp2	1.566	0	1.83128e-14
ENSMUSG00000098894	Gm27234	1.566	2e-05	0.000155931
ENSMUSG00000022938	Fam3b	1.566	0.00197	0.00795653
ENSMUSG00000040289	Hey1	1.566	0.00777	0.0256556
ENSMUSG00000075702	Selenom	1.564	0	4.69488e-20
ENSMUSG00000025608	Podxl	1.563	0	2.8848e-16
ENSMUSG00000003032	Klf4	1.562	0	2.51882e-34
ENSMUSG00000093847	Gm5039	1.561	0	7.14785e-13
ENSMUSG00000026880	Stom	1.561	0	7.97072e-12
ENSMUSG00000078350	Smim1	1.559	0.00056	0.00264977
ENSMUSG00000032705	Exd2	1.557	0.00013	0.000712742
ENSMUSG00000028518	Prkaa2	1.553	0	7.02479e-07
ENSMUSG00000078439	Smim24	1.551	0.01061	0.0334827
ENSMUSG00000054675	Tmem119	1.55	0.0011	0.00473886
ENSMUSG00000024253	Dync2li1	1.549	8e-05	0.000474715
ENSMUSG00000055403	4933427D06Rik	1.546	2e-05	0.000132663
ENSMUSG00000009941	Nxf2	1.546	0.00498	0.0176206
ENSMUSG00000043300	B3galnt1	1.543	0	7.89406e-06
ENSMUSG00000035413	Tmem98	1.541	0	7.47784e-08
ENSMUSG00000087283	Gm13580	1.539	0.00313	0.0117918
ENSMUSG00000024909	Efemp2	1.535	0.00414	0.0150265
ENSMUSG00000042246	Tmc7	1.534	0	7.48647e-08
ENSMUSG00000078949	R3hdml	1.534	0.00429	0.0154838
ENSMUSG00000017639	Rab11fip4	1.532	0	5.79565e-17
ENSMUSG00000029436	Mmp17	1.531	7e-05	0.00039947
ENSMUSG00000027082	Tfpi	1.526	0	3.0707e-37
ENSMUSG00000095717	Gm2056	1.524	1e-05	5.37439e-05
ENSMUSG00000022528	Hes1	1.522	0	9.69065e-26
ENSMUSG00000021591	Glrx	1.522	0	6.04212e-07
ENSMUSG00000054753	AU018091	1.521	0	1.16247e-18
ENSMUSG00000028782	Adgrb2	1.519	5e-05	0.000305414
ENSMUSG00000021939	Ctsb	1.516	0	2.87685e-44
ENSMUSG00000031903	Pla2g15	1.509	0	4.65295e-27
ENSMUSG00000075394	Hoxc4	1.508	3e-05	0.000171625
ENSMUSG00000022508	Bcl6	1.506	0.0001	0.000570638
ENSMUSG00000033855	Ston1	1.506	0.00039	0.00193444
ENSMUSG00000061666	Gdpd1	1.504	0	1.04343e-10
ENSMUSG00000037820	Tgm2	1.504	0	3.01359e-07
ENSMUSG00000025915	Sgk3	1.502	0	2.95842e-08
ENSMUSG00000032375	Aph1b	1.501	1e-05	5.07742e-05
ENSMUSG00000021696	Elovl7	1.5	0	3.47125e-11
ENSMUSG00000031828	Klhl36	1.498	0.001	0.00438513
ENSMUSG00000032353	Tmed3	1.497	0	1.66028e-17
ENSMUSG00000038740	Mvb12b	1.497	0	9.18214e-11
ENSMUSG00000007038	Neu1	1.496	0	1.91192e-23
ENSMUSG00000020788	Atp2a3	1.496	0	4.12943e-06
ENSMUSG00000030605	Mfge8	1.495	0	9.50816e-32
ENSMUSG00000034714	Ttyh2	1.494	0.00019	0.000993331
ENSMUSG00000027380	Acoxl	1.494	0.01358	0.0410463
ENSMUSG00000001025	S100a6	1.493	0	7.81859e-14
ENSMUSG00000004040	Stat3	1.491	0	5.86956e-34
ENSMUSG00000032109	Nlrx1	1.491	0.00143	0.00599469
ENSMUSG00000047617	Paxx	1.487	0	6.0743e-07
ENSMUSG00000019528	Gyg	1.484	0	1.1222e-13
ENSMUSG00000042515	Mum1l1	1.482	0	3.92299e-10
ENSMUSG00000006313	Upk1a	1.482	0.01542	0.0456807
ENSMUSG00000055235	Wdr86	1.479	0	6.72872e-11
ENSMUSG00000045934	Mtmr11	1.479	0.00047	0.00225376
ENSMUSG00000037638	Zbtb42	1.478	0.01057	0.033375
ENSMUSG00000027227	Sord	1.477	0	1.03098e-59
ENSMUSG00000022912	Pros1	1.476	0	2.55008e-14
ENSMUSG00000021638	Ocln	1.476	0.00094	0.00413608
ENSMUSG00000020940	1700023F06Rik	1.473	0.00073	0.00332958
ENSMUSG00000003153	Slc2a3	1.472	0	4.1575e-82
ENSMUSG00000053846	Lipg	1.471	0.00196	0.00791002
ENSMUSG00000020282	Rhbdf1	1.468	0	2.63033e-07
ENSMUSG00000050947	Amigo1	1.467	0.01473	0.0439011
ENSMUSG00000022971	Ifnar2	1.462	0	8.18361e-14
ENSMUSG00000005397	Nid1	1.462	0	1.15186e-11
ENSMUSG00000053654	Krt42	1.461	0.00037	0.00183073
ENSMUSG00000028654	Mycl	1.46	3e-05	0.000165209
ENSMUSG00000051323	Pcdh19	1.46	0.00327	0.0122527
ENSMUSG00000085794	Vax2os	1.454	1e-05	8.30731e-05
ENSMUSG00000020098	Pcbd1	1.453	0	7.12076e-15
ENSMUSG00000054474	Thnsl2	1.453	0	3.50361e-07
ENSMUSG00000041782	Lad1	1.452	0	3.8819e-06
ENSMUSG00000007039	Ddah2	1.449	0	1.635e-42
ENSMUSG00000026686	Lmx1a	1.442	0.00056	0.00263415
ENSMUSG00000038843	Gcnt1	1.429	0	2.9099e-07
ENSMUSG00000032548	Slco2a1	1.429	0.00092	0.00408471
ENSMUSG00000025086	Trub1	1.429	0.00152	0.00630062
ENSMUSG00000031486	Adgra2	1.426	0.01122	0.0350827
ENSMUSG00000116657	AC127341.3	1.421	0.00717	0.0239592
ENSMUSG00000022844	Pdia5	1.419	0	3.79737e-09
ENSMUSG00000022489	Pde1b	1.418	0	2.5832e-05
ENSMUSG00000078202	Nrarp	1.417	0.00321	0.0120589
ENSMUSG00000059327	Eda	1.402	0.0037	0.0136007
ENSMUSG00000030315	Vgll4	1.4	0	2.5628e-14
ENSMUSG00000019810	Fuca2	1.4	0	4.03122e-08
ENSMUSG00000075610	Tmem92	1.4	0.00082	0.00370725
ENSMUSG00000025212	Sfxn3	1.397	0.00029	0.00147951
ENSMUSG00000046733	Gprc5a	1.395	0	2.86876e-15
ENSMUSG00000039578	Ccser1	1.394	0.00405	0.0147235
ENSMUSG00000001751	Naglu	1.393	0	1.40366e-07
ENSMUSG00000021094	Dhrs7	1.393	0	2.41448e-05
ENSMUSG00000055980	Irs1	1.393	0.00383	0.0140444
ENSMUSG00000048911	Rnf24	1.392	0	3.10653e-07
ENSMUSG00000051950	B3glct	1.391	0	7.58682e-09
ENSMUSG00000038208	Pgap3	1.389	0.00078	0.00352151
ENSMUSG00000028048	Gba	1.386	0	1.04917e-13
ENSMUSG00000038555	Reep2	1.385	0.00034	0.00168583
ENSMUSG00000029826	Zc3hav1	1.384	0	1.19613e-10
ENSMUSG00000043085	Tmem82	1.382	0.00073	0.00335526
ENSMUSG00000021803	Cdhr1	1.382	0.01096	0.0344215
ENSMUSG00000041594	Tmtc4	1.38	0	6.6191e-06
ENSMUSG00000059060	Rad51b	1.378	0	4.68242e-06
ENSMUSG00000060402	Chst8	1.377	0.0002	0.00107098
ENSMUSG00000071068	Treml2	1.371	0.00112	0.00482639
ENSMUSG00000035407	Kank4	1.37	0	4.36911e-07
ENSMUSG00000031808	Slc27a1	1.37	0.00012	0.000685984
ENSMUSG00000041736	Tspo	1.367	0	1.29135e-10
ENSMUSG00000022620	Arsa	1.367	0	4.20822e-06
ENSMUSG00000014786	Slc9a5	1.366	0	4.35618e-11
ENSMUSG00000058976	Usp17lc	1.366	2e-05	0.000131503
ENSMUSG00000029570	Lfng	1.365	0.00089	0.00396719
ENSMUSG00000021130	Galnt16	1.364	0.01058	0.0333925
ENSMUSG00000067786	Nnat	1.363	0	3.18006e-20
ENSMUSG00000002908	Kcnn1	1.361	1e-05	8.37929e-05
ENSMUSG00000072591	5930412G12Rik	1.361	0.00015	0.000785971
ENSMUSG00000020734	Grin2c	1.361	0.00961	0.0307212
ENSMUSG00000053137	Mapk11	1.359	0	4.5918e-07
ENSMUSG00000026825	Dnm1	1.359	0.00847	0.0275339
ENSMUSG00000042182	Bend6	1.357	0	2.39971e-06
ENSMUSG00000107096	Gm43597	1.357	0.00533	0.0186938
ENSMUSG00000021242	Npc2	1.354	0	4.3179e-80
ENSMUSG00000038387	Rras	1.349	0	1.60503e-18
ENSMUSG00000039911	Spsb1	1.349	6e-05	0.000340405
ENSMUSG00000113769	5033406O09Rik	1.349	0.0002	0.00104791
ENSMUSG00000027794	Sohlh2	1.348	0	1.70517e-16
ENSMUSG00000046280	She	1.348	0	1.83882e-07
ENSMUSG00000045319	Proser2	1.348	4e-05	0.000252384
ENSMUSG00000026655	Fam107b	1.347	0	3.96149e-07
ENSMUSG00000023031	Cela1	1.347	0.00677	0.0228077
ENSMUSG00000061882	Ccdc62	1.346	0.01275	0.0389892
ENSMUSG00000005873	Reep5	1.343	0	4.48359e-46
ENSMUSG00000027784	Ppm1l	1.343	0	2.22791e-14
ENSMUSG00000033491	Prss35	1.342	3e-05	0.000163078
ENSMUSG00000025504	Eps8l2	1.341	0.00044	0.00214138
ENSMUSG00000031447	Lamp1	1.34	0	1.87892e-110
ENSMUSG00000006641	Slc5a6	1.34	6e-05	0.000338157
ENSMUSG00000020937	Plcd3	1.337	2e-05	0.000123548
ENSMUSG00000054272	Zscan4c	1.335	0.00292	0.0111072
ENSMUSG00000087700	Gm15283	1.334	0.01528	0.0453289
ENSMUSG00000022265	Ank	1.332	0	2.12839e-17
ENSMUSG00000095930	Nim1k	1.327	0.00343	0.0127585
ENSMUSG00000040690	Col16a1	1.326	0.00793	0.0261019
ENSMUSG00000025171	Ubtd1	1.325	0	3.04105e-07
ENSMUSG00000060671	Atp8b2	1.325	0.00018	0.000934641
ENSMUSG00000020310	Madcam1	1.324	0.00628	0.0213782
ENSMUSG00000036553	Sh3tc1	1.323	0	2.61605e-05
ENSMUSG00000037492	Zmat4	1.322	0	2.61374e-16
ENSMUSG00000020044	Timp3	1.321	0	9.19019e-08
ENSMUSG00000034936	Arl4d	1.321	0.01143	0.0356536
ENSMUSG00000044678	Ly6k	1.319	0.00555	0.0193231
ENSMUSG00000026980	Ly75	1.317	0	2.06352e-19
ENSMUSG00000078794	Dact3	1.316	0	7.05932e-15
ENSMUSG00000037260	Hgsnat	1.312	0	1.85235e-08
ENSMUSG00000023990	Tfeb	1.309	0	3.2659e-09
ENSMUSG00000023982	Guca1a	1.309	0.0009	0.00400633
ENSMUSG00000029648	Flt1	1.306	0.00225	0.00889047
ENSMUSG00000027900	Dram2	1.303	9e-05	0.000501343
ENSMUSG00000028497	Hacd4	1.303	0.01557	0.046038
ENSMUSG00000026576	Atp1b1	1.302	0	4.69894e-48
ENSMUSG00000028567	Txndc12	1.301	0	2.31581e-26
ENSMUSG00000020160	Meis1	1.301	0.00464	0.0165944
ENSMUSG00000072568	Fam84b	1.3	1e-05	9.24055e-05
ENSMUSG00000019302	Atp6v0a1	1.296	0	1.82145e-27
ENSMUSG00000002983	Relb	1.296	1e-05	6.2304e-05
ENSMUSG00000052854	Nrk	1.296	0.01531	0.0453718
ENSMUSG00000022951	Rcan1	1.294	0	4.68659e-21
ENSMUSG00000031387	Renbp	1.293	0	1.38347e-37
ENSMUSG00000029016	Clcn6	1.291	0	6.55351e-10
ENSMUSG00000079808	AC168977.1	1.29	0.00084	0.00376945
ENSMUSG00000078851	Hist3h2a	1.287	0	1.37394e-06
ENSMUSG00000031750	Il34	1.287	2e-05	0.00012268
ENSMUSG00000097772	5430416N02Rik	1.286	0	2.97018e-25
ENSMUSG00000032482	Cspg5	1.285	0.00301	0.0114116
ENSMUSG00000004267	Eno2	1.282	0	1.67948e-07
ENSMUSG00000041889	Shisa4	1.28	0	2.8187e-20
ENSMUSG00000004771	Rab11a	1.279	0	7.23152e-27
ENSMUSG00000026930	Gpsm1	1.278	0.00018	0.000975028
ENSMUSG00000023043	Krt18	1.275	0	1.32414e-07
ENSMUSG00000078234	Klhdc7a	1.275	0.00065	0.00300838
ENSMUSG00000021763	BC067074	1.274	0.00908	0.0292396
ENSMUSG00000042331	Specc1	1.273	0	3.89511e-13
ENSMUSG00000042429	Adora1	1.273	0.01102	0.0345626
ENSMUSG00000021998	Lcp1	1.273	0.01376	0.0415017
ENSMUSG00000003283	Hck	1.271	0	9.58893e-09
ENSMUSG00000023186	Vwa5a	1.27	0	1.06477e-07
ENSMUSG00000059854	Hydin	1.27	2e-05	0.000125464
ENSMUSG00000025491	Ifitm1	1.268	0	9.58729e-21
ENSMUSG00000006784	Ttc25	1.267	0.00337	0.0125651
ENSMUSG00000029420	Rimbp2	1.266	4e-05	0.000234623
ENSMUSG00000027702	Lrrc34	1.265	0.00066	0.00304494
ENSMUSG00000041592	Sdk2	1.263	0.00093	0.00411436
ENSMUSG00000025221	Kcnip2	1.261	0	2.07813e-08
ENSMUSG00000005949	Ctns	1.26	0	1.43504e-17
ENSMUSG00000032936	Camkv	1.259	0	1.8547e-18
ENSMUSG00000033597	Caskin1	1.259	0.01428	0.0427449
ENSMUSG00000033377	Palmd	1.259	0.01434	0.0428865
ENSMUSG00000035158	Mitf	1.258	0	2.89145e-05
ENSMUSG00000055805	Fmnl1	1.258	0.00999	0.0317611
ENSMUSG00000092274	Neat1	1.255	0	3.98373e-32
ENSMUSG00000030281	Il17rc	1.255	0.00278	0.0106519
ENSMUSG00000052928	Ctif	1.254	1e-05	5.65679e-05
ENSMUSG00000020376	Rnf130	1.254	0.00101	0.00442059
ENSMUSG00000026489	Coq8a	1.253	0	4.70099e-08
ENSMUSG00000001281	Itgb7	1.252	0.00694	0.0233162
ENSMUSG00000057193	Slc44a2	1.251	0	1.42602e-26
ENSMUSG00000022548	Apod	1.251	0.0011	0.00476695
ENSMUSG00000089682	Bcl2l2	1.251	0.00199	0.00801582
ENSMUSG00000036534	Slc38a7	1.25	0	7.5282e-23
ENSMUSG00000047409	Ctdspl	1.25	0	9.79394e-08
ENSMUSG00000042447	Mios	1.249	0	1.23418e-06
ENSMUSG00000069310	Hist1h3c	1.249	4e-05	0.000225599
ENSMUSG00000045165	AI467606	1.249	0.00028	0.00144728
ENSMUSG00000036242	3632451O06Rik	1.247	0	2.83525e-09
ENSMUSG00000044469	Tnfaip8l1	1.246	0.00441	0.0158767
ENSMUSG00000042770	Hebp1	1.245	0	2.67829e-17
ENSMUSG00000057836	Xlr3a	1.244	0	5.99984e-08
ENSMUSG00000017760	Ctsa	1.243	0	2.82518e-30
ENSMUSG00000042293	Gm5617	1.242	0	8.52458e-11
ENSMUSG00000074365	Crxos	1.242	0.01196	0.0369539
ENSMUSG00000050732	Vamp8	1.24	0	3.97843e-15
ENSMUSG00000041439	Mfsd6	1.24	0.00588	0.0202613
ENSMUSG00000027220	Syt13	1.238	0	5.40838e-10
ENSMUSG00000097172	4930444M15Rik	1.238	0.00796	0.0261875
ENSMUSG00000006019	Dhx34	1.237	0	2.82677e-06
ENSMUSG00000006575	Rundc3a	1.237	0.00016	0.000839809
ENSMUSG00000026638	Irf6	1.236	0.00128	0.00544884
ENSMUSG00000032062	2310030G06Rik	1.236	0.00206	0.00822607
ENSMUSG00000095799	Gm8332	1.235	0.00205	0.00819205
ENSMUSG00000026773	Pfkfb3	1.234	0	5.4753e-08
ENSMUSG00000020183	Cpm	1.231	0.00086	0.00386035
ENSMUSG00000022436	Sh3bp1	1.231	0.00365	0.0134444
ENSMUSG00000028744	Pqlc2	1.23	0	1.86525e-06
ENSMUSG00000032011	Thy1	1.23	0.00025	0.00129274
ENSMUSG00000039286	Fndc3b	1.228	0	4.39982e-08
ENSMUSG00000037784	Dzip1l	1.226	1e-05	8.25938e-05
ENSMUSG00000023259	Slc26a6	1.226	0.00012	0.000668579
ENSMUSG00000013160	Atp6v0d1	1.225	0	6.98409e-60
ENSMUSG00000035441	Myo1d	1.224	0.00967	0.0308862
ENSMUSG00000043587	Pxylp1	1.222	0	4.77627e-07
ENSMUSG00000032763	Ilvbl	1.221	0	1.65795e-08
ENSMUSG00000034164	Emid1	1.221	0	1.48329e-06
ENSMUSG00000035547	Capn5	1.219	0.00373	0.0137029
ENSMUSG00000031534	Smim19	1.217	0	9.41499e-17
ENSMUSG00000021306	Gpr137b	1.217	0	6.34352e-07
ENSMUSG00000032092	Mpzl2	1.216	0	1.97957e-20
ENSMUSG00000097817	Gm26810	1.215	0.00642	0.0217936
ENSMUSG00000037762	Slc16a9	1.212	0.00117	0.00501612
ENSMUSG00000003380	Rabac1	1.209	0	1.56624e-22
ENSMUSG00000063146	Clip2	1.208	0	3.87948e-06
ENSMUSG00000094910	D430019H16Rik	1.207	0.00217	0.00862811
ENSMUSG00000022500	Litaf	1.206	0	8.7905e-13
ENSMUSG00000039194	Rlbp1	1.206	0	1.43998e-06
ENSMUSG00000007594	Hapln4	1.201	0	2.17791e-06
ENSMUSG00000025196	Cpn1	1.199	0	3.96752e-09
ENSMUSG00000034391	Fbxo15	1.198	0	1.07953e-43
ENSMUSG00000031634	Ufsp2	1.198	0	2.40803e-21
ENSMUSG00000096175	Gm21761	1.197	0	2.08191e-15
ENSMUSG00000028573	Fggy	1.194	0	4.75962e-09
ENSMUSG00000040345	Arhgap9	1.194	7e-05	0.00039597
ENSMUSG00000001583	Tnk1	1.193	0.00044	0.00213813
ENSMUSG00000000631	Myo18a	1.191	0	2.83175e-30
ENSMUSG00000037936	Scarb1	1.19	0	1.07341e-18
ENSMUSG00000001999	Blvra	1.189	0	2.75976e-10
ENSMUSG00000045519	Zfp560	1.189	3e-05	0.00017405
ENSMUSG00000066705	Fxyd6	1.188	0	4.60484e-25
ENSMUSG00000039382	Wdr45	1.184	0	2.91988e-05
ENSMUSG00000044927	H1fx	1.181	0	3.09802e-30
ENSMUSG00000005968	Tuft1	1.181	0.00042	0.00204547
ENSMUSG00000028838	Extl1	1.181	0.00764	0.025285
ENSMUSG00000060771	Tsga10	1.179	4e-05	0.000229109
ENSMUSG00000020623	Map2k6	1.179	0.00043	0.0020853
ENSMUSG00000033948	Zswim5	1.179	0.00187	0.00759425
ENSMUSG00000019124	Scrn1	1.176	0	4.97421e-20
ENSMUSG00000041012	Cmtm8	1.175	0	1.30957e-06
ENSMUSG00000042524	Sun2	1.173	0	2.00715e-08
ENSMUSG00000000296	Tpd52l1	1.173	0	1.59094e-07
ENSMUSG00000043687	1190005I06Rik	1.172	0	1.47638e-05
ENSMUSG00000006435	Neurl1a	1.171	0	4.97611e-13
ENSMUSG00000018427	Ypel2	1.171	4e-05	0.000230222
ENSMUSG00000061751	Kalrn	1.169	0	1.42475e-05
ENSMUSG00000019055	Plod1	1.168	0	9.05434e-12
ENSMUSG00000028494	Plin2	1.165	0	1.04663e-31
ENSMUSG00000067299	Crygd	1.165	0.01301	0.0396376
ENSMUSG00000074064	Mlycd	1.164	0	5.85532e-10
ENSMUSG00000009739	Pou6f1	1.163	0.00078	0.00351654
ENSMUSG00000025225	Nfkb2	1.161	0	1.34361e-07
ENSMUSG00000031066	Usp11	1.16	0	1.36981e-29
ENSMUSG00000050271	Prag1	1.16	2e-05	0.000139161
ENSMUSG00000032507	Fbxl2	1.16	6e-05	0.000359949
ENSMUSG00000030341	Tnfrsf1a	1.16	0.00174	0.00712893
ENSMUSG00000017754	Pltp	1.159	0	3.39746e-07
ENSMUSG00000019998	Stx7	1.158	0	1.61059e-16
ENSMUSG00000027412	Lpin3	1.158	4e-05	0.000255656
ENSMUSG00000067370	B3galt4	1.157	0.00298	0.0112989
ENSMUSG00000026921	Egfl7	1.155	0	9.2114e-15
ENSMUSG00000001995	Sipa1l2	1.155	0	9.24713e-14
ENSMUSG00000036820	Amdhd2	1.154	0	4.06488e-14
ENSMUSG00000028063	Lmna	1.154	0	1.44671e-13
ENSMUSG00000032436	Cmtm7	1.154	0	1.46483e-09
ENSMUSG00000041684	Bivm	1.154	0	5.64768e-06
ENSMUSG00000020275	Rel	1.153	0.00258	0.0100104
ENSMUSG00000040828	Catsperd	1.152	0.00074	0.00337137
ENSMUSG00000021381	Barx1	1.152	0.00203	0.00815967
ENSMUSG00000041959	S100a10	1.151	0	4.40341e-18
ENSMUSG00000032714	Syde1	1.15	8e-05	0.000479188
ENSMUSG00000006219	Fblim1	1.149	0	1.01491e-23
ENSMUSG00000002980	Bcam	1.148	0	1.20084e-14
ENSMUSG00000024410	3110002H16Rik	1.148	0.01651	0.0482623
ENSMUSG00000025647	Shisa5	1.147	0	2.92501e-20
ENSMUSG00000021665	Hexb	1.144	0	4.26751e-11
ENSMUSG00000034910	Pygo1	1.144	0.00912	0.0293304
ENSMUSG00000022055	Nefl	1.143	0	7.42176e-16
ENSMUSG00000021483	Cdk20	1.142	0	2.7215e-06
ENSMUSG00000028923	Necap2	1.141	0	1.46806e-15
ENSMUSG00000000532	Acvr1b	1.141	0	2.83052e-05
ENSMUSG00000027204	Fbn1	1.14	0.00492	0.0174356
ENSMUSG00000031021	Tmem9b	1.139	0.00024	0.0012618
ENSMUSG00000050640	Tmem150c	1.139	0.01475	0.0439458
ENSMUSG00000050628	Ubald2	1.136	0	2.98162e-15
ENSMUSG00000038280	Ostm1	1.136	0	5.61325e-10
ENSMUSG00000023074	Mospd1	1.133	0.00245	0.00957829
ENSMUSG00000031532	Saraf	1.132	0	2.69086e-23
ENSMUSG00000007812	Zfp655	1.132	0	2.60637e-16
ENSMUSG00000063838	Cdc42ep5	1.132	0	2.4335e-13
ENSMUSG00000030717	Nupr1	1.131	0	2.67591e-38
ENSMUSG00000026797	Stxbp1	1.131	0	2.57981e-07
ENSMUSG00000010362	Rdm1	1.13	0	1.20253e-31
ENSMUSG00000005360	Slc1a3	1.13	0	1.78811e-13
ENSMUSG00000056737	Capg	1.128	0.00288	0.0109794
ENSMUSG00000022054	Nefm	1.128	0.00814	0.0267019
ENSMUSG00000063382	Bcl9l	1.125	0	1.28986e-17
ENSMUSG00000022490	Ppp1r1a	1.124	0	1.20848e-07
ENSMUSG00000039031	Arhgap18	1.121	0	3.20734e-05
ENSMUSG00000086655	C330018A13Rik	1.12	0.00783	0.0258304
ENSMUSG00000005672	Kit	1.119	0	4.39678e-12
ENSMUSG00000079033	Mef2b	1.119	0	1.20151e-06
ENSMUSG00000055067	Smyd3	1.118	0	1.42613e-30
ENSMUSG00000013622	Atraid	1.116	0	1.45312e-14
ENSMUSG00000032376	Usp3	1.112	0	9.08068e-14
ENSMUSG00000024810	Il33	1.112	0.01454	0.0434267
ENSMUSG00000046056	Sbsn	1.111	0.001	0.00435384
ENSMUSG00000056458	Mok	1.11	0.01057	0.033375
ENSMUSG00000048277	Syngr2	1.107	0	2.7689e-16
ENSMUSG00000028583	Pdpn	1.106	0	1.06168e-20
ENSMUSG00000025366	Esyt1	1.105	0	2.03949e-08
ENSMUSG00000061411	Nol4l	1.105	0.00205	0.00819205
ENSMUSG00000024354	Slc23a1	1.105	0.01643	0.0480757
ENSMUSG00000053062	Jam2	1.1	0	1.29868e-09
ENSMUSG00000031788	Kifc3	1.1	0	6.65809e-06
ENSMUSG00000025402	Nab2	1.1	0.00297	0.0112554
ENSMUSG00000097248	Gm2694	1.099	1e-05	5.28384e-05
ENSMUSG00000018821	Avpi1	1.097	0	6.74663e-34
ENSMUSG00000031974	Abcb10	1.097	0	1.75602e-07
ENSMUSG00000056602	Fry	1.096	0.01067	0.0336233
ENSMUSG00000055148	Klf2	1.095	0	2.71368e-19
ENSMUSG00000031740	Mmp2	1.092	0	3.20063e-06
ENSMUSG00000063646	Jakmip1	1.092	0	3.11872e-05
ENSMUSG00000104340	Gm10522	1.092	0.01708	0.0496394
ENSMUSG00000070858	Gm1673	1.091	2e-05	0.000133014
ENSMUSG00000041654	Slc39a11	1.09	0	4.80162e-11
ENSMUSG00000015016	Acsf3	1.09	2e-05	0.00010807
ENSMUSG00000023960	Enpp5	1.09	0.00687	0.0231192
ENSMUSG00000058756	Thra	1.089	0	9.38287e-18
ENSMUSG00000034245	Hdac11	1.089	8e-05	0.000452003
ENSMUSG00000021379	Id4	1.089	0.00214	0.00852823
ENSMUSG00000020658	Efr3b	1.087	0.00215	0.00853346
ENSMUSG00000030134	Rasgef1a	1.086	0.00441	0.0158712
ENSMUSG00000038648	Creb3l2	1.085	0.00341	0.0126821
ENSMUSG00000029651	Mtus2	1.082	0	6.81934e-18
ENSMUSG00000005357	Slc1a6	1.082	0.01193	0.0368824
ENSMUSG00000004633	Chn2	1.079	0	9.56443e-07
ENSMUSG00000028949	Smarcd3	1.079	0.0009	0.00399239
ENSMUSG00000027447	Cst3	1.078	0	2.14582e-13
ENSMUSG00000020415	Pttg1	1.075	0	1.45662e-33
ENSMUSG00000036863	Syde2	1.075	0.00615	0.0210083
ENSMUSG00000024789	Jak2	1.075	0.00743	0.0246802
ENSMUSG00000027953	Slc50a1	1.074	0	4.86586e-07
ENSMUSG00000031987	Egln1	1.073	0	6.3274e-08
ENSMUSG00000026640	Plxna2	1.071	0.00074	0.00338684
ENSMUSG00000031891	Hsd11b2	1.071	0.0083	0.0271016
ENSMUSG00000025278	Flnb	1.07	0	4.5137e-16
ENSMUSG00000037697	Ddhd1	1.069	2e-05	0.000148408
ENSMUSG00000053746	Ptrh1	1.068	0.00167	0.00686152
ENSMUSG00000039960	Rhou	1.066	0	4.89293e-12
ENSMUSG00000039810	Zc3h10	1.066	0	3.63986e-10
ENSMUSG00000004317	Clcn5	1.065	0	7.99376e-28
ENSMUSG00000020400	Tnip1	1.063	0	3.88999e-16
ENSMUSG00000038151	Prdm1	1.063	1e-05	5.28384e-05
ENSMUSG00000052544	St6galnac3	1.062	0.00024	0.00125671
ENSMUSG00000000531	Grasp	1.061	0	5.04358e-12
ENSMUSG00000056899	Immp2l	1.061	0.00142	0.00596767
ENSMUSG00000012396	Nanog	1.06	0	6.0667e-24
ENSMUSG00000034744	Nagk	1.059	0	2.78892e-05
ENSMUSG00000031176	Dynlt3	1.058	0	7.97915e-17
ENSMUSG00000025198	Erlin1	1.058	0.00099	0.00434208
ENSMUSG00000041571	Selenow	1.057	0	1.93963e-25
ENSMUSG00000035778	Ggta1	1.054	0	3.64143e-05
ENSMUSG00000030256	Bhlhe41	1.054	0.00254	0.00986446
ENSMUSG00000026509	Capn2	1.053	0	6.03189e-24
ENSMUSG00000039157	Fam102a	1.053	0	1.36052e-11
ENSMUSG00000031651	Triml1	1.052	0	6.80511e-25
ENSMUSG00000051343	Rab11fip5	1.051	0.00025	0.00129674
ENSMUSG00000039278	Pcsk1n	1.05	0	7.09791e-09
ENSMUSG00000063450	Syne2	1.05	0	4.33075e-08
ENSMUSG00000022415	Syngr1	1.049	0	1.24101e-26
ENSMUSG00000022454	Nell2	1.048	0.00013	0.000706932
ENSMUSG00000009248	Ascl2	1.048	0.00044	0.00212668
ENSMUSG00000070526	Peg12	1.048	0.00256	0.00992119
ENSMUSG00000022108	Itm2b	1.047	0	3.18159e-19
ENSMUSG00000046727	Cystm1	1.047	0	1.18966e-09
ENSMUSG00000022414	Tab1	1.047	0	1.82304e-06
ENSMUSG00000019944	Rhobtb1	1.047	0.00199	0.00802113
ENSMUSG00000042401	Crtac1	1.045	5e-05	0.000299094
ENSMUSG00000047843	Bri3	1.044	0	1.16515e-07
ENSMUSG00000097121	D130020L05Rik	1.044	0.00338	0.0126047
ENSMUSG00000026482	Rgl1	1.043	0.00474	0.0168759
ENSMUSG00000010066	Cacna2d2	1.042	0	7.85778e-07
ENSMUSG00000023827	Agpat4	1.041	0	5.37677e-28
ENSMUSG00000031785	Adgrg1	1.041	0.00692	0.0232685
ENSMUSG00000027536	Chmp4c	1.04	0	1.71609e-10
ENSMUSG00000020695	Mrc2	1.04	0.01398	0.0420249
ENSMUSG00000004032	Gstm5	1.039	0	6.95564e-09
ENSMUSG00000074403	Hist2h3b	1.038	0.01701	0.0494622
ENSMUSG00000063239	Grm4	1.037	5e-05	0.000289833
ENSMUSG00000053604	Rpia	1.037	0.00173	0.0070934
ENSMUSG00000062691	Cebpzos	1.035	0	1.12141e-05
ENSMUSG00000021831	Ero1l	1.033	0	7.43006e-09
ENSMUSG00000024036	Slc37a1	1.031	0.00902	0.029083
ENSMUSG00000026421	Csrp1	1.029	0	4.31535e-13
ENSMUSG00000047881	Rell1	1.028	0	7.32298e-18
ENSMUSG00000030103	Bhlhe40	1.028	0	1.01902e-05
ENSMUSG00000004996	Mri1	1.026	0	7.21217e-08
ENSMUSG00000023707	Ogfod2	1.026	0	1.36549e-06
ENSMUSG00000039307	Hexdc	1.026	3e-05	0.000198952
ENSMUSG00000028223	Decr1	1.025	0	3.35063e-19
ENSMUSG00000042404	Dennd4b	1.025	0.00334	0.0124913
ENSMUSG00000020231	Dip2a	1.025	0.00539	0.0188804
ENSMUSG00000004567	Mcoln1	1.024	0	9.82624e-17
ENSMUSG00000030770	Parva	1.024	3e-05	0.000166806
ENSMUSG00000038122	Tbc1d32	1.024	0.00027	0.00136786
ENSMUSG00000027890	Gstm4	1.023	1e-05	6.37583e-05
ENSMUSG00000031605	Klhl2	1.021	0	4.38356e-08
ENSMUSG00000003541	Ier3	1.02	0	2.98258e-05
ENSMUSG00000062727	Hist1h2bk	1.019	0.00182	0.00744011
ENSMUSG00000002985	Apoe	1.018	0	1.02138e-26
ENSMUSG00000047777	Phf13	1.018	0	4.53747e-12
ENSMUSG00000069272	Hist1h2ae	1.017	0	1.26991e-07
ENSMUSG00000018659	Pnpo	1.016	0	1.6048e-11
ENSMUSG00000021773	Comtd1	1.015	0	5.29438e-09
ENSMUSG00000045410	Akr1e1	1.014	0	2.78307e-09
ENSMUSG00000043510	Hscb	1.013	1e-05	7.61937e-05
ENSMUSG00000037148	Arhgap10	1.012	0	9.01101e-08
ENSMUSG00000048967	Yjefn3	1.012	0	2.73653e-05
ENSMUSG00000044122	Proca1	1.012	0.01456	0.0434673
ENSMUSG00000034993	Vat1	1.01	0	2.43819e-08
ENSMUSG00000020121	Srgap1	1.009	0	9.84728e-11
ENSMUSG00000073910	Mob3b	1.009	0.00018	0.000969696
ENSMUSG00000019891	Dcbld1	1.008	0	9.06044e-09
ENSMUSG00000002778	Kdelr1	1.007	0	2.8183e-26
ENSMUSG00000040913	Fbxw4	1.007	5e-05	0.000280518
ENSMUSG00000037499	Nenf	1.006	0	3.33341e-11
ENSMUSG00000032121	Tmem218	1.006	7e-05	0.000381985
ENSMUSG00000027684	Mecom	1.006	0.00878	0.0283818
ENSMUSG00000002732	Fkbp7	1.005	0.00647	0.0219448
ENSMUSG00000002043	Trappc6a	1.004	0	1.36044e-16
ENSMUSG00000031748	Gnao1	1.004	0.00099	0.00434392
ENSMUSG00000029385	Ccng2	1.004	0.01148	0.035784
ENSMUSG00000020766	Galk1	1.003	0	7.7708e-17
ENSMUSG00000028167	Bdh2	1.002	0	1.69177e-06
ENSMUSG00000020668	Kif3c	1.002	0.00354	0.0130989
ENSMUSG00000051043	Gprc5c	1	0	2.22694e-09
ENSMUSG00000040339	Fam102b	0.998	0.00761	0.0252275
ENSMUSG00000026380	Tfcp2l1	0.997	0	1.9974e-27
ENSMUSG00000032352	Lrrc1	0.997	0	4.60327e-09
ENSMUSG00000001131	Timp1	0.997	1e-05	4.85587e-05
ENSMUSG00000002227	Mov10	0.996	0	7.63245e-11
ENSMUSG00000024130	Abca3	0.996	0.00015	0.000807501
ENSMUSG00000040270	Bach2	0.996	0.00045	0.0021932
ENSMUSG00000037405	Icam1	0.995	0	2.18874e-06
ENSMUSG00000058240	Cryzl1	0.994	0	2.49621e-22
ENSMUSG00000022848	Dirc2	0.993	0	9.02516e-06
ENSMUSG00000097393	D030068K23Rik	0.993	4e-05	0.000221406
ENSMUSG00000032812	Arap1	0.993	0.00012	0.000667791
ENSMUSG00000078815	Cacng6	0.991	1e-05	7.01878e-05
ENSMUSG00000037716	Ccdc33	0.991	0.00496	0.017579
ENSMUSG00000028640	Tfap2c	0.99	0	2.01826e-16
ENSMUSG00000033318	Gstt2	0.99	0	1.97148e-11
ENSMUSG00000054920	Klhl5	0.989	0	2.008e-06
ENSMUSG00000021636	Marveld2	0.989	0.0084	0.0273484
ENSMUSG00000009905	Kdsr	0.988	0	4.81694e-16
ENSMUSG00000021747	4930452B06Rik	0.987	3e-05	0.000164602
ENSMUSG00000040860	Crocc	0.985	0	2.68856e-05
ENSMUSG00000022443	Myh9	0.984	0	8.92375e-31
ENSMUSG00000047379	B4gat1	0.984	0	3.34162e-05
ENSMUSG00000045045	Lrfn4	0.984	0.00589	0.0202785
ENSMUSG00000059866	Tnip2	0.984	0.01433	0.042866
ENSMUSG00000009628	Tex15	0.983	0	1.80837e-07
ENSMUSG00000037742	Eef1a1	0.981	0	2.43168e-27
ENSMUSG00000020056	Washc3	0.979	0	1.17585e-05
ENSMUSG00000060681	Slc9a6	0.979	5e-05	0.000324112
ENSMUSG00000054814	Usp46	0.976	0	1.12967e-09
ENSMUSG00000022574	Naprt	0.976	0	1.84192e-05
ENSMUSG00000073568	Arl14epl	0.975	0.0004	0.00196039
ENSMUSG00000002365	Snx9	0.975	0.0017	0.0069775
ENSMUSG00000021087	Rtn1	0.974	0	4.08869e-10
ENSMUSG00000038777	Sema6c	0.974	0.00568	0.0196895
ENSMUSG00000022125	Cln5	0.973	0	3.03413e-16
ENSMUSG00000066877	Nck2	0.973	0	2.4851e-05
ENSMUSG00000028545	Bend5	0.973	0	2.87961e-05
ENSMUSG00000074269	Rec114	0.973	2e-05	0.000118222
ENSMUSG00000074170	Plekhf1	0.973	4e-05	0.000231044
ENSMUSG00000035184	Fam124a	0.973	0.00297	0.0112646
ENSMUSG00000026791	Slc2a8	0.972	0	1.02942e-05
ENSMUSG00000031627	Irf2	0.972	0.01075	0.0338522
ENSMUSG00000020660	Pomc	0.972	0.01359	0.041063
ENSMUSG00000061186	Sfmbt2	0.971	0.00032	0.0015924
ENSMUSG00000002204	Napsa	0.971	0.00036	0.0017662
ENSMUSG00000027456	Sdcbp2	0.97	0.00557	0.0193828
ENSMUSG00000027555	Car13	0.969	0.0001	0.000568897
ENSMUSG00000042228	Lyn	0.968	0	3.5565e-06
ENSMUSG00000007891	Ctsd	0.965	0	1.64056e-22
ENSMUSG00000004207	Psap	0.965	0	1.91251e-09
ENSMUSG00000005054	Cstb	0.963	0	1.66494e-16
ENSMUSG00000025586	Cpeb1	0.963	0	5.81836e-09
ENSMUSG00000013275	Slc41a1	0.963	0	6.75759e-06
ENSMUSG00000089917	Uckl1	0.963	0.0031	0.0116852
ENSMUSG00000062619	2310039H08Rik	0.962	0.00332	0.0124278
ENSMUSG00000060512	0610040J01Rik	0.956	0.00524	0.0184109
ENSMUSG00000028461	Ccdc107	0.954	0	4.08261e-08
ENSMUSG00000018569	Cldn7	0.954	0.00144	0.00602969
ENSMUSG00000042834	Nrep	0.952	3e-05	0.000164939
ENSMUSG00000001270	Ckb	0.951	0	1.43895e-14
ENSMUSG00000028189	Ctbs	0.951	0.00134	0.00566966
ENSMUSG00000021025	Nfkbia	0.95	0	6.48485e-19
ENSMUSG00000069835	Sat2	0.948	0.00058	0.00272663
ENSMUSG00000035121	Neil2	0.947	0	1.07865e-06
ENSMUSG00000004631	Sgce	0.947	0.00167	0.00689489
ENSMUSG00000030494	Rhpn2	0.946	6e-05	0.000358277
ENSMUSG00000021619	Atg10	0.946	0.00115	0.00496844
ENSMUSG00000025408	Ddit3	0.945	0	2.77643e-18
ENSMUSG00000031703	Itfg1	0.945	0	4.68439e-10
ENSMUSG00000000594	Gm2a	0.945	0	1.56401e-07
ENSMUSG00000039611	Tmem246	0.945	8e-05	0.000458697
ENSMUSG00000044328	Trp53i13	0.944	0.00351	0.0130071
ENSMUSG00000037509	Arhgef4	0.944	0.01419	0.0425058
ENSMUSG00000000275	Trim25	0.942	0	4.5001e-19
ENSMUSG00000074071	Fam169b	0.942	0.00558	0.0193987
ENSMUSG00000072772	Grcc10	0.941	0	5.23332e-20
ENSMUSG00000032392	Parp16	0.941	0.00123	0.00525132
ENSMUSG00000034707	Gns	0.939	0	1.94763e-20
ENSMUSG00000019143	Hars2	0.939	0	1.86189e-11
ENSMUSG00000050567	Maml1	0.939	0.00461	0.016496
ENSMUSG00000038677	Scube3	0.939	0.01456	0.0434673
ENSMUSG00000005148	Klf5	0.937	0	2.68487e-52
ENSMUSG00000038936	Sccpdh	0.937	0	9.21551e-07
ENSMUSG00000050043	Tmx2	0.936	0	2.82189e-19
ENSMUSG00000036782	Klhl13	0.936	0	1.7136e-14
ENSMUSG00000029718	Pcolce	0.936	0	3.69403e-07
ENSMUSG00000019087	Atp6ap1	0.935	0	8.65451e-23
ENSMUSG00000022565	Plec	0.935	0	1.26266e-11
ENSMUSG00000029059	Fam213b	0.934	1e-05	6.04856e-05
ENSMUSG00000041426	Hibch	0.934	0.00295	0.0111852
ENSMUSG00000023791	Pigx	0.932	0	2.87636e-06
ENSMUSG00000040714	Klc3	0.932	7e-05	0.000421811
ENSMUSG00000044317	Gpr4	0.932	0.00045	0.00217474
ENSMUSG00000020696	Rffl	0.932	0.00774	0.0255959
ENSMUSG00000018405	Mrm1	0.928	0	5.77359e-11
ENSMUSG00000029171	Pgm1	0.928	5e-05	0.000314358
ENSMUSG00000033653	Vps8	0.927	6e-05	0.000332716
ENSMUSG00000042249	Grk3	0.927	0.00014	0.000740981
ENSMUSG00000033581	Igf2bp2	0.926	0	1.14289e-27
ENSMUSG00000047473	Zfp30	0.925	0	4.8506e-10
ENSMUSG00000036918	Ttc7	0.925	1e-05	6.45423e-05
ENSMUSG00000038368	Focad	0.924	0.00254	0.00984734
ENSMUSG00000035278	Plekhj1	0.923	0	1.35507e-12
ENSMUSG00000036644	Tbc1d9b	0.922	0	1.54628e-19
ENSMUSG00000028857	Tmem222	0.922	0	4.59006e-10
ENSMUSG00000048402	Gli2	0.922	0	4.39676e-06
ENSMUSG00000001983	Taco1	0.921	0.00075	0.00341313
ENSMUSG00000062210	Tnfaip8	0.919	0	1.6225e-07
ENSMUSG00000030498	Gas2	0.919	0.00835	0.02722
ENSMUSG00000030499	Kctd15	0.918	3e-05	0.000190753
ENSMUSG00000049577	Zfpm1	0.917	0	1.92372e-07
ENSMUSG00000020108	Ddit4	0.916	0	1.08223e-12
ENSMUSG00000002325	Irf9	0.916	2e-05	0.000128038
ENSMUSG00000052837	Junb	0.916	0.0007	0.00323642
ENSMUSG00000022090	Pdlim2	0.915	0	6.72635e-07
ENSMUSG00000053617	Sh3pxd2a	0.915	0.00098	0.00428616
ENSMUSG00000015937	H2afy	0.914	0	4.88648e-51
ENSMUSG00000039345	Mettl22	0.914	0	5.13106e-07
ENSMUSG00000032402	Smad3	0.91	0	9.7152e-07
ENSMUSG00000008999	Bmp7	0.91	0.00139	0.00583954
ENSMUSG00000037353	Letmd1	0.909	0.0002	0.00103854
ENSMUSG00000002997	Prkar2b	0.908	0.00176	0.00718245
ENSMUSG00000060180	Myh13	0.908	0.00237	0.00927525
ENSMUSG00000026411	Tmem9	0.907	0	5.25898e-16
ENSMUSG00000040043	Rbms2	0.907	0.00024	0.00125975
ENSMUSG00000052566	Hook2	0.906	0.00017	0.000916244
ENSMUSG00000054065	Pkp3	0.905	0	5.6952e-09
ENSMUSG00000025572	Tmc6	0.905	6e-05	0.000364039
ENSMUSG00000054509	Parp4	0.905	0.00175	0.0071778
ENSMUSG00000000278	Scpep1	0.904	0	8.38011e-37
ENSMUSG00000056758	Hmga2	0.903	0	2.51484e-08
ENSMUSG00000037960	Card19	0.902	0.00361	0.0133319
ENSMUSG00000037166	Ppp1r14a	0.901	0	2.7529e-05
ENSMUSG00000022475	Hdac7	0.901	3e-05	0.000184458
ENSMUSG00000018841	Rad51d	0.9	0	9.67751e-08
ENSMUSG00000000915	Hip1r	0.9	4e-05	0.000221755
ENSMUSG00000034663	Bmp2k	0.9	0.00951	0.0304158
ENSMUSG00000024197	Plin3	0.899	0	6.78405e-23
ENSMUSG00000031732	Phlpp2	0.899	0	2.1476e-05
ENSMUSG00000002957	Ap2a2	0.896	0	9.46924e-28
ENSMUSG00000062054	Iah1	0.896	0	4.54159e-08
ENSMUSG00000024538	Ppic	0.895	0	1.79219e-19
ENSMUSG00000025930	Msc	0.895	8e-05	0.000448901
ENSMUSG00000029426	Scarb2	0.894	0	1.29116e-22
ENSMUSG00000020097	Sgpl1	0.894	0	1.60474e-14
ENSMUSG00000026223	Itm2c	0.894	0	8.64406e-10
ENSMUSG00000041046	Ramp3	0.894	0	3.14323e-09
ENSMUSG00000037966	Ninj1	0.894	1e-05	0.000101305
ENSMUSG00000041605	5730559C18Rik	0.894	2e-05	0.000140889
ENSMUSG00000020806	Rhbdf2	0.894	0.00033	0.00166975
ENSMUSG00000028618	Tmem59	0.892	0	2.30539e-16
ENSMUSG00000038085	Cnbd2	0.89	0.01067	0.0336269
ENSMUSG00000042215	Bag2	0.89	0.01278	0.0390552
ENSMUSG00000027198	Ext2	0.889	4e-05	0.000239219
ENSMUSG00000025407	Gli1	0.889	5e-05	0.000292265
ENSMUSG00000035000	Dpp4	0.889	0.0001	0.000544661
ENSMUSG00000030246	Ldhb	0.888	0	1.845e-21
ENSMUSG00000038668	Lpar1	0.888	0	8.49091e-11
ENSMUSG00000028830	AU040320	0.886	0	1.40391e-05
ENSMUSG00000035824	Tk2	0.885	0	1.61163e-06
ENSMUSG00000018604	Tbx3	0.884	0	1.78027e-16
ENSMUSG00000099632	2900093K20Rik	0.884	0.00053	0.00254841
ENSMUSG00000018800	Abca5	0.884	0.01169	0.0363052
ENSMUSG00000053964	Lgals4	0.883	0.00793	0.0261019
ENSMUSG00000040774	Cept1	0.881	1e-05	8.52417e-05
ENSMUSG00000005251	Ripk4	0.881	0.00026	0.00133974
ENSMUSG00000037580	Gch1	0.881	0.00896	0.0289068
ENSMUSG00000023830	Igf2r	0.879	0	1.59163e-08
ENSMUSG00000089774	Slc5a3	0.879	0.00124	0.00527319
ENSMUSG00000029106	Add1	0.878	0	1.57895e-19
ENSMUSG00000044788	Fads6	0.878	0.00087	0.00387779
ENSMUSG00000034708	Grn	0.876	0	1.48743e-17
ENSMUSG00000010025	Aldh3a2	0.875	1e-05	8.02512e-05
ENSMUSG00000068876	Cgn	0.875	0.00189	0.0076841
ENSMUSG00000054622	D730045B01Rik	0.875	0.00375	0.0137522
ENSMUSG00000033933	Vhl	0.874	0	1.57198e-08
ENSMUSG00000039087	Rreb1	0.874	1e-05	6.05424e-05
ENSMUSG00000074358	Ccdc61	0.874	2e-05	0.000114223
ENSMUSG00000033885	Pxk	0.874	6e-05	0.000348738
ENSMUSG00000073987	Ggh	0.874	0.01568	0.046293
ENSMUSG00000000934	Top1mt	0.873	0.0029	0.0110545
ENSMUSG00000039908	Slc26a11	0.873	0.0128	0.039093
ENSMUSG00000028070	Naxe	0.872	0	2.96299e-21
ENSMUSG00000025410	Dctn2	0.872	0	2.60637e-16
ENSMUSG00000024357	Sil1	0.872	0	4.44662e-09
ENSMUSG00000037161	Mgarp	0.872	0.00079	0.00358398
ENSMUSG00000046718	Bst2	0.871	0	5.10565e-06
ENSMUSG00000021552	Gkap1	0.87	0	3.95655e-16
ENSMUSG00000016528	Mapkapk2	0.87	0	2.73864e-10
ENSMUSG00000029094	Afap1	0.87	0	4.7909e-08
ENSMUSG00000034205	Loxl2	0.87	1e-05	9.53235e-05
ENSMUSG00000020814	Mxra7	0.869	0.00023	0.00117173
ENSMUSG00000034189	Hsdl1	0.868	0	7.14785e-13
ENSMUSG00000072640	Lyrm9	0.867	0	2.3268e-05
ENSMUSG00000030588	Yif1b	0.866	0	1.4114e-18
ENSMUSG00000025545	Clybl	0.864	0	7.70066e-17
ENSMUSG00000021196	Pfkp	0.864	0	4.183e-16
ENSMUSG00000031351	Zfp185	0.864	2e-05	0.000118483
ENSMUSG00000038331	Satb2	0.864	0.00056	0.00264865
ENSMUSG00000038991	Txndc5	0.864	0.00331	0.0123779
ENSMUSG00000034226	Rhov	0.863	0.00139	0.00585618
ENSMUSG00000039294	BC017643	0.861	0	2.4251e-06
ENSMUSG00000029032	Arhgef16	0.861	0.01553	0.0459596
ENSMUSG00000005656	Snx6	0.859	0	4.14048e-19
ENSMUSG00000040010	Slc7a5	0.859	0	3.24713e-11
ENSMUSG00000035151	Elmod2	0.859	0	6.72635e-07
ENSMUSG00000028082	Sh3d19	0.858	0	9.84705e-11
ENSMUSG00000023048	Prr13	0.858	0	1.81879e-05
ENSMUSG00000024924	Vldlr	0.858	0.00106	0.0045923
ENSMUSG00000036339	Tmem260	0.858	0.00447	0.0160635
ENSMUSG00000028435	Aqp3	0.858	0.00473	0.0168417
ENSMUSG00000041390	Mdfic	0.858	0.00513	0.0180525
ENSMUSG00000002342	Tmem161a	0.857	0	2.67466e-11
ENSMUSG00000028836	Slc30a2	0.857	0.00186	0.00756004
ENSMUSG00000029545	Acads	0.856	0	2.75988e-16
ENSMUSG00000002881	Nab1	0.855	0	8.41449e-06
ENSMUSG00000029001	Fbxo44	0.854	0.00231	0.00908285
ENSMUSG00000039713	Plekhg5	0.852	0	3.93231e-09
ENSMUSG00000037600	Kdf1	0.852	0.00439	0.0157907
ENSMUSG00000064325	Hhip	0.852	0.01071	0.0337237
ENSMUSG00000021676	Iqgap2	0.851	0	4.89255e-17
ENSMUSG00000007646	Rad51c	0.851	0	2.52123e-08
ENSMUSG00000042388	Dlgap3	0.851	4e-05	0.000223657
ENSMUSG00000048186	Bend7	0.851	0.00146	0.00608649
ENSMUSG00000032531	Amotl2	0.85	0	1.42141e-10
ENSMUSG00000032381	Fam96a	0.85	0	3.38329e-07
ENSMUSG00000035828	Pim3	0.848	0	1.57182e-15
ENSMUSG00000004270	Lpcat3	0.848	0	6.5061e-09
ENSMUSG00000097131	D230017M19Rik	0.848	0.00743	0.0246802
ENSMUSG00000039953	Clstn1	0.847	0	1.16138e-16
ENSMUSG00000018567	Gabarap	0.845	0	8.15783e-17
ENSMUSG00000020744	Slc25a19	0.845	0	5.9492e-07
ENSMUSG00000067924	Rtl8b	0.843	0.00478	0.0170078
ENSMUSG00000026811	St6galnac6	0.842	0	1.38462e-05
ENSMUSG00000023047	Amhr2	0.841	0.01322	0.0401529
ENSMUSG00000039230	Tbcd	0.84	0	1.57491e-10
ENSMUSG00000042298	Ttc19	0.84	0	3.69715e-08
ENSMUSG00000036278	Macrod1	0.838	0.0034	0.012665
ENSMUSG00000027602	Map1lc3a	0.837	0	6.30983e-22
ENSMUSG00000021286	Zfyve21	0.837	0.00031	0.00156582
ENSMUSG00000066838	Zfp772	0.837	0.00321	0.0120773
ENSMUSG00000044636	Csrnp2	0.837	0.00413	0.0149988
ENSMUSG00000019948	Actr6	0.835	0	5.51959e-07
ENSMUSG00000029446	Psph	0.835	1e-05	4.18894e-05
ENSMUSG00000042364	Snx18	0.834	0	3.59938e-13
ENSMUSG00000021760	Gpx8	0.834	0.00059	0.00276937
ENSMUSG00000020859	Spag9	0.833	0	1.55313e-08
ENSMUSG00000031434	Morc4	0.833	0.00019	0.00101702
ENSMUSG00000042745	Id1	0.833	0.00128	0.00542188
ENSMUSG00000031887	Tradd	0.831	0.00075	0.00341469
ENSMUSG00000031818	Cox4i1	0.83	0	3.91596e-26
ENSMUSG00000006941	Eif1b	0.829	0	3.87111e-23
ENSMUSG00000038000	Acd	0.829	0	5.04473e-16
ENSMUSG00000039770	Ypel5	0.829	0	8.26312e-12
ENSMUSG00000042751	Nmnat2	0.829	0	2.32179e-11
ENSMUSG00000030722	Nfatc2ip	0.829	0	6.11115e-08
ENSMUSG00000041936	Agrn	0.828	0	1.94731e-09
ENSMUSG00000045594	Glb1	0.826	0	1.91769e-07
ENSMUSG00000061859	Patj	0.826	0.00222	0.00878011
ENSMUSG00000016534	Lamp2	0.825	0	5.58031e-17
ENSMUSG00000036622	Atp13a2	0.825	0	3.04385e-07
ENSMUSG00000036478	Btg1	0.825	0	7.97376e-06
ENSMUSG00000040322	Slc25a24	0.824	0.00476	0.0169402
ENSMUSG00000030815	Phkg2	0.821	0	4.16718e-08
ENSMUSG00000031751	Amfr	0.82	0	1.52335e-07
ENSMUSG00000061132	Blnk	0.82	4e-05	0.000227743
ENSMUSG00000037628	Cdkn3	0.82	0.00014	0.000752332
ENSMUSG00000042942	Greb1l	0.82	0.0036	0.0132948
ENSMUSG00000034686	Prr7	0.82	0.00829	0.0270905
ENSMUSG00000019969	Psen1	0.819	0	3.92405e-13
ENSMUSG00000035697	Arhgap45	0.819	0.00644	0.0218359
ENSMUSG00000026172	Bcs1l	0.817	0	8.75108e-13
ENSMUSG00000037822	Smim14	0.817	0	5.38853e-07
ENSMUSG00000006390	Elovl1	0.817	0	1.02655e-05
ENSMUSG00000032051	Fdx1	0.817	2e-05	0.000137641
ENSMUSG00000097651	4930461G14Rik	0.817	0.00468	0.0167051
ENSMUSG00000024835	Coro1b	0.816	0	1.43586e-21
ENSMUSG00000005534	Insr	0.816	0.00011	0.000602405
ENSMUSG00000026317	Cln8	0.815	0	2.99314e-08
ENSMUSG00000033233	Trim45	0.815	0.01113	0.0348593
ENSMUSG00000030091	Nup210	0.814	3e-05	0.000202312
ENSMUSG00000005580	Adcy9	0.813	0.00616	0.0210404
ENSMUSG00000031770	Herpud1	0.812	0	1.38863e-07
ENSMUSG00000042737	Dpm3	0.811	0	5.51219e-11
ENSMUSG00000052934	Fbxo31	0.81	0	1.12761e-07
ENSMUSG00000032434	Cmtm6	0.81	3e-05	0.000160997
ENSMUSG00000039914	Coq10a	0.809	0.00131	0.00556358
ENSMUSG00000046223	Plaur	0.808	0.00228	0.00900756
ENSMUSG00000027546	Atp9a	0.807	0	1.76277e-12
ENSMUSG00000036966	Spryd3	0.807	0	1.16907e-06
ENSMUSG00000028626	Col9a2	0.807	0.00701	0.0235326
ENSMUSG00000021814	Anxa7	0.806	2e-05	0.000110256
ENSMUSG00000031904	Slc7a6	0.806	4e-05	0.000255091
ENSMUSG00000002625	Akap8l	0.805	0	1.00062e-18
ENSMUSG00000003363	Pld3	0.804	1e-05	5.03928e-05
ENSMUSG00000028914	Casp9	0.804	1e-05	5.18952e-05
ENSMUSG00000028541	B4galt2	0.804	2e-05	0.000105875
ENSMUSG00000037446	Tulp1	0.804	0.00035	0.00174119
ENSMUSG00000029994	Anxa4	0.804	0.00136	0.00573051
ENSMUSG00000056436	Cyct	0.804	0.0101	0.0320694
ENSMUSG00000020605	Hs1bp3	0.803	0	6.15279e-07
ENSMUSG00000031431	Tsc22d3	0.803	0	2.12386e-06
ENSMUSG00000030766	Arhgap17	0.802	0	3.04971e-07
ENSMUSG00000018398	Sept8	0.8	0	1.44807e-05
ENSMUSG00000030428	Ttyh1	0.8	0.00037	0.00184776
ENSMUSG00000029752	Asns	0.799	0	3.08237e-31
ENSMUSG00000006717	Acot13	0.799	0	1.46911e-18
ENSMUSG00000028480	Glipr2	0.799	0	2.90613e-10
ENSMUSG00000031921	Terf2	0.798	0	6.28714e-15
ENSMUSG00000007041	Clic1	0.798	0	2.22188e-10
ENSMUSG00000000325	Arvcf	0.798	3e-05	0.000195887
ENSMUSG00000032641	Gpr19	0.798	0.00235	0.00923932
ENSMUSG00000025026	Add3	0.797	0	3.51604e-12
ENSMUSG00000022432	Smc1b	0.797	0	6.86761e-08
ENSMUSG00000049313	Sorl1	0.797	0	8.9982e-08
ENSMUSG00000040209	Zfp704	0.796	0	4.2588e-14
ENSMUSG00000060802	B2m	0.795	0	7.50844e-15
ENSMUSG00000033039	Micall1	0.794	0	6.03524e-06
ENSMUSG00000079056	Kcnip3	0.794	0.00289	0.0109957
ENSMUSG00000018727	Cpsf4l	0.794	0.00308	0.0116466
ENSMUSG00000062312	Erbb2	0.794	0.00649	0.0219888
ENSMUSG00000032540	Abhd5	0.793	2e-05	0.000108369
ENSMUSG00000015027	Galns	0.793	8e-05	0.000457111
ENSMUSG00000021255	Esrrb	0.792	0	6.91456e-16
ENSMUSG00000032598	Nckipsd	0.792	0.00229	0.00904759
ENSMUSG00000092564	BC051226	0.792	0.00315	0.0118561
ENSMUSG00000020644	Id2	0.791	0	4.23225e-12
ENSMUSG00000004626	Stxbp2	0.79	0	1.13852e-10
ENSMUSG00000045917	Tmem268	0.79	0.00117	0.00503105
ENSMUSG00000031971	Ccsap	0.789	2e-05	0.000140829
ENSMUSG00000021928	Ebpl	0.788	0	2.18078e-13
ENSMUSG00000039431	Mtmr7	0.788	0	2.58182e-06
ENSMUSG00000026104	Stat1	0.788	0.00238	0.00933451
ENSMUSG00000062031	Pgghg	0.786	0.00792	0.0260896
ENSMUSG00000024975	Pdcd4	0.785	0	7.91737e-17
ENSMUSG00000035936	Aldh5a1	0.785	4e-05	0.000255091
ENSMUSG00000050052	Tdrp	0.785	0.00267	0.0102841
ENSMUSG00000048007	Timm8a1	0.785	0.00654	0.0221413
ENSMUSG00000022884	Eif4a2	0.784	0	2.89579e-06
ENSMUSG00000051989	Smim11	0.784	0.00218	0.0086346
ENSMUSG00000086859	Snhg20	0.783	0	3.60465e-09
ENSMUSG00000033111	3830406C13Rik	0.783	0	1.03218e-05
ENSMUSG00000020346	Mgat1	0.783	0	2.69111e-05
ENSMUSG00000044712	Slc38a6	0.783	0.00018	0.000969696
ENSMUSG00000037012	Hk1	0.782	0	9.49394e-08
ENSMUSG00000001418	Glmp	0.782	0	2.29806e-07
ENSMUSG00000028878	Fam76a	0.782	0	6.20797e-06
ENSMUSG00000063455	D630045J12Rik	0.782	0.0073	0.024305
ENSMUSG00000086290	Snhg12	0.781	0	9.73436e-23
ENSMUSG00000036779	Papd5	0.781	0	2.43997e-11
ENSMUSG00000022426	Josd1	0.781	0	1.03846e-05
ENSMUSG00000062380	Tubb3	0.78	0	1.13267e-11
ENSMUSG00000036721	Zscan12	0.78	0	4.09676e-06
ENSMUSG00000036817	Sun1	0.779	0	5.29751e-06
ENSMUSG00000043068	Fam89a	0.779	0.01222	0.0375973
ENSMUSG00000073422	H2-Ke6	0.778	0	1.5298e-06
ENSMUSG00000074218	Cox7a1	0.778	0.00045	0.00217818
ENSMUSG00000058594	Fbxo18	0.778	0.00177	0.00725139
ENSMUSG00000020747	Tmem94	0.777	0.00099	0.00433852
ENSMUSG00000047767	Atg16l2	0.776	0.01016	0.0322155
ENSMUSG00000026473	Glul	0.775	0	2.08446e-22
ENSMUSG00000035245	Eogt	0.775	0.01565	0.0462207
ENSMUSG00000059714	Flot1	0.774	8e-05	0.0004297
ENSMUSG00000027997	Casp6	0.774	0.00169	0.00696749
ENSMUSG00000009647	Mcu	0.772	0	5.95132e-07
ENSMUSG00000055447	Cd47	0.772	1e-05	4.54444e-05
ENSMUSG00000070371	Prss36	0.772	0.00995	0.0316609
ENSMUSG00000021754	Map3k1	0.77	0	9.27259e-10
ENSMUSG00000044345	Marveld1	0.77	0	1.01401e-07
ENSMUSG00000034484	Snx2	0.77	0	4.26145e-07
ENSMUSG00000041765	Ubac2	0.77	1e-05	7.15046e-05
ENSMUSG00000026429	Ube2t	0.77	4e-05	0.000239219
ENSMUSG00000019806	Aig1	0.77	0.0003	0.0015105
ENSMUSG00000039795	Zfand1	0.77	0.00063	0.00292795
ENSMUSG00000021361	Tmem14c	0.769	0	3.32704e-17
ENSMUSG00000025795	Rassf3	0.769	0	1.84908e-10
ENSMUSG00000024654	Asrgl1	0.768	0	5.81779e-10
ENSMUSG00000043614	Vps37d	0.768	0.0077	0.0254722
ENSMUSG00000025035	Arl3	0.767	0	6.8048e-11
ENSMUSG00000021728	Emb	0.766	0	5.05255e-17
ENSMUSG00000028743	Akr7a5	0.766	0	4.54293e-07
ENSMUSG00000070476	Fam217b	0.766	0.00569	0.0196977
ENSMUSG00000024308	Tapbp	0.765	0	1.46449e-08
ENSMUSG00000038604	Ripor1	0.765	0	5.94193e-07
ENSMUSG00000061175	Fnip2	0.765	0	3.5012e-06
ENSMUSG00000006360	Crip1	0.765	4e-05	0.000239449
ENSMUSG00000021285	Ppp1r13b	0.765	0.00057	0.0026802
ENSMUSG00000079012	Serpina3m	0.765	0.00062	0.00291195
ENSMUSG00000001663	Gstt1	0.765	0.00353	0.0130811
ENSMUSG00000070509	Rgma	0.764	0.00209	0.00833157
ENSMUSG00000020059	Sycp3	0.763	0	3.67685e-08
ENSMUSG00000039976	Tbc1d16	0.763	0.00033	0.00166194
ENSMUSG00000033427	Upb1	0.763	0.00399	0.0145434
ENSMUSG00000029313	Aff1	0.761	0	7.43839e-07
ENSMUSG00000039470	Zdhhc2	0.761	0	2.73479e-05
ENSMUSG00000042046	Dstyk	0.761	0	3.70229e-05
ENSMUSG00000031266	Gla	0.76	0.01107	0.0347174
ENSMUSG00000025510	Cd151	0.758	0	6.1403e-10
ENSMUSG00000057440	Mpp7	0.758	0	3.70672e-05
ENSMUSG00000049657	Zbtb5	0.757	0.00148	0.0061646
ENSMUSG00000024993	Fam45a	0.757	0.00206	0.00825217
ENSMUSG00000051176	Zfp42	0.756	0	7.29212e-10
ENSMUSG00000039221	Rpl22l1	0.755	0	1.46249e-12
ENSMUSG00000008734	Gprc5b	0.755	0.0003	0.00153142
ENSMUSG00000020329	Polrmt	0.754	3e-05	0.000189959
ENSMUSG00000054708	Ankrd24	0.753	0	2.5658e-05
ENSMUSG00000059482	2610301B20Rik	0.753	8e-05	0.000452003
ENSMUSG00000029361	Nos1	0.753	0.00117	0.00501185
ENSMUSG00000030872	Gga2	0.752	0	7.90802e-28
ENSMUSG00000038650	Rnh1	0.752	0	1.49767e-09
ENSMUSG00000022433	Csnk1e	0.751	0	3.90654e-17
ENSMUSG00000019710	Mrpl24	0.751	0	1.40319e-14
ENSMUSG00000024114	Prss41	0.751	0.00152	0.006318
ENSMUSG00000017721	Pigt	0.75	0	6.70384e-06
ENSMUSG00000027357	Crls1	0.75	1e-05	5.56626e-05
ENSMUSG00000019478	Rab4a	0.749	0	5.4929e-09
ENSMUSG00000097055	Gm4419	0.749	0.0001	0.000541394
ENSMUSG00000003531	Dgcr6	0.748	0	1.93171e-05
ENSMUSG00000005802	Slc30a4	0.748	0.01283	0.0391615
ENSMUSG00000047261	Gap43	0.747	0	1.99462e-06
ENSMUSG00000028917	Plekhm2	0.745	0.00016	0.00085292
ENSMUSG00000035561	Aldh1b1	0.744	0.00479	0.0170302
ENSMUSG00000005374	Tbl2	0.743	0	1.03016e-10
ENSMUSG00000020069	Hnrnph3	0.742	0	1.29058e-12
ENSMUSG00000034647	Ankrd12	0.742	0	8.38263e-08
ENSMUSG00000062901	Klhl24	0.742	4e-05	0.000239219
ENSMUSG00000026821	Ralgds	0.742	0.0001	0.0005682
ENSMUSG00000035521	Gnptg	0.742	0.01083	0.0340811
ENSMUSG00000042073	Abhd14b	0.741	0.00894	0.0288566
ENSMUSG00000063065	Mapk3	0.74	0	2.96904e-06
ENSMUSG00000022003	Slc25a30	0.738	1e-05	4.95689e-05
ENSMUSG00000029513	Prkab1	0.738	6e-05	0.000329209
ENSMUSG00000024589	Nedd4l	0.736	0	1.05348e-06
ENSMUSG00000031765	Mt1	0.735	0	1.28888e-30
ENSMUSG00000031812	Map1lc3b	0.735	0	5.0145e-16
ENSMUSG00000054309	Cpsf3	0.735	0	1.51812e-11
ENSMUSG00000037216	Lipt1	0.735	1e-05	5.21738e-05
ENSMUSG00000042724	Map3k9	0.734	0.00019	0.00102436
ENSMUSG00000024644	Cndp2	0.732	0	1.85607e-10
ENSMUSG00000031782	Coq9	0.732	1e-05	6.88308e-05
ENSMUSG00000020440	Arf5	0.73	0	2.50013e-17
ENSMUSG00000039168	Dap	0.73	8e-05	0.000464302
ENSMUSG00000029616	Erp29	0.729	0	1.5722e-29
ENSMUSG00000041926	Rnpep	0.729	0	9.89453e-07
ENSMUSG00000039648	Kyat1	0.729	0.00185	0.00754275
ENSMUSG00000068758	Il3ra	0.729	0.00218	0.00864958
ENSMUSG00000070738	Dgkd	0.728	0	3.69852e-12
ENSMUSG00000031007	Atp6ap2	0.727	0	3.0392e-16
ENSMUSG00000005483	Dnajb1	0.727	0	3.42597e-10
ENSMUSG00000034573	Ptpn13	0.727	3e-05	0.00018286
ENSMUSG00000027298	Tyro3	0.726	0	1.3669e-06
ENSMUSG00000046020	Pofut1	0.726	1e-05	4.38103e-05
ENSMUSG00000018861	Fdxr	0.726	3e-05	0.00019324
ENSMUSG00000015247	Nipsnap3b	0.726	0.00048	0.00232701
ENSMUSG00000041488	Stx3	0.725	0	7.48647e-08
ENSMUSG00000025417	Pip4k2c	0.725	0	7.58634e-08
ENSMUSG00000046668	Cxxc5	0.724	0	1.30842e-12
ENSMUSG00000020230	Prmt2	0.723	0	3.37797e-06
ENSMUSG00000040033	Stat2	0.722	0	3.32708e-06
ENSMUSG00000032562	Gnai2	0.721	0	2.98451e-28
ENSMUSG00000029003	Mad2l2	0.721	0	2.91032e-08
ENSMUSG00000027001	Dusp19	0.721	0.00806	0.0264457
ENSMUSG00000011877	Git1	0.72	0	2.29503e-07
ENSMUSG00000006930	Hap1	0.719	0	4.09949e-06
ENSMUSG00000015747	Vps45	0.719	1e-05	9.27698e-05
ENSMUSG00000034105	Tldc1	0.719	0.00737	0.0245245
ENSMUSG00000039512	Uhrf1bp1	0.718	5e-05	0.000302045
ENSMUSG00000027646	Src	0.717	0.00108	0.00469616
ENSMUSG00000030083	Abtb1	0.716	0	1.14191e-05
ENSMUSG00000031467	Agpat5	0.715	0	3.37618e-15
ENSMUSG00000032245	Cln6	0.715	0.00071	0.00325884
ENSMUSG00000055780	Usp26	0.715	0.00109	0.00470247
ENSMUSG00000019737	Syne4	0.715	0.00264	0.0102104
ENSMUSG00000023994	Nfya	0.715	0.00274	0.010542
ENSMUSG00000027984	Hadh	0.714	0	1.20935e-13
ENSMUSG00000028385	Snx30	0.714	0	2.55874e-09
ENSMUSG00000022037	Clu	0.714	0	1.84547e-08
ENSMUSG00000032280	Tle3	0.714	0	6.87428e-08
ENSMUSG00000056121	Fez2	0.714	0	1.39386e-05
ENSMUSG00000038763	Alpk3	0.713	0.00253	0.00981383
ENSMUSG00000011114	Tbrg1	0.712	0	8.68181e-23
ENSMUSG00000027668	Mfn1	0.711	0	5.86269e-09
ENSMUSG00000006056	Calcoco2	0.711	2e-05	0.000144318
ENSMUSG00000026335	Pam	0.711	0.00039	0.00192419
ENSMUSG00000032470	Mras	0.71	0	5.25149e-07
ENSMUSG00000044991	1110034G24Rik	0.71	0.00896	0.0288948
ENSMUSG00000065954	Tacc1	0.709	0	3.80513e-15
ENSMUSG00000022900	Ildr1	0.709	0.00299	0.0113272
ENSMUSG00000057406	Nsd2	0.708	0	1.21471e-10
ENSMUSG00000078485	Plekhn1	0.708	6e-05	0.000334999
ENSMUSG00000028719	Cmpk1	0.708	0.00021	0.00110461
ENSMUSG00000027581	Stmn3	0.708	0.00119	0.00509003
ENSMUSG00000039879	Heca	0.707	6e-05	0.000335927
ENSMUSG00000029312	Klhl8	0.707	0.00046	0.00221255
ENSMUSG00000060032	H2afj	0.706	0	9.94789e-08
ENSMUSG00000024426	Atat1	0.706	0.00492	0.0174356
ENSMUSG00000031149	Praf2	0.705	8e-05	0.000477623
ENSMUSG00000021662	Arhgef28	0.705	0.00226	0.00893513
ENSMUSG00000021556	Golm1	0.704	0	3.52806e-16
ENSMUSG00000015575	Atp6v0e	0.704	0	2.9288e-07
ENSMUSG00000029428	Stx2	0.704	0.00091	0.00402025
ENSMUSG00000024477	Pggt1b	0.703	0.00121	0.00518352
ENSMUSG00000037706	Cd81	0.702	0	2.3379e-19
ENSMUSG00000026566	Mpzl1	0.702	0	7.76947e-12
ENSMUSG00000020038	Cry1	0.702	0	1.35012e-07
ENSMUSG00000024413	Npc1	0.702	0	4.13964e-06
ENSMUSG00000020520	Galnt10	0.702	7e-05	0.000391896
ENSMUSG00000003762	Coq8b	0.702	0.00032	0.00162187
ENSMUSG00000042797	Aqp11	0.702	0.00698	0.02343
ENSMUSG00000024963	Dnajc4	0.701	2e-05	0.000140943
ENSMUSG00000039202	Abhd2	0.701	0.00503	0.0177676
ENSMUSG00000022464	Slc38a4	0.7	0	3.13703e-12
ENSMUSG00000052298	Cdc42se2	0.7	0	3.31143e-07
ENSMUSG00000054256	Msi1	0.7	0.0001	0.000570611
ENSMUSG00000087193	Gm14820	0.7	0.00364	0.0134155
ENSMUSG00000039542	Ncam1	0.699	0	6.33304e-17
ENSMUSG00000023175	Bsg	0.699	0	1.56335e-16
ENSMUSG00000060216	Arrb2	0.699	0	4.58477e-07
ENSMUSG00000031024	St5	0.699	0	1.08022e-05
ENSMUSG00000028672	Hmgcl	0.697	0	2.78859e-06
ENSMUSG00000032741	Tpcn1	0.697	3e-05	0.000195255
ENSMUSG00000037410	Tbc1d2b	0.697	0.01061	0.0334827
ENSMUSG00000039176	Polg	0.696	0	7.13911e-14
ENSMUSG00000004451	Ralb	0.696	0	2.2054e-05
ENSMUSG00000018363	Smurf2	0.695	0	2.37885e-07
ENSMUSG00000002014	Ssr4	0.694	0	6.12118e-14
ENSMUSG00000000439	Mkrn2	0.694	0	5.82918e-06
ENSMUSG00000028601	Echdc2	0.694	1e-05	8.01086e-05
ENSMUSG00000069114	Zbtb10	0.694	5e-05	0.000316883
ENSMUSG00000027803	Wwtr1	0.693	0	4.94988e-07
ENSMUSG00000028977	Casz1	0.693	0.01355	0.0409944
ENSMUSG00000019988	Nedd1	0.692	0.00021	0.00112325
ENSMUSG00000026966	Ssna1	0.691	0	3.4995e-09
ENSMUSG00000013997	Nit1	0.691	0.00038	0.00188811
ENSMUSG00000023411	Nfatc4	0.69	0	6.0182e-06
ENSMUSG00000038301	Snx10	0.689	0	1.53235e-05
ENSMUSG00000052151	Plpp2	0.689	0	2.5229e-05
ENSMUSG00000010607	Pigyl	0.689	7e-05	0.00040738
ENSMUSG00000031295	Phka2	0.689	0.00043	0.00210395
ENSMUSG00000045237	1110012L19Rik	0.689	0.00703	0.0235638
ENSMUSG00000053898	Ech1	0.688	0	1.19548e-07
ENSMUSG00000025006	Sorbs1	0.688	0.00078	0.00351654
ENSMUSG00000035545	Leng8	0.688	0.00762	0.0252593
ENSMUSG00000066150	Slc31a1	0.687	0	3.39068e-07
ENSMUSG00000009670	Tex11	0.687	0.00257	0.00996341
ENSMUSG00000040875	Osbpl10	0.687	0.01584	0.0466359
ENSMUSG00000016541	Atxn10	0.686	0	1.20344e-26
ENSMUSG00000032336	Nptn	0.686	0	3.13793e-07
ENSMUSG00000046034	Otulin	0.686	0	3.35358e-06
ENSMUSG00000039678	Tbc1d13	0.685	0	2.30036e-07
ENSMUSG00000024055	Cyp4f13	0.685	0.00274	0.0105508
ENSMUSG00000045374	Wdr81	0.683	0.00119	0.00508828
ENSMUSG00000043259	Fam13c	0.683	0.00365	0.013453
ENSMUSG00000061313	Ddhd2	0.681	0	1.85285e-09
ENSMUSG00000025612	Bach1	0.681	0	8.74353e-08
ENSMUSG00000021009	Ptpn21	0.681	0.00172	0.00704554
ENSMUSG00000094973	Gm8994	0.681	0.00234	0.00919655
ENSMUSG00000070394	Tmem256	0.68	0	1.34939e-16
ENSMUSG00000030530	Furin	0.68	0	1.01881e-07
ENSMUSG00000051007	Gatd1	0.68	1e-05	4.26452e-05
ENSMUSG00000031834	Pik3r2	0.68	2e-05	0.000129557
ENSMUSG00000039983	Ccdc32	0.68	4e-05	0.000235727
ENSMUSG00000023033	Scn8a	0.68	0.01018	0.0322495
ENSMUSG00000029723	Tsc22d4	0.679	1e-05	4.09965e-05
ENSMUSG00000064284	Cdpf1	0.679	0.0004	0.00196976
ENSMUSG00000066151	Fkbp15	0.679	0.00097	0.0042615
ENSMUSG00000034354	Mtmr3	0.678	0	1.11121e-05
ENSMUSG00000024588	Fech	0.678	6e-05	0.000351946
ENSMUSG00000025525	Apool	0.678	0.00195	0.00786783
ENSMUSG00000047090	Tmem198b	0.678	0.01149	0.0358204
ENSMUSG00000026003	Acadl	0.676	0	2.23724e-13
ENSMUSG00000029456	Acad10	0.676	0.01244	0.0381394
ENSMUSG00000024019	Cmtr1	0.675	1e-05	5.56626e-05
ENSMUSG00000028229	Rmdn1	0.675	0.00037	0.00185416
ENSMUSG00000060147	Serpinb6a	0.674	0	7.42285e-09
ENSMUSG00000060716	Plekhh1	0.674	5e-05	0.000318146
ENSMUSG00000054027	Nt5dc3	0.674	0.00193	0.0078037
ENSMUSG00000025218	Poll	0.673	0	2.90647e-05
ENSMUSG00000075592	Nynrin	0.673	1e-05	8.21773e-05
ENSMUSG00000113346	Eprn	0.672	0.00267	0.0102841
ENSMUSG00000027465	Tbc1d20	0.671	0.00039	0.001918
ENSMUSG00000035642	Aamdc	0.671	0.00094	0.00414824
ENSMUSG00000003161	Sri	0.67	0	1.20372e-05
ENSMUSG00000020186	Csrp2	0.668	0	9.58669e-09
ENSMUSG00000026860	Sh3glb2	0.668	0	1.7814e-05
ENSMUSG00000031758	Cdyl2	0.668	0	2.27364e-05
ENSMUSG00000030352	Tspan9	0.668	0.00026	0.00132691
ENSMUSG00000032116	Stt3a	0.667	0	3.07603e-07
ENSMUSG00000017765	Slc12a4	0.667	0.0003	0.00151861
ENSMUSG00000044252	Osbpl1a	0.666	0	2.88504e-12
ENSMUSG00000045005	Fzd5	0.666	0	6.02674e-07
ENSMUSG00000027995	Tlr2	0.666	0.01636	0.0479029
ENSMUSG00000021097	Clmn	0.665	0	1.595e-06
ENSMUSG00000054770	Kctd18	0.665	0.00045	0.00217913
ENSMUSG00000060538	Tmem219	0.665	0.0055	0.0192015
ENSMUSG00000006010	BC003331	0.664	0	1.53444e-08
ENSMUSG00000038526	Car14	0.664	0.00011	0.00059681
ENSMUSG00000023923	Tbc1d5	0.664	0.00065	0.00300705
ENSMUSG00000033467	Crlf2	0.663	0	2.26245e-07
ENSMUSG00000025140	Pycr1	0.663	0	6.56855e-06
ENSMUSG00000039720	Got1l1	0.663	0	2.64025e-05
ENSMUSG00000014932	Yes1	0.663	0.00457	0.0163781
ENSMUSG00000021314	Amph	0.662	0.0001	0.000553512
ENSMUSG00000026197	Zfand2b	0.662	0.00032	0.00163221
ENSMUSG00000029060	Mib2	0.662	0.00036	0.00179285
ENSMUSG00000002910	Arrdc2	0.662	0.0074	0.0246144
ENSMUSG00000029992	Gfpt1	0.66	0	1.11743e-05
ENSMUSG00000038515	Grtp1	0.659	0	1.97182e-12
ENSMUSG00000031563	Wwc2	0.658	0	2.19851e-13
ENSMUSG00000036748	Cuedc2	0.658	0	1.6048e-11
ENSMUSG00000025151	Maged1	0.658	0	2.32585e-09
ENSMUSG00000031483	Erlin2	0.658	0	2.48864e-07
ENSMUSG00000005973	Rcn1	0.657	0	5.62927e-09
ENSMUSG00000015714	Cers2	0.657	0	3.14976e-05
ENSMUSG00000098789	Jmjd7	0.657	2e-05	0.000155712
ENSMUSG00000020170	Frs2	0.657	8e-05	0.000452003
ENSMUSG00000035473	Galm	0.657	0.00183	0.00746117
ENSMUSG00000023951	Vegfa	0.656	0.00016	0.000883951
ENSMUSG00000039652	Cpeb3	0.656	0.00219	0.00869298
ENSMUSG00000073725	Lmbrd1	0.655	0.00031	0.00158451
ENSMUSG00000028483	Snapc3	0.655	0.00133	0.00563692
ENSMUSG00000000740	Rpl13	0.654	0	6.59507e-20
ENSMUSG00000033434	Gtpbp6	0.654	0	1.63212e-11
ENSMUSG00000015745	Plekho1	0.654	0.00028	0.00141724
ENSMUSG00000041268	Dmxl2	0.654	0.00304	0.0115127
ENSMUSG00000026718	Stam	0.654	0.00842	0.0274164
ENSMUSG00000032841	Prr5l	0.654	0.01151	0.0358529
ENSMUSG00000034563	Ccpg1	0.652	0.00023	0.001184
ENSMUSG00000003623	Crot	0.651	0.00043	0.00207948
ENSMUSG00000041329	Atp1b2	0.651	0.00666	0.0224964
ENSMUSG00000004637	Wwox	0.651	0.00863	0.0279454
ENSMUSG00000073481	Marc2	0.65	0	7.22018e-13
ENSMUSG00000028591	Pramef12	0.649	0	6.72635e-07
ENSMUSG00000021913	Ogdhl	0.647	0	4.34088e-10
ENSMUSG00000020227	Irak3	0.647	0.00502	0.0177316
ENSMUSG00000027775	Mfsd1	0.646	0	4.3999e-10
ENSMUSG00000023484	Prph	0.646	0.00044	0.00213043
ENSMUSG00000040521	Tsfm	0.646	0.00057	0.00271267
ENSMUSG00000027932	Slc27a3	0.646	0.00079	0.00358393
ENSMUSG00000035776	Cd99l2	0.646	0.0093	0.029838
ENSMUSG00000096210	H1f0	0.645	0	1.32051e-11
ENSMUSG00000035873	Pawr	0.644	2e-05	0.000146346
ENSMUSG00000048440	Cyp4f16	0.643	0.01319	0.0400922
ENSMUSG00000025289	Prdx4	0.642	0	3.82585e-06
ENSMUSG00000073411	H2-D1	0.642	0	3.56456e-05
ENSMUSG00000020650	Bcap29	0.642	0.00045	0.00216993
ENSMUSG00000004044	Cavin1	0.641	0	5.8089e-07
ENSMUSG00000028413	B4galt1	0.641	0	2.53313e-06
ENSMUSG00000003344	Btbd2	0.641	1e-05	5.46347e-05
ENSMUSG00000024942	Capn1	0.641	3e-05	0.000184159
ENSMUSG00000021993	Mipep	0.641	0.00075	0.00343375
ENSMUSG00000035725	Prkx	0.641	0.00354	0.0131007
ENSMUSG00000087590	Epb41l4aos	0.64	0	1.54357e-15
ENSMUSG00000031015	Swap70	0.64	0.00023	0.00119019
ENSMUSG00000068739	Sars	0.639	0	2.45648e-27
ENSMUSG00000045975	C2cd2	0.639	0.00038	0.00188319
ENSMUSG00000054693	Adam10	0.638	4e-05	0.000239919
ENSMUSG00000051934	Spats2	0.636	0	2.35294e-22
ENSMUSG00000032306	Mpi	0.636	0	1.18125e-07
ENSMUSG00000039209	Rpl39l	0.636	0	4.23099e-06
ENSMUSG00000030126	Tmcc1	0.636	0.00039	0.00193454
ENSMUSG00000019831	Wasf1	0.635	0.00241	0.00941752
ENSMUSG00000042363	Lgalsl	0.635	0.00273	0.010516
ENSMUSG00000002015	Bcap31	0.634	0	1.64418e-10
ENSMUSG00000027070	Lrp2	0.634	0.00034	0.00172065
ENSMUSG00000024383	Map3k2	0.633	0.00384	0.0140753
ENSMUSG00000004610	Etfb	0.632	0	1.21035e-14
ENSMUSG00000032715	Trib3	0.632	0	1.59333e-08
ENSMUSG00000025287	Acot9	0.632	1e-05	7.36418e-05
ENSMUSG00000036503	Rnf13	0.632	0.00278	0.0106448
ENSMUSG00000040618	Pck2	0.631	0	1.12391e-07
ENSMUSG00000025584	Pde8a	0.631	0	3.23932e-05
ENSMUSG00000027610	Gss	0.631	0.00028	0.00140871
ENSMUSG00000026958	Dpp7	0.63	4e-05	0.000231378
ENSMUSG00000037395	Rcor3	0.629	0.00045	0.00217913
ENSMUSG00000019818	Cd164	0.628	0	9.15033e-11
ENSMUSG00000036636	Clcn7	0.628	0.00579	0.0199954
ENSMUSG00000115987	Vps28	0.627	0	4.66502e-12
ENSMUSG00000055723	Rras2	0.627	1e-05	8.63954e-05
ENSMUSG00000036667	Tcaf1	0.627	7e-05	0.000402475
ENSMUSG00000031641	Cbr4	0.627	0.00596	0.0204666
ENSMUSG00000035585	Tsen34	0.626	0	7.62863e-07
ENSMUSG00000055401	Fbxo6	0.626	0	1.26022e-05
ENSMUSG00000038045	Sult6b1	0.626	1e-05	6.53031e-05
ENSMUSG00000039759	Thap3	0.626	1e-05	9.45853e-05
ENSMUSG00000047789	Slc38a9	0.626	0.00022	0.00112503
ENSMUSG00000031078	Cttn	0.626	0.00024	0.00125564
ENSMUSG00000034487	Kdelc2	0.626	0.00083	0.00375723
ENSMUSG00000053175	Bcl3	0.625	0.00096	0.00420026
ENSMUSG00000024169	Ift140	0.625	0.00543	0.0189784
ENSMUSG00000003402	Prkcsh	0.624	0	5.15638e-16
ENSMUSG00000027207	Galk2	0.624	0.00741	0.0246272
ENSMUSG00000031299	Pdha1	0.623	0	2.85208e-16
ENSMUSG00000038564	Ift172	0.623	0.00045	0.00217473
ENSMUSG00000069565	Dazap1	0.622	0	3.70339e-15
ENSMUSG00000041881	Ndufa7	0.622	0	1.38602e-12
ENSMUSG00000036606	Plxnb2	0.622	1e-05	4.9635e-05
ENSMUSG00000016664	Pacsin2	0.622	7e-05	0.000418554
ENSMUSG00000030739	Myh14	0.622	0.00847	0.0275325
ENSMUSG00000023118	Sympk	0.621	0	6.77227e-07
ENSMUSG00000021820	Camk2g	0.621	4e-05	0.000257676
ENSMUSG00000026277	Stk25	0.619	0.00847	0.0275257
ENSMUSG00000034807	Colgalt1	0.618	0	1.73938e-17
ENSMUSG00000031353	Rbbp7	0.618	0	1.1676e-11
ENSMUSG00000004994	Ccdc130	0.618	1e-05	4.60858e-05
ENSMUSG00000027424	Mgme1	0.618	4e-05	0.000227669
ENSMUSG00000027698	Nceh1	0.617	5e-05	0.000305244
ENSMUSG00000050623	Catsperz	0.617	0.0012	0.00514474
ENSMUSG00000032329	Hmg20a	0.616	1e-05	8.70227e-05
ENSMUSG00000060591	Ifitm2	0.615	0	4.34587e-13
ENSMUSG00000032437	Stt3b	0.615	0	3.61641e-07
ENSMUSG00000020570	Sypl	0.615	0	2.0772e-05
ENSMUSG00000021576	Pdcd6	0.615	2e-05	0.000110065
ENSMUSG00000033871	Ppargc1b	0.615	0.00303	0.0114746
ENSMUSG00000023010	Tmbim6	0.613	0	1.69883e-13
ENSMUSG00000027002	Nckap1	0.613	0	6.51631e-11
ENSMUSG00000019952	Poc1b	0.613	2e-05	0.000152662
ENSMUSG00000037032	Apbb1	0.613	0.00051	0.00242263
ENSMUSG00000052102	Gnpda1	0.613	0.00551	0.0192092
ENSMUSG00000061111	Mcrip1	0.612	0	2.17182e-08
ENSMUSG00000026269	Rnpepl1	0.612	0.00036	0.00178688
ENSMUSG00000026433	Rab29	0.612	0.00419	0.0151952
ENSMUSG00000029125	Stx18	0.611	0.00052	0.0024825
ENSMUSG00000040396	Abhd13	0.611	0.00053	0.00252921
ENSMUSG00000044641	Pard6b	0.611	0.0027	0.010391
ENSMUSG00000026853	Crat	0.61	0.00663	0.0224027
ENSMUSG00000064263	Platr26	0.608	0.01356	0.0410214
ENSMUSG00000025130	P4hb	0.607	0	1.43688e-17
ENSMUSG00000030660	Pik3c2a	0.607	0	8.16779e-10
ENSMUSG00000086784	Isoc2a	0.607	0	4.0388e-08
ENSMUSG00000030894	Tpp1	0.607	1e-05	5.52977e-05
ENSMUSG00000025188	Hps1	0.607	0.0004	0.00196597
ENSMUSG00000014075	Tctex1d2	0.607	0.00114	0.00491491
ENSMUSG00000030986	Dhx32	0.607	0.00125	0.00533035
ENSMUSG00000021140	Pcnx	0.607	0.00257	0.00996193
ENSMUSG00000031622	Sin3b	0.606	0	2.68747e-13
ENSMUSG00000049232	Tigd2	0.606	0	4.97158e-06
ENSMUSG00000030852	Tacc2	0.606	0	5.43409e-06
ENSMUSG00000039159	Ube2h	0.605	0	8.42706e-07
ENSMUSG00000060121	Gemin2	0.605	8e-05	0.000472517
ENSMUSG00000059791	Nrm	0.605	0.00042	0.00204377
ENSMUSG00000020419	Hormad2	0.604	0.01327	0.0402775
ENSMUSG00000036120	Rfxank	0.603	0.01242	0.0381131
ENSMUSG00000020515	Cnot8	0.602	0	2.86289e-06
ENSMUSG00000026955	Sapcd2	0.602	5e-05	0.00031122
ENSMUSG00000020381	Mrnip	0.602	9e-05	0.000501714
ENSMUSG00000038524	Fchsd1	0.602	0.01401	0.0420703
ENSMUSG00000036632	Alg5	0.601	0	3.45691e-05
ENSMUSG00000040195	Nemp1	0.601	0.00461	0.0164875
ENSMUSG00000022178	Ajuba	0.6	0	3.9274e-08
ENSMUSG00000057554	Lgals8	0.6	0.01573	0.0463726
ENSMUSG00000022280	Rnf19a	0.598	0.00321	0.0120684
ENSMUSG00000002812	Flii	0.597	0	4.29605e-07
ENSMUSG00000026737	Pip4k2a	0.597	2e-05	0.000148025
ENSMUSG00000035765	Dym	0.596	0	5.9155e-06
ENSMUSG00000034994	Eef2	0.595	0	2.77156e-21
ENSMUSG00000026458	Ppfia4	0.595	0	1.26394e-06
ENSMUSG00000032898	Fbxo21	0.595	0	9.62858e-06
ENSMUSG00000048752	Prss50	0.595	0.00436	0.0157075
ENSMUSG00000020577	Tspan13	0.594	0	9.50391e-07
ENSMUSG00000059713	Rcan3	0.594	0.00063	0.00292795
ENSMUSG00000044792	Isca1	0.593	1e-05	8.13512e-05
ENSMUSG00000014329	Bicc1	0.593	0.00562	0.0195358
ENSMUSG00000025466	Fuom	0.593	0.01249	0.038296
ENSMUSG00000032553	Srprb	0.592	2e-05	0.000110511
ENSMUSG00000028300	3110043O21Rik	0.592	0.00227	0.00894113
ENSMUSG00000029772	Ahcyl2	0.592	0.00446	0.0160137
ENSMUSG00000028278	Rragd	0.591	8e-05	0.000472026
ENSMUSG00000029471	Camkk2	0.59	0	1.8032e-06
ENSMUSG00000016346	Kcnq2	0.59	0.00822	0.0269147
ENSMUSG00000046312	AI464131	0.59	0.00969	0.0309237
ENSMUSG00000024429	Gnl1	0.589	0	4.11733e-12
ENSMUSG00000031309	Rps6ka3	0.589	0.00378	0.0138575
ENSMUSG00000038416	Cdc16	0.588	0	1.30823e-06
ENSMUSG00000040848	Sft2d2	0.588	0	1.65625e-05
ENSMUSG00000028847	Trappc3	0.588	6e-05	0.000378211
ENSMUSG00000047003	Zfp41	0.588	0.00011	0.00063096
ENSMUSG00000018417	Myo1b	0.587	0	8.75966e-09
ENSMUSG00000019804	Snx3	0.587	2e-05	0.00010879
ENSMUSG00000051319	1500011K16Rik	0.587	0.01609	0.0472626
ENSMUSG00000001435	Col18a1	0.586	0	3.49073e-10
ENSMUSG00000031168	Ebp	0.585	0	1.41468e-05
ENSMUSG00000033068	Entpd6	0.585	0.00102	0.00444639
ENSMUSG00000025025	Mxi1	0.584	0.00027	0.00140441
ENSMUSG00000055912	Tmem150a	0.584	0.01269	0.0388199
ENSMUSG00000029560	Snx8	0.583	0	3.78991e-10
ENSMUSG00000027669	Gnb4	0.583	0	1.49692e-05
ENSMUSG00000063160	Numbl	0.583	0.00029	0.00145735
ENSMUSG00000028796	Phc2	0.583	0.00718	0.0239906
ENSMUSG00000020451	Limk2	0.582	0	2.25455e-06
ENSMUSG00000020100	Slc29a3	0.582	3e-05	0.00021716
ENSMUSG00000006526	Tmem110	0.582	7e-05	0.00042669
ENSMUSG00000035704	Alg8	0.582	0.00301	0.0113909
ENSMUSG00000049969	Plekhf2	0.581	0	1.08896e-05
ENSMUSG00000049106	Dcaf5	0.581	0	1.90755e-05
ENSMUSG00000052684	Jun	0.581	0.00046	0.00223754
ENSMUSG00000020553	Pctp	0.581	0.00113	0.00485967
ENSMUSG00000029053	Prkcz	0.581	0.00232	0.00913814
ENSMUSG00000030161	Gabarapl1	0.58	0	8.92609e-10
ENSMUSG00000040435	Ppp1r15a	0.58	1e-05	8.93463e-05
ENSMUSG00000004849	Ap1s1	0.58	4e-05	0.000231312
ENSMUSG00000033792	Atp7a	0.58	0.01239	0.0380466
ENSMUSG00000034430	Zxdc	0.579	0	4.66457e-06
ENSMUSG00000021360	Gcnt2	0.579	2e-05	0.000118604
ENSMUSG00000041028	Ghitm	0.578	0	4.53994e-12
ENSMUSG00000019564	Arid3a	0.578	0.00062	0.00288783
ENSMUSG00000030102	Itpr1	0.578	0.00098	0.00428402
ENSMUSG00000031762	Mt2	0.577	0	3.91267e-18
ENSMUSG00000052397	Ezr	0.577	0	8.05002e-09
ENSMUSG00000017774	Myo1c	0.577	0.00108	0.00469243
ENSMUSG00000022816	Fstl1	0.576	0	3.64268e-07
ENSMUSG00000028581	Laptm5	0.576	0	1.70871e-06
ENSMUSG00000029034	Ints11	0.576	0	3.26339e-05
ENSMUSG00000037795	N4bp2	0.576	2e-05	0.00012268
ENSMUSG00000020111	Micu1	0.576	0.0001	0.000583083
ENSMUSG00000028251	Tstd3	0.576	0.00028	0.00142032
ENSMUSG00000023915	Tnfrsf21	0.576	0.00051	0.00242161
ENSMUSG00000038260	Trpm4	0.576	0.01001	0.0318102
ENSMUSG00000070003	Ssbp4	0.575	0	1.03251e-06
ENSMUSG00000070056	Mfhas1	0.575	0.00039	0.00194042
ENSMUSG00000038844	Kif16b	0.575	0.00815	0.0267058
ENSMUSG00000001240	Ramp2	0.575	0.00897	0.0289327
ENSMUSG00000031432	Prps1	0.574	0	9.00882e-13
ENSMUSG00000041720	Pi4ka	0.574	0	5.93566e-06
ENSMUSG00000052423	B4galt3	0.574	1e-05	6.78602e-05
ENSMUSG00000025511	Tspan4	0.574	4e-05	0.000239449
ENSMUSG00000028234	Rps20	0.573	0	1.5424e-21
ENSMUSG00000023022	Lima1	0.573	0	2.64489e-10
ENSMUSG00000041895	Wipi1	0.573	6e-05	0.00035018
ENSMUSG00000042570	Mier2	0.573	7e-05	0.000414461
ENSMUSG00000029319	Coq2	0.573	9e-05	0.000526919
ENSMUSG00000028412	Slc44a1	0.573	0.00034	0.00169745
ENSMUSG00000025731	Mettl26	0.573	0.0014	0.00587194
ENSMUSG00000030339	Ltbr	0.573	0.004	0.0145778
ENSMUSG00000024248	Cox7a2l	0.572	0	1.32426e-17
ENSMUSG00000029462	Vps29	0.572	0	2.03515e-05
ENSMUSG00000043140	Tmem186	0.572	0.00019	0.000993331
ENSMUSG00000038976	Ppp1r9b	0.572	0.00463	0.0165595
ENSMUSG00000025436	Atp23	0.572	0.01616	0.0474244
ENSMUSG00000045216	Hs6st1	0.571	0	2.00003e-09
ENSMUSG00000040712	Camta2	0.571	0.01594	0.0468872
ENSMUSG00000051864	Tbc1d22a	0.57	7e-05	0.000389785
ENSMUSG00000027122	Arl14ep	0.569	0	3.40021e-07
ENSMUSG00000015882	Lcorl	0.569	2e-05	0.000132631
ENSMUSG00000047264	Zfp358	0.569	0.00414	0.0150108
ENSMUSG00000025495	Ptdss2	0.568	0	2.26837e-07
ENSMUSG00000038900	Rpl12	0.567	0	1.03651e-17
ENSMUSG00000032959	Pebp1	0.567	0	6.75162e-13
ENSMUSG00000002781	Tmem143	0.567	0.0005	0.00238406
ENSMUSG00000032123	Dpagt1	0.566	1e-05	9.42839e-05
ENSMUSG00000035311	Gnptab	0.566	0.00547	0.0190911
ENSMUSG00000031700	Gpt2	0.564	1e-05	7.31707e-05
ENSMUSG00000026339	Ccdc93	0.564	0.00021	0.00108827
ENSMUSG00000019854	Reps1	0.564	0.00171	0.00701195
ENSMUSG00000057841	Rpl32	0.563	0	1.70985e-26
ENSMUSG00000016503	Gtf3a	0.563	0	1.07575e-06
ENSMUSG00000037337	Map4k1	0.563	0.00359	0.0132419
ENSMUSG00000052459	Atp6v1a	0.562	0	1.5424e-21
ENSMUSG00000022973	Synj1	0.562	0	7.63763e-06
ENSMUSG00000007659	Bcl2l1	0.562	0.00012	0.000646523
ENSMUSG00000027247	Arhgap1	0.562	0.00022	0.0011544
ENSMUSG00000022562	Oplah	0.562	0.003	0.0113633
ENSMUSG00000033701	Acbd6	0.561	0	9.48008e-08
ENSMUSG00000024525	Impa2	0.561	0	1.9066e-06
ENSMUSG00000031438	Rnf128	0.56	1e-05	6.68848e-05
ENSMUSG00000022040	Ephx2	0.56	5e-05	0.00031719
ENSMUSG00000018677	Slc25a39	0.559	0	1.72117e-14
ENSMUSG00000022257	Laptm4b	0.559	0	1.03945e-10
ENSMUSG00000030824	Nucb1	0.559	0	2.24851e-06
ENSMUSG00000025521	Tmem192	0.559	0	3.37789e-06
ENSMUSG00000034473	Sec22a	0.559	0.00088	0.00391536
ENSMUSG00000028673	Fuca1	0.558	0	2.008e-06
ENSMUSG00000024862	Klc2	0.558	0.00053	0.00252864
ENSMUSG00000024082	Ndufaf7	0.556	0.00059	0.00277238
ENSMUSG00000028416	Bag1	0.555	0	1.64947e-10
ENSMUSG00000029330	Cds1	0.555	0.00024	0.0012201
ENSMUSG00000025157	Zdhhc16	0.555	0.0007	0.00321385
ENSMUSG00000024501	Dpysl3	0.555	0.00732	0.0243684
ENSMUSG00000008393	Carhsp1	0.554	0	2.94655e-05
ENSMUSG00000019254	Ppp1r12c	0.554	2e-05	0.000151711
ENSMUSG00000028517	Plpp3	0.553	4e-05	0.000251348
ENSMUSG00000002996	Hbp1	0.552	0	1.34109e-05
ENSMUSG00000017756	Slc12a7	0.552	0.00302	0.0114191
ENSMUSG00000038212	Mfsd14b	0.551	0.00033	0.00166046
ENSMUSG00000036099	Vezt	0.551	0.00479	0.017017
ENSMUSG00000091490	Triml2	0.549	0	6.64606e-10
ENSMUSG00000026187	Xrcc5	0.549	0	5.80707e-09
ENSMUSG00000035212	Leprot	0.549	0	1.11121e-05
ENSMUSG00000036333	Kidins220	0.549	2e-05	0.000142283
ENSMUSG00000033157	Abhd10	0.549	0.00043	0.00210673
ENSMUSG00000043004	Gng2	0.548	7e-05	0.000379409
ENSMUSG00000048550	Thnsl1	0.548	0.00144	0.00603173
ENSMUSG00000033793	Atp6v1h	0.547	2e-05	0.000149048
ENSMUSG00000058587	Tmod3	0.547	0.00017	0.000902706
ENSMUSG00000027359	Slc27a2	0.547	0.00042	0.00207259
ENSMUSG00000030876	Mettl9	0.547	0.0039	0.0142445
ENSMUSG00000034320	Slc26a2	0.546	0	1.50793e-05
ENSMUSG00000028559	Osbpl9	0.546	1e-05	3.9899e-05
ENSMUSG00000029326	Enoph1	0.546	0.00036	0.00177319
ENSMUSG00000064105	Cnnm2	0.546	0.00057	0.00268027
ENSMUSG00000001173	Ocrl	0.546	0.00094	0.00415711
ENSMUSG00000068735	Trp53i11	0.546	0.00308	0.0116436
ENSMUSG00000020029	Nudt4	0.545	0	1.25837e-11
ENSMUSG00000031671	Setd6	0.545	0	5.72132e-06
ENSMUSG00000079523	Tmsb10	0.545	0	1.30875e-05
ENSMUSG00000038618	Rassf7	0.544	0	2.32536e-05
ENSMUSG00000068798	Rap1a	0.544	0.00056	0.00263567
ENSMUSG00000049091	Sephs2	0.543	0	4.89105e-06
ENSMUSG00000032932	Hspa13	0.543	0.00488	0.0173061
ENSMUSG00000023272	Creld2	0.542	0.00122	0.0052165
ENSMUSG00000024074	Crim1	0.542	0.00448	0.0160768
ENSMUSG00000041779	Tram2	0.542	0.01175	0.0364717
ENSMUSG00000047215	Rpl9	0.541	0	7.27474e-12
ENSMUSG00000017861	Mybl2	0.541	0	3.15634e-09
ENSMUSG00000037905	Bri3bp	0.541	0	9.26491e-08
ENSMUSG00000028013	Ppa2	0.541	0	8.47402e-06
ENSMUSG00000000346	Dazap2	0.541	0	1.18989e-05
ENSMUSG00000021756	Il6st	0.541	1e-05	3.78231e-05
ENSMUSG00000041064	Pif1	0.539	0.00046	0.00221953
ENSMUSG00000017670	Elmo2	0.539	0.00163	0.00673511
ENSMUSG00000035551	Igfbpl1	0.538	0.01635	0.0478931
ENSMUSG00000037151	Lrrc20	0.537	0.00132	0.00557614
ENSMUSG00000032449	Slc25a36	0.536	0	1.05881e-12
ENSMUSG00000041126	H2afv	0.536	0	8.99562e-10
ENSMUSG00000004843	Chmp2b	0.536	0	1.74502e-06
ENSMUSG00000043257	Pigv	0.536	0.00278	0.0106675
ENSMUSG00000033436	Armcx2	0.535	0	1.31829e-06
ENSMUSG00000029501	Ankle2	0.535	0.0003	0.0014968
ENSMUSG00000032570	Atp2c1	0.535	0.00034	0.0016919
ENSMUSG00000036833	Pnpla7	0.535	0.00533	0.0187203
ENSMUSG00000053768	Chchd3	0.533	0	1.86272e-06
ENSMUSG00000020078	Vps26a	0.533	1e-05	5.06767e-05
ENSMUSG00000010095	Slc3a2	0.532	0	2.38931e-08
ENSMUSG00000036737	Oxsr1	0.532	4e-05	0.000257592
ENSMUSG00000041313	Slc7a1	0.531	0	1.48405e-07
ENSMUSG00000000759	Tubgcp3	0.531	0.00933	0.0299265
ENSMUSG00000025102	3110040N11Rik	0.531	0.01201	0.0370418
ENSMUSG00000026623	Lpgat1	0.53	0	2.44242e-06
ENSMUSG00000031109	Enox2	0.53	0.00127	0.00541366
ENSMUSG00000001053	N4bp3	0.53	0.00616	0.0210317
ENSMUSG00000068921	Dap3	0.529	0	4.11046e-09
ENSMUSG00000024391	Apom	0.529	0.00851	0.0276398
ENSMUSG00000020372	Rack1	0.528	0	4.56574e-19
[truncated: 3,448 more rows]

## Sheet: GO_UP2_387
ID	Description	GeneRatio	BgRatio	pvalue	p.adjust (FDR)	qvalue	geneID	Count
GO:0003007	heart morphogenesis	21/345	280/23210	1.53095e-09	5.75638e-06	4.5429e-06	20671/16147/13380/17897/268902/12627/14465/21385/21380/11482/14463/68760/20613/215798/21803/18018/18187/14179/17868/109620/14387	21
GO:0007492	endoderm development	11/345	69/23210	5.64352e-09	1.06098e-05	8.3732e-06	20671/20680/13380/13132/12627/14465/15376/21410/14463/21803/14179	11
GO:0045165	cell fate commitment	20/345	284/23210	1.10524e-08	1.38523e-05	1.09321e-05	20671/16147/13380/211323/15430/14465/14165/15376/21385/21380/21410/14463/14184/12394/22422/18740/21803/14179/268396/14912	20
GO:0003206	cardiac chamber morphogenesis	14/345	148/23210	4.8346e-08	4.54452e-05	3.58651e-05	17897/268902/12627/14465/21385/21380/14463/215798/21803/18018/18187/14179/17868/109620	14
GO:0061448	connective tissue development	19/345	285/23210	6.1887e-08	4.6539e-05	3.67283e-05	16147/19228/18596/20855/56788/15376/12161/14184/20204/73234/20378/12406/20613/22422/18740/21803/268396/12306/11595	19
GO:0008015	blood circulation	25/345	484/23210	8.03037e-08	5.03237e-05	3.97151e-05	56183/13617/17897/13809/12062/20855/52589/13731/98660/12161/11482/14463/27494/17896/12291/14456/21803/20193/13057/231602/17868/109620/74318/14387/18389	25
GO:0003013	circulatory system process	25/345	495/23210	1.23206e-07	5.10218e-05	4.02661e-05	56183/13617/17897/13809/12062/20855/52589/13731/98660/12161/11482/14463/27494/17896/12291/14456/21803/20193/13057/231602/17868/109620/74318/14387/18389	25
GO:0042692	muscle cell differentiation	22/345	395/23210	1.35696e-07	5.10218e-05	4.02661e-05	18595/13380/73647/16002/18596/211323/14465/14165/21385/21380/16011/14463/68760/22422/21803/226101/18018/231602/17868/74318/12292/16691	22
GO:0048568	embryonic organ development	25/345	493/23210	1.14093e-07	5.10218e-05	4.02661e-05	20671/16147/12705/18595/16002/224796/18596/15430/12627/14165/21385/21380/21410/14463/20204/12394/20378/15416/20613/15427/22422/21803/17921/14179/16691	25
GO:0051216	cartilage development	16/345	211/23210	1.20459e-07	5.10218e-05	4.02661e-05	16147/19228/20855/56788/12161/14184/20204/73234/20378/12406/20613/22422/18740/21803/12306/11595	16
GO:0030324	lung development	16/345	219/23210	2.00606e-07	6.85709e-05	5.41157e-05	16772/18595/18596/12627/20692/14465/14165/15376/16011/14463/14184/22422/14179/13036/52377/74318	16
GO:0030323	respiratory tube development	16/345	222/23210	2.41436e-07	7.565e-05	5.97025e-05	16772/18595/18596/12627/20692/14465/14165/15376/16011/14463/14184/22422/14179/13036/52377/74318	16
GO:0003012	muscle system process	21/345	392/23210	4.9694e-07	0.000133464	0.000105329	56183/13617/17897/12062/20855/17885/98660/14465/16011/14463/227753/17896/12291/18018/13057/231602/17868/71912/109620/12292/14387	21
GO:0060425	lung morphogenesis	9/345	65/23210	4.90657e-07	0.000133464	0.000105329	16772/18595/12627/14165/15376/14463/22422/14179/13036	9
GO:0051604	protein maturation	18/345	300/23210	6.53115e-07	0.000163714	0.000129202	50528/16147/13809/19073/18791/19142/19141/385493/227753/14066/12406/626834/17380/13036/12306/14598/74048/57816	18
GO:0048754	branching morphogenesis of an epithelial tube	14/345	184/23210	7.15689e-07	0.000166997	0.000131793	16147/16772/13617/18595/12826/18654/14165/15376/21380/21410/21803/18018/14179/13036	14
GO:0055123	digestive system development	12/345	134/23210	7.99454e-07	0.000166997	0.000131793	20671/16147/18595/16002/12627/14465/14165/21385/21410/14463/14184/20459	12
GO:0060485	mesenchyme development	17/345	272/23210	7.62232e-07	0.000166997	0.000131793	13617/13132/214968/268902/14165/15376/21385/21380/11482/14463/20378/20613/22422/21803/18018/18187/14179	17
GO:0048546	digestive tract morphogenesis	8/345	53/23210	1.08776e-06	0.000215262	0.000169883	20671/16147/18595/12627/14165/21410/14463/14184	8
GO:0060541	respiratory system development	16/345	251/23210	1.24626e-06	0.000234297	0.000184905	16772/18595/18596/12627/20692/14465/14165/15376/16011/14463/14184/22422/14179/13036/52377/74318	16
GO:0003205	cardiac chamber development	14/345	195/23210	1.43472e-06	0.000245206	0.000193515	17897/268902/12627/14465/21385/21380/14463/215798/21803/18018/18187/14179/17868/109620	14
GO:0051146	striated muscle cell differentiation	18/345	316/23210	1.37893e-06	0.000245206	0.000193515	18595/13380/73647/16002/18596/211323/14465/21380/16011/14463/68760/21803/226101/231602/17868/74318/12292/16691	18
GO:0048565	digestive tract development	11/345	121/23210	1.98707e-06	0.000324843	0.000256364	20671/16147/18595/12627/14465/14165/21385/21410/14463/14184/20459	11
GO:0048705	skeletal system morphogenesis	16/345	262/23210	2.18162e-06	0.000341787	0.000269736	16147/18595/18596/20855/56788/15430/12161/21380/14184/20204/15416/12406/15427/268396/12306/11595	16
GO:0007389	pattern specification process	22/345	468/23210	2.32899e-06	0.000350281	0.000276439	20671/16147/12705/13380/268902/20855/15430/12627/14165/15376/21385/21380/21410/11482/14463/15416/20613/15427/22422/18187/14179/14912	22
GO:0060537	muscle tissue development	22/345	472/23210	2.67289e-06	0.000386541	0.000305056	20671/16147/18595/13380/17897/18596/211323/15430/14465/21385/21380/16011/14463/13717/18740/21803/231602/14179/17868/109620/12292/17133	22
GO:0016485	protein processing	15/345	239/23210	3.24574e-06	0.000436035	0.000344116	50528/16147/13809/19073/18791/19142/19141/227753/14066/626834/17380/13036/12306/14598/74048	15
GO:2000027	regulation of animal organ morphogenesis	14/345	209/23210	3.24707e-06	0.000436035	0.000344116	20671/12705/13617/18595/13380/13132/268902/14165/21385/21380/21410/22422/21803/14179	14
GO:0003148	outflow tract septum morphogenesis	6/345	29/23210	3.67554e-06	0.000476553	0.000376092	268902/14465/21385/21380/18187/14179	6
GO:0045765	regulation of angiogenesis	17/345	307/23210	3.9603e-06	0.000488489	0.000385512	16002/12827/18654/104709/13731/20692/14465/11482/14463/27494/14991/12394/14066/73230/20193/13036/13638	17
GO:1901342	regulation of vasculature development	18/345	341/23210	4.02744e-06	0.000488489	0.000385512	16002/12827/18654/104709/13731/20692/14465/11482/14463/27494/14991/12394/14066/73230/20193/18018/13036/13638	18
GO:0006941	striated muscle contraction	12/345	158/23210	4.54625e-06	0.000521932	0.000411906	17897/20855/17885/98660/14463/17896/12291/17868/71912/109620/12292/14387	12
GO:0043491	protein kinase B signaling	13/345	186/23210	4.58079e-06	0.000521932	0.000411906	16002/211323/234515/240752/16011/14463/14991/15442/235402/14066/14456/21803/52377	13
GO:0060562	epithelial tube morphogenesis	19/345	380/23210	4.77224e-06	0.000527753	0.0004165	20671/16147/16772/13617/18595/12826/18654/12627/14165/15376/21385/21380/21410/11482/14463/21803/18018/14179/13036	19
GO:0030048	actin filament-based movement	10/345	108/23210	4.93003e-06	0.000529626	0.000417978	20855/17885/13731/98660/14463/22376/12291/17921/71653/109620	10
GO:0060411	cardiac septum morphogenesis	9/345	86/23210	5.36879e-06	0.00056074	0.000442533	268902/12627/14465/21385/21380/14463/18018/18187/14179	9
GO:0007517	muscle organ development	20/345	424/23210	6.40523e-06	0.000602091	0.000475167	20671/13380/17897/211323/15430/14465/21385/21380/14463/13717/18740/69852/21803/12955/231602/14179/17868/109620/12292/17133	20
GO:0035270	endocrine system development	11/345	136/23210	6.21818e-06	0.000602091	0.000475167	18595/18596/14465/14165/15376/12161/21380/21410/18740/14179/14912	11
GO:0048562	embryonic organ morphogenesis	17/345	318/23210	6.3172e-06	0.000602091	0.000475167	20671/16147/18595/224796/15430/12627/14165/21385/21380/21410/14463/20204/20378/15416/15427/17921/14179	17
GO:0061138	morphogenesis of a branching epithelium	14/345	221/23210	6.19757e-06	0.000602091	0.000475167	16147/16772/13617/18595/12826/18654/14165/15376/21380/21410/21803/18018/14179/13036	14
GO:0006936	muscle contraction	16/345	289/23210	7.63385e-06	0.00070008	0.000552498	56183/13617/17897/12062/20855/17885/98660/14463/17896/12291/231602/17868/71912/109620/12292/14387	16
GO:0001706	endoderm formation	6/345	33/23210	8.15108e-06	0.000729716	0.000575887	20671/20680/13380/14465/21410/14463	6
GO:0048557	embryonic digestive tract morphogenesis	5/345	20/23210	9.09614e-06	0.000795384	0.000627712	16147/18595/14165/21410/14463	5
GO:0031069	hair follicle morphogenesis	6/345	34/23210	9.77458e-06	0.000835283	0.0006592	15220/14165/16011/12394/20613/16667	6
GO:0001570	vasculogenesis	9/345	94/23210	1.11911e-05	0.000935083	0.000737961	20671/12705/18596/13731/14463/27494/22422/21803/12778	9
GO:0072001	renal system development	16/345	302/23210	1.32142e-05	0.00108012	0.000852421	20671/12705/13617/18595/13809/268902/12826/18596/18654/14165/12161/21410/22422/73230/21803/14179	16
GO:0008016	regulation of heart contraction	12/345	177/23210	1.44777e-05	0.0011571	0.000913173	56183/17897/20855/98660/14463/17896/12291/20193/17868/109620/74318/14387	12
GO:0014706	striated muscle tissue development	20/345	449/23210	1.47714e-05	0.0011571	0.000913173	20671/18595/13380/17897/18596/211323/15430/14465/21385/21380/14463/13717/18740/21803/231602/14179/17868/109620/12292/17133	20
GO:0001763	morphogenesis of a branching structure	14/345	240/23210	1.57967e-05	0.00121215	0.000956625	16147/16772/13617/18595/12826/18654/14165/15376/21380/21410/21803/18018/14179/13036	14
GO:0001503	ossification	18/345	381/23210	1.82078e-05	0.00136923	0.00108058	16147/12705/13380/19073/16002/19228/20855/56788/12161/16011/140494/14184/22422/20750/21803/18018/268396/433938	18
GO:0023019	signal transduction involved in regulation of gene expression	5/345	23/23210	1.90311e-05	0.00140307	0.0011073	20671/18595/15376/14463/14179	5
GO:0051896	regulation of protein kinase B signaling	11/345	155/23210	2.14971e-05	0.00155441	0.00122673	16002/211323/234515/16011/14463/14991/15442/14066/14456/21803/52377	11
GO:0048730	epidermis morphogenesis	6/345	39/23210	2.22744e-05	0.00158022	0.0012471	15220/14165/16011/12394/20613/16667	6
GO:0001708	cell fate specification	9/345	103/23210	2.34911e-05	0.00163568	0.00129087	20671/16147/13380/15430/15376/21385/21380/21410/14912	9
GO:0042303	molting cycle	10/345	131/23210	2.71732e-05	0.00182449	0.00143987	13380/99662/15220/14165/16011/12394/15442/20613/18018/16667	10
GO:0042633	hair cycle	10/345	131/23210	2.71732e-05	0.00182449	0.00143987	13380/99662/15220/14165/16011/12394/15442/20613/18018/16667	10
GO:0001947	heart looping	7/345	60/23210	2.96278e-05	0.0019544	0.0015424	20671/16147/12627/21385/21380/14463/14179	7
GO:0042693	muscle cell fate commitment	4/345	13/23210	3.08518e-05	0.00200005	0.00157843	13380/14165/21385/21380	4
GO:0072511	divalent inorganic cation transport	20/345	475/23210	3.28889e-05	0.00209597	0.00165413	80982/20730/13617/18596/20855/98660/18173/12291/14456/21803/20193/72828/18018/67547/13057/71912/12306/12292/21452/18389	20
GO:0033674	positive regulation of kinase activity	20/345	476/23210	3.38735e-05	0.00210746	0.00166319	80982/18595/13380/13132/320825/18596/674895/104709/211323/13731/14165/14184/18173/22422/17873/26410/14456/21803/21432/18003	20
GO:0048771	tissue remodeling	12/345	193/23210	3.41902e-05	0.00210746	0.00166319	16147/19228/234515/14165/21380/16011/11482/14463/14184/20750/72828/14179	12
GO:0045926	negative regulation of growth	14/345	258/23210	3.51744e-05	0.00213316	0.00168347	20671/13132/231507/214968/19141/16011/11482/14184/20378/14955/20459/21803/12955/14199	14
GO:0003151	outflow tract morphogenesis	8/345	84/23210	3.58815e-05	0.0021415	0.00169006	20671/268902/14465/21385/21380/14463/18187/14179	8
GO:0048863	stem cell differentiation	13/345	228/23210	4.01214e-05	0.00235713	0.00186023	20671/13617/18595/214968/14465/21385/21380/21410/14463/20378/22422/18187/74048	13
GO:0061298	retina vasculature development in camera-type eye	5/345	27/23210	4.34831e-05	0.00251533	0.00198508	16772/18595/12826/18596/11482	5
GO:0050679	positive regulation of epithelial cell proliferation	12/345	199/23210	4.61007e-05	0.00259693	0.00204948	16147/56213/16002/18654/14165/12161/21380/11482/14184/14066/21803/13057	12
GO:0070252	actin-mediated cell contraction	8/345	87/23210	4.62752e-05	0.00259693	0.00204948	20855/17885/13731/98660/14463/12291/71653/109620	8
GO:0003002	regionalization	17/345	373/23210	4.86235e-05	0.00268859	0.00212182	20671/13380/268902/15430/12627/14165/15376/21380/21410/14463/15416/20613/15427/22422/18187/14179/14912	17
GO:0007369	gastrulation	11/345	170/23210	5.03786e-05	0.00270605	0.0021356	20671/20680/13380/12627/14465/15376/21410/14463/27494/20613/14179	11
GO:0031638	zymogen activation	7/345	65/23210	5.01222e-05	0.00270605	0.0021356	18791/19142/19141/13036/12306/14598/74048	7
GO:0031016	pancreas development	8/345	89/23210	5.45111e-05	0.00288679	0.00227823	16147/16002/14465/14165/15376/12161/21410/14912	8
GO:0001711	endodermal cell fate commitment	4/345	15/23210	5.75284e-05	0.00300426	0.00237094	20671/13380/14465/21410	4
GO:0032526	response to retinoic acid	8/345	90/23210	5.90657e-05	0.00304229	0.00240095	13380/17005/21380/14463/12394/20459/13036/57816	8
GO:0003143	embryonic heart tube morphogenesis	7/345	67/23210	6.10411e-05	0.00306019	0.00241509	20671/16147/12627/21385/21380/14463/14179	7
GO:0061371	determination of heart left/right asymmetry	7/345	67/23210	6.10411e-05	0.00306019	0.00241509	20671/16147/12627/21385/21380/14463/14179	7
GO:0051924	regulation of calcium ion transport	14/345	272/23210	6.23551e-05	0.00308494	0.00243461	80982/20730/13617/18596/20855/98660/12291/21803/20193/72828/13057/71912/12306/18389	14
GO:0003197	endocardial cushion development	6/345	47/23210	6.63356e-05	0.00322168	0.00254253	268902/21385/11482/14463/20613/14179	6
GO:0010959	regulation of metal ion transport	18/345	421/23210	6.68327e-05	0.00322168	0.00254253	17178/80982/20730/13617/18596/20855/98660/12291/75607/21803/20193/72828/13057/71912/12306/14199/18389/57816	18
GO:0001655	urogenital system development	16/345	346/23210	6.81647e-05	0.0032443	0.00256038	20671/12705/13617/18595/13809/268902/12826/18596/18654/14165/12161/21410/22422/73230/21803/14179	16
GO:0032103	positive regulation of response to external stimulus	15/345	312/23210	7.43208e-05	0.00349308	0.00275672	13617/80861/18596/18654/14165/19141/12161/13032/109820/14456/14131/21803/13143/13057/27226	15
GO:0050673	epithelial cell proliferation	18/345	425/23210	7.53662e-05	0.00349848	0.00276098	16147/13617/56213/13132/16002/18654/20692/14165/12161/21380/21410/16011/11482/14184/14066/73230/21803/13057	18
GO:0060047	heart contraction	12/345	211/23210	8.10236e-05	0.00371523	0.00293204	56183/17897/20855/98660/14463/17896/12291/20193/17868/109620/74318/14387	12
GO:0043062	extracellular structure organization	15/345	315/23210	8.27061e-05	0.00374669	0.00295686	16147/18595/12827/12826/13717/16777/12406/268780/21803/223920/268396/12306/27226/53867/11595	15
GO:0014888	striated muscle adaptation	6/345	49/23210	8.42617e-05	0.00377172	0.00297661	14465/16011/14463/227753/18018/12292	6
GO:0001704	formation of primary germ layer	8/345	95/23210	8.68608e-05	0.00383103	0.00302343	20671/20680/13380/14465/15376/21410/14463/20613	8
GO:0001822	kidney development	14/345	281/23210	8.82454e-05	0.00383103	0.00302343	12705/13617/18595/13809/268902/18596/18654/14165/12161/21410/22422/73230/21803/14179	14
GO:0050920	regulation of chemotaxis	12/345	213/23210	8.86436e-05	0.00383103	0.00302343	13617/18595/214968/268902/18596/18654/14165/19141/14456/21803/13143/27226	12
GO:0035051	cardiocyte differentiation	11/345	182/23210	9.31786e-05	0.0039504	0.00311763	20671/18595/13380/18596/211323/14465/21385/14463/21803/17868/12306	11
GO:0070838	divalent metal ion transport	19/345	472/23210	9.35068e-05	0.0039504	0.00311763	80982/20730/13617/18596/20855/98660/18173/12291/14456/21803/20193/72828/18018/67547/13057/71912/12306/12292/18389	19
GO:0007178	transmembrane receptor protein serine/threonine kinase signaling pathway	16/345	357/23210	9.819e-05	0.00410216	0.0032374	12705/13380/56213/13132/12627/14465/14165/12161/11482/14463/73230/21803/14179/15211/209268/74048	16
GO:0048762	mesenchymal cell differentiation	12/345	216/23210	0.000101227	0.00413712	0.00326499	13617/13132/214968/14165/15376/21380/20378/20613/21803/18018/18187/14179	12
GO:0060048	cardiac muscle contraction	9/345	124/23210	0.000101152	0.00413712	0.00326499	17897/20855/98660/14463/17896/12291/17868/109620/14387	9
GO:0060428	lung epithelium development	6/345	51/23210	0.000105846	0.00427938	0.00337726	14465/14165/15376/14184/22422/52377	6
GO:0045766	positive regulation of angiogenesis	11/345	185/23210	0.00010778	0.0043112	0.00340237	16002/18654/104709/14465/11482/14463/12394/14066/73230/20193/13036	11
GO:0045860	positive regulation of protein kinase activity	18/345	438/23210	0.000110127	0.00435871	0.00343987	80982/13380/13132/320825/18596/674895/104709/211323/13731/14165/18173/22422/17873/26410/14456/21803/21432/18003	18
GO:0048566	embryonic digestive tract development	5/345	33/23210	0.000118822	0.00465384	0.00367278	16147/18595/14165/21410/14463	5
GO:0003015	heart process	12/345	221/23210	0.000125618	0.00486932	0.00384284	56183/17897/20855/98660/14463/17896/12291/20193/17868/109620/74318/14387	12
GO:0003279	cardiac septum development	9/345	128/23210	0.000129034	0.00495068	0.00390705	268902/12627/14465/21385/21380/14463/18018/18187/14179	9
GO:0008544	epidermis development	15/345	329/23210	0.000133734	0.00507918	0.00400846	13380/16939/171166/224796/15220/14165/16011/12394/15442/20613/17921/56338/109620/16667/17133	15
GO:0003203	endocardial cushion morphogenesis	5/345	34/23210	0.000137623	0.00517461	0.00408377	268902/21385/11482/20613/14179	5
GO:0003180	aortic valve morphogenesis	4/345	19/23210	0.000155852	0.00579033	0.00456969	268902/14463/21803/18018	4
GO:0035909	aorta morphogenesis	5/345	35/23210	0.000158618	0.00579033	0.00456969	18596/21385/21380/11482/14179	5
GO:0060441	epithelial tube branching involved in lung morphogenesis	5/345	35/23210	0.000158618	0.00579033	0.00456969	16772/18595/14165/15376/13036	5
GO:0001523	retinoid metabolic process	6/345	55/23210	0.000162097	0.00586043	0.00462502	71597/665270/12903/19682/11529/74134	6
GO:0050730	regulation of peptidyl-tyrosine phosphorylation	13/345	263/23210	0.0001694	0.00606612	0.00478735	20730/18595/16002/18596/211323/14165/12161/14184/20459/14456/21803/14179/18003	13
GO:0034754	cellular hormone metabolic process	8/345	105/23210	0.000175265	0.00621694	0.00490637	18595/13132/665270/12161/12903/20750/11529/74134	8
GO:0072503	cellular divalent inorganic cation homeostasis	19/345	497/23210	0.000181694	0.00638476	0.00503881	80982/56183/13617/18595/12062/19228/20855/98660/234515/18173/12291/21803/72828/67547/13057/231602/71912/18389/12778	19
GO:0007519	skeletal muscle tissue development	11/345	197/23210	0.000187331	0.00652191	0.00514705	20671/13380/15430/21380/14463/13717/18740/21803/231602/12292/17133	11
GO:0003014	renal system process	8/345	107/23210	0.000199708	0.00682638	0.00538734	13617/20855/13731/19141/227753/14456/13057/18389	8
GO:0016101	diterpenoid metabolic process	6/345	57/23210	0.000197918	0.00682638	0.00538734	71597/665270/12903/19682/11529/74134	6
GO:0001649	osteoblast differentiation	11/345	199/23210	0.000204526	0.00690016	0.00544556	16147/12705/16002/19228/56788/12161/16011/22422/20750/18018/268396	11
GO:0090092	regulation of transmembrane receptor protein serine/threonine kinase signaling pathway	12/345	233/23210	0.000205537	0.00690016	0.00544556	13380/56213/13132/14465/14165/12161/11482/14463/73230/21803/209268/74048	12
GO:0002456	T cell mediated immunity	9/345	137/23210	0.000215837	0.0071061	0.00560809	13731/14991/22376/18173/13032/16904/13036/667281/74048	9
GO:0006816	calcium ion transport	17/345	423/23210	0.000221121	0.0071061	0.00560809	80982/20730/13617/18596/20855/98660/12291/14456/21803/20193/72828/18018/13057/71912/12306/12292/18389	17
GO:0008217	regulation of blood pressure	11/345	200/23210	0.000213613	0.0071061	0.00560809	56183/13809/12062/52589/13731/98660/11482/14456/13057/231602/18389	11
GO:0030509	BMP signaling pathway	10/345	168/23210	0.000218359	0.0071061	0.00560809	13380/56213/12627/14465/12161/11482/14463/73230/14179/74048	10
GO:0035050	embryonic heart tube development	7/345	82/23210	0.000220664	0.0071061	0.00560809	20671/16147/12627/21385/21380/14463/14179	7
GO:0030198	extracellular matrix organization	13/345	271/23210	0.000227034	0.0071735	0.00566128	16147/18595/12827/12826/13717/16777/12406/268780/21803/268396/12306/53867/11595	13
GO:0032963	collagen metabolic process	8/345	109/23210	0.000226882	0.0071735	0.00566128	16147/18596/14184/12406/210530/21803/52377/74048	8
GO:0001942	hair follicle development	8/345	111/23210	0.000257015	0.00773102	0.00610127	13380/15220/14165/16011/12394/15442/20613/16667	8
GO:0008589	regulation of smoothened signaling pathway	7/345	84/23210	0.00025633	0.00773102	0.00610127	16147/56788/14165/15376/14184/20204/22422	7
GO:0045844	positive regulation of striated muscle tissue development	7/345	84/23210	0.00025633	0.00773102	0.00610127	20671/211323/14465/21385/21380/14463/21803	7
GO:0048636	positive regulation of muscle organ development	7/345	84/23210	0.00025633	0.00773102	0.00610127	20671/211323/14465/21385/21380/14463/21803	7
GO:0050921	positive regulation of chemotaxis	9/345	140/23210	0.000253807	0.00773102	0.00610127	13617/18596/18654/14165/19141/14456/21803/13143/27226	9
GO:1904018	positive regulation of vasculature development	11/345	204/23210	0.000253456	0.00773102	0.00610127	16002/18654/104709/14465/11482/14463/12394/14066/73230/20193/13036	11
GO:1903522	regulation of blood circulation	12/345	239/23210	0.000259591	0.00774654	0.00611352	56183/17897/20855/98660/14463/17896/12291/20193/17868/109620/74318/14387	12
GO:0001909	leukocyte mediated cytotoxicity	9/345	141/23210	0.000267632	0.00792358	0.00625324	16002/104709/13731/14991/13032/14131/16904/13036/667281	9
GO:0060538	skeletal muscle organ development	11/345	206/23210	0.000275622	0.00797771	0.00629596	20671/13380/15430/21380/14463/13717/18740/21803/231602/12292/17133	11
GO:1901863	positive regulation of muscle tissue development	7/345	85/23210	0.000275825	0.00797771	0.00629596	20671/211323/14465/21385/21380/14463/21803	7
GO:1905330	regulation of morphogenesis of an epithelium	8/345	112/23210	0.000273266	0.00797771	0.00629596	12705/18595/13132/14165/21385/21410/22422/21803	8
GO:1905207	regulation of cardiocyte differentiation	6/345	61/23210	0.000288139	0.00827025	0.00652683	20671/13380/211323/14465/14463/21803	6
GO:0098773	skin epidermis development	8/345	113/23210	0.000290346	0.00827048	0.00652701	13380/15220/14165/16011/12394/15442/20613/16667	8
GO:0001935	endothelial cell proliferation	9/345	143/23210	0.000297156	0.00840081	0.00662987	16002/18654/20692/12161/11482/14184/14066/73230/13057	9
GO:0060070	canonical Wnt signaling pathway	13/345	279/23210	0.000300707	0.00843775	0.00665902	20671/20680/13380/13132/12627/14165/14463/14184/20378/22422/75607/228770/14179	13
GO:0022404	molting cycle process	8/345	114/23210	0.00030829	0.0085233	0.00672654	13380/15220/14165/16011/12394/15442/20613/16667	8
GO:0022405	hair cycle process	8/345	114/23210	0.00030829	0.0085233	0.00672654	13380/15220/14165/16011/12394/15442/20613/16667	8
GO:0006721	terpenoid metabolic process	6/345	62/23210	0.00031507	0.00858452	0.00677485	71597/665270/12903/19682/11529/74134	6
GO:0060393	regulation of pathway-restricted SMAD protein phosphorylation	6/345	62/23210	0.00031507	0.00858452	0.00677485	13380/13132/12161/11482/73230/21803	6
GO:0001654	eye development	16/345	397/23210	0.000326279	0.00882596	0.0069654	16147/16772/18595/12826/18596/14165/21385/12161/11482/14184/214301/21803/12955/77706/268396/12292	16
GO:0007219	Notch signaling pathway	10/345	177/23210	0.000331955	0.00885214	0.00698606	12563/268902/14165/15376/21385/21410/233552/20613/382111/21803	10
GO:0050678	regulation of epithelial cell proliferation	15/345	358/23210	0.000331626	0.00885214	0.00698606	16147/13617/56213/13132/16002/18654/20692/14165/12161/21380/11482/14184/14066/21803/13057	15
GO:0003176	aortic valve development	4/345	23/23210	0.00033973	0.00893276	0.00704968	268902/14463/21803/18018	4
GO:0030539	male genitalia development	4/345	23/23210	0.00033973	0.00893276	0.00704968	18595/14165/12161/14179	4
GO:0035904	aorta development	6/345	63/23210	0.000343935	0.00898052	0.00708737	268902/18596/21385/21380/11482/14179	6
GO:0072006	nephron development	9/345	146/23210	0.000346458	0.00898401	0.00709013	12705/18595/13809/18596/18654/21410/22422/21803/14179	9
GO:0001656	metanephros development	7/345	89/23210	0.000366064	0.00899609	0.00709966	12705/18595/268902/18596/14165/21410/22422	7
GO:0042060	wound healing	15/345	360/23210	0.000351665	0.00899609	0.00709966	18595/14165/15376/11482/14463/15442/18173/14066/14456/21803/72828/226101/109620/12306/74318	15
GO:0048638	regulation of developmental growth	16/345	401/23210	0.000364303	0.00899609	0.00709966	231507/214968/16002/211323/14465/21385/19141/21410/14463/14184/14955/14179/71653/17762/268396/74318	16
GO:0071772	response to BMP	10/345	179/23210	0.00036296	0.00899609	0.00709966	13380/56213/12627/14465/12161/11482/14463/73230/14179/74048	10
GO:0071773	cellular response to BMP stimulus	10/345	179/23210	0.00036296	0.00899609	0.00709966	13380/56213/12627/14465/12161/11482/14463/73230/14179/74048	10
GO:0150063	visual system development	16/345	400/23210	0.000354455	0.00899609	0.00709966	16147/16772/18595/12826/18596/14165/21385/12161/11482/14184/214301/21803/12955/77706/268396/12292	16
GO:1901861	regulation of muscle tissue development	10/345	179/23210	0.00036296	0.00899609	0.00709966	20671/13380/211323/14465/21385/21380/16011/14463/21803/14179	10
GO:1905954	positive regulation of lipid localization	7/345	89/23210	0.000366064	0.00899609	0.00709966	56489/13132/14077/12161/12394/20750/12306	7
GO:0070371	ERK1 and ERK2 cascade	14/345	323/23210	0.000371182	0.00906262	0.00715216	13617/18595/13132/18596/14165/14463/14184/73230/14456/75607/21803/14179/13036/12778	14
GO:0048880	sensory system development	16/345	403/23210	0.000384707	0.00933226	0.00736496	16147/16772/18595/12826/18596/14165/21385/12161/11482/14184/214301/21803/12955/77706/268396/12292	16
GO:0042476	odontogenesis	8/345	118/23210	0.000389349	0.00938431	0.00740604	13617/18595/14165/21380/16777/22422/21803/14179	8
GO:0060389	pathway-restricted SMAD protein phosphorylation	6/345	65/23210	0.000407849	0.00976761	0.00770853	13380/13132/12161/11482/73230/21803	6
GO:0001667	ameboidal-type cell migration	16/345	406/23210	0.000417159	0.00991531	0.0078251	20671/214968/16002/20855/13731/20692/14165/19141/21380/11482/27494/73230/21803/18187/14179/13036	16
GO:0001938	positive regulation of endothelial cell proliferation	7/345	91/23210	0.000419291	0.00991531	0.0078251	16002/18654/12161/11482/14184/14066/13057	7
GO:0002062	chondrocyte differentiation	8/345	120/23210	0.000435937	0.0102445	0.00808491	16147/19228/56788/12161/12406/21803/12306/11595	8
GO:0070374	positive regulation of ERK1 and ERK2 cascade	11/345	218/23210	0.000445868	0.0104128	0.00821773	13617/18595/18596/14165/14463/14184/73230/14456/21803/14179/12778	11
GO:0001569	branching involved in blood vessel morphogenesis	5/345	44/23210	0.000475688	0.0109729	0.00865976	16147/13617/12826/21380/14179	5
GO:0003156	regulation of animal organ formation	5/345	44/23210	0.000475688	0.0109729	0.00865976	13380/268902/14165/21380/14179	5
GO:0038063	collagen-activated tyrosine kinase receptor signaling pathway	3/345	11/23210	0.000491664	0.011204	0.00884212	12827/12826/72828	3
GO:0071600	otic vesicle morphogenesis	3/345	11/23210	0.000491664	0.011204	0.00884212	14165/21380/14179	3
GO:0051480	regulation of cytosolic calcium ion concentration	15/345	374/23210	0.000523358	0.0118544	0.00935539	80982/56183/13617/18595/12062/19228/98660/12291/21803/72828/13057/231602/71912/18389/12778	15
GO:0007368	determination of left/right symmetry	8/345	124/23210	0.000542704	0.012219	0.00964313	20671/16147/12627/14165/21385/21380/14463/14179	8
GO:0048738	cardiac muscle tissue development	12/345	260/23210	0.000553729	0.012393	0.00978047	18595/13380/17897/18596/211323/14465/21385/14463/21803/14179/17868/109620	12
GO:0032370	positive regulation of lipid transport	6/345	69/23210	0.000563251	0.0124578	0.00983161	13132/14077/12161/12394/20750/12306	6
GO:0048146	positive regulation of fibroblast proliferation	6/345	69/23210	0.000563251	0.0124578	0.00983161	18595/18596/14165/14456/21803/12306	6
GO:0010594	regulation of endothelial cell migration	9/345	157/23210	0.000588492	0.0127168	0.010036	16002/20855/13731/20692/19141/11482/27494/73230/21803	9
GO:0010632	regulation of epithelial cell migration	11/345	225/23210	0.00058073	0.0127168	0.010036	16002/20855/13731/20692/14165/19141/11482/27494/73230/21803/13036	11
GO:0060323	head morphogenesis	5/345	46/23210	0.00058603	0.0127168	0.010036	16147/18595/13380/21380/21803	5
GO:1903727	positive regulation of phospholipid metabolic process	5/345	46/23210	0.00058603	0.0127168	0.010036	18595/14077/18596/14184/21803	5
GO:0030510	regulation of BMP signaling pathway	7/345	97/23210	0.000616954	0.0132557	0.0104613	13380/56213/14465/11482/14463/73230/74048	7
GO:0035987	endodermal cell differentiation	4/345	27/23210	0.000642511	0.0137264	0.0108328	20671/13380/14465/21410	4
GO:0060430	lung saccule development	3/345	12/23210	0.000648348	0.0137728	0.0108694	14465/14165/14184	3
GO:0055002	striated muscle cell development	10/345	193/23210	0.00065478	0.0138313	0.0109156	18595/73647/18596/14463/68760/226101/231602/17868/12292/16691	10
GO:0031214	biomineral tissue development	9/345	160/23210	0.000674326	0.0140859	0.0111165	19073/19228/12161/21380/14184/20750/14456/21803/12306	9
GO:1903169	regulation of calcium ion transmembrane transport	9/345	160/23210	0.000674326	0.0140859	0.0111165	80982/13617/98660/21803/20193/72828/13057/71912/18389	9
GO:0048732	gland development	17/345	467/23210	0.000682027	0.0141681	0.0111814	16772/18595/16002/246728/18596/12627/14465/14165/21385/21380/21410/16011/12394/20378/18740/21803/14179	17
GO:0001936	regulation of endothelial cell proliferation	8/345	129/23210	0.00070493	0.0143331	0.0113116	16002/18654/20692/12161/11482/14184/14066/13057	8
GO:0030239	myofibril assembly	6/345	72/23210	0.000707291	0.0143331	0.0113116	18595/73647/18596/68760/17868/16691	6
GO:0048645	animal organ formation	6/345	72/23210	0.000707291	0.0143331	0.0113116	13380/268902/14465/14165/21380/14179	6
GO:0050731	positive regulation of peptidyl-tyrosine phosphorylation	10/345	195/23210	0.000709033	0.0143331	0.0113116	18595/16002/211323/14165/12161/14184/14456/21803/14179/18003	10
GO:0060993	kidney morphogenesis	7/345	99/23210	0.000697165	0.0143331	0.0113116	12705/18654/14165/21410/22422/21803/14179	7
GO:0070372	regulation of ERK1 and ERK2 cascade	13/345	306/23210	0.000717788	0.0144325	0.0113901	13617/18595/13132/18596/14165/14463/14184/73230/14456/75607/21803/14179/12778	13
GO:0009952	anterior/posterior pattern specification	11/345	231/23210	0.000721946	0.0144389	0.0113951	20671/13380/15430/12627/15376/21380/21410/14463/15416/15427/14179	11
GO:0001759	organ induction	4/345	28/23210	0.00074088	0.0145849	0.0115103	13380/268902/14165/14179	4
GO:0045992	negative regulation of embryonic development	4/345	28/23210	0.00074088	0.0145849	0.0115103	20671/13380/21385/20613	4
GO:0061311	cell surface receptor signaling pathway involved in heart development	4/345	28/23210	0.00074088	0.0145849	0.0115103	20671/13380/20613/21803	4
GO:0045927	positive regulation of growth	13/345	308/23210	0.000762201	0.0148491	0.0117188	16002/211323/66102/14465/21385/14463/13057/14179/71653/17762/268396/74318/16667	13
GO:0051145	smooth muscle cell differentiation	6/345	73/23210	0.000761139	0.0148491	0.0117188	18596/14465/14165/22422/21803/18018	6
GO:0006874	cellular calcium ion homeostasis	17/345	473/23210	0.000785187	0.0150672	0.011891	80982/56183/13617/18595/12062/19228/20855/98660/234515/12291/21803/72828/13057/231602/71912/18389/12778	17
GO:0055024	regulation of cardiac muscle tissue development	7/345	101/23210	0.00078542	0.0150672	0.011891	13380/211323/14465/21385/14463/21803/14179	7
GO:0110110	positive regulation of animal organ morphogenesis	7/345	101/23210	0.00078542	0.0150672	0.011891	13617/18595/13380/268902/14165/21803/14179	7
GO:0003093	regulation of glomerular filtration	3/345	13/23210	0.000833597	0.0155165	0.0122455	13731/14456/13057	3
GO:0014820	tonic smooth muscle contraction	3/345	13/23210	0.000833597	0.0155165	0.0122455	56183/13617/12291	3
GO:0038065	collagen-activated signaling pathway	3/345	13/23210	0.000833597	0.0155165	0.0122455	12827/12826/72828	3
GO:0051897	positive regulation of protein kinase B signaling	7/345	102/23210	0.000832738	0.0155165	0.0122455	16002/211323/16011/15442/14066/14456/21803	7
GO:0060391	positive regulation of SMAD protein signal transduction	3/345	13/23210	0.000833597	0.0155165	0.0122455	13132/12161/21803	3
GO:2000833	positive regulation of steroid hormone secretion	3/345	13/23210	0.000833597	0.0155165	0.0122455	13132/12161/12394	3
GO:0043552	positive regulation of phosphatidylinositol 3-kinase activity	4/345	29/23210	0.000849434	0.0157334	0.0124167	18595/18596/14184/21803	4
GO:0009855	determination of bilateral symmetry	8/345	133/23210	0.000861057	0.0158705	0.0125249	20671/16147/12627/14165/21385/21380/14463/14179	8
GO:0034765	regulation of ion transmembrane transport	17/345	478/23210	0.00088108	0.0161603	0.0127536	17178/80982/13617/16494/224796/98660/209195/75607/21803/20193/72828/13057/71912/14199/12292/18389/57816	17
GO:0009799	specification of symmetry	8/345	134/23210	0.000904127	0.0165025	0.0130237	20671/16147/12627/14165/21385/21380/14463/14179	8
GO:0001913	T cell mediated cytotoxicity	6/345	76/23210	0.000941841	0.0167655	0.0132313	13731/14991/13032/16904/13036/667281	6
GO:0031018	endocrine pancreas development	5/345	51/23210	0.000945291	0.0167655	0.0132313	14465/15376/12161/21410/14912	5
GO:0048806	genitalia development	5/345	51/23210	0.000945291	0.0167655	0.0132313	18595/14165/12161/21410/14179	5
GO:0048844	artery morphogenesis	6/345	76/23210	0.000941841	0.0167655	0.0132313	18596/21385/21380/11482/20204/14179	6
GO:0060350	endochondral bone morphogenesis	6/345	76/23210	0.000941841	0.0167655	0.0132313	16147/20855/56788/12161/12406/12306	6
GO:0072132	mesenchyme morphogenesis	5/345	51/23210	0.000945291	0.0167655	0.0132313	268902/21385/11482/20613/14179	5
GO:0031032	actomyosin structure organization	10/345	204/23210	0.00100112	0.0176723	0.0139469	18595/73647/18596/22376/68760/13717/77569/17868/268396/16691	10
GO:0010712	regulation of collagen metabolic process	5/345	52/23210	0.00103328	0.0179868	0.0141951	16147/18596/14184/21803/74048	5
GO:0060351	cartilage development involved in endochondral bone morphogenesis	5/345	52/23210	0.00103328	0.0179868	0.0141951	16147/20855/56788/12406/12306	5
GO:0071902	positive regulation of protein serine/threonine kinase activity	12/345	279/23210	0.00102404	0.0179868	0.0141951	80982/13380/13132/320825/18596/674895/104709/14165/22422/17873/21803/21432	12
GO:0018108	peptidyl-tyrosine phosphorylation	13/345	319/23210	0.00104994	0.0180263	0.0142262	20730/18595/16002/18596/211323/14165/12161/14184/20459/14456/21803/14179/18003	13
GO:0045591	positive regulation of regulatory T cell differentiation	3/345	14/23210	0.0010493	0.0180263	0.0142262	14991/21803/74048	3
GO:0060840	artery development	7/345	106/23210	0.00104496	0.0180263	0.0142262	268902/18596/21385/21380/11482/20204/14179	7
GO:0002026	regulation of the force of heart contraction	4/345	31/23210	0.00109933	0.0185359	0.0146284	17897/98660/17896/14387	4
GO:0042634	regulation of hair cycle	4/345	31/23210	0.00109933	0.0185359	0.0146284	99662/15442/18018/16667	4
GO:0060795	cell fate commitment involved in formation of primary germ layer	4/345	31/23210	0.00109933	0.0185359	0.0146284	20671/13380/14465/21410	4
GO:1905314	semi-lunar valve development	4/345	31/23210	0.00109933	0.0185359	0.0146284	268902/14463/21803/18018	4
GO:0055001	muscle cell development	10/345	207/23210	0.00111797	0.0187544	0.0148009	18595/73647/18596/14463/68760/226101/231602/17868/12292/16691	10
GO:0090132	epithelium migration	12/345	282/23210	0.00112227	0.0187544	0.0148009	16002/20855/13731/20692/14165/19141/11482/27494/73230/21803/14179/13036	12
GO:0055074	calcium ion homeostasis	17/345	489/23210	0.00112776	0.0187627	0.0148074	80982/56183/13617/18595/12062/19228/20855/98660/234515/12291/21803/72828/13057/231602/71912/18389/12778	17
GO:0018212	peptidyl-tyrosine modification	13/345	322/23210	0.00114255	0.0189251	0.0149355	20730/18595/16002/18596/211323/14165/12161/14184/20459/14456/21803/14179/18003	13
GO:0048663	neuron fate commitment	6/345	79/23210	0.00115386	0.0189455	0.0149516	16147/211323/15430/15376/12394/14912	6
GO:0051279	regulation of release of sequestered calcium ion into cytosol	6/345	79/23210	0.00115386	0.0189455	0.0149516	80982/13617/21803/72828/13057/71912	6
GO:0045621	positive regulation of lymphocyte differentiation	7/345	108/23210	0.0011659	0.0190599	0.0150419	16147/104709/14991/12394/14456/21803/74048	7
GO:0090130	tissue migration	12/345	284/23210	0.00119202	0.0194025	0.0153123	16002/20855/13731/20692/14165/19141/11482/27494/73230/21803/14179/13036	12
GO:0032964	collagen biosynthetic process	5/345	54/23210	0.00122731	0.019602	0.0154698	16147/18596/12406/21803/52377	5
GO:0048144	fibroblast proliferation	7/345	109/23210	0.00123034	0.019602	0.0154698	13617/18595/18596/14165/14456/21803/12306	7
GO:0048608	reproductive structure development	16/345	449/23210	0.00121368	0.019602	0.0154698	12705/18595/56213/16002/14165/12161/21410/14463/12394/20613/22422/14620/69852/14179/16691/57816	16
GO:0055025	positive regulation of cardiac muscle tissue development	5/345	54/23210	0.00122731	0.019602	0.0154698	211323/14465/21385/14463/21803	5
GO:1903706	regulation of hemopoiesis	15/345	407/23210	0.00122951	0.019602	0.0154698	16147/319155/104709/234515/14184/14991/12394/15416/326619/14456/21803/72828/74039/74048/57816	15
GO:0009611	response to wounding	17/345	495/23210	0.00128547	0.0203281	0.0160428	18595/14165/15376/11482/71436/14463/14184/15442/18173/14066/14456/21803/72828/226101/109620/12306/74318	17
GO:0048839	inner ear development	10/345	211/23210	0.00129089	0.0203281	0.0160428	171166/224796/14165/21380/14184/20204/20378/73230/17921/14179	10
GO:0071599	otic vesicle development	3/345	15/23210	0.00129724	0.0203281	0.0160428	14165/21380/14179	3
GO:0090100	positive regulation of transmembrane receptor protein serine/threonine kinase signaling pathway	7/345	110/23210	0.00129754	0.0203281	0.0160428	13132/14465/12161/11482/14463/21803/74048	7
GO:0007204	positive regulation of cytosolic calcium ion concentration	13/345	327/23210	0.00131204	0.0204699	0.0161548	80982/56183/13617/18595/12062/19228/12291/21803/72828/13057/71912/18389/12778	13
GO:0016202	regulation of striated muscle tissue development	9/345	176/23210	0.00132184	0.0205377	0.0162082	20671/13380/211323/14465/21385/21380/14463/21803/14179	9
GO:0061458	reproductive system development	16/345	453/23210	0.00132957	0.0205728	0.0162359	12705/18595/56213/16002/14165/12161/21410/14463/12394/20613/22422/14620/69852/14179/16691/57816	16
GO:0052547	regulation of peptidase activity	15/345	411/23210	0.00135379	0.0208617	0.0164639	20680/20730/97848/19141/67701/21858/227753/14066/12406/14456/12955/13036/13638/52377/74048	15
GO:0055007	cardiac muscle cell differentiation	8/345	143/23210	0.00137474	0.0210123	0.0165827	18595/13380/18596/211323/14465/14463/21803/17868	8
GO:0072073	kidney epithelium development	8/345	143/23210	0.00137474	0.0210123	0.0165827	12705/268902/18654/21410/22422/73230/21803/14179	8
GO:0006720	isoprenoid metabolic process	6/345	82/23210	0.00140064	0.0212354	0.0167589	71597/665270/12903/19682/11529/74134	6
GO:0090218	positive regulation of lipid kinase activity	4/345	33/23210	0.0013967	0.0212354	0.0167589	18595/18596/14184/21803	4
GO:0002065	columnar/cuboidal epithelial cell differentiation	8/345	144/23210	0.0014372	0.0216155	0.0170588	171166/224796/14465/12161/14463/20459/17921/14179	8
GO:0048639	positive regulation of developmental growth	10/345	214/23210	0.0014344	0.0216155	0.0170588	16002/211323/14465/21385/14463/14179/71653/17762/268396/74318	10
GO:0001906	cell killing	9/345	179/23210	0.00148607	0.0222615	0.0175686	16002/104709/13731/14991/13032/14131/16904/13036/667281	9
GO:0048634	regulation of muscle organ development	9/345	180/23210	0.00154432	0.0230422	0.0181848	20671/13380/211323/14465/21385/21380/14463/21803/14179	9
GO:0043588	skin development	12/345	293/23210	0.00155189	0.0230636	0.0182017	13380/16939/15220/214531/14165/16011/12394/15442/20613/56338/109620/16667	12
GO:0010714	positive regulation of collagen metabolic process	4/345	34/23210	0.00156457	0.0231606	0.0182782	16147/18596/21803/74048	4
GO:0001977	renal system process involved in regulation of blood volume	3/345	16/23210	0.00157911	0.0231932	0.0183039	13731/14456/13057	3
GO:1990000	amyloid fibril formation	3/345	16/23210	0.00157911	0.0231932	0.0183039	227753/12955/17762	3
GO:0042472	inner ear morphogenesis	7/345	114/23210	0.00159552	0.0232724	0.0183664	224796/14165/21380/20204/20378/17921/14179	7
GO:1902105	regulation of leukocyte differentiation	12/345	294/23210	0.00159688	0.0232724	0.0183664	16147/104709/234515/14184/14991/12394/14456/21803/72828/74039/74048/57816	12
GO:0042445	hormone metabolic process	10/345	218/23210	0.00164564	0.0238904	0.0188542	18595/13132/13809/16002/665270/12161/12903/20750/11529/74134	10
GO:0015804	neutral amino acid transport	4/345	35/23210	0.00174599	0.0251529	0.0198505	209837/30962/215332/240332	4
GO:0038084	vascular endothelial growth factor signaling pathway	4/345	35/23210	0.00174599	0.0251529	0.0198505	18595/18596/18654/18187	4
GO:0010927	cellular component assembly involved in morphogenesis	7/345	116/23210	0.0017632	0.0252077	0.0198938	16147/18595/73647/18596/68760/17868/16691	7
GO:0043406	positive regulation of MAP kinase activity	10/345	220/23210	0.00176035	0.0252077	0.0198938	13380/13132/320825/18596/674895/104709/14165/22422/17873/21803	10
GO:0031589	cell-substrate adhesion	13/345	339/23210	0.00180573	0.0257179	0.0202964	13132/13731/11482/15442/140709/16777/268780/20750/14456/77569/231858/18003/53867	13
GO:0060326	cell chemotaxis	12/345	299/23210	0.00183828	0.0260828	0.0205844	13617/18595/18596/18654/66102/19141/20750/14456/14131/13143/27226/12778	12
GO:0043500	muscle adaptation	7/345	117/23210	0.00185201	0.0261788	0.0206601	14465/16011/14463/227753/18018/13057/12292	7
GO:0002690	positive regulation of leukocyte chemotaxis	6/345	87/23210	0.00189895	0.0262502	0.0207165	13617/18654/19141/14456/13143/27226	6
GO:0010454	negative regulation of cell fate commitment	3/345	17/23210	0.0018965	0.0262502	0.0207165	20671/13380/14912	3
GO:0010934	macrophage cytokine production	3/345	17/23210	0.0018965	0.0262502	0.0207165	14991/14456/21803	3
GO:0035988	chondrocyte proliferation	3/345	17/23210	0.0018965	0.0262502	0.0207165	16147/20855/56788	3
GO:0040015	negative regulation of multicellular organism growth	3/345	17/23210	0.0018965	0.0262502	0.0207165	231507/19141/14955	3
GO:0042074	cell migration involved in gastrulation	3/345	17/23210	0.0018965	0.0262502	0.0207165	20671/27494/14179	3
GO:0050878	regulation of body fluid levels	13/345	342/23210	0.00195062	0.0266703	0.021048	18595/246728/214531/13731/14165/15376/15442/14066/14456/72828/13057/12306/18389	13
GO:0060349	bone morphogenesis	7/345	118/23210	0.00194425	0.0266703	0.021048	16147/20855/56788/12161/14184/12406/12306	7
GO:1905209	positive regulation of cardiocyte differentiation	4/345	36/23210	0.00194149	0.0266703	0.021048	211323/14465/14463/21803	4
GO:0090183	regulation of kidney development	5/345	60/23210	0.00197146	0.0268576	0.0211958	12705/13617/18596/21410/21803	5
GO:0044344	cellular response to fibroblast growth factor stimulus	6/345	88/23210	0.0020129	0.0273232	0.0215633	14165/21380/71436/14184/14179/83379	6
GO:0048286	lung alveolus development	5/345	61/23210	0.00212176	0.0286971	0.0226476	14465/14165/16011/14184/74318	5
GO:0001558	regulation of cell growth	15/345	431/23210	0.00214485	0.0288932	0.0228024	20671/13132/214968/211323/66102/16011/11482/20378/21803/13057/12955/71653/17762/14199/16667	15
GO:0045880	positive regulation of smoothened signaling pathway	4/345	37/23210	0.00215162	0.0288932	0.0228024	16147/56788/15376/20204	4
GO:0003229	ventricular cardiac muscle tissue development	5/345	62/23210	0.00228024	0.0297698	0.0234941	17897/14463/21803/17868/109620	5
GO:0010002	cardioblast differentiation	3/345	18/23210	0.0022509	0.0297698	0.0234941	14465/21385/14463	3
GO:0010171	body morphogenesis	5/345	62/23210	0.00228024	0.0297698	0.0234941	16147/18595/13380/21380/21803	5
GO:0043010	camera-type eye development	13/345	348/23210	0.00226926	0.0297698	0.0234941	16147/16772/18595/12826/18596/14165/21385/11482/14184/214301/21803/12955/12292	13
GO:0048008	platelet-derived growth factor receptor signaling pathway	5/345	62/23210	0.00228024	0.0297698	0.0234941	18595/18596/18791/14066/56338	5
GO:0060395	SMAD protein signal transduction	6/345	90/23210	0.00225624	0.0297698	0.0234941	12705/13132/12161/14463/21803/15211	6
GO:0071774	response to fibroblast growth factor	6/345	90/23210	0.00225624	0.0297698	0.0234941	14165/21380/71436/14184/14179/83379	6
GO:0086003	cardiac muscle cell contraction	5/345	62/23210	0.00228024	0.0297698	0.0234941	20855/98660/14463/12291/109620	5
GO:1904062	regulation of cation transmembrane transport	13/345	349/23210	0.00232631	0.0302661	0.0238858	17178/80982/13617/98660/75607/21803/20193/72828/13057/71912/14199/18389/57816	13
GO:0030513	positive regulation of BMP signaling pathway	4/345	38/23210	0.00237694	0.0308182	0.0243215	14465/11482/14463/74048	4
GO:0032970	regulation of actin filament-based process	14/345	393/23210	0.00241505	0.0312048	0.0246266	18596/20855/98660/14463/22376/68760/13717/227753/21803/104252/77569/268396/109620/22351	14
GO:0045834	positive regulation of lipid metabolic process	8/345	157/23210	0.00247343	0.0318496	0.0251355	18595/13132/16002/14077/18596/12161/14184/21803	8
GO:0060560	developmental growth involved in morphogenesis	11/345	270/23210	0.0025029	0.0321192	0.0253482	214968/211323/14165/21385/21410/71436/22422/21803/18187/71653/17762	11
GO:0060348	bone development	10/345	231/23210	0.00251238	0.0321311	0.0253577	16147/20855/56788/20692/12161/14184/12406/14179/268396/12306	10
GO:0090287	regulation of cellular response to growth factor stimulus	11/345	271/23210	0.0025751	0.0327107	0.0258151	13380/56213/13132/14465/14165/11482/14463/73230/21803/226101/74048	11
GO:1903707	negative regulation of hemopoiesis	8/345	158/23210	0.00257249	0.0327107	0.0258151	16147/319155/234515/14991/12394/15416/326619/72828	8
GO:0006883	cellular sodium ion homeostasis	3/345	19/23210	0.00264372	0.0328066	0.0258908	192113/98660/57816	3
GO:0009880	embryonic pattern specification	5/345	64/23210	0.00262278	0.0328066	0.0258908	16147/12705/14165/15376/18187	5
GO:0010092	specification of animal organ identity	4/345	39/23210	0.00261796	0.0328066	0.0258908	13380/268902/14165/14179	4
GO:0043551	regulation of phosphatidylinositol 3-kinase activity	4/345	39/23210	0.00261796	0.0328066	0.0258908	18595/18596/14184/21803	4
GO:0046886	positive regulation of hormone biosynthetic process	3/345	19/23210	0.00264372	0.0328066	0.0258908	13132/16002/12161	3
GO:0051926	negative regulation of calcium ion transport	5/345	64/23210	0.00262278	0.0328066	0.0258908	20730/20855/98660/21803/18389	5
GO:0090030	regulation of steroid hormone biosynthetic process	3/345	19/23210	0.00264372	0.0328066	0.0258908	13132/16002/12161	3
GO:0030278	regulation of ossification	10/345	233/23210	0.00267333	0.0329724	0.0260216	12705/13380/19073/56788/12161/16011/14184/22422/21803/18018	10
GO:0042552	myelination	8/345	159/23210	0.00267462	0.0329724	0.0260216	225608/211323/14184/13032/215798/21803/15211/14912	8
GO:0048871	multicellular organismal homeostasis	16/345	486/23210	0.00269266	0.0330863	0.0261115	16147/56183/17063/14776/231507/19228/18596/214531/12161/18173/20750/72828/333329/14373/13036/52377	16
GO:0060325	face morphogenesis	4/345	40/23210	0.00287523	0.0349866	0.0276112	18595/13380/21380/21803	4
GO:0086004	regulation of cardiac muscle cell contraction	4/345	40/23210	0.00287523	0.0349866	0.0276112	20855/98660/14463/109620	4
GO:0098801	regulation of renal system process	4/345	40/23210	0.00287523	0.0349866	0.0276112	20855/13731/14456/13057	4
GO:0043542	endothelial cell migration	9/345	198/23210	0.00294544	0.0357253	0.0281942	16002/20855/13731/20692/19141/11482/27494/73230/21803	9
GO:0045582	positive regulation of T cell differentiation	6/345	95/23210	0.00296131	0.0358023	0.028255	16147/104709/14991/12394/21803/74048	6
GO:0007272	ensheathment of neurons	8/345	162/23210	0.00300015	0.0359253	0.0283521	225608/211323/14184/13032/215798/21803/15211/14912	8
GO:0008366	axon ensheathment	8/345	162/23210	0.00300015	0.0359253	0.0283521	225608/211323/14184/13032/215798/21803/15211/14912	8
GO:0010952	positive regulation of peptidase activity	8/345	162/23210	0.00300015	0.0359253	0.0283521	20680/19141/227753/14066/13036/13638/52377/74048	8
GO:0030279	negative regulation of ossification	6/345	96/23210	0.00312009	0.0372429	0.0293919	12705/13380/19073/16011/21803/18018	6
GO:0045995	regulation of embryonic development	7/345	129/23210	0.00321122	0.0380889	0.0300595	20671/16772/13380/15376/21385/27494/20613	7
GO:0060688	regulation of morphogenesis of a branching structure	5/345	67/23210	0.00320441	0.0380889	0.0300595	18595/18654/14165/21410/21803	5
GO:0010631	epithelial cell migration	11/345	280/23210	0.00330366	0.0383388	0.0302567	16002/20855/13731/20692/14165/19141/11482/27494/73230/21803/13036	11
GO:0045638	negative regulation of myeloid cell differentiation	6/345	97/23210	0.00328513	0.0383388	0.0302567	319155/234515/12394/15416/326619/72828	6
GO:0048644	muscle organ morphogenesis	6/345	97/23210	0.00328513	0.0383388	0.0302567	17897/21380/14463/21803/17868/109620	6
GO:0048736	appendage development	9/345	201/23210	0.00325431	0.0383388	0.0302567	16147/13380/15430/14165/21385/20204/18740/228770/14179	9
GO:0050808	synapse organization	15/345	451/23210	0.00328765	0.0383388	0.0302567	13380/19073/12826/211323/103967/20692/19141/71436/22422/18187/231602/17762/13497/12292/100042150	15
GO:0060173	limb development	9/345	201/23210	0.00325431	0.0383388	0.0302567	16147/13380/15430/14165/21385/20204/18740/228770/14179	9
GO:0070588	calcium ion transmembrane transport	11/345	280/23210	0.00330366	0.0383388	0.0302567	80982/13617/98660/12291/14456/21803/20193/72828/13057/71912/18389	11
GO:0051235	maintenance of location	12/345	322/23210	0.0033659	0.0389408	0.0307319	80982/13617/56489/19073/227753/105785/21803/72828/13057/15211/71912/14387	12
GO:2000826	regulation of heart morphogenesis	4/345	42/23210	0.00344058	0.0396828	0.0313174	13380/268902/21385/21380	4
GO:0043583	ear development	10/345	242/23210	0.00350274	0.0402762	0.0317857	171166/224796/14165/21380/14184/20204/20378/73230/17921/14179	10
GO:0003094	glomerular filtration	3/345	21/23210	0.00354982	0.0404464	0.0319201	13617/13731/14456	3
GO:0031579	membrane raft organization	3/345	21/23210	0.00354982	0.0404464	0.0319201	13731/227753/12306	3
GO:0032930	positive regulation of superoxide anion generation	3/345	21/23210	0.00354982	0.0404464	0.0319201	21803/13057/17762	3
GO:0050885	neuromuscular process controlling balance	5/345	69/23210	0.00364039	0.041353	0.0326356	224796/17921/15211/14912/14387	5
GO:0043112	receptor metabolic process	9/345	205/23210	0.0037052	0.0419625	0.0331166	13380/13132/211323/103967/19141/21803/16976/12306/12778	9
GO:0031128	developmental induction	4/345	43/23210	0.00374969	0.042212	0.0333135	13380/268902/14165/14179	4
GO:1902107	positive regulation of leukocyte differentiation	8/345	168/23210	0.00374318	0.042212	0.0333135	16147/104709/14991/12394/14456/21803/74048/57816	8
GO:0007584	response to nutrient	6/345	100/23210	0.00381936	0.042796	0.0337744	65969/15376/20750/14456/231602/17762	6
GO:0010876	lipid localization	13/345	370/23210	0.00382433	0.042796	0.0337744	56489/13132/12062/14077/11833/12161/69836/12394/20750/223920/99031/15211/12306	13
GO:1903725	regulation of phospholipid metabolic process	5/345	70/23210	0.00387361	0.0432189	0.0341081	18595/14077/18596/14184/21803	5
GO:0045862	positive regulation of proteolysis	12/345	328/23210	0.00389925	0.0433762	0.0342322	20680/13132/12398/330863/19141/227753/14066/13032/13036/13638/52377/74048	12
GO:0015893	drug transport	9/345	207/23210	0.00394829	0.0437923	0.0345606	65969/209837/93835/215332/12394/240638/18173/237831/21452	9
GO:0001890	placenta development	8/345	170/23210	0.00402011	0.0444343	0.0350673	12705/56213/16002/20613/22422/14620/69852/16691	8
GO:0050919	negative chemotaxis	4/345	44/23210	0.00407709	0.0444343	0.0350673	214968/268902/211323/18187	4
GO:0060575	intestinal epithelial cell differentiation	3/345	22/23210	0.00406548	0.0444343	0.0350673	14465/14463/20459	3
GO:0060602	branch elongation of an epithelium	3/345	22/23210	0.00406548	0.0444343	0.0350673	14165/21410/21803	3
GO:0072215	regulation of metanephros development	3/345	22/23210	0.00406548	0.0444343	0.0350673	12705/18596/21410	3
GO:0097205	renal filtration	3/345	22/23210	0.00406548	0.0444343	0.0350673	13617/13731/14456	3
GO:0010522	regulation of calcium ion transport into cytosol	6/345	102/23210	0.00420962	0.0456143	0.0359985	80982/13617/21803/72828/13057/71912	6
GO:0046849	bone remodeling	6/345	102/23210	0.00420962	0.0456143	0.0359985	16147/19228/234515/14184/20750/72828	6
GO:0042471	ear morphogenesis	7/345	136/23210	0.00429597	0.0462833	0.0365265	224796/14165/21380/20204/20378/17921/14179	7
GO:0050905	neuromuscular process	7/345	136/23210	0.00429597	0.0462833	0.0365265	224796/211323/15430/17921/15211/14912/14387	7
GO:0030595	leukocyte chemotaxis	9/345	211/23210	0.00447181	0.0480401	0.0379129	13617/18654/66102/19141/20750/14456/14131/13143/27226	9
GO:0001657	ureteric bud development	6/345	104/23210	0.00462857	0.0487491	0.0384725	268902/18654/21410/73230/21803/14179	6
GO:0043501	skeletal muscle adaptation	3/345	23/23210	0.00462435	0.0487491	0.0384725	16011/18018/12292	3
GO:0060390	regulation of SMAD protein signal transduction	3/345	23/23210	0.00462435	0.0487491	0.0384725	13132/12161/21803	3
GO:0061326	renal tubule development	6/345	104/23210	0.00462857	0.0487491	0.0384725	12826/18654/21410/22422/21803/14179	6
GO:0072163	mesonephric epithelium development	6/345	104/23210	0.00462857	0.0487491	0.0384725	268902/18654/21410/73230/21803/14179	6
GO:0072164	mesonephric tubule development	6/345	104/23210	0.00462857	0.0487491	0.0384725	268902/18654/21410/73230/21803/14179	6
GO:2000831	regulation of steroid hormone secretion	3/345	23/23210	0.00462435	0.0487491	0.0384725	13132/12161/12394	3
GO:0035107	appendage morphogenesis	8/345	175/23210	0.00478168	0.049942	0.0394139	16147/13380/15430/14165/21385/20204/18740/14179	8
GO:0035108	limb morphogenesis	8/345	175/23210	0.00478168	0.049942	0.0394139	16147/13380/15430/14165/21385/20204/18740/14179	8
GO:0043902	positive regulation of multi-organism process	8/345	175/23210	0.00478168	0.049942	0.0394139	50528/665270/80861/18791/12161/109820/13057/12306	8
GO:0002449	lymphocyte mediated immunity	14/345	425/23210	0.00482734	0.0499534	0.0394229	16002/104709/13731/14991/22376/12263/18173/13032/14131/21803/16904/13036/667281/74048	14
GO:0048704	embryonic skeletal system morphogenesis	6/345	105/23210	0.0048492	0.0499534	0.0394229	18595/15430/21380/20204/15416/15427	6
GO:0048706	embryonic skeletal system development	7/345	139/23210	0.00483744	0.0499534	0.0394229	16147/18595/15430/21380/20204/15416/15427	7
GO:0050764	regulation of phagocytosis	6/345	105/23210	0.0048492	0.0499534	0.0394229	12263/18173/14456/14131/21803/13057	6
GO:0052548	regulation of endopeptidase activity	12/345	337/23210	0.00482479	0.0499534	0.0394229	20680/20730/97848/19141/21858/227753/14066/12406/14456/12955/13638/74048	12
GO:0003333	amino acid transmembrane transport	5/345	74/23210	0.00491407	0.0502089	0.0396246	209837/30962/215332/240332/240638	5
GO:0007626	locomotory behavior	10/345	254/23210	0.00491304	0.0502089	0.0396246	171166/211323/15430/98660/15376/15416/15211/17762/14387/18389	10
GO:0008543	fibroblast growth factor receptor signaling pathway	5/345	74/23210	0.00491407	0.0502089	0.0396246	14165/71436/14184/14179/83379	5
GO:0035265	organ growth	9/345	215/23210	0.00504793	0.0512979	0.040484	18595/18596/20855/14465/14165/21385/14463/14179/12306	9
GO:0045637	regulation of myeloid cell differentiation	9/345	215/23210	0.00504793	0.0512979	0.040484	319155/234515/14184/12394/15416/326619/21803/72828/57816	9
GO:0045446	endothelial cell differentiation	6/345	106/23210	0.00507745	0.0514588	0.040611	20671/20855/12161/11482/22422/12306	6
GO:0016055	Wnt signaling pathway	14/345	428/23210	0.00512884	0.0518399	0.0409117	20671/20680/13380/13132/12627/14165/21410/14463/14184/20378/22422/75607/228770/14179	14
GO:0002573	myeloid leukocyte differentiation	9/345	216/23210	0.00520058	0.0519975	0.0410361	12398/234515/14184/12394/21803/72828/18018/12306/57816	9
GO:0003179	heart valve morphogenesis	4/345	47/23210	0.00517392	0.0519975	0.0410361	268902/14463/21803/18018	4
GO:0003272	endocardial cushion formation	3/345	24/23210	0.0052274	0.0519975	0.0410361	268902/20613/14179	3
GO:0032352	positive regulation of hormone metabolic process	3/345	24/23210	0.0052274	0.0519975	0.0410361	13132/16002/12161	3
GO:0032928	regulation of superoxide anion generation	3/345	24/23210	0.0052274	0.0519975	0.0410361	21803/13057/17762	3
GO:0071300	cellular response to retinoic acid	4/345	47/23210	0.00517392	0.0519975	0.0410361	17005/21380/20459/57816	4
GO:0001823	mesonephros development	6/345	107/23210	0.00531349	0.0525756	0.0414923	268902/18654/21410/73230/21803/14179	6
GO:0048145	regulation of fibroblast proliferation	6/345	107/23210	0.00531349	0.0525756	0.0414923	18595/18596/14165/14456/21803/12306	6
GO:0198738	cell-cell signaling by wnt	14/345	430/23210	0.00533815	0.052681	0.0415755	20671/20680/13380/13132/12627/14165/21410/14463/14184/20378/22422/75607/228770/14179	14
GO:0010862	positive regulation of pathway-restricted SMAD protein phosphorylation	4/345	48/23210	0.00557931	0.0544889	0.0430023	13132/12161/11482/21803	4
GO:0030316	osteoclast differentiation	6/345	108/23210	0.00555746	0.0544889	0.0430023	234515/14184/21803/72828/18018/12306	6
GO:0043550	regulation of lipid kinase activity	4/345	48/23210	0.00557931	0.0544889	0.0430023	18595/18596/14184/21803	4
GO:1903115	regulation of actin filament-based movement	4/345	48/23210	0.00557931	0.0544889	0.0430023	20855/98660/14463/109620	4
GO:0007224	smoothened signaling pathway	7/345	143/23210	0.00563743	0.0544903	0.0430034	16147/56788/14165/15376/14184/20204/22422	7
GO:0010634	positive regulation of epithelial cell migration	7/345	143/23210	0.00563743	0.0544903	0.0430034	16002/20692/14165/19141/27494/21803/13036	7
GO:0030326	embryonic limb morphogenesis	7/345	143/23210	0.00563743	0.0544903	0.0430034	16147/13380/15430/21385/20204/18740/14179	7
GO:0035113	embryonic appendage morphogenesis	7/345	143/23210	0.00563743	0.0544903	0.0430034	16147/13380/15430/21385/20204/18740/14179	7
GO:0046942	carboxylic acid transport	11/345	301/23210	0.00565354	0.0545059	0.0430157	209837/30962/215332/12062/240332/14077/11833/69836/240638/18173/237831	11
GO:0008344	adult locomotory behavior	6/345	109/23210	0.00580953	0.0552076	0.0435695	15430/98660/15376/15416/15211/17762	6
GO:0015849	organic acid transport	11/345	302/23210	0.00579176	0.0552076	0.0435695	209837/30962/215332/12062/240332/14077/11833/69836/240638/18173/237831	11
GO:0030193	regulation of blood coagulation	5/345	77/23210	0.00581442	0.0552076	0.0435695	18595/15376/15442/72828/12306	5
GO:0032649	regulation of interferon-gamma production	6/345	109/23210	0.00580953	0.0552076	0.0435695	12481/14991/12394/18173/14456/74048	6
GO:0050766	positive regulation of phagocytosis	5/345	77/23210	0.00581442	0.0552076	0.0435695	12263/18173/14456/14131/13057	5
GO:0072009	nephron epithelium development	6/345	109/23210	0.00580953	0.0552076	0.0435695	12705/18654/21410/22422/21803/14179	6
GO:0002687	positive regulation of leukocyte migration	7/345	144/23210	0.00585204	0.0552305	0.0435876	13617/18654/19141/14456/21803/13143/27226	7
GO:0042573	retinoic acid metabolic process	3/345	25/23210	0.00587558	0.0552305	0.0435876	12903/11529/74134	3
GO:0043171	peptide catabolic process	3/345	25/23210	0.00587558	0.0552305	0.0435876	13809/13036/14598	3
GO:0071677	positive regulation of mononuclear cell migration	3/345	25/23210	0.00587558	0.0552305	0.0435876	19141/21803/27226	3
GO:0043900	regulation of multi-organism process	13/345	391/23210	0.00602358	0.0563821	0.0444964	50528/20730/56213/665270/80861/19215/24014/18791/12161/227753/109820/13057/12306	13
GO:0045619	regulation of lymphocyte differentiation	8/345	182/23210	0.00602808	0.0563821	0.0444964	16147/104709/14991/12394/14456/21803/74039/74048	8
GO:1905952	regulation of lipid localization	7/345	145/23210	0.0060727	0.0566585	0.0447145	56489/13132/14077/12161/12394/20750/12306	7
GO:0060976	coronary vasculature development	5/345	78/23210	0.00613873	0.0569916	0.0449775	18596/12627/14465/21380/14463	5
GO:1900046	regulation of hemostasis	5/345	78/23210	0.00613873	0.0569916	0.0449775	18595/15376/15442/72828/12306	5
GO:0006644	phospholipid metabolic process	12/345	348/23210	0.0061859	0.0572131	0.0451522	18595/665270/14077/18596/234515/14465/240752/69836/14184/18947/21803/27226	12
GO:0006898	receptor-mediated endocytosis	9/345	222/23210	0.00619301	0.0572131	0.0451522	65969/93835/13380/13132/103967/66102/16976/12306/12778	9
GO:0002688	regulation of leukocyte chemotaxis	6/345	111/23210	0.00633854	0.0582712	0.0459872	13617/18654/19141/14456/13143/27226	6
GO:0021782	glial cell development	6/345	111/23210	0.00633854	0.0582712	0.0459872	225608/211323/14184/215798/21803/14912	6
GO:0003208	cardiac ventricle morphogenesis	5/345	79/23210	0.00647554	0.059241	0.0467526	17897/14463/21803/17868/109620	5
GO:0006029	proteoglycan metabolic process	5/345	79/23210	0.00647554	0.059241	0.0467526	16147/15476/15442/268780/11595	5
GO:0035929	steroid hormone secretion	3/345	26/23210	0.00656973	0.0593803	0.0468626	13132/12161/12394	3
GO:0055003	cardiac myofibril assembly	3/345	26/23210	0.00656973	0.0593803	0.0468626	18595/18596/17868	3
GO:0060828	regulation of canonical Wnt signaling pathway	9/345	224/23210	0.0065543	0.0593803	0.0468626	20671/20680/13380/13132/14165/14184/20378/75607/228770	9
GO:0070168	negative regulation of biomineral tissue development	3/345	26/23210	0.00656973	0.0593803	0.0468626	19073/14456/21803	3
GO:2000738	positive regulation of stem cell differentiation	3/345	26/23210	0.00656973	0.0593803	0.0468626	14465/14463/74048	3
GO:0006939	smooth muscle contraction	6/345	112/23210	0.00661578	0.0596531	0.0470779	56183/13617/12062/98660/12291/231602	6
GO:0003231	cardiac ventricle development	7/345	148/23210	0.006772	0.0609156	0.0480742	17897/268902/14463/21803/18018/17868/109620	7
GO:0001974	blood vessel remodeling	4/345	51/23210	0.00692124	0.0616679	0.0486679	14165/21380/11482/14179	4
GO:0033619	membrane protein proteolysis	4/345	51/23210	0.00692124	0.0616679	0.0486679	21858/56175/21803/13036	4
GO:0044058	regulation of digestive system process	4/345	51/23210	0.00692124	0.0616679	0.0486679	56183/71597/14165/18389	4
GO:2000649	regulation of sodium ion transmembrane transporter activity	4/345	51/23210	0.00692124	0.0616679	0.0486679	17178/98660/75607/57816	4
GO:0022408	negative regulation of cell-cell adhesion	8/345	187/23210	0.00705945	0.0627507	0.0495225	16147/14422/12161/14991/12394/21803/72828/74048	8
GO:0050818	regulation of coagulation	5/345	81/23210	0.00718766	0.0637396	0.0503029	18595/15376/15442/72828/12306	5
GO:0003071	renal system process involved in regulation of systemic arterial blood pressure	3/345	27/23210	0.00731064	0.0637773	0.0503326	13731/14456/13057	3
GO:0003338	metanephros morphogenesis	3/345	27/23210	0.00731064	0.0637773	0.0503326	12705/14165/22422	3
GO:0010893	positive regulation of steroid biosynthetic process	3/345	27/23210	0.00731064	0.0637773	0.0503326	13132/16002/12161	3
GO:0030878	thyroid gland development	3/345	27/23210	0.00731064	0.0637773	0.0503326	14165/21380/14179	3
GO:0032801	receptor catabolic process	3/345	27/23210	0.00731064	0.0637773	0.0503326	19141/21803/12306	3
GO:0060045	positive regulation of cardiac muscle cell proliferation	3/345	27/23210	0.00731064	0.0637773	0.0503326	14465/21385/14463	3
GO:0060536	cartilage morphogenesis	3/345	27/23210	0.00731064	0.0637773	0.0503326	20855/20613/22422	3
GO:0030099	myeloid cell differentiation	13/345	401/23210	0.00737684	0.0642059	0.0506709	319155/13132/12398/234515/14184/12394/15416/326619/21803/72828/18018/12306/57816	13
GO:0035924	cellular response to vascular endothelial growth factor stimulus	4/345	52/23210	0.0074119	0.064362	0.0507941	18595/18596/18654/18187	4
GO:0032368	regulation of lipid transport	6/345	115/23210	0.0075003	0.0648302	0.0511636	13132/14077/12161/12394/20750/12306	6
GO:0051209	release of sequestered calcium ion into cytosol	6/345	115/23210	0.0075003	0.0648302	0.0511636	80982/13617/21803/72828/13057/71912	6
GO:0072088	nephron epithelium morphogenesis	5/345	82/23210	0.00756344	0.065226	0.051476	12705/18654/21410/21803/14179	5
GO:0006942	regulation of striated muscle contraction	5/345	83/23210	0.00795269	0.0676518	0.0533904	17897/20855/98660/14463/109620	5
GO:0030203	glycosaminoglycan metabolic process	5/345	83/23210	0.00795269	0.0676518	0.0533904	80982/18596/268780/21803/15211	5
GO:0042269	regulation of natural killer cell mediated cytotoxicity	4/345	53/23210	0.00792494	0.0676518	0.0533904	16002/104709/14991/667281	4
GO:0045214	sarcomere organization	4/345	53/23210	0.00792494	0.0676518	0.0533904	73647/68760/17868/16691	4
GO:0055010	ventricular cardiac muscle tissue morphogenesis	4/345	53/23210	0.00792494	0.0676518	0.0533904	17897/21803/17868/109620	4
GO:0072028	nephron morphogenesis	5/345	83/23210	0.00795269	0.0676518	0.0533904	12705/18654/21410/21803/14179	5
GO:0043254	regulation of protein complex assembly	14/345	451/23210	0.00797933	0.0677252	0.0534483	13380/21410/72948/22376/13717/227753/21803/104252/12955/21432/67578/17762/327959/22351	14
GO:0001894	tissue homeostasis	9/345	232/23210	0.00816378	0.0679502	0.0536259	16147/17063/19228/18596/20750/72828/333329/13036/52377	9
GO:0001945	lymph vessel development	3/345	28/23210	0.00809901	0.0679502	0.0536259	21380/11482/18018	3
GO:0002507	tolerance induction	3/345	28/23210	0.00809901	0.0679502	0.0536259	14991/12394/21803	3
GO:0007498	mesoderm development	6/345	117/23210	0.00813546	0.0679502	0.0536259	20671/13380/15376/21380/20613/14179	6
GO:0045589	regulation of regulatory T cell differentiation	3/345	28/23210	0.00809901	0.0679502	0.0536259	14991/21803/74048	3
GO:0051283	negative regulation of sequestering of calcium ion	6/345	117/23210	0.00813546	0.0679502	0.0536259	80982/13617/21803/72828/13057/71912	6
GO:0051961	negative regulation of nervous system development	12/345	361/23210	0.00816849	0.0679502	0.0536259	13380/13132/214968/211323/103967/15376/14184/235402/13032/22422/21803/14912	12
GO:0060445	branching involved in salivary gland morphogenesis	3/345	28/23210	0.00809901	0.0679502	0.0536259	16772/14165/14179	3
GO:1902932	positive regulation of alcohol biosynthetic process	3/345	28/23210	0.00809901	0.0679502	0.0536259	13132/19228/12161	3
GO:0034103	regulation of tissue remodeling	5/345	84/23210	0.00835563	0.0693535	0.0547334	234515/14463/14184/20750/72828	5
GO:0002715	regulation of natural killer cell mediated immunity	4/345	54/23210	0.00846075	0.0697641	0.0550574	16002/104709/14991/667281	4
GO:0030199	collagen fibril organization	4/345	54/23210	0.00846075	0.0697641	0.0550574	12406/12306/53867/11595	4
GO:0035272	exocrine system development	4/345	54/23210	0.00846075	0.0697641	0.0550574	16772/16002/14165/14179	4
GO:0001101	response to acid chemical	12/345	364/23210	0.00868983	0.0714962	0.0564244	18595/13380/17005/12826/21380/14463/12394/20459/13036/12306/16691/57816	12
GO:0030308	negative regulation of cell growth	8/345	194/23210	0.00872052	0.0715921	0.0565	20671/13132/214968/11482/20378/21803/12955/14199	8
GO:0003073	regulation of systemic arterial blood pressure	6/345	119/23210	0.0088084	0.0718429	0.056698	13809/52589/13731/14456/13057/231602	6
GO:0003158	endothelium development	6/345	119/23210	0.0088084	0.0718429	0.056698	20671/20855/12161/11482/22422/12306	6
GO:0051282	regulation of sequestering of calcium ion	6/345	119/23210	0.0088084	0.0718429	0.056698	80982/13617/21803/72828/13057/71912	6
GO:0002706	regulation of lymphocyte mediated immunity	8/345	195/23210	0.00897979	0.0721453	0.0569366	16002/104709/14991/22376/14131/21803/667281/74048	8
GO:0003413	chondrocyte differentiation involved in endochondral bone morphogenesis	3/345	29/23210	0.0089355	0.0721453	0.0569366	16147/56788/12406	3
GO:0007266	Rho protein signal transduction	8/345	195/23210	0.00897979	0.0721453	0.0569366	13617/99662/18596/22376/68760/194231/104252/71653	8
GO:0007596	blood coagulation	7/345	156/23210	0.00892851	0.0721453	0.0569366	18595/15376/15442/14066/14456/72828/12306	7
GO:0045785	positive regulation of cell adhesion	13/345	411/23210	0.00896036	0.0721453	0.0569366	16147/13132/16002/104709/13731/14991/12394/140709/268780/20750/21803/18003/74048	13
GO:0051302	regulation of cell division	7/345	156/23210	0.00892851	0.0721453	0.0569366	20671/71733/16002/18654/21803/14179/56338	7
GO:0060914	heart formation	3/345	29/23210	0.0089355	0.0721453	0.0569366	13380/268902/21380	3
GO:0002833	positive regulation of response to biotic stimulus	4/345	55/23210	0.00901972	0.0723116	0.0570679	80861/12161/109820/13057	4
GO:0003129	heart induction	2/345	10/23210	0.00916228	0.0724506	0.0571776	13380/268902	2
GO:0015824	proline transport	2/345	10/23210	0.00916228	0.0724506	0.0571776	215332/240332	2
GO:0030854	positive regulation of granulocyte differentiation	2/345	10/23210	0.00916228	0.0724506	0.0571776	12394/57816	2
GO:0048015	phosphatidylinositol-mediated signaling	7/345	157/23210	0.00922975	0.0724506	0.0571776	18595/17005/18596/104709/211323/240752/227753	7
GO:0048382	mesendoderm development	2/345	10/23210	0.00916228	0.0724506	0.0571776	15376/14179	2
GO:0051208	sequestering of calcium ion	6/345	120/23210	0.0091594	0.0724506	0.0571776	80982/13617/21803/72828/13057/71912	6
GO:0060402	calcium ion transport into cytosol	7/345	157/23210	0.00922975	0.0724506	0.0571776	80982/13617/12291/21803/72828/13057/71912	7
GO:0061333	renal tubule morphogenesis	5/345	86/23210	0.00920352	0.0724506	0.0571776	12826/18654/21410/21803/14179	5
GO:0070509	calcium ion import	5/345	86/23210	0.00920352	0.0724506	0.0571776	20730/18596/20855/12291/12292	5
GO:1901136	carbohydrate derivative catabolic process	6/345	120/23210	0.0091594	0.0724506	0.0571776	80982/74091/18947/15442/21803/15211	6
GO:0002244	hematopoietic progenitor cell differentiation	7/345	158/23210	0.00953836	0.0745618	0.0588437	18595/18596/68519/70691/12394/245945/21803	7
GO:0007599	hemostasis	7/345	158/23210	0.00953836	0.0745618	0.0588437	18595/15376/15442/14066/14456/72828/12306	7
GO:0007588	excretion	4/345	56/23210	0.00960224	0.0749054	0.0591149	93835/13132/20855/140494	4
GO:0042475	odontogenesis of dentin-containing tooth	5/345	87/23210	0.00964892	0.0751137	0.0592793	18595/14165/21380/22422/14179	5
GO:0022011	myelination in peripheral nervous system	3/345	30/23210	0.00982069	0.075823	0.059839	225608/211323/215798	3
GO:0032292	peripheral nervous system axon ensheathment	3/345	30/23210	0.00982069	0.075823	0.059839	225608/211323/215798	3
GO:0042481	regulation of odontogenesis	3/345	30/23210	0.00982069	0.075823	0.059839	13617/21803/14179	3
GO:0061082	myeloid leukocyte cytokine production	3/345	30/23210	0.00982069	0.075823	0.059839	14991/14456/21803	3
GO:0007586	digestion	6/345	122/23210	0.0098912	0.0758998	0.0598997	56183/17063/71597/14165/109820/18389	6
GO:0032609	interferon-gamma production	6/345	122/23210	0.0098912	0.0758998	0.0598997	12481/14991/12394/18173/14456/74048	6
GO:0050817	coagulation	7/345	159/23210	0.00985446	0.0758998	0.0598997	18595/15376/15442/14066/14456/72828/12306	7
GO:0003170	heart valve development	4/345	57/23210	0.0102087	0.0778592	0.061446	268902/14463/21803/18018	4
GO:0046622	positive regulation of organ growth	4/345	57/23210	0.0102087	0.0778592	0.061446	14465/21385/14463/14179	4
GO:0048017	inositol lipid-mediated signaling	7/345	160/23210	0.0101781	0.0778592	0.061446	18595/17005/18596/104709/211323/240752/227753	7
GO:0007162	negative regulation of cell adhesion	10/345	284/23210	0.0104031	0.0791819	0.0624898	16147/14422/12161/11482/14991/12394/16777/21803/72828/74048	10
GO:0051147	regulation of muscle cell differentiation	7/345	161/23210	0.0105095	0.0798296	0.063001	13380/16002/211323/21380/21803/18018/74318	7
GO:0060415	muscle tissue morphogenesis	5/345	89/23210	0.0105837	0.0802315	0.0633182	17897/21380/21803/17868/109620	5
GO:0001765	membrane raft assembly	2/345	11/23210	0.0110891	0.0803371	0.0634015	13731/12306	2
GO:0002664	regulation of T cell tolerance induction	2/345	11/23210	0.0110891	0.0803371	0.0634015	14991/12394	2
GO:0002761	regulation of myeloid leukocyte differentiation	6/345	125/23210	0.0110655	0.0803371	0.0634015	234515/14184/12394/21803/72828/57816	6
GO:0006869	lipid transport	11/345	330/23210	0.0108666	0.0803371	0.0634015	13132/12062/14077/11833/12161/69836/12394/20750/223920/99031/12306	11
GO:0009111	vitamin catabolic process	2/345	11/23210	0.0110891	0.0803371	0.0634015	65969/12903	2
GO:0014824	artery smooth muscle contraction	2/345	11/23210	0.0110891	0.0803371	0.0634015	13617/12291	2
GO:0030260	entry into host cell	4/345	58/23210	0.0108393	0.0803371	0.0634015	50528/17951/227753/14456	4
GO:0032342	aldosterone biosynthetic process	2/345	11/23210	0.0110891	0.0803371	0.0634015	13132/12161	2
GO:0032967	positive regulation of collagen biosynthetic process	3/345	31/23210	0.0107551	0.0803371	0.0634015	16147/18596/21803	3
GO:0040014	regulation of multicellular organism growth	5/345	90/23210	0.0110736	0.0803371	0.0634015	231507/16002/19141/14955/268396	5
GO:0044409	entry into host	4/345	58/23210	0.0108393	0.0803371	0.0634015	50528/17951/227753/14456	4
GO:0045066	regulatory T cell differentiation	3/345	31/23210	0.0107551	0.0803371	0.0634015	14991/21803/74048	3
GO:0045652	regulation of megakaryocyte differentiation	3/345	31/23210	0.0107551	0.0803371	0.0634015	319155/326619/57816	3
GO:0048617	embryonic foregut morphogenesis	2/345	11/23210	0.0110891	0.0803371	0.0634015	20671/14463	2
GO:0051806	entry into cell of other organism involved in symbiotic interaction	4/345	58/23210	0.0108393	0.0803371	0.0634015	50528/17951/227753/14456	4
GO:0051828	entry into other organism involved in symbiotic interaction	4/345	58/23210	0.0108393	0.0803371	0.0634015	50528/17951/227753/14456	4
GO:0060443	mammary gland morphogenesis	4/345	58/23210	0.0108393	0.0803371	0.0634015	14165/21385/16011/21803	4
GO:0060872	semicircular canal development	2/345	11/23210	0.0110891	0.0803371	0.0634015	14165/21380	2
GO:0061008	hepaticobiliary system development	6/345	124/23210	0.0106637	0.0803371	0.0634015	20671/12627/14465/21410/12394/20378	6
GO:0061299	retina vasculature morphogenesis in camera-type eye	2/345	11/23210	0.0110891	0.0803371	0.0634015	16772/12826	2
GO:0070741	response to interleukin-6	3/345	31/23210	0.0107551	0.0803371	0.0634015	12705/67445/15376	3
GO:0072102	glomerulus morphogenesis	2/345	11/23210	0.0110891	0.0803371	0.0634015	18595/18596	2
GO:1902600	proton transmembrane transport	5/345	90/23210	0.0110736	0.0803371	0.0634015	192113/215332/98660/140494/57816	5
GO:0015807	L-amino acid transport	4/345	59/23210	0.0114946	0.0831151	0.0655939	209837/30962/215332/18173	4
GO:0002028	regulation of sodium ion transport	5/345	91/23210	0.0115787	0.083402	0.0658204	17178/98660/75607/21803/57816	5
GO:0048864	stem cell development	5/345	91/23210	0.0115787	0.083402	0.0658204	13617/214968/21380/22422/18187	5
GO:0010453	regulation of cell fate commitment	3/345	32/23210	0.0117393	0.0839156	0.0662257	20671/13380/14912	3
GO:0051180	vitamin transport	3/345	32/23210	0.0117393	0.0839156	0.0662257	65969/93835/21452	3
GO:0060561	apoptotic process involved in morphogenesis	3/345	32/23210	0.0117393	0.0839156	0.0662257	21410/22422/12955	3
GO:0060977	coronary vasculature morphogenesis	3/345	32/23210	0.0117393	0.0839156	0.0662257	18596/21380/14463	3
GO:0002683	negative regulation of immune system process	14/345	473/23210	0.011764	0.0839327	0.0662392	16147/56213/319155/14776/16002/80861/234515/14991/12394/15416/326619/21803/72828/74048	14
GO:0010811	positive regulation of cell-substrate adhesion	6/345	127/23210	0.0119012	0.0847509	0.0668849	13132/13731/140709/268780/20750/18003	6
GO:0014033	neural crest cell differentiation	5/345	92/23210	0.0120992	0.0858361	0.0677413	13617/214968/21380/20378/18187	5
GO:0014909	smooth muscle cell migration	5/345	92/23210	0.0120992	0.0858361	0.0677413	214968/18596/18791/16011/14066	5
GO:0046850	regulation of bone remodeling	4/345	60/23210	0.0121749	0.0860479	0.0679085	234515/14184/20750/72828	4
GO:0060324	face development	4/345	60/23210	0.0121749	0.0860479	0.0679085	18595/13380/21380/21803	4
GO:0032147	activation of protein kinase activity	9/345	248/23210	0.0122656	0.0865266	0.0682863	13132/211323/13731/14165/18173/22422/17873/26410/14456	9
GO:1901343	negative regulation of vasculature development	6/345	128/23210	0.0123353	0.0868549	0.0685454	12827/20692/27494/14991/18018/13638	6
GO:0030111	regulation of Wnt signaling pathway	10/345	292/23210	0.0124522	0.0875143	0.0690657	20671/20680/13380/13132/14165/21410/14184/20378/75607/228770	10
GO:0050768	negative regulation of neurogenesis	11/345	337/23210	0.0125519	0.0880509	0.0694892	13380/13132/214968/211323/103967/15376/14184/235402/22422/21803/14912	11
GO:0006775	fat-soluble vitamin metabolic process	3/345	33/23210	0.0127735	0.0889415	0.0701921	71597/12903/20613	3
GO:0014044	Schwann cell development	3/345	33/23210	0.0127735	0.0889415	0.0701921	225608/211323/215798	3
GO:0030100	regulation of endocytosis	10/345	293/23210	0.0127282	0.0889415	0.0701921	13380/13132/12263/18173/14456/14131/21803/13057/16976/12306	10
GO:0060487	lung epithelial cell differentiation	3/345	33/23210	0.0127735	0.0889415	0.0701921	14465/14165/15376	3
GO:0019216	regulation of lipid metabolic process	11/345	338/23210	0.0128081	0.0889799	0.0702224	18595/13132/71597/16002/14077/18596/15376/12161/14184/20613/21803	11
GO:0045840	positive regulation of mitotic nuclear division	4/345	61/23210	0.0128803	0.0889799	0.0702224	16002/18596/21803/14179	4
GO:0097006	regulation of plasma lipoprotein particle levels	4/345	61/23210	0.0128803	0.0889799	0.0702224	223920/16976/12306/27226	4
GO:1902305	regulation of sodium ion transmembrane transport	4/345	61/23210	0.0128803	0.0889799	0.0702224	17178/98660/75607/57816	4
GO:1903708	positive regulation of hemopoiesis	8/345	208/23210	0.0128974	0.0889799	0.0702224	16147/104709/14991/12394/14456/21803/74048/57816	8
GO:0003306	Wnt signaling pathway involved in heart development	2/345	12/23210	0.0131772	0.0891122	0.0703268	20671/13380	2
GO:0006705	mineralocorticoid biosynthetic process	2/345	12/23210	0.0131772	0.0891122	0.0703268	13132/12161	2
GO:0007440	foregut morphogenesis	2/345	12/23210	0.0131772	0.0891122	0.0703268	20671/14463	2
GO:0015816	glycine transport	2/345	12/23210	0.0131772	0.0891122	0.0703268	209837/215332	2
GO:0032341	aldosterone metabolic process	2/345	12/23210	0.0131772	0.0891122	0.0703268	13132/12161	2
GO:0032488	Cdc42 protein signal transduction	2/345	12/23210	0.0131772	0.0891122	0.0703268	22376/71653	2
GO:0051798	positive regulation of hair follicle development	2/345	12/23210	0.0131772	0.0891122	0.0703268	15442/16667	2
GO:0055091	phospholipid homeostasis	2/345	12/23210	0.0131772	0.0891122	0.0703268	14077/52377	2
GO:0060453	regulation of gastric acid secretion	2/345	12/23210	0.0131772	0.0891122	0.0703268	56183/18389	2
GO:0060586	multicellular organismal iron ion homeostasis	2/345	12/23210	0.0131772	0.0891122	0.0703268	12161/18173	2
GO:1900426	positive regulation of defense response to bacterium	2/345	12/23210	0.0131772	0.0891122	0.0703268	109820/13057	2
GO:0043405	regulation of MAP kinase activity	10/345	295/23210	0.0132942	0.0897419	0.0708237	13380/13132/320825/18596/674895/104709/14165/22422/17873/21803	10
GO:1901615	organic hydroxy compound metabolic process	14/345	481/23210	0.0134432	0.090585	0.0714891	65969/12705/16833/13132/50518/665270/19228/234515/12161/20613/11529/226101/223920/15186	14
GO:0010721	negative regulation of cell development	12/345	387/23210	0.0135996	0.0912279	0.0719965	13380/13132/214968/211323/103967/15376/14184/235402/20378/22422/21803/14912	12
GO:0014911	positive regulation of smooth muscle cell migration	4/345	62/23210	0.0136114	0.0912279	0.0719965	214968/18596/16011/14066	4
GO:0034308	primary alcohol metabolic process	4/345	62/23210	0.0136114	0.0912279	0.0719965	13132/665270/12161/11529	4
GO:0060401	cytosolic calcium ion transport	7/345	170/23210	0.0138536	0.0923884	0.0729123	80982/13617/12291/21803/72828/13057/71912	7
GO:0060479	lung cell differentiation	3/345	34/23210	0.0138583	0.0923884	0.0729123	14465/14165/15376	3
GO:0090322	regulation of superoxide metabolic process	3/345	34/23210	0.0138583	0.0923884	0.0729123	21803/13057/17762	3
GO:0010810	regulation of cell-substrate adhesion	8/345	211/23210	0.0139557	0.0928734	0.0732951	13132/13731/11482/140709/268780/20750/77569/18003	8
GO:0030004	cellular monovalent inorganic cation homeostasis	5/345	96/23210	0.01434	0.0952622	0.0751804	192113/98660/140494/18173/57816	5
GO:0046579	positive regulation of Ras protein signal transduction	4/345	63/23210	0.0143683	0.0952818	0.0751958	18596/211323/14165/68760	4
GO:0001837	epithelial to mesenchymal transition	6/345	133/23210	0.0146734	0.0971099	0.0766385	13132/15376/20613/21803/18018/14179	6
GO:0009913	epidermal cell differentiation	8/345	213/23210	0.0146956	0.0971099	0.0766385	16939/171166/224796/17921/56338/109620/16667/17133	8
GO:0001553	luteinization	2/345	13/23210	0.0154215	0.0974537	0.0769098	18595/12394	2
GO:0001658	branching involved in ureteric bud morphogenesis	4/345	64/23210	0.0151513	0.0974537	0.0769098	18654/21410/21803/14179	4
GO:0002517	T cell tolerance induction	2/345	13/23210	0.0154215	0.0974537	0.0769098	14991/12394	2
GO:0002698	negative regulation of immune effector process	6/345	134/23210	0.0151755	0.0974537	0.0769098	56213/16002/80861/14991/21803/74048	6
GO:0003157	endocardium development	2/345	13/23210	0.0154215	0.0974537	0.0769098	20671/12306	2
GO:0007501	mesodermal cell fate specification	2/345	13/23210	0.0154215	0.0974537	0.0769098	20671/13380	2
GO:0008202	steroid metabolic process	10/345	301/23210	0.0151058	0.0974537	0.0769098	65969/18595/13132/16002/15376/12161/19682/20613/20750/223920	10
GO:0008212	mineralocorticoid metabolic process	2/345	13/23210	0.0154215	0.0974537	0.0769098	13132/12161	2
GO:0010595	positive regulation of endothelial cell migration	5/345	97/23210	0.0149408	0.0974537	0.0769098	16002/20692/19141/27494/21803	5
GO:0021520	spinal cord motor neuron cell fate specification	2/345	13/23210	0.0154215	0.0974537	0.0769098	15430/14912	2
GO:0034309	primary alcohol biosynthetic process	2/345	13/23210	0.0154215	0.0974537	0.0769098	13132/12161	2
GO:0036376	sodium ion export across plasma membrane	2/345	13/23210	0.0154215	0.0974537	0.0769098	192113/98660	2
GO:0042267	natural killer cell mediated cytotoxicity	4/345	64/23210	0.0151513	0.0974537	0.0769098	16002/104709/14991/667281	4
GO:0042482	positive regulation of odontogenesis	2/345	13/23210	0.0154215	0.0974537	0.0769098	13617/21803	2
GO:0042635	positive regulation of hair cycle	2/345	13/23210	0.0154215	0.0974537	0.0769098	15442/16667	2
GO:0043114	regulation of vascular permeability	3/345	35/23210	0.0149938	0.0974537	0.0769098	12161/27494/21803	3
GO:0045686	negative regulation of glial cell differentiation	3/345	35/23210	0.0149938	0.0974537	0.0769098	14184/235402/14912	3
GO:0045940	positive regulation of steroid metabolic process	3/345	35/23210	0.0149938	0.0974537	0.0769098	13132/16002/12161	3
GO:0051928	positive regulation of calcium ion transport	6/345	134/23210	0.0151755	0.0974537	0.0769098	80982/13617/18596/20855/20193/12306	6
GO:0060249	anatomical structure homeostasis	12/345	392/23210	0.0149029	0.0974537	0.0769098	16147/17063/19228/18596/20750/21803/72828/333329/231602/13036/52377/14387	12
GO:0060911	cardiac cell fate commitment	2/345	13/23210	0.0154215	0.0974537	0.0769098	20671/13380	2
GO:0061140	lung secretory cell differentiation	2/345	13/23210	0.0154215	0.0974537	0.0769098	14465/14165	2
GO:0070167	regulation of biomineral tissue development	5/345	97/23210	0.0149408	0.0974537	0.0769098	19073/12161/14184/14456/21803	5
GO:0090596	sensory organ morphogenesis	10/345	301/23210	0.0151058	0.0974537	0.0769098	16147/224796/14165/21385/21380/14184/20204/20378/17921/14179	10
GO:2000736	regulation of stem cell differentiation	4/345	64/23210	0.0151513	0.0974537	0.0769098	18595/14465/14463/74048	4
GO:2001054	negative regulation of mesenchymal cell apoptotic process	2/345	13/23210	0.0154215	0.0974537	0.0769098	21380/21410	2
GO:0072080	nephron tubule development	5/345	98/23210	0.0155582	0.0981527	0.0774615	18654/21410/22422/21803/14179	5
GO:0045807	positive regulation of endocytosis	7/345	175/23210	0.0160098	0.100832	0.0795762	13132/12263/18173/14456/14131/13057/12306	7
GO:0001702	gastrulation with mouth forming second	3/345	36/23210	0.0161804	0.101228	0.0798886	15376/14463/27494	3
GO:0003401	axis elongation	3/345	36/23210	0.0161804	0.101228	0.0798886	14165/21410/21803	3
GO:0035886	vascular smooth muscle cell differentiation	3/345	36/23210	0.0161804	0.101228	0.0798886	18596/14465/18018	3
GO:0051181	cofactor transport	3/345	36/23210	0.0161804	0.101228	0.0798886	65969/93835/21452	3
GO:0097553	calcium ion transmembrane import into cytosol	6/345	136/23210	0.0162153	0.101278	0.0799283	80982/13617/21803/72828/13057/71912	6
GO:0034341	response to interferon-gamma	6/345	137/23210	0.0167532	0.104465	0.0824428	12705/66102/22376/227753/18173/104252	6
GO:0002228	natural killer cell mediated immunity	4/345	66/23210	0.0167969	0.104563	0.0825207	16002/104709/14991/667281	4
GO:0007015	actin filament organization	12/345	400/23210	0.0171829	0.10679	0.0842779	13731/22376/68760/13717/227753/104252/77569/17868/71653/268396/18003/22351	12
GO:0002053	positive regulation of mesenchymal cell proliferation	3/345	37/23210	0.0174182	0.106839	0.0843167	16147/21380/20204	3
GO:0007435	salivary gland morphogenesis	3/345	37/23210	0.0174182	0.106839	0.0843167	16772/14165/14179	3
GO:0014003	oligodendrocyte development	3/345	37/23210	0.0174182	0.106839	0.0843167	14184/21803/14912	3
GO:0021884	forebrain neuron development	3/345	37/23210	0.0174182	0.106839	0.0843167	268902/18187/14179	3
GO:0030010	establishment of cell polarity	6/345	138/23210	0.0173033	0.106839	0.0843167	16772/78906/14165/27494/227753/71653	6
GO:0042554	superoxide anion generation	3/345	37/23210	0.0174182	0.106839	0.0843167	21803/13057/17762	3
GO:0048665	neuron fate specification	3/345	37/23210	0.0174182	0.106839	0.0843167	15430/15376/14912	3
GO:0071514	genetic imprinting	3/345	37/23210	0.0174182	0.106839	0.0843167	50518/14955/73708	3
GO:0001819	positive regulation of cytokine production	13/345	449/23210	0.0175295	0.106998	0.0844422	67445/80861/12481/14463/14991/12394/15442/17951/18173/14131/21803/13057/74039	13
GO:0006022	aminoglycan metabolic process	5/345	101/23210	0.0175121	0.106998	0.0844422	80982/18596/268780/21803/15211	5
GO:0034446	substrate adhesion-dependent cell spreading	5/345	101/23210	0.0175121	0.106998	0.0844422	13132/16777/268780/231858/18003	5
GO:0006801	superoxide metabolic process	4/345	67/23210	0.0176599	0.107531	0.0848624	21803/13057/17762/268396	4
GO:0021903	rostrocaudal neural tube patterning	2/345	14/23210	0.0178169	0.107531	0.0848624	20671/14179	2
GO:0030007	cellular potassium ion homeostasis	2/345	14/23210	0.0178169	0.107531	0.0848624	192113/98660	2
GO:0051782	negative regulation of cell division	2/345	14/23210	0.0178169	0.107531	0.0848624	71733/56338	2
GO:0071371	cellular response to gonadotropin stimulus	2/345	14/23210	0.0178169	0.107531	0.0848624	14465/14463	2
GO:0072224	metanephric glomerulus development	2/345	14/23210	0.0178169	0.107531	0.0848624	18595/18596	2
GO:2001044	regulation of integrin-mediated signaling pathway	2/345	14/23210	0.0178169	0.107531	0.0848624	13132/13731	2
GO:0002367	cytokine production involved in immune response	5/345	102/23210	0.0181978	0.109129	0.0861236	14991/18173/14456/21803/74048	5
GO:0019218	regulation of steroid metabolic process	5/345	102/23210	0.0181978	0.109129	0.0861236	13132/16002/15376/12161/20613	5
GO:0050886	endocrine process	5/345	102/23210	0.0181978	0.109129	0.0861236	13132/13809/12161/12394/13057	5
GO:1902106	negative regulation of leukocyte differentiation	5/345	102/23210	0.0181978	0.109129	0.0861236	16147/234515/14991/12394/72828	5
GO:0042326	negative regulation of phosphorylation	13/345	452/23210	0.0184055	0.110199	0.0869682	20730/13380/13132/12062/12398/15376/20459/17873/75607/21803/63913/72828/17762	13
GO:0007605	sensory perception of sound	9/345	266/23210	0.0185301	0.110711	0.0873727	80982/171166/224796/21380/140494/330483/17921/231602/15211	9
GO:1904888	cranial skeletal system development	4/345	68/23210	0.01855	0.110711	0.0873727	18595/21380/20204/268396	4
GO:0030851	granulocyte differentiation	3/345	38/23210	0.0187074	0.111297	0.0878352	12398/12394/57816	3
GO:0072210	metanephric nephron development	3/345	38/23210	0.0187074	0.111297	0.0878352	12705/18595/18596	3
GO:0030038	contractile actin filament bundle assembly	5/345	103/23210	0.0189009	0.111917	0.0883245	22376/68760/13717/77569/268396	5
GO:0043149	stress fiber assembly	5/345	103/23210	0.0189009	0.111917	0.0883245	22376/68760/13717/77569/268396	5
GO:0048709	oligodendrocyte differentiation	5/345	103/23210	0.0189009	0.111917	0.0883245	211323/14184/235402/21803/14912	5
GO:0061041	regulation of wound healing	6/345	141/23210	0.0190278	0.112491	0.0887774	18595/15376/15442/72828/12306/74318	6
GO:0006766	vitamin metabolic process	4/345	69/23210	0.0194675	0.114372	0.0902615	65969/71597/12903/20613	4
GO:0021536	diencephalon development	4/345	69/23210	0.0194675	0.114372	0.0902615	14165/18740/18187/14179	4
GO:0055117	regulation of cardiac muscle contraction	4/345	69/23210	0.0194675	0.114372	0.0902615	20855/98660/14463/109620	4
GO:0061035	regulation of cartilage development	4/345	69/23210	0.0194675	0.114372	0.0902615	12161/20378/21803/12306	4
GO:0045667	regulation of osteoblast differentiation	6/345	142/23210	0.0196277	0.114775	0.0905796	12705/56788/12161/16011/22422/18018	6
GO:1903825	organic acid transmembrane transport	5/345	104/23210	0.0196218	0.114775	0.0905796	209837/30962/215332/240332/240638	5
GO:1905039	carboxylic acid transmembrane transport	5/345	104/23210	0.0196218	0.114775	0.0905796	209837/30962/215332/240332/240638	5
GO:0021953	central nervous system neuron differentiation	8/345	225/23210	0.0197451	0.115282	0.0909797	13380/268902/15430/233552/235402/18187/14179/14912	8
GO:0003128	heart field specification	2/345	15/23210	0.0203584	0.116114	0.0916366	13380/268902	2
GO:0010935	regulation of macrophage cytokine production	2/345	15/23210	0.0203584	0.116114	0.0916366	14991/21803	2
GO:0019377	glycolipid catabolic process	2/345	15/23210	0.0203584	0.116114	0.0916366	18947/15211	2
GO:0021983	pituitary gland development	3/345	39/23210	0.0200482	0.116114	0.0916366	14165/18740/14179	3
GO:0030656	regulation of vitamin metabolic process	2/345	15/23210	0.0203584	0.116114	0.0916366	71597/20613	2
GO:0031076	embryonic camera-type eye development	3/345	39/23210	0.0200482	0.116114	0.0916366	16147/14165/21385	3
GO:0031333	negative regulation of protein complex assembly	6/345	143/23210	0.0202404	0.116114	0.0916366	13380/227753/12955/67578/327959/22351	6
GO:0034698	response to gonadotropin	2/345	15/23210	0.0203584	0.116114	0.0916366	14465/14463	2
GO:0042130	negative regulation of T cell proliferation	4/345	70/23210	0.0204126	0.116114	0.0916366	16147/14991/21803/74048	4
GO:0043117	positive regulation of vascular permeability	2/345	15/23210	0.0203584	0.116114	0.0916366	12161/21803	2
GO:0043129	surfactant homeostasis	2/345	15/23210	0.0203584	0.116114	0.0916366	13036/52377	2
GO:0043473	pigmentation	5/345	105/23210	0.0203604	0.116114	0.0916366	16147/12705/50518/20692/17921	5
GO:0046885	regulation of hormone biosynthetic process	3/345	39/23210	0.0200482	0.116114	0.0916366	13132/16002/12161	3
GO:0048641	regulation of skeletal muscle tissue development	4/345	70/23210	0.0204126	0.116114	0.0916366	20671/13380/21380/21803	4
GO:0050930	induction of positive chemotaxis	2/345	15/23210	0.0203584	0.116114	0.0916366	18654/14165	2
GO:0051057	positive regulation of small GTPase mediated signal transduction	4/345	70/23210	0.0204126	0.116114	0.0916366	18596/211323/14165/68760	4
GO:0051127	positive regulation of actin nucleation	2/345	15/23210	0.0203584	0.116114	0.0916366	22376/227753	2
GO:0014812	muscle cell migration	5/345	106/23210	0.021117	0.119758	0.0945126	214968/18596/18791/16011/14066	5
GO:0022600	digestive system process	5/345	106/23210	0.021117	0.119758	0.0945126	56183/17063/71597/14165/18389	5
GO:0003009	skeletal muscle contraction	3/345	40/23210	0.0214406	0.120324	0.0949586	17885/71912/14387	3
GO:0010470	regulation of gastrulation	3/345	40/23210	0.0214406	0.120324	0.0949586	20671/13380/15376	3
GO:0014037	Schwann cell differentiation	3/345	40/23210	0.0214406	0.120324	0.0949586	225608/211323/215798	3
GO:0060675	ureteric bud morphogenesis	4/345	71/23210	0.0213855	0.120324	0.0949586	18654/21410/21803/14179	4
GO:0070207	protein homotrimerization	3/345	40/23210	0.0214406	0.120324	0.0949586	65969/14991/21432	3
GO:0071542	dopaminergic neuron differentiation	3/345	40/23210	0.0214406	0.120324	0.0949586	13380/15376/14179	3
GO:0110111	negative regulation of animal organ morphogenesis	3/345	40/23210	0.0214406	0.120324	0.0949586	12705/21385/21410	3
GO:1901617	organic hydroxy compound biosynthetic process	8/345	229/23210	0.0216737	0.12145	0.0958478	12705/16833/13132/50518/19228/12161/20613/15186	8
GO:0007265	Ras protein signal transduction	12/345	414/23210	0.0217923	0.121933	0.0962286	13617/99662/18596/211323/330863/14165/21858/22376/68760/194231/104252/71653	12
GO:0030534	adult behavior	7/345	187/23210	0.0221361	0.123489	0.0974567	50518/15430/98660/15376/15416/15211/17762	7
GO:0050870	positive regulation of T cell activation	7/345	187/23210	0.0221361	0.123489	0.0974567	16147/16002/104709/14991/12394/21803/74048	7
GO:0043627	response to estrogen	4/345	72/23210	0.0223863	0.124515	0.0982668	12705/17952/14465/14463	4
GO:0072171	mesonephric tubule morphogenesis	4/345	72/23210	0.0223863	0.124515	0.0982668	18654/21410/21803/14179	4
GO:0007431	salivary gland development	3/345	41/23210	0.0228847	0.125922	0.0993772	16772/14165/14179	3
GO:0014733	regulation of skeletal muscle adaptation	2/345	16/23210	0.0230411	0.125922	0.0993772	16011/18018	2
GO:0016045	detection of bacterium	2/345	16/23210	0.0230411	0.125922	0.0993772	17952/17951	2
GO:0035725	sodium ion transmembrane transport	5/345	108/23210	0.0226846	0.125922	0.0993772	17178/192113/98660/75607/57816	5
GO:0042659	regulation of cell fate specification	2/345	16/23210	0.0230411	0.125922	0.0993772	20671/13380	2
GO:0043270	positive regulation of ion transport	10/345	322/23210	0.0229104	0.125922	0.0993772	80982/13617/14077/18596/20855/75607/20193/12306/14199/57816	10
GO:0097284	hepatocyte apoptotic process	2/345	16/23210	0.0230411	0.125922	0.0993772	227753/16691	2
GO:0098543	detection of other organism	2/345	16/23210	0.0230411	0.125922	0.0993772	17952/17951	2
GO:1903170	negative regulation of calcium ion transmembrane transport	3/345	41/23210	0.0228847	0.125922	0.0993772	98660/21803/18389	3
GO:2000647	negative regulation of stem cell proliferation	2/345	16/23210	0.0230411	0.125922	0.0993772	21803/18018	2
GO:2000651	positive regulation of sodium ion transmembrane transporter activity	2/345	16/23210	0.0230411	0.125922	0.0993772	75607/57816	2
GO:2001053	regulation of mesenchymal cell apoptotic process	2/345	16/23210	0.0230411	0.125922	0.0993772	21380/21410	2
GO:0007422	peripheral nervous system development	4/345	73/23210	0.0234152	0.127411	0.100552	225608/211323/15430/215798	4
GO:0050810	regulation of steroid biosynthetic process	4/345	73/23210	0.0234152	0.127411	0.100552	13132/16002/12161/20613	4
GO:0051155	positive regulation of striated muscle cell differentiation	4/345	73/23210	0.0234152	0.127411	0.100552	211323/21380/21803/74318	4
GO:2000379	positive regulation of reactive oxygen species metabolic process	5/345	109/23210	0.0234959	0.127665	0.100753	18596/14991/21803/13057/17762	5
GO:0001709	cell fate determination	3/345	42/23210	0.0243804	0.131333	0.103647	20671/14465/21385	3
GO:0010518	positive regulation of phospholipase activity	3/345	42/23210	0.0243804	0.131333	0.103647	18595/18596/14184	3
GO:0021522	spinal cord motor neuron differentiation	3/345	42/23210	0.0243804	0.131333	0.103647	15430/233552/14912	3
GO:0046636	negative regulation of alpha-beta T cell activation	3/345	42/23210	0.0243804	0.131333	0.103647	16147/12394/74048	3
GO:0055023	positive regulation of cardiac muscle tissue growth	3/345	42/23210	0.0243804	0.131333	0.103647	14465/21385/14463	3
GO:1902742	apoptotic process involved in development	3/345	42/23210	0.0243804	0.131333	0.103647	21410/22422/12955	3
GO:0045453	bone resorption	4/345	74/23210	0.0244724	0.13164	0.103889	16147/19228/20750/72828	4
GO:0006865	amino acid transport	6/345	150/23210	0.0248957	0.133345	0.105235	209837/30962/215332/240332/240638/18173	6
GO:0022612	gland morphogenesis	6/345	150/23210	0.0248957	0.133345	0.105235	16772/14165/21385/16011/21803/14179	6
GO:0045580	regulation of T cell differentiation	6/345	150/23210	0.0248957	0.133345	0.105235	16147/104709/14991/12394/21803/74048	6
GO:0001921	positive regulation of receptor recycling	2/345	17/23210	0.0258604	0.135025	0.106561	13132/12306	2
GO:0003184	pulmonary valve morphogenesis	2/345	17/23210	0.0258604	0.135025	0.106561	268902/18018	2
GO:0003198	epithelial to mesenchymal transition involved in endocardial cushion formation	2/345	17/23210	0.0258604	0.135025	0.106561	20613/14179	2
GO:0006024	glycosaminoglycan biosynthetic process	3/345	43/23210	0.0259277	0.135025	0.106561	18596/21803/15211	3
GO:0006040	amino sugar metabolic process	3/345	43/23210	0.0259277	0.135025	0.106561	63828/74091/14422	3
GO:0032924	activin receptor signaling pathway	3/345	43/23210	0.0259277	0.135025	0.106561	12627/14165/209268	3
GO:0045603	positive regulation of endothelial cell differentiation	2/345	17/23210	0.0258604	0.135025	0.106561	12161/11482	2
GO:0045653	negative regulation of megakaryocyte differentiation	2/345	17/23210	0.0258604	0.135025	0.106561	319155/326619	2
GO:0048875	chemical homeostasis within a tissue	2/345	17/23210	0.0258604	0.135025	0.106561	13036/52377	2
GO:0050855	regulation of B cell receptor signaling pathway	2/345	17/23210	0.0258604	0.135025	0.106561	74039/68119	2
GO:0060046	regulation of acrosome reaction	2/345	17/23210	0.0258604	0.135025	0.106561	20730/665270	2
GO:0060413	atrial septum morphogenesis	2/345	17/23210	0.0258604	0.135025	0.106561	12627/14463	2
GO:0060563	neuroepithelial cell differentiation	4/345	75/23210	0.0255581	0.135025	0.106561	171166/224796/17921/14179	4
GO:0060973	cell migration involved in heart development	2/345	17/23210	0.0258604	0.135025	0.106561	18596/71436	2
GO:0090185	negative regulation of kidney development	2/345	17/23210	0.0258604	0.135025	0.106561	12705/21410	2
GO:0097152	mesenchymal cell apoptotic process	2/345	17/23210	0.0258604	0.135025	0.106561	21380/21410	2
GO:1905331	negative regulation of morphogenesis of an epithelium	2/345	17/23210	0.0258604	0.135025	0.106561	12705/21385	2
GO:2000146	negative regulation of cell motility	9/345	281/23210	0.0253071	0.135025	0.106561	214968/20855/211323/16011/11482/22376/21803/77569/11595	9
GO:2000380	regulation of mesoderm development	2/345	17/23210	0.0258604	0.135025	0.106561	20671/13380	2
GO:2001185	regulation of CD8-positive, alpha-beta T cell activation	2/345	17/23210	0.0258604	0.135025	0.106561	12394/74048	2
GO:0001892	embryonic placenta development	5/345	112/23210	0.0260414	0.135242	0.106732	12705/16002/20613/22422/16691	5
GO:0016525	negative regulation of angiogenesis	5/345	112/23210	0.0260414	0.135242	0.106732	12827/20692/27494/14991/13638	5
GO:0046661	male sex differentiation	6/345	152/23210	0.0263466	0.136639	0.107835	18595/14165/12161/14463/14179/57816	6
GO:0055008	cardiac muscle tissue morphogenesis	4/345	76/23210	0.0266723	0.138137	0.109017	17897/21803/17868/109620	4
GO:0019932	second-messenger-mediated signaling	12/345	427/23210	0.0268397	0.138623	0.1094	170761/20730/19228/211323/52589/215798/18018/56743/17762/71912/18389/12778	12
GO:0071900	regulation of protein serine/threonine kinase activity	12/345	427/23210	0.0268397	0.138623	0.1094	80982/13380/13132/320825/18596/674895/104709/14165/22422/17873/21803/21432	12
GO:0010001	glial cell differentiation	8/345	239/23210	0.0270713	0.139165	0.109828	225608/211323/14165/14184/235402/215798/21803/14912	8
GO:0010950	positive regulation of endopeptidase activity	6/345	153/23210	0.0270927	0.139165	0.109828	20680/19141/227753/14066/13638/74048	6
GO:0090257	regulation of muscle system process	8/345	239/23210	0.0270713	0.139165	0.109828	56183/17897/20855/98660/16011/14463/18018/109620	8
GO:1902905	positive regulation of supramolecular fiber organization	7/345	195/23210	0.0270228	0.139165	0.109828	22376/68760/227753/104252/77569/17762/268396	7
GO:0040013	negative regulation of locomotion	10/345	332/23210	0.0275093	0.141008	0.111282	214968/268902/20855/211323/16011/11482/22376/21803/77569/11595	10
GO:0050918	positive chemotaxis	3/345	44/23210	0.0275265	0.141008	0.111282	18654/14165/22422	3
GO:0006937	regulation of muscle contraction	6/345	154/23210	0.0278526	0.141905	0.11199	56183/17897/20855/98660/14463/109620	6
GO:0032729	positive regulation of interferon-gamma production	4/345	77/23210	0.0278152	0.141905	0.11199	12481/14991/12394/18173	4
GO:0043534	blood vessel endothelial cell migration	5/345	114/23210	0.0278325	0.141905	0.11199	16002/13731/11482/27494/21803	5
GO:0051785	positive regulation of nuclear division	4/345	77/23210	0.0278152	0.141905	0.11199	16002/18596/21803/14179	4
GO:0001710	mesodermal cell fate commitment	2/345	18/23210	0.0288116	0.144058	0.11369	20671/13380	2
GO:0006027	glycosaminoglycan catabolic process	2/345	18/23210	0.0288116	0.144058	0.11369	80982/21803	2
GO:0006700	C21-steroid hormone biosynthetic process	2/345	18/23210	0.0288116	0.144058	0.11369	13132/12161	2
GO:0009309	amine biosynthetic process	2/345	18/23210	0.0288116	0.144058	0.11369	332942/15186	2
GO:0010566	regulation of ketone biosynthetic process	2/345	18/23210	0.0288116	0.144058	0.11369	13132/12161	2
GO:0021783	preganglionic parasympathetic fiber development	2/345	18/23210	0.0288116	0.144058	0.11369	21380/18187	2
GO:0032700	negative regulation of interleukin-17 production	2/345	18/23210	0.0288116	0.144058	0.11369	21803/74048	2
GO:0042401	cellular biogenic amine biosynthetic process	2/345	18/23210	0.0288116	0.144058	0.11369	332942/15186	2
GO:0051904	pigment granule transport	2/345	18/23210	0.0288116	0.144058	0.11369	50518/17921	2
GO:0060850	regulation of transcription involved in cell fate commitment	2/345	18/23210	0.0288116	0.144058	0.11369	20671/14912	2
GO:0060947	cardiac vascular smooth muscle cell differentiation	2/345	18/23210	0.0288116	0.144058	0.11369	18596/14465	2
GO:0072148	epithelial cell fate commitment	2/345	18/23210	0.0288116	0.144058	0.11369	14463/14184	2
GO:1903909	regulation of receptor clustering	2/345	18/23210	0.0288116	0.144058	0.11369	227753/21803	2
GO:2000846	regulation of corticosteroid hormone secretion	2/345	18/23210	0.0288116	0.144058	0.11369	13132/12161	2
GO:0001961	positive regulation of cytokine-mediated signaling pathway	3/345	45/23210	0.0291767	0.144538	0.114069	56489/67445/14456	3
GO:0010464	regulation of mesenchymal cell proliferation	3/345	45/23210	0.0291767	0.144538	0.114069	16147/21380/20204	3
GO:0032965	regulation of collagen biosynthetic process	3/345	45/23210	0.0291767	0.144538	0.114069	16147/18596/21803	3
GO:0043507	positive regulation of JUN kinase activity	4/345	78/23210	0.0289869	0.144538	0.114069	13380/13132/320825/22422	4
GO:0060421	positive regulation of heart growth	3/345	45/23210	0.0291767	0.144538	0.114069	14465/21385/14463	3
GO:0090184	positive regulation of kidney development	3/345	45/23210	0.0291767	0.144538	0.114069	13617/18596/21803	3
GO:1901862	negative regulation of muscle tissue development	4/345	78/23210	0.0289869	0.144538	0.114069	13380/16011/21803/14179	4
GO:2000181	negative regulation of blood vessel morphogenesis	5/345	116/23210	0.0297001	0.146938	0.115962	12827/20692/27494/14991/13638	5
GO:0051781	positive regulation of cell division	4/345	79/23210	0.0301875	0.149152	0.11771	16002/18654/21803/14179	4
GO:0007264	small GTPase mediated signal transduction	13/345	485/23210	0.0303524	0.14977	0.118198	13617/99662/18596/211323/330863/14165/27494/21858/22376/68760/194231/104252/71653	13
GO:0030900	forebrain development	11/345	386/23210	0.0304247	0.14993	0.118324	13380/268902/211323/14165/233552/14184/16777/22422/18740/18187/14179	11
GO:0051701	interaction with host	5/345	117/23210	0.0306628	0.150906	0.119094	50528/17951/227753/14456/21803	5
GO:0007411	axon guidance	8/345	245/23210	0.0307238	0.151008	0.119175	16772/214968/268902/71436/22422/18187/14179/13638	8
GO:0002707	negative regulation of lymphocyte mediated immunity	3/345	46/23210	0.0308782	0.151372	0.119462	16002/14991/74048	3
GO:0090279	regulation of calcium ion import	3/345	46/23210	0.0308782	0.151372	0.119462	20730/18596/20855	3
GO:0050777	negative regulation of immune response	6/345	158/23210	0.0310327	0.151931	0.119903	14776/16002/80861/14991/21803/74048	6
GO:0002643	regulation of tolerance induction	2/345	19/23210	0.0318902	0.151973	0.119937	14991/12394	2
GO:0002685	regulation of leukocyte migration	7/345	201/23210	0.0311371	0.151973	0.119937	13617/18654/19141/14456/21803/13143/27226	7
GO:0002710	negative regulation of T cell mediated immunity	2/345	19/23210	0.0318902	0.151973	0.119937	14991/74048	2
GO:0010544	negative regulation of platelet activation	2/345	19/23210	0.0318902	0.151973	0.119937	18595/72828	2
GO:0010766	negative regulation of sodium ion transport	2/345	19/23210	0.0318902	0.151973	0.119937	98660/75607	2
GO:0010984	regulation of lipoprotein particle clearance	2/345	19/23210	0.0318902	0.151973	0.119937	16976/12306	2
GO:0030852	regulation of granulocyte differentiation	2/345	19/23210	0.0318902	0.151973	0.119937	12394/57816	2
GO:0031334	positive regulation of protein complex assembly	8/345	246/23210	0.0313638	0.151973	0.119937	21410/72948/22376/227753/21803/104252/21432/17762	8
GO:0035930	corticosteroid hormone secretion	2/345	19/23210	0.0318902	0.151973	0.119937	13132/12161	2
GO:0045953	negative regulation of natural killer cell mediated cytotoxicity	2/345	19/23210	0.0318902	0.151973	0.119937	16002/14991	2
GO:0046184	aldehyde biosynthetic process	2/345	19/23210	0.0318902	0.151973	0.119937	13132/12161	2
GO:0050884	neuromuscular process controlling posture	2/345	19/23210	0.0318902	0.151973	0.119937	15211/14387	2
GO:0050900	leukocyte migration	10/345	340/23210	0.0316361	0.151973	0.119937	13617/18654/66102/19141/20750/14456/14131/21803/13143/27226	10
GO:0051905	establishment of pigment granule localization	2/345	19/23210	0.0318902	0.151973	0.119937	50518/17921	2
GO:0060088	auditory receptor cell stereocilium organization	2/345	19/23210	0.0318902	0.151973	0.119937	224796/17921	2
GO:0060113	inner ear receptor cell differentiation	4/345	80/23210	0.0314171	0.151973	0.119937	171166/224796/14184/17921	4
GO:0072078	nephron tubule morphogenesis	4/345	80/23210	0.0314171	0.151973	0.119937	18654/21410/21803/14179	4
GO:0090026	positive regulation of monocyte chemotaxis	2/345	19/23210	0.0318902	0.151973	0.119937	19141/27226	2
GO:0097485	neuron projection guidance	8/345	246/23210	0.0313638	0.151973	0.119937	16772/214968/268902/71436/22422/18187/14179/13638	8
GO:1900424	regulation of defense response to bacterium	2/345	19/23210	0.0318902	0.151973	0.119937	109820/13057	2
GO:2000114	regulation of establishment of cell polarity	2/345	19/23210	0.0318902	0.151973	0.119937	227753/71653	2
GO:0003018	vascular process in circulatory system	7/345	203/23210	0.032597	0.15421	0.121701	13617/12062/98660/12161/27494/12291/21803	7
GO:0010718	positive regulation of epithelial to mesenchymal transition	3/345	47/23210	0.0326308	0.15421	0.121701	13132/20613/21803	3
GO:0021532	neural tube patterning	3/345	47/23210	0.0326308	0.15421	0.121701	20671/15376/14179	3
GO:0048010	vascular endothelial growth factor receptor signaling pathway	3/345	47/23210	0.0326308	0.15421	0.121701	18654/14165/226101	3
GO:0050866	negative regulation of cell activation	7/345	203/23210	0.032597	0.15421	0.121701	16147/18595/14991/12394/21803/72828/74048	7
GO:0050868	negative regulation of T cell activation	5/345	119/23210	0.0326466	0.15421	0.121701	16147/14991/12394/21803/74048	5
GO:1903039	positive regulation of leukocyte cell-cell adhesion	7/345	203/23210	0.032597	0.15421	0.121701	16147/16002/104709/14991/12394/21803/74048	7
GO:0002460	adaptive immune response based on somatic recombination of immune receptors built from immunoglobulin superfamily domains	12/345	441/23210	0.0331763	0.156515	0.123521	13731/14991/22376/12263/18173/13032/14131/21803/16904/13036/667281/74048	12
GO:0001666	response to hypoxia	7/345	204/23210	0.0333438	0.156912	0.123834	13617/12398/18654/18791/14465/12955/231602	7
GO:0071560	cellular response to transforming growth factor beta stimulus	7/345	204/23210	0.0333438	0.156912	0.123834	12705/56213/13132/12827/11482/12394/21803	7
GO:0050954	sensory perception of mechanical stimulus	9/345	296/23210	0.0336813	0.158302	0.124931	80982/171166/224796/21380/140494/330483/17921/231602/15211	9
GO:0032956	regulation of actin cytoskeleton organization	10/345	344/23210	0.0338552	0.158921	0.125419	18596/22376/68760/13717/227753/21803/104252/77569/268396/22351	10
GO:0048747	muscle fiber development	4/345	82/23210	0.0339636	0.159231	0.125664	226101/231602/17868/12292	4
GO:0002703	regulation of leukocyte mediated immunity	8/345	250/23210	0.0340152	0.159274	0.125698	16002/104709/14991/22376/14131/21803/667281/74048	8
GO:0002762	negative regulation of myeloid leukocyte differentiation	3/345	48/23210	0.0344342	0.16004	0.126303	234515/12394/72828	3
GO:0010107	potassium ion import	3/345	48/23210	0.0344342	0.16004	0.126303	192113/98660/75607	3
GO:0030857	negative regulation of epithelial cell differentiation	3/345	48/23210	0.0344342	0.16004	0.126303	12705/11482/20378	3
GO:0031648	protein destabilization	3/345	48/23210	0.0344342	0.16004	0.126303	20671/227753/13036	3
GO:0048483	autonomic nervous system development	3/345	48/23210	0.0344342	0.16004	0.126303	13617/21380/18187	3
GO:2000725	regulation of cardiac muscle cell differentiation	3/345	48/23210	0.0344342	0.16004	0.126303	13380/211323/21803	3
GO:0001889	liver development	5/345	121/23210	0.0347086	0.160918	0.126995	12627/14465/21410/12394/20378	5
GO:0046717	acid secretion	5/345	121/23210	0.0347086	0.160918	0.126995	56183/12062/11833/69836/18389	5
GO:0001696	gastric acid secretion	2/345	20/23210	0.0350917	0.161105	0.127143	56183/18389	2
GO:0001946	lymphangiogenesis	2/345	20/23210	0.0350917	0.161105	0.127143	11482/18018	2
GO:0002577	regulation of antigen processing and presentation	2/345	20/23210	0.0350917	0.161105	0.127143	22376/18173	2
GO:0002716	negative regulation of natural killer cell mediated immunity	2/345	20/23210	0.0350917	0.161105	0.127143	16002/14991	2
GO:0007035	vacuolar acidification	2/345	20/23210	0.0350917	0.161105	0.127143	140494/18173	2
GO:0010039	response to iron ion	2/345	20/23210	0.0350917	0.161105	0.127143	12161/73649	2
GO:0070269	pyroptosis	2/345	20/23210	0.0350917	0.161105	0.127143	17952/17951	2
GO:1903392	negative regulation of adherens junction organization	2/345	20/23210	0.0350917	0.161105	0.127143	12161/11482	2
GO:1901019	regulation of calcium ion transmembrane transporter activity	4/345	83/23210	0.0352806	0.161774	0.127671	98660/20193/71912/18389	4
GO:0060041	retina development in camera-type eye	6/345	163/23210	0.0353296	0.161802	0.127693	16147/16772/18595/12826/18596/11482	6
GO:0097529	myeloid leukocyte migration	7/345	207/23210	0.0356525	0.163082	0.128703	13617/18654/19141/20750/14131/13143/27226	7
GO:0030195	negative regulation of blood coagulation	3/345	49/23210	0.0362883	0.165186	0.130364	18595/72828/12306	3
GO:0032680	regulation of tumor necrosis factor production	6/345	164/23210	0.0362326	0.165186	0.130364	67445/12481/14456/14131/13057/74048	6
GO:0090102	cochlea development	3/345	49/23210	0.0362883	0.165186	0.130364	21380/14184/20378	3
GO:1902903	regulation of supramolecular fiber organization	10/345	348/23210	0.0361811	0.165186	0.130364	22376/68760/13717/227753/104252/77569/12955/17762/268396/22351	10
GO:0071559	response to transforming growth factor beta	7/345	208/23210	0.0364449	0.165699	0.130768	12705/56213/13132/12827/11482/12394/21803	7
GO:0032945	negative regulation of mononuclear cell proliferation	4/345	84/23210	0.0366268	0.166124	0.131104	16147/14991/21803/74048	4
GO:0050672	negative regulation of lymphocyte proliferation	4/345	84/23210	0.0366268	0.166124	0.131104	16147/14991/21803/74048	4
GO:0032412	regulation of ion transmembrane transporter activity	8/345	254/23210	0.036815	0.166732	0.131584	17178/98660/75607/20193/71912/14199/18389/57816	8
GO:0051153	regulation of striated muscle cell differentiation	5/345	123/23210	0.0368495	0.166732	0.131584	13380/211323/21380/21803/74318	5
GO:0043901	negative regulation of multi-organism process	6/345	165/23210	0.0371503	0.167891	0.132498	56213/80861/19215/24014/227753/12306	6
GO:0002088	lens development in camera-type eye	4/345	85/23210	0.0380023	0.16794	0.132538	14184/214301/21803/12955	4
GO:0003177	pulmonary valve development	2/345	21/23210	0.0384119	0.16794	0.132538	268902/18018	2
GO:0003283	atrial septum development	2/345	21/23210	0.0384119	0.16794	0.132538	12627/14463	2
GO:0007625	grooming behavior	2/345	21/23210	0.0384119	0.16794	0.132538	56183/15416	2
GO:0010596	negative regulation of endothelial cell migration	3/345	50/23210	0.0381927	0.16794	0.132538	20855/11482/21803	3
GO:0014032	neural crest cell development	4/345	85/23210	0.0380023	0.16794	0.132538	13617/214968/21380/18187	4
GO:0014910	regulation of smooth muscle cell migration	4/345	85/23210	0.0380023	0.16794	0.132538	214968/18596/16011/14066	4
GO:0017000	antibiotic biosynthetic process	2/345	21/23210	0.0384119	0.16794	0.132538	68738/13057	2
GO:0019722	calcium-mediated signaling	7/345	209/23210	0.0372489	0.16794	0.132538	211323/52589/18018/56743/17762/71912/12778	7
GO:0022010	central nervous system myelination	2/345	21/23210	0.0384119	0.16794	0.132538	14184/14912	2
GO:0032291	axon ensheathment in central nervous system	2/345	21/23210	0.0384119	0.16794	0.132538	14184/14912	2
GO:0032332	positive regulation of chondrocyte differentiation	2/345	21/23210	0.0384119	0.16794	0.132538	12161/12306	2
GO:0035137	hindlimb morphogenesis	3/345	50/23210	0.0381927	0.16794	0.132538	15430/18740/14179	3
GO:0036303	lymph vessel morphogenesis	2/345	21/23210	0.0384119	0.16794	0.132538	11482/18018	2
GO:0042438	melanin biosynthetic process	2/345	21/23210	0.0384119	0.16794	0.132538	12705/50518	2
GO:0042491	inner ear auditory receptor cell differentiation	3/345	50/23210	0.0381927	0.16794	0.132538	171166/224796/17921	3
GO:0045931	positive regulation of mitotic cell cycle	6/345	166/23210	0.0380827	0.16794	0.132538	16002/18596/14165/19141/21803/14179	6
GO:0046189	phenol-containing compound biosynthetic process	3/345	50/23210	0.0381927	0.16794	0.132538	12705/50518/15186	3
GO:0046716	muscle cell cellular homeostasis	2/345	21/23210	0.0384119	0.16794	0.132538	21803/14387	2
GO:0048486	parasympathetic nervous system development	2/345	21/23210	0.0384119	0.16794	0.132538	21380/18187	2
GO:0048701	embryonic cranial skeleton morphogenesis	3/345	50/23210	0.0381927	0.16794	0.132538	18595/21380/20204	3
GO:0060043	regulation of cardiac muscle cell proliferation	3/345	50/23210	0.0381927	0.16794	0.132538	14465/21385/14463	3
GO:0060457	negative regulation of digestive system process	2/345	21/23210	0.0384119	0.16794	0.132538	56183/71597	2
GO:0071675	regulation of mononuclear cell migration	3/345	50/23210	0.0381927	0.16794	0.132538	19141/21803/27226	3
GO:0110053	regulation of actin filament organization	8/345	255/23210	0.0375385	0.16794	0.132538	22376/68760/13717/227753/104252/77569/268396/22351	8
GO:1900047	negative regulation of hemostasis	3/345	50/23210	0.0381927	0.16794	0.132538	18595/72828/12306	3
GO:1902930	regulation of alcohol biosynthetic process	3/345	50/23210	0.0381927	0.16794	0.132538	13132/19228/12161	3
GO:1903555	regulation of tumor necrosis factor superfamily cytokine production	6/345	166/23210	0.0380827	0.16794	0.132538	67445/12481/14456/14131/13057/74048	6
GO:0006814	sodium ion transport	7/345	211/23210	0.0388918	0.169841	0.134038	17178/192113/98660/237831/75607/21803/57816	7
GO:0032273	positive regulation of protein polymerization	5/345	125/23210	0.0390699	0.170224	0.134339	72948/22376/227753/104252/17762	5
GO:0032640	tumor necrosis factor production	6/345	167/23210	0.03903	0.170224	0.134339	67445/12481/14456/14131/13057/74048	6
GO:0042490	mechanoreceptor differentiation	4/345	86/23210	0.0394071	0.171494	0.135342	171166/224796/14184/17921	4
GO:0016042	lipid catabolic process	9/345	306/23210	0.0402253	0.173648	0.137042	665270/12903/69836/18947/66857/20750/15211/85031/27226	9
GO:0031623	receptor internalization	5/345	126/23210	0.0402101	0.173648	0.137042	13380/13132/103967/16976/12778	5
GO:0034332	adherens junction organization	5/345	126/23210	0.0402101	0.173648	0.137042	12563/12161/11482/77569/109620	5
GO:0045912	negative regulation of carbohydrate metabolic process	3/345	51/23210	0.0401472	0.173648	0.137042	12398/15376/21803	3
GO:0050819	negative regulation of coagulation	3/345	51/23210	0.0401472	0.173648	0.137042	18595/72828/12306	3
GO:0060760	positive regulation of response to cytokine stimulus	3/345	51/23210	0.0401472	0.173648	0.137042	56489/67445/14456	3
GO:0061572	actin filament bundle organization	6/345	168/23210	0.0399921	0.173648	0.137042	22376/68760/13717/77569/71653/268396	6
GO:0051056	regulation of small GTPase mediated signal transduction	8/345	259/23210	0.0405279	0.174753	0.137914	99662/18596/211323/330863/14165/27494/21858/68760	8
GO:0010717	regulation of epithelial to mesenchymal transition	4/345	87/23210	0.0408413	0.175903	0.138821	13132/15376/20613/21803	4
GO:0014065	phosphatidylinositol 3-kinase signaling	5/345	127/23210	0.0413703	0.177774	0.140298	17005/18596/104709/211323/240752	5
GO:0048640	negative regulation of developmental growth	5/345	127/23210	0.0413703	0.177774	0.140298	231507/214968/19141/14184/14955	5
GO:0010666	positive regulation of cardiac muscle cell apoptotic process	2/345	22/23210	0.0418466	0.178191	0.140628	17005/14465	2
GO:0014912	negative regulation of smooth muscle cell migration	2/345	22/23210	0.0418466	0.178191	0.140628	214968/16011	2
GO:0050857	positive regulation of antigen receptor-mediated signaling pathway	2/345	22/23210	0.0418466	0.178191	0.140628	74039/68119	2
GO:0051797	regulation of hair follicle development	2/345	22/23210	0.0418466	0.178191	0.140628	15442/16667	2
GO:0051875	pigment granule localization	2/345	22/23210	0.0418466	0.178191	0.140628	50518/17921	2
GO:0071800	podosome assembly	2/345	22/23210	0.0418466	0.178191	0.140628	227753/268396	2
GO:0098581	detection of external biotic stimulus	2/345	22/23210	0.0418466	0.178191	0.140628	17952/17951	2
GO:1902307	positive regulation of sodium ion transmembrane transport	2/345	22/23210	0.0418466	0.178191	0.140628	75607/57816	2
GO:0071706	tumor necrosis factor superfamily cytokine production	6/345	170/23210	0.0419612	0.178478	0.140853	67445/12481/14456/14131/13057/74048	6
GO:0032271	regulation of protein polymerization	7/345	215/23210	0.0423183	0.179186	0.141412	72948/22376/13717/227753/104252/17762/22351	7
GO:0051149	positive regulation of muscle cell differentiation	4/345	88/23210	0.0423047	0.179186	0.141412	211323/21380/21803/74318	4
GO:0051492	regulation of stress fiber assembly	4/345	88/23210	0.0423047	0.179186	0.141412	22376/68760/77569/268396	4
GO:0070664	negative regulation of leukocyte proliferation	4/345	88/23210	0.0423047	0.179186	0.141412	16147/14991/21803/74048	4
GO:0022898	regulation of transmembrane transporter activity	8/345	262/23210	0.0428712	0.181322	0.143099	17178/98660/75607/20193/71912/14199/18389/57816	8
GO:0043271	negative regulation of ion transport	6/345	171/23210	0.0429683	0.181529	0.143261	20730/20855/98660/75607/21803/18389	6
GO:0062012	regulation of small molecule metabolic process	10/345	359/23210	0.0431449	0.18207	0.143689	13132/71597/16002/12398/14077/19228/15376/12161/20613/21803	10
GO:0007163	establishment or maintenance of cell polarity	7/345	216/23210	0.0432045	0.182118	0.143726	16772/78906/14165/27494/227753/22422/71653	7
GO:0006023	aminoglycan biosynthetic process	3/345	53/23210	0.0442049	0.184473	0.145585	18596/21803/15211	3
GO:0010517	regulation of phospholipase activity	3/345	53/23210	0.0442049	0.184473	0.145585	18595/18596/14184	3
GO:0014014	negative regulation of gliogenesis	3/345	53/23210	0.0442049	0.184473	0.145585	14184/235402/14912	3
GO:0030219	megakaryocyte differentiation	3/345	53/23210	0.0442049	0.184473	0.145585	319155/326619/57816	3
GO:0030514	negative regulation of BMP signaling pathway	3/345	53/23210	0.0442049	0.184473	0.145585	13380/56213/73230	3
GO:0045666	positive regulation of neuron differentiation	12/345	461/23210	0.0439894	0.184473	0.145585	13380/17005/268902/211323/330863/15376/12161/233552/21858/20459/71653/17762	12
GO:0055078	sodium ion homeostasis	3/345	53/23210	0.0442049	0.184473	0.145585	192113/98660/57816	3
GO:0061383	trabecula morphogenesis	3/345	53/23210	0.0442049	0.184473	0.145585	14184/215798/18018	3
GO:2000241	regulation of reproductive process	6/345	172/23210	0.0439904	0.184473	0.145585	20730/665270/19215/18791/12394/20613	6
GO:0001911	negative regulation of leukocyte mediated cytotoxicity	2/345	23/23210	0.0453915	0.186936	0.147528	16002/14991	2
GO:0002093	auditory receptor cell morphogenesis	2/345	23/23210	0.0453915	0.186936	0.147528	224796/17921	2
GO:0002719	negative regulation of cytokine production involved in immune response	2/345	23/23210	0.0453915	0.186936	0.147528	21803/74048	2
GO:0006582	melanin metabolic process	2/345	23/23210	0.0453915	0.186936	0.147528	12705/50518	2
GO:0010663	positive regulation of striated muscle cell apoptotic process	2/345	23/23210	0.0453915	0.186936	0.147528	17005/14465	2
GO:0014031	mesenchymal cell development	4/345	90/23210	0.0453195	0.186936	0.147528	13617/214968/21380/18187	4
GO:0030258	lipid modification	7/345	218/23210	0.0450128	0.186936	0.147528	14422/14077/234515/240752/11529/223920/27226	7
GO:0043535	regulation of blood vessel endothelial cell migration	4/345	90/23210	0.0453195	0.186936	0.147528	16002/11482/27494/21803	4
GO:0048333	mesodermal cell differentiation	2/345	23/23210	0.0453915	0.186936	0.147528	20671/13380	2
GO:0051495	positive regulation of cytoskeleton organization	7/345	218/23210	0.0450128	0.186936	0.147528	22376/68760/227753/104252/77569/17762/268396	7
GO:0072337	modified amino acid transport	2/345	23/23210	0.0453915	0.186936	0.147528	30962/240638	2
GO:1903077	negative regulation of protein localization to plasma membrane	2/345	23/23210	0.0453915	0.186936	0.147528	13132/21803	2
GO:0006066	alcohol metabolic process	9/345	314/23210	0.0460442	0.188846	0.149036	65969/13132/665270/19228/234515/12161/11529/226101/223920	9
GO:0007585	respiratory gaseous exchange	3/345	54/23210	0.0463075	0.188846	0.149036	13617/98660/14387	3
GO:0032350	regulation of hormone metabolic process	3/345	54/23210	0.0463075	0.188846	0.149036	13132/16002/12161	3
GO:0044060	regulation of endocrine process	3/345	54/23210	0.0463075	0.188846	0.149036	13132/12161/12394	3
GO:0046718	viral entry into host cell	3/345	54/23210	0.0463075	0.188846	0.149036	50528/227753/14456	3
GO:0051290	protein heterotetramerization	3/345	54/23210	0.0463075	0.188846	0.149036	319155/326619/12306	3
GO:0051496	positive regulation of stress fiber assembly	3/345	54/23210	0.0463075	0.188846	0.149036	68760/77569/268396	3
GO:0060193	positive regulation of lipase activity	3/345	54/23210	0.0463075	0.188846	0.149036	18595/18596/14184	3
GO:1903038	negative regulation of leukocyte cell-cell adhesion	5/345	131/23210	0.0462124	0.188846	0.149036	16147/14991/12394/21803/74048	5
GO:2001233	regulation of apoptotic signaling pathway	11/345	414/23210	0.0464408	0.189185	0.149303	13132/12062/14165/14463/227753/13032/20613/13143/14373/13036/12778	11
GO:0009798	axis specification	4/345	91/23210	0.0468708	0.190318	0.150198	12705/20855/14165/15376	4
GO:0021954	central nervous system neuron development	4/345	91/23210	0.0468708	0.190318	0.150198	268902/235402/18187/14179	4
GO:0045685	regulation of glial cell differentiation	4/345	91/23210	0.0468708	0.190318	0.150198	14184/235402/21803/14912	4
GO:0015711	organic anion transport	11/345	415/23210	0.0471021	0.191051	0.150776	209837/30962/215332/12062/240332/14077/11833/69836/240638/18173/237831	11
GO:0030177	positive regulation of Wnt signaling pathway	5/345	132/23210	0.0474734	0.192349	0.151801	13132/14165/14184/75607/228770	5
GO:0051271	negative regulation of cellular component movement	9/345	316/23210	0.0475822	0.192582	0.151985	214968/20855/211323/16011/11482/22376/21803/77569/11595	9
GO:0030336	negative regulation of cell migration	8/345	268/23210	0.0478227	0.193348	0.152589	214968/20855/211323/16011/11482/21803/77569/11595	8
GO:0007528	neuromuscular junction development	3/345	55/23210	0.0484588	0.194872	0.153791	12826/231602/12292	3
GO:0010665	regulation of cardiac muscle cell apoptotic process	3/345	55/23210	0.0484588	0.194872	0.153791	17005/14465/14463	3
GO:0035019	somatic stem cell population maintenance	3/345	55/23210	0.0484588	0.194872	0.153791	14165/21410/14184	3
GO:0035315	hair cell differentiation	3/345	55/23210	0.0484588	0.194872	0.153791	171166/224796/17921	3
GO:0045773	positive regulation of axon extension	3/345	55/23210	0.0484588	0.194872	0.153791	211323/71653/17762	3
GO:0032878	regulation of establishment or maintenance of cell polarity	2/345	24/23210	0.0490428	0.196171	0.154817	227753/71653	2
GO:0034104	negative regulation of tissue remodeling	2/345	24/23210	0.0490428	0.196171	0.154817	14463/72828	2
GO:0042474	middle ear morphogenesis	2/345	24/23210	0.0490428	0.196171	0.154817	21380/20204	2
GO:0042572	retinol metabolic process	2/345	24/23210	0.0490428	0.196171	0.154817	665270/11529	2
GO:0050687	negative regulation of defense response to virus	2/345	24/23210	0.0490428	0.196171	0.154817	56213/80861	2
GO:0007409	axonogenesis	12/345	470/23210	0.0495749	0.198089	0.156331	16772/214968/268902/211323/71436/14184/22422/18187/14179/13638/71653/17762	12
GO:0002027	regulation of heart rate	4/345	93/23210	0.050061	0.199396	0.157362	56183/12291/17868/109620	4
GO:0043506	regulation of JUN kinase activity	4/345	93/23210	0.050061	0.199396	0.157362	13380/13132/320825/22422	4
GO:0046889	positive regulation of lipid biosynthetic process	4/345	93/23210	0.050061	0.199396	0.157362	13132/16002/14077/12161	4
GO:0002697	regulation of immune effector process	11/345	420/23210	0.050505	0.2005	0.158233	56213/16002/80861/104709/14991/22376/109820/14131/21803/667281/74048	11
GO:0002704	negative regulation of leukocyte mediated immunity	3/345	56/23210	0.0506582	0.2005	0.158233	16002/14991/74048	3
GO:0010951	negative regulation of endopeptidase activity	6/345	178/23210	0.0504418	0.2005	0.158233	20730/97848/21858/12406/14456/12955	6
GO:0031641	regulation of myelination	3/345	56/23210	0.0506582	0.2005	0.158233	211323/13032/14912	3
GO:0035567	non-canonical Wnt signaling pathway	3/345	56/23210	0.0506582	0.2005	0.158233	13132/20378/22422	3
GO:0043536	positive regulation of blood vessel endothelial cell migration	3/345	56/23210	0.0506582	0.2005	0.158233	16002/27494/21803	3
GO:0031349	positive regulation of defense response	10/345	370/23210	0.0509713	0.201527	0.159044	13617/56489/80861/14991/71481/13032/109820/14131/13057/667281	10
GO:0032409	regulation of transporter activity	8/345	272/23210	0.0513228	0.202704	0.159972	17178/98660/75607/20193/71912/14199/18389/57816	8
GO:1903034	regulation of response to wounding	6/345	179/23210	0.0515705	0.203468	0.160576	18595/15376/15442/72828/12306/74318	6
GO:0060021	roof of mouth development	4/345	94/23210	0.0516999	0.203765	0.16081	18595/21385/21380/20613	4
GO:0001825	blastocyst formation	3/345	57/23210	0.0529054	0.204234	0.16118	20671/21410/74318	3
GO:0002067	glandular epithelial cell differentiation	3/345	57/23210	0.0529054	0.204234	0.16118	14465/12161/14179	3
GO:0002478	antigen processing and presentation of exogenous peptide antigen	2/345	25/23210	0.0527965	0.204234	0.16118	14991/14131	2
GO:0007416	synapse assembly	6/345	180/23210	0.0527145	0.204234	0.16118	13380/211323/103967/71436/17762/100042150	6
GO:0009595	detection of biotic stimulus	2/345	25/23210	0.0527965	0.204234	0.16118	17952/17951	2
GO:0010463	mesenchymal cell proliferation	3/345	57/23210	0.0529054	0.204234	0.16118	16147/21380/20204	3
GO:0010575	positive regulation of vascular endothelial growth factor production	2/345	25/23210	0.0527965	0.204234	0.16118	14463/15442	2
GO:0030325	adrenal gland development	2/345	25/23210	0.0527965	0.204234	0.16118	18595/18596	2
GO:0031639	plasminogen activation	2/345	25/23210	0.0527965	0.204234	0.16118	18791/12306	2
GO:0043567	regulation of insulin-like growth factor receptor signaling pathway	2/345	25/23210	0.0527965	0.204234	0.16118	16012/16011	2
GO:0048266	behavioral response to pain	2/345	25/23210	0.0527965	0.204234	0.16118	12394/231602	2
GO:0050879	multicellular organismal movement	3/345	57/23210	0.0529054	0.204234	0.16118	17885/71912/14387	3
GO:0050881	musculoskeletal movement	3/345	57/23210	0.0529054	0.204234	0.16118	17885/71912/14387	3
GO:0071711	basement membrane organization	2/345	25/23210	0.0527965	0.204234	0.16118	12826/16777	2
GO:0085029	extracellular matrix assembly	2/345	25/23210	0.0527965	0.204234	0.16118	16147/21803	2
GO:0090023	positive regulation of neutrophil chemotaxis	2/345	25/23210	0.0527965	0.204234	0.16118	13617/13143	2
GO:0090280	positive regulation of calcium ion import	2/345	25/23210	0.0527965	0.204234	0.16118	18596/20855	2
GO:1902230	negative regulation of intrinsic apoptotic signaling pathway in response to DNA damage	2/345	25/23210	0.0527965	0.204234	0.16118	20613/12778	2
GO:1904376	negative regulation of protein localization to cell periphery	2/345	25/23210	0.0527965	0.204234	0.16118	13132/21803	2
GO:1905809	negative regulation of synapse organization	2/345	25/23210	0.0527965	0.204234	0.16118	13380/103967	2
GO:0042063	gliogenesis	9/345	323/23210	0.0532324	0.205286	0.16201	225608/211323/14165/14184/235402/16777/215798/21803/14912	9
GO:0098656	anion transmembrane transport	6/345	181/23210	0.0538739	0.207547	0.163795	209837/30962/215332/240332/14404/240638	6
GO:0048675	axon extension	5/345	137/23210	0.0540824	0.208137	0.16426	214968/211323/18187/71653/17762	5
GO:0046578	regulation of Ras protein signal transduction	7/345	228/23210	0.0547794	0.210604	0.166207	99662/18596/211323/330863/14165/21858/68760	7
GO:0002011	morphogenesis of an epithelial sheet	3/345	58/23210	0.0551999	0.210712	0.166293	16772/11482/71436	3
GO:0010662	regulation of striated muscle cell apoptotic process	3/345	58/23210	0.0551999	0.210712	0.166293	17005/14465/14463	3
GO:0015909	long-chain fatty acid transport	3/345	58/23210	0.0551999	0.210712	0.166293	12062/14077/69836	3
GO:0021517	ventral spinal cord development	3/345	58/23210	0.0551999	0.210712	0.166293	15430/233552/14912	3
GO:0032835	glomerulus development	3/345	58/23210	0.0551999	0.210712	0.166293	18595/13809/18596	3
GO:0061053	somite development	4/345	96/23210	0.0550646	0.210712	0.166293	16147/13380/15376/20378	4
GO:1903510	mucopolysaccharide metabolic process	3/345	58/23210	0.0551999	0.210712	0.166293	80982/268780/21803	3
GO:0050890	cognition	9/345	326/23210	0.0557826	0.212721	0.167878	13380/16002/98660/71828/19141/16777/17380/17762/18389	9
GO:0003299	muscle hypertrophy in response to stress	2/345	26/23210	0.0566487	0.213426	0.168435	14465/14463	2
GO:0006026	aminoglycan catabolic process	2/345	26/23210	0.0566487	0.213426	0.168435	80982/21803	2
GO:0010863	positive regulation of phospholipase C activity	2/345	26/23210	0.0566487	0.213426	0.168435	18595/18596	2
GO:0014898	cardiac muscle hypertrophy in response to stress	2/345	26/23210	0.0566487	0.213426	0.168435	14465/14463	2
GO:0045109	intermediate filament organization	2/345	26/23210	0.0566487	0.213426	0.168435	109620/16667	2
GO:0048642	negative regulation of skeletal muscle tissue development	2/345	26/23210	0.0566487	0.213426	0.168435	13380/21803	2
GO:0050927	positive regulation of positive chemotaxis	2/345	26/23210	0.0566487	0.213426	0.168435	18654/14165	2
GO:0051125	regulation of actin nucleation	2/345	26/23210	0.0566487	0.213426	0.168435	22376/227753	2
GO:0072012	glomerulus vasculature development	2/345	26/23210	0.0566487	0.213426	0.168435	18595/18596	2
GO:0090025	regulation of monocyte chemotaxis	2/345	26/23210	0.0566487	0.213426	0.168435	19141/27226	2
GO:0090189	regulation of branching involved in ureteric bud morphogenesis	2/345	26/23210	0.0566487	0.213426	0.168435	21410/21803	2
GO:1900273	positive regulation of long-term synaptic potentiation	2/345	26/23210	0.0566487	0.213426	0.168435	19141/17380	2
GO:0036293	response to decreased oxygen levels	7/345	230/23210	0.0568794	0.214081	0.168951	13617/12398/18654/18791/14465/12955/231602	7
GO:0001755	neural crest cell migration	3/345	59/23210	0.0575412	0.215923	0.170405	214968/21380/18187	3
GO:0010659	cardiac muscle cell apoptotic process	3/345	59/23210	0.0575412	0.215923	0.170405	17005/14465/14463	3
GO:0060986	endocrine hormone secretion	3/345	59/23210	0.0575412	0.215923	0.170405	13132/12161/12394	3
GO:0032760	positive regulation of tumor necrosis factor production	4/345	98/23210	0.0585449	0.219471	0.173205	67445/12481/14131/13057	4
GO:0010770	positive regulation of cell morphogenesis involved in differentiation	6/345	185/23210	0.0586654	0.219703	0.173388	13132/268902/211323/71653/17762/18003	6
GO:0014829	vascular smooth muscle contraction	2/345	27/23210	0.0605958	0.222283	0.175424	13617/12291	2
GO:0014887	cardiac muscle adaptation	2/345	27/23210	0.0605958	0.222283	0.175424	14465/14463	2
GO:0021871	forebrain regionalization	2/345	27/23210	0.0605958	0.222283	0.175424	22422/14179	2
GO:0030212	hyaluronan metabolic process	2/345	27/23210	0.0605958	0.222283	0.175424	80982/21803	2
GO:0031342	negative regulation of cell killing	2/345	27/23210	0.0605958	0.222283	0.175424	16002/14991	2
GO:0032365	intracellular lipid transport	2/345	27/23210	0.0605958	0.222283	0.175424	14077/12306	2
GO:0032925	regulation of activin receptor signaling pathway	2/345	27/23210	0.0605958	0.222283	0.175424	14165/209268	2
GO:0036037	CD8-positive, alpha-beta T cell activation	2/345	27/23210	0.0605958	0.222283	0.175424	12394/74048	2
GO:0044550	secondary metabolite biosynthetic process	2/345	27/23210	0.0605958	0.222283	0.175424	12705/50518	2
GO:0045730	respiratory burst	2/345	27/23210	0.0605958	0.222283	0.175424	18173/13057	2
GO:0045824	negative regulation of innate immune response	3/345	60/23210	0.0599289	0.222283	0.175424	16002/80861/14991	3
GO:0046639	negative regulation of alpha-beta T cell differentiation	2/345	27/23210	0.0605958	0.222283	0.175424	16147/12394	2
GO:0048745	smooth muscle tissue development	2/345	27/23210	0.0605958	0.222283	0.175424	16147/18596	2
GO:0050926	regulation of positive chemotaxis	2/345	27/23210	0.0605958	0.222283	0.175424	18654/14165	2
GO:0061437	renal system vasculature development	2/345	27/23210	0.0605958	0.222283	0.175424	18595/18596	2
GO:0061440	kidney vasculature development	2/345	27/23210	0.0605958	0.222283	0.175424	18595/18596	2
GO:0071156	regulation of cell cycle arrest	3/345	60/23210	0.0599289	0.222283	0.175424	14465/14165/21803	3
GO:0071624	positive regulation of granulocyte chemotaxis	2/345	27/23210	0.0605958	0.222283	0.175424	13617/13143	2
GO:0090103	cochlea morphogenesis	2/345	27/23210	0.0605958	0.222283	0.175424	21380/20378	2
GO:1903557	positive regulation of tumor necrosis factor superfamily cytokine production	4/345	99/23210	0.0603282	0.222283	0.175424	67445/12481/14131/13057	4
GO:2000727	positive regulation of cardiac muscle cell differentiation	2/345	27/23210	0.0605958	0.222283	0.175424	211323/21803	2
GO:0033002	muscle cell proliferation	7/345	234/23210	0.0612278	0.224164	0.176909	13617/18596/14465/21385/16011/14463/13057	7
GO:0050680	negative regulation of epithelial cell proliferation	5/345	142/23210	0.0611985	0.224164	0.176909	13132/20692/11482/14184/21803	5
GO:0051260	protein homooligomerization	10/345	383/23210	0.0613771	0.224492	0.177168	65969/279499/56489/16494/14991/12955/15985/231602/21432/17762	10
GO:0007040	lysosome organization	3/345	61/23210	0.0623625	0.226335	0.178622	17921/15211/14387	3
GO:0021515	cell differentiation in spinal cord	3/345	61/23210	0.0623625	0.226335	0.178622	15430/233552/14912	3
GO:0030593	neutrophil chemotaxis	4/345	100/23210	0.06214	0.226335	0.178622	13617/20750/14131/13143	4
GO:0045778	positive regulation of ossification	4/345	100/23210	0.06214	0.226335	0.178622	56788/12161/14184/22422	4
GO:0048512	circadian behavior	3/345	61/23210	0.0623625	0.226335	0.178622	56183/19215/18389	3
GO:0055013	cardiac muscle cell development	4/345	100/23210	0.06214	0.226335	0.178622	18595/18596/14463/17868	4
GO:0080171	lytic vacuole organization	3/345	61/23210	0.0623625	0.226335	0.178622	17921/15211/14387	3
GO:0110020	regulation of actomyosin structure organization	4/345	100/23210	0.06214	0.226335	0.178622	22376/68760/77569/268396	4
GO:0019233	sensory perception of pain	5/345	143/23210	0.0626825	0.227058	0.179193	56183/13617/15416/17380/18389	5
GO:0046330	positive regulation of JNK cascade	5/345	143/23210	0.0626825	0.227058	0.179193	13380/13132/320825/22422/17873	5
GO:0044262	cellular carbohydrate metabolic process	8/345	284/23210	0.0627975	0.227256	0.179349	16002/12398/19228/234515/15376/53412/226101/14387	8
GO:0002822	regulation of adaptive immune response based on somatic recombination of immune receptors built from immunoglobulin superfamily domains	6/345	189/23210	0.063704	0.230314	0.181763	14991/22376/18173/14131/21803/74048	6
GO:0031532	actin cytoskeleton reorganization	4/345	101/23210	0.0639804	0.230427	0.181852	14165/227753/21803/18003	4
GO:0042310	vasoconstriction	4/345	101/23210	0.0639804	0.230427	0.181852	13617/12062/98660/12291	4
GO:0051651	maintenance of location in cell	4/345	101/23210	0.0639804	0.230427	0.181852	19073/227753/105785/14387	4
GO:0090263	positive regulation of canonical Wnt signaling pathway	4/345	101/23210	0.0639804	0.230427	0.181852	14165/14184/75607/228770	4
GO:0002437	inflammatory response to antigenic stimulus	3/345	62/23210	0.0648414	0.230656	0.182032	14776/12062/14131	3
GO:0006929	substrate-dependent cell migration	2/345	28/23210	0.064634	0.230656	0.182032	18187/71653	2
GO:0010658	striated muscle cell apoptotic process	3/345	62/23210	0.0648414	0.230656	0.182032	17005/14465/14463	3
GO:0032386	regulation of intracellular transport	11/345	438/23210	0.0641175	0.230656	0.182032	80982/13132/225608/235415/234515/14456/21803/12955/231602/17762/12306	11
GO:0045187	regulation of circadian sleep/wake cycle, sleep	2/345	28/23210	0.064634	0.230656	0.182032	56183/19215	2
GO:0045668	negative regulation of osteoblast differentiation	3/345	62/23210	0.0648414	0.230656	0.182032	12705/16011/18018	3
GO:0045671	negative regulation of osteoclast differentiation	2/345	28/23210	0.064634	0.230656	0.182032	234515/72828	2
GO:0048596	embryonic camera-type eye morphogenesis	2/345	28/23210	0.064634	0.230656	0.182032	16147/21385	2
GO:0060037	pharyngeal system development	2/345	28/23210	0.064634	0.230656	0.182032	21380/14179	2
GO:0060038	cardiac muscle cell proliferation	3/345	62/23210	0.0648414	0.230656	0.182032	14465/21385/14463	3
GO:0061217	regulation of mesonephros development	2/345	28/23210	0.064634	0.230656	0.182032	21410/21803	2
GO:0070206	protein trimerization	3/345	62/23210	0.0648414	0.230656	0.182032	65969/14991/21432	3
GO:0080154	regulation of fertilization	2/345	28/23210	0.064634	0.230656	0.182032	20730/665270	2
GO:0021510	spinal cord development	4/345	102/23210	0.065849	0.233798	0.184512	15430/233552/15416/14912	4
GO:0050772	positive regulation of axonogenesis	4/345	102/23210	0.065849	0.233798	0.184512	268902/211323/71653/17762	4
GO:0007548	sex differentiation	8/345	288/23210	0.0669514	0.237264	0.187247	18595/14165/12161/21410/14463/12394/14179/57816	8
GO:0015850	organic hydroxy compound transport	7/345	239/23210	0.0669423	0.237264	0.187247	13132/11833/12161/20750/14131/223920/12306	7
GO:0007622	rhythmic behavior	3/345	63/23210	0.067365	0.238505	0.188227	56183/19215/18389	3
GO:0032231	regulation of actin filament bundle assembly	4/345	103/23210	0.0677459	0.239628	0.189113	22376/68760/77569/268396	4
GO:0045088	regulation of innate immune response	8/345	289/23210	0.0680158	0.240357	0.189688	56489/16002/80861/104709/14991/71481/13057/667281	8
GO:0001919	regulation of receptor recycling	2/345	29/23210	0.0687598	0.241159	0.190321	13132/12306	2
GO:0002831	regulation of response to biotic stimulus	5/345	147/23210	0.0688202	0.241159	0.190321	56213/80861/12161/109820/13057	5
GO:0006336	DNA replication-independent nucleosome assembly	2/345	29/23210	0.0687598	0.241159	0.190321	319155/326619	2
GO:0010800	positive regulation of peptidyl-threonine phosphorylation	2/345	29/23210	0.0687598	0.241159	0.190321	80982/21803	2
GO:0030856	regulation of epithelial cell differentiation	5/345	147/23210	0.0688202	0.241159	0.190321	12705/12161/11482/20378/17133	5
GO:0033137	negative regulation of peptidyl-serine phosphorylation	2/345	29/23210	0.0687598	0.241159	0.190321	13380/12062	2
GO:0033273	response to vitamin	2/345	29/23210	0.0687598	0.241159	0.190321	20750/14456	2
GO:0050802	circadian sleep/wake cycle, sleep	2/345	29/23210	0.0687598	0.241159	0.190321	56183/19215	2
GO:0060117	auditory receptor cell development	2/345	29/23210	0.0687598	0.241159	0.190321	224796/17921	2
GO:1990138	neuron projection extension	6/345	193/23210	0.0689897	0.241528	0.190613	214968/211323/71436/18187/71653/17762	6
GO:0031098	stress-activated protein kinase signaling cascade	8/345	290/23210	0.0690906	0.241656	0.190714	13380/13132/320825/14184/22422/17873/26410/12955	8
GO:0002763	positive regulation of myeloid leukocyte differentiation	3/345	64/23210	0.0699329	0.242796	0.191613	12394/21803/57816	3
GO:0007009	plasma membrane organization	4/345	104/23210	0.0696709	0.242796	0.191613	225608/227753/226101/239559	4
GO:0032233	positive regulation of actin filament bundle assembly	3/345	64/23210	0.0699329	0.242796	0.191613	68760/77569/268396	3
GO:0034605	cellular response to heat	3/345	64/23210	0.0699329	0.242796	0.191613	21426/226101/17762	3
GO:0046634	regulation of alpha-beta T cell activation	4/345	104/23210	0.0696709	0.242796	0.191613	16147/12394/21803/74048	4
GO:0090398	cellular senescence	3/345	64/23210	0.0699329	0.242796	0.191613	21385/14991/77976	3
GO:1903391	regulation of adherens junction organization	3/345	64/23210	0.0699329	0.242796	0.191613	12161/11482/77569	3
GO:2000514	regulation of CD4-positive, alpha-beta T cell activation	3/345	64/23210	0.0699329	0.242796	0.191613	12394/21803/74048	3
GO:0010466	negative regulation of peptidase activity	7/345	242/23210	0.0705203	0.244159	0.192688	20730/97848/67701/21858/12406/14456/12955	7
GO:0022409	positive regulation of cell-cell adhesion	7/345	242/23210	0.0705203	0.244159	0.192688	16147/16002/104709/14991/12394/21803/74048	7
GO:0055067	monovalent inorganic cation homeostasis	5/345	148/23210	0.0704048	0.244159	0.192688	192113/98660/140494/18173/57816	5
GO:0007611	learning or memory	8/345	292/23210	0.0712713	0.246532	0.194561	13380/16002/98660/19141/16777/17380/17762/18389	8
GO:0018209	peptidyl-serine modification	9/345	343/23210	0.0717225	0.247419	0.195262	13380/56489/12062/83984/268780/57740/14456/21803/21432	9
GO:0030307	positive regulation of cell growth	6/345	195/23210	0.0717252	0.247419	0.195262	211323/66102/13057/71653/17762/16667	6
GO:0038127	ERBB signaling pathway	4/345	105/23210	0.0716238	0.247419	0.195262	225608/19141/21803/100042150	4
GO:0001824	blastocyst development	5/345	149/23210	0.0720095	0.248122	0.195816	20671/21410/381546/68119/74318	5
GO:0022407	regulation of cell-cell adhesion	10/345	395/23210	0.072127	0.248122	0.195816	16147/16002/14422/104709/12161/14991/12394/21803/72828/74048	10
GO:0030098	lymphocyte differentiation	10/345	395/23210	0.072127	0.248122	0.195816	16147/104709/14991/12394/14456/21803/18018/74039/15985/74048	10
GO:0000132	establishment of mitotic spindle orientation	2/345	30/23210	0.0729697	0.248745	0.196308	78906/14165	2
GO:0001707	mesoderm formation	3/345	65/23210	0.0725445	0.248745	0.196308	20671/13380/20613	3
GO:0002438	acute inflammatory response to antigenic stimulus	2/345	30/23210	0.0729697	0.248745	0.196308	12062/14131	2
GO:0003309	type B pancreatic cell differentiation	2/345	30/23210	0.0729697	0.248745	0.196308	14465/12161	2
GO:0021602	cranial nerve morphogenesis	2/345	30/23210	0.0729697	0.248745	0.196308	21380/18187	2
GO:0034724	DNA replication-independent nucleosome organization	2/345	30/23210	0.0729697	0.248745	0.196308	319155/326619	2
GO:0048643	positive regulation of skeletal muscle tissue development	2/345	30/23210	0.0729697	0.248745	0.196308	20671/21380	2
GO:0060317	cardiac epithelial to mesenchymal transition	2/345	30/23210	0.0729697	0.248745	0.196308	20613/14179	2
GO:0070306	lens fiber cell differentiation	2/345	30/23210	0.0729697	0.248745	0.196308	14184/21803	2
GO:1900274	regulation of phospholipase C activity	2/345	30/23210	0.0729697	0.248745	0.196308	18595/18596	2
GO:0015718	monocarboxylic acid transport	5/345	150/23210	0.0736341	0.250329	0.197558	12062/14077/11833/69836/240638	5
GO:0055006	cardiac cell development	4/345	106/23210	0.0736045	0.250329	0.197558	18595/18596/14463/17868	4
GO:0120034	positive regulation of plasma membrane bounded cell projection assembly	4/345	106/23210	0.0736045	0.250329	0.197558	114602/99662/103967/104252	4
GO:0032535	regulation of cellular component size	10/345	397/23210	0.0740271	0.251438	0.198433	214968/211323/22376/13717/227753/22422/104252/71653/17762/22351	10
GO:0034394	protein localization to cell surface	3/345	66/23210	0.0751991	0.255188	0.201393	211323/13731/14165	3
GO:0014896	muscle hypertrophy	4/345	107/23210	0.0756127	0.25613	0.202136	14465/16011/14463/13057	4
GO:0097756	negative regulation of blood vessel diameter	4/345	107/23210	0.0756127	0.25613	0.202136	13617/12062/98660/12291	4
GO:0002064	epithelial cell development	7/345	247/23210	0.0767326	0.256852	0.202706	16147/224796/20855/12161/14184/22422/17921	7
GO:0006335	DNA replication-dependent nucleosome assembly	2/345	31/23210	0.0772604	0.256852	0.202706	319155/326619	2
GO:0006836	neurotransmitter transport	8/345	297/23210	0.0769053	0.256852	0.202706	209837/13617/215332/240332/235415/98660/14131/231602	8
GO:0010574	regulation of vascular endothelial growth factor production	2/345	31/23210	0.0772604	0.256852	0.202706	14463/15442	2
GO:0019884	antigen processing and presentation of exogenous antigen	2/345	31/23210	0.0772604	0.256852	0.202706	14991/14131	2
GO:0034723	DNA replication-dependent nucleosome organization	2/345	31/23210	0.0772604	0.256852	0.202706	319155/326619	2
GO:0042737	drug catabolic process	5/345	152/23210	0.076943	0.256852	0.202706	65969/74091/11529/13036/74134	5
GO:0042749	regulation of circadian sleep/wake cycle	2/345	31/23210	0.0772604	0.256852	0.202706	56183/19215	2
GO:0043537	negative regulation of blood vessel endothelial cell migration	2/345	31/23210	0.0772604	0.256852	0.202706	11482/21803	2
GO:0044030	regulation of DNA methylation	2/345	31/23210	0.0772604	0.256852	0.202706	14955/73708	2
GO:0046034	ATP metabolic process	7/345	247/23210	0.0767326	0.256852	0.202706	216019/16833/12398/17885/98660/21803/12862	7
GO:0050482	arachidonic acid secretion	2/345	31/23210	0.0772604	0.256852	0.202706	12062/69836	2
GO:0051250	negative regulation of lymphocyte activation	5/345	152/23210	0.076943	0.256852	0.202706	16147/14991/12394/21803/74048	5
GO:0055075	potassium ion homeostasis	2/345	31/23210	0.0772604	0.256852	0.202706	192113/98660	2
GO:0061036	positive regulation of cartilage development	2/345	31/23210	0.0772604	0.256852	0.202706	12161/12306	2
GO:0090022	regulation of neutrophil chemotaxis	2/345	31/23210	0.0772604	0.256852	0.202706	13617/13143	2
GO:1901020	negative regulation of calcium ion transmembrane transporter activity	2/345	31/23210	0.0772604	0.256852	0.202706	98660/18389	2
GO:1901797	negative regulation of signal transduction by p53 class mediator	2/345	31/23210	0.0772604	0.256852	0.202706	12062/20613	2
GO:1903963	arachidonate transport	2/345	31/23210	0.0772604	0.256852	0.202706	12062/69836	2
GO:1905476	negative regulation of protein localization to membrane	2/345	31/23210	0.0772604	0.256852	0.202706	13132/21803	2
GO:2000515	negative regulation of CD4-positive, alpha-beta T cell activation	2/345	31/23210	0.0772604	0.256852	0.202706	12394/74048	2
GO:0045787	positive regulation of cell cycle	9/345	349/23210	0.0779603	0.258949	0.204361	16002/18596/14465/14165/19141/233552/14463/21803/14179	9
GO:2000377	regulation of reactive oxygen species metabolic process	6/345	200/23210	0.0788332	0.261618	0.206467	18596/14991/21803/13057/12955/17762	6
GO:0015672	monovalent inorganic cation transport	11/345	455/23210	0.0789905	0.261909	0.206697	17178/192113/215332/16494/98660/140494/237831/75607/21803/14199/57816	11
GO:0001910	regulation of leukocyte mediated cytotoxicity	4/345	109/23210	0.0797114	0.263833	0.208216	16002/104709/14991/667281	4
GO:0048259	regulation of receptor-mediated endocytosis	4/345	109/23210	0.0797114	0.263833	0.208216	13380/13132/16976/12306	4
GO:0034109	homotypic cell-cell adhesion	3/345	68/23210	0.0806353	0.265722	0.209706	18595/72828/109620	3
GO:0045669	positive regulation of osteoblast differentiation	3/345	68/23210	0.0806353	0.265722	0.209706	56788/12161/22422	3
GO:0046637	regulation of alpha-beta T cell differentiation	3/345	68/23210	0.0806353	0.265722	0.209706	16147/12394/21803	3
GO:0048002	antigen processing and presentation of peptide antigen	3/345	68/23210	0.0806353	0.265722	0.209706	14991/18173/14131	3
GO:0055081	anion homeostasis	3/345	68/23210	0.0806353	0.265722	0.209706	14077/20855/52377	3
GO:0003016	respiratory system process	2/345	32/23210	0.0816285	0.266426	0.210262	98660/14387	2
GO:0022410	circadian sleep/wake cycle process	2/345	32/23210	0.0816285	0.266426	0.210262	56183/19215	2
GO:0030947	regulation of vascular endothelial growth factor receptor signaling pathway	2/345	32/23210	0.0816285	0.266426	0.210262	14165/226101	2
GO:0032689	negative regulation of interferon-gamma production	2/345	32/23210	0.0816285	0.266426	0.210262	14456/74048	2
GO:0035025	positive regulation of Rho protein signal transduction	2/345	32/23210	0.0816285	0.266426	0.210262	18596/68760	2
GO:0046466	membrane lipid catabolic process	2/345	32/23210	0.0816285	0.266426	0.210262	18947/15211	2
GO:0048048	embryonic eye morphogenesis	2/345	32/23210	0.0816285	0.266426	0.210262	16147/21385	2
GO:0051150	regulation of smooth muscle cell differentiation	2/345	32/23210	0.0816285	0.266426	0.210262	21803/18018	2
GO:0060669	embryonic placenta morphogenesis	2/345	32/23210	0.0816285	0.266426	0.210262	16002/22422	2
GO:0060706	cell differentiation involved in embryonic placenta development	2/345	32/23210	0.0816285	0.266426	0.210262	20613/16691	2
GO:0097242	amyloid-beta clearance	2/345	32/23210	0.0816285	0.266426	0.210262	17380/16976	2
GO:0019882	antigen processing and presentation	4/345	110/23210	0.0818014	0.266759	0.210525	14991/22376/18173/14131	4
GO:0010633	negative regulation of epithelial cell migration	3/345	69/23210	0.0834157	0.271552	0.214307	20855/11482/21803	3
GO:0048332	mesoderm morphogenesis	3/345	69/23210	0.0834157	0.271552	0.214307	20671/13380/20613	3
GO:0001933	negative regulation of protein phosphorylation	10/345	408/23210	0.085036	0.275298	0.217263	20730/13380/13132/12062/20459/17873/75607/21803/63913/72828	10
GO:0002090	regulation of receptor internalization	3/345	70/23210	0.0862367	0.275298	0.217263	13380/13132/16976	3
GO:0002819	regulation of adaptive immune response	6/345	205/23210	0.0863234	0.275298	0.217263	14991/22376/18173/14131/21803/74048	6
GO:0003081	regulation of systemic arterial blood pressure by renin-angiotensin	2/345	33/23210	0.0860707	0.275298	0.217263	13809/13057	2
GO:0007589	body fluid secretion	4/345	112/23210	0.0860619	0.275298	0.217263	246728/14165/13057/12306	4
GO:0010543	regulation of platelet activation	2/345	33/23210	0.0860707	0.275298	0.217263	18595/72828	2
GO:0010573	vascular endothelial growth factor production	2/345	33/23210	0.0860707	0.275298	0.217263	14463/15442	2
GO:0022029	telencephalon cell migration	3/345	70/23210	0.0862367	0.275298	0.217263	211323/16777/18187	3
GO:0030516	regulation of axon extension	4/345	112/23210	0.0860619	0.275298	0.217263	214968/211323/71653/17762	4
GO:0032660	regulation of interleukin-17 production	2/345	33/23210	0.0860707	0.275298	0.217263	21803/74048	2
GO:0033135	regulation of peptidyl-serine phosphorylation	5/345	157/23210	0.08556	0.275298	0.217263	13380/12062/14456/21803/21432	5
GO:0035094	response to nicotine	2/345	33/23210	0.0860707	0.275298	0.217263	16002/98660	2
GO:0035883	enteroendocrine cell differentiation	2/345	33/23210	0.0860707	0.275298	0.217263	14465/12161	2
GO:0040001	establishment of mitotic spindle localization	2/345	33/23210	0.0860707	0.275298	0.217263	78906/14165	2
GO:0042098	T cell proliferation	6/345	205/23210	0.0863234	0.275298	0.217263	16147/16002/14991/18173/21803/74048	6
GO:0045879	negative regulation of smoothened signaling pathway	2/345	33/23210	0.0860707	0.275298	0.217263	14184/22422	2
GO:0046596	regulation of viral entry into host cell	2/345	33/23210	0.0860707	0.275298	0.217263	50528/227753	2
GO:0046631	alpha-beta T cell activation	5/345	157/23210	0.08556	0.275298	0.217263	16147/14991/12394/21803/74048	5
GO:0050863	regulation of T cell activation	8/345	304/23210	0.08523	0.275298	0.217263	16147/16002/104709/14991/12394/227753/21803/74048	8
GO:0050867	positive regulation of cell activation	11/345	461/23210	0.084717	0.275298	0.217263	16147/16002/18596/104709/14165/14991/12394/13032/14456/21803/74048	11
GO:0071709	membrane assembly	2/345	33/23210	0.0860707	0.275298	0.217263	13731/12306	2
GO:0071827	plasma lipoprotein particle organization	2/345	33/23210	0.0860707	0.275298	0.217263	223920/27226	2
GO:0086091	regulation of heart rate by cardiac conduction	2/345	33/23210	0.0860707	0.275298	0.217263	12291/109620	2
GO:2000036	regulation of stem cell population maintenance	2/345	33/23210	0.0860707	0.275298	0.217263	21410/21432	2
GO:0007601	visual perception	5/345	158/23210	0.0873419	0.278074	0.219454	224796/235415/19682/214301/17921	5
GO:0034330	cell junction organization	7/345	255/23210	0.0873182	0.278074	0.219454	12563/12161/11482/20613/21803/77569/109620	7
GO:0090101	negative regulation of transmembrane receptor protein serine/threonine kinase signaling pathway	4/345	113/23210	0.088232	0.280433	0.221316	13380/56213/73230/209268	4
GO:1904019	epithelial cell apoptotic process	4/345	113/23210	0.088232	0.280433	0.221316	14991/227753/14456/16691	4
GO:0030833	regulation of actin filament polymerization	5/345	159/23210	0.0891432	0.282851	0.223224	22376/13717/227753/104252/22351	5
GO:0061045	negative regulation of wound healing	3/345	71/23210	0.0890978	0.282851	0.223224	18595/72828/12306	3
GO:0031346	positive regulation of cell projection organization	11/345	466/23210	0.0896805	0.284316	0.22438	114602/99662/17005/268902/211323/103967/330863/20459/104252/71653/17762	11
GO:0051403	stress-activated MAPK cascade	7/345	257/23210	0.0900881	0.285368	0.22521	13380/13132/320825/14184/22422/17873/12955	7
GO:0003209	cardiac atrium morphogenesis	2/345	34/23210	0.090584	0.285495	0.225311	12627/14463	2
GO:0018208	peptidyl-proline modification	2/345	34/23210	0.090584	0.285495	0.225311	210530/73075	2
GO:0031338	regulation of vesicle fusion	2/345	34/23210	0.090584	0.285495	0.225311	235415/12306	2
GO:0035116	embryonic hindlimb morphogenesis	2/345	34/23210	0.090584	0.285495	0.225311	18740/14179	2
GO:0140115	export across plasma membrane	2/345	34/23210	0.090584	0.285495	0.225311	192113/98660	2
GO:1902624	positive regulation of neutrophil migration	2/345	34/23210	0.090584	0.285495	0.225311	13617/13143	2
GO:0005976	polysaccharide metabolic process	4/345	115/23210	0.0926507	0.291764	0.230259	16002/53412/21803/14387	4
GO:0001818	negative regulation of cytokine production	7/345	259/23210	0.0929072	0.292327	0.230703	19073/80861/14465/18173/14456/21803/74048	7
GO:0002701	negative regulation of production of molecular mediator of immune response	2/345	35/23210	0.0951652	0.295232	0.232995	21803/74048	2
GO:0007033	vacuole organization	5/345	162/23210	0.094662	0.295232	0.232995	240752/17921/15211/12306/14387	5
GO:0009954	proximal/distal pattern formation	2/345	35/23210	0.0951652	0.295232	0.232995	15430/14165	2
GO:0021846	cell proliferation in forebrain	2/345	35/23210	0.0951652	0.295232	0.232995	22422/14179	2
GO:0021885	forebrain cell migration	3/345	73/23210	0.0949376	0.295232	0.232995	211323/16777/18187	3
GO:0030201	heparan sulfate proteoglycan metabolic process	2/345	35/23210	0.0951652	0.295232	0.232995	15476/15442	2
GO:0030282	bone mineralization	4/345	116/23210	0.0948989	0.295232	0.232995	19073/19228/12161/14184	4
GO:0031424	keratinization	2/345	35/23210	0.0951652	0.295232	0.232995	16939/16667	2
GO:0034381	plasma lipoprotein particle clearance	2/345	35/23210	0.0951652	0.295232	0.232995	16976/12306	2
GO:0042745	circadian sleep/wake cycle	2/345	35/23210	0.0951652	0.295232	0.232995	56183/19215	2
GO:0044282	small molecule catabolic process	8/345	311/23210	0.0940635	0.295232	0.232995	65969/80982/74091/234515/12903/21803/11529/15186	8
GO:0045670	regulation of osteoclast differentiation	3/345	73/23210	0.0949376	0.295232	0.232995	234515/14184/72828	3
GO:0048588	developmental cell growth	7/345	260/23210	0.0943351	0.295232	0.232995	214968/211323/71436/14463/18187/71653/17762	7
GO:0050953	sensory perception of light stimulus	5/345	162/23210	0.094662	0.295232	0.232995	224796/235415/19682/214301/17921	5
GO:0051452	intracellular pH reduction	2/345	35/23210	0.0951652	0.295232	0.232995	140494/18173	2
GO:0060191	regulation of lipase activity	3/345	73/23210	0.0949376	0.295232	0.232995	18595/18596/14184	3
GO:1903052	positive regulation of proteolysis involved in cellular protein catabolic process	4/345	116/23210	0.0948989	0.295232	0.232995	13132/12398/330863/13032	4
GO:0007088	regulation of mitotic nuclear division	5/345	163/23210	0.0965396	0.298756	0.235777	16002/18596/14184/21803/14179	5
GO:0030879	mammary gland development	5/345	163/23210	0.0965396	0.298756	0.235777	246728/14165/21385/16011/21803	5
GO:1904064	positive regulation of cation transmembrane transport	5/345	163/23210	0.0965396	0.298756	0.235777	80982/13617/75607/20193/57816	5
GO:0035264	multicellular organism growth	6/345	212/23210	0.0974435	0.301306	0.237788	16147/231507/16002/19141/14955/268396	6
GO:0002066	columnar/cuboidal epithelial cell development	3/345	74/23210	0.097915	0.302515	0.238743	224796/12161/17921	3
GO:0046887	positive regulation of hormone secretion	5/345	164/23210	0.098436	0.303875	0.239816	56183/13132/12161/12394/20750	5
GO:0002861	regulation of inflammatory response to antigenic stimulus	2/345	36/23210	0.0998114	0.305861	0.241383	14776/14131	2
GO:0003417	growth plate cartilage development	2/345	36/23210	0.0998114	0.305861	0.241383	20855/12306	2
GO:0045601	regulation of endothelial cell differentiation	2/345	36/23210	0.0998114	0.305861	0.241383	12161/11482	2
GO:0046620	regulation of organ growth	4/345	118/23210	0.099472	0.305861	0.241383	14465/21385/14463/14179	4
GO:0048009	insulin-like growth factor receptor signaling pathway	2/345	36/23210	0.0998114	0.305861	0.241383	16012/16011	2
GO:0051294	establishment of spindle orientation	2/345	36/23210	0.0998114	0.305861	0.241383	78906/14165	2
GO:0051482	positive regulation of cytosolic calcium ion concentration involved in phospholipase C-activating G protein-coupled signaling pathway	2/345	36/23210	0.0998114	0.305861	0.241383	13617/18389	2
GO:0061384	heart trabecula morphogenesis	2/345	36/23210	0.0998114	0.305861	0.241383	215798/18018	2
GO:1904037	positive regulation of epithelial cell apoptotic process	2/345	36/23210	0.0998114	0.305861	0.241383	14991/227753	2
GO:0007179	transforming growth factor beta receptor signaling pathway	5/345	165/23210	0.100351	0.307014	0.242294	12705/56213/13132/11482/21803	5
GO:0051017	actin filament bundle assembly	5/345	165/23210	0.100351	0.307014	0.242294	22376/68760/13717/77569/268396	5
GO:0000271	polysaccharide biosynthetic process	3/345	75/23210	0.10093	0.307783	0.2429	16002/53412/21803	3
GO:0042446	hormone biosynthetic process	3/345	75/23210	0.10093	0.307783	0.2429	13132/16002/12161	3
GO:0045843	negative regulation of striated muscle tissue development	3/345	75/23210	0.10093	0.307783	0.2429	13380/21803/14179	3
GO:0061097	regulation of protein tyrosine kinase activity	3/345	75/23210	0.10093	0.307783	0.2429	20459/14456/18003	3
GO:0090090	negative regulation of canonical Wnt signaling pathway	4/345	119/23210	0.101796	0.309923	0.244589	20671/13380/13132/20378	4
GO:1990266	neutrophil migration	4/345	119/23210	0.101796	0.309923	0.244589	13617/20750/14131/13143	4
GO:0002717	positive regulation of natural killer cell mediated immunity	2/345	37/23210	0.10452	0.313392	0.247327	14991/667281	2
GO:0002753	cytoplasmic pattern recognition receptor signaling pathway	2/345	37/23210	0.10452	0.313392	0.247327	80861/71481	2
GO:0007340	acrosome reaction	2/345	37/23210	0.10452	0.313392	0.247327	20730/665270	2
GO:0018105	peptidyl-serine phosphorylation	8/345	318/23210	0.103402	0.313392	0.247327	13380/56489/12062/83984/57740/14456/21803/21432	8
GO:0021879	forebrain neuron differentiation	3/345	76/23210	0.103982	0.313392	0.247327	268902/18187/14179	3
GO:0032885	regulation of polysaccharide biosynthetic process	2/345	37/23210	0.10452	0.313392	0.247327	16002/21803	2
GO:0045684	positive regulation of epidermis development	2/345	37/23210	0.10452	0.313392	0.247327	15442/16667	2
GO:0045954	positive regulation of natural killer cell mediated cytotoxicity	2/345	37/23210	0.10452	0.313392	0.247327	14991/667281	2
GO:0048846	axon extension involved in axon guidance	2/345	37/23210	0.10452	0.313392	0.247327	214968/18187	2
GO:0050807	regulation of synapse organization	7/345	266/23210	0.103158	0.313392	0.247327	13380/19073/103967/20692/71436/18187/100042150	7
GO:0051693	actin filament capping	2/345	37/23210	0.10452	0.313392	0.247327	227753/22351	2
GO:0060071	Wnt signaling pathway, planar cell polarity pathway	2/345	37/23210	0.10452	0.313392	0.247327	13132/22422	2
GO:0071158	positive regulation of cell cycle arrest	2/345	37/23210	0.10452	0.313392	0.247327	14465/21803	2
GO:0071825	protein-lipid complex subunit organization	2/345	37/23210	0.10452	0.313392	0.247327	223920/27226	2
GO:0086065	cell communication involved in cardiac conduction	2/345	37/23210	0.10452	0.313392	0.247327	12291/109620	2
GO:0097028	dendritic cell differentiation	2/345	37/23210	0.10452	0.313392	0.247327	14991/21803	2
GO:1901385	regulation of voltage-gated calcium channel activity	2/345	37/23210	0.10452	0.313392	0.247327	20193/18389	2
GO:1902229	regulation of intrinsic apoptotic signaling pathway in response to DNA damage	2/345	37/23210	0.10452	0.313392	0.247327	20613/12778	2
GO:1902284	neuron projection extension involved in neuron projection guidance	2/345	37/23210	0.10452	0.313392	0.247327	214968/18187	2
GO:0001738	morphogenesis of a polarized epithelium	3/345	77/23210	0.107069	0.320016	0.252555	16772/13132/22422	3
GO:0014855	striated muscle cell proliferation	3/345	77/23210	0.107069	0.320016	0.252555	14465/21385/14463	3
GO:0048635	negative regulation of muscle organ development	3/345	77/23210	0.107069	0.320016	0.252555	13380/21803/14179	3
GO:0055021	regulation of cardiac muscle tissue growth	3/345	77/23210	0.107069	0.320016	0.252555	14465/21385/14463	3
GO:0010038	response to metal ion	7/345	269/23210	0.107732	0.32174	0.253915	192113/19141/12161/227753/12291/17762/73649	7
GO:0000578	embryonic axis specification	2/345	38/23210	0.109287	0.32458	0.256157	12705/15376	2
GO:0003230	cardiac atrium development	2/345	38/23210	0.109287	0.32458	0.256157	12627/14463	2
GO:0032781	positive regulation of ATPase activity	2/345	38/23210	0.109287	0.32458	0.256157	14165/17896	2
GO:0040019	positive regulation of embryonic development	2/345	38/23210	0.109287	0.32458	0.256157	15376/27494	2
GO:0042752	regulation of circadian rhythm	4/345	122/23210	0.108918	0.32458	0.256157	56183/19215/213311/18389	4
GO:0048265	response to pain	2/345	38/23210	0.109287	0.32458	0.256157	12394/231602	2
GO:1900026	positive regulation of substrate adhesion-dependent cell spreading	2/345	38/23210	0.109287	0.32458	0.256157	13132/18003	2
GO:0005977	glycogen metabolic process	3/345	78/23210	0.110193	0.326017	0.257291	16002/53412/14387	3
GO:0006073	cellular glucan metabolic process	3/345	78/23210	0.110193	0.326017	0.257291	16002/53412/14387	3
GO:0042129	regulation of T cell proliferation	5/345	170/23210	0.110204	0.326017	0.257291	16147/16002/14991/21803/74048	5
GO:0044042	glucan metabolic process	3/345	78/23210	0.110193	0.326017	0.257291	16002/53412/14387	3
GO:0046890	regulation of lipid biosynthetic process	5/345	170/23210	0.110204	0.326017	0.257291	13132/16002/14077/12161/20613	5
GO:0071621	granulocyte chemotaxis	4/345	123/23210	0.11134	0.329119	0.259739	13617/20750/14131/13143	4
GO:0032874	positive regulation of stress-activated MAPK cascade	5/345	171/23210	0.112229	0.331486	0.261607	13380/13132/320825/22422/17873	5
GO:0009167	purine ribonucleoside monophosphate metabolic process	7/345	272/23210	0.112413	0.331507	0.261623	216019/16833/12398/17885/98660/21803/12862	7
GO:0009205	purine ribonucleoside triphosphate metabolic process	7/345	272/23210	0.112413	0.331507	0.261623	216019/16833/12398/17885/98660/21803/12862	7
GO:0007257	activation of JUN kinase activity	2/345	39/23210	0.114111	0.333896	0.263508	13132/22422	2
GO:0008207	C21-steroid hormone metabolic process	2/345	39/23210	0.114111	0.333896	0.263508	13132/12161	2
GO:0009126	purine nucleoside monophosphate metabolic process	7/345	273/23210	0.113997	0.333896	0.263508	216019/16833/12398/17885/98660/21803/12862	7
GO:0010661	positive regulation of muscle cell apoptotic process	2/345	39/23210	0.114111	0.333896	0.263508	17005/14465	2
GO:0014902	myotube differentiation	4/345	124/23210	0.113787	0.333896	0.263508	21380/226101/231602/12292	4
GO:0030431	sleep	2/345	39/23210	0.114111	0.333896	0.263508	56183/19215	2
GO:0044331	cell-cell adhesion mediated by cadherin	2/345	39/23210	0.114111	0.333896	0.263508	12563/12161	2
GO:0060337	type I interferon signaling pathway	2/345	39/23210	0.114111	0.333896	0.263508	56489/246728	2
GO:0071357	cellular response to type I interferon	2/345	39/23210	0.114111	0.333896	0.263508	56489/246728	2
GO:0090175	regulation of establishment of planar polarity	2/345	39/23210	0.114111	0.333896	0.263508	13132/22422	2
GO:0070304	positive regulation of stress-activated protein kinase signaling cascade	5/345	172/23210	0.114272	0.334109	0.263677	13380/13132/320825/22422/17873	5
GO:0051258	protein polymerization	7/345	274/23210	0.115592	0.337705	0.266515	72948/22376/13717/227753/104252/17762/22351	7
GO:0021675	nerve development	3/345	80/23210	0.116543	0.339428	0.267874	21380/14184/18187	3
GO:0030500	regulation of bone mineralization	3/345	80/23210	0.116543	0.339428	0.267874	19073/12161/14184	3
GO:0045682	regulation of epidermis development	3/345	80/23210	0.116543	0.339428	0.267874	15442/16667/17133	3
GO:1904427	positive regulation of calcium ion transmembrane transport	3/345	80/23210	0.116543	0.339428	0.267874	80982/13617/20193	3
GO:0001835	blastocyst hatching	2/345	40/23210	0.118988	0.340224	0.268503	381546/68119	2
GO:0001881	receptor recycling	2/345	40/23210	0.118988	0.340224	0.268503	13132/12306	2
GO:0002369	T cell cytokine production	2/345	40/23210	0.118988	0.340224	0.268503	18173/74048	2
GO:0006692	prostanoid metabolic process	2/345	40/23210	0.118988	0.340224	0.268503	19215/74134	2
GO:0006693	prostaglandin metabolic process	2/345	40/23210	0.118988	0.340224	0.268503	19215/74134	2
GO:0009161	ribonucleoside monophosphate metabolic process	7/345	276/23210	0.118818	0.340224	0.268503	216019/16833/12398/17885/98660/21803/12862	7
GO:0009199	ribonucleoside triphosphate metabolic process	7/345	276/23210	0.118818	0.340224	0.268503	216019/16833/12398/17885/98660/21803/12862	7
GO:0030041	actin filament polymerization	5/345	174/23210	0.118412	0.340224	0.268503	22376/13717/227753/104252/22351	5
GO:0032620	interleukin-17 production	2/345	40/23210	0.118988	0.340224	0.268503	21803/74048	2
GO:0035188	hatching	2/345	40/23210	0.118988	0.340224	0.268503	381546/68119	2
GO:0035307	positive regulation of protein dephosphorylation	2/345	40/23210	0.118988	0.340224	0.268503	18596/21803	2
GO:0042110	T cell activation	11/345	491/23210	0.117104	0.340224	0.268503	16147/16002/104709/12481/14991/12394/22376/227753/18173/21803/74048	11
GO:0044091	membrane biogenesis	2/345	40/23210	0.118988	0.340224	0.268503	13731/12306	2
GO:0044764	multi-organism cellular process	2/345	40/23210	0.118988	0.340224	0.268503	80861/14456	2
GO:0045022	early endosome to late endosome transport	2/345	40/23210	0.118988	0.340224	0.268503	13132/13731	2
GO:0045747	positive regulation of Notch signaling pathway	2/345	40/23210	0.118988	0.340224	0.268503	268902/14165	2
GO:0045851	pH reduction	2/345	40/23210	0.118988	0.340224	0.268503	140494/18173	2
GO:0045911	positive regulation of DNA recombination	2/345	40/23210	0.118988	0.340224	0.268503	22376/21803	2
GO:0046456	icosanoid biosynthetic process	2/345	40/23210	0.118988	0.340224	0.268503	19215/14598	2
GO:0048741	skeletal muscle fiber development	2/345	40/23210	0.118988	0.340224	0.268503	231602/12292	2
GO:0050803	regulation of synapse structure or activity	7/345	276/23210	0.118818	0.340224	0.268503	13380/19073/103967/20692/71436/18187/100042150	7
GO:0060603	mammary gland duct morphogenesis	2/345	40/23210	0.118988	0.340224	0.268503	14165/21803	2
GO:0071684	organism emergence from protective structure	2/345	40/23210	0.118988	0.340224	0.268503	381546/68119	2
GO:1905332	positive regulation of morphogenesis of an epithelium	2/345	40/23210	0.118988	0.340224	0.268503	18595/21803	2
GO:0006664	glycolipid metabolic process	3/345	81/23210	0.119769	0.341677	0.269649	18947/15211/239559	3
GO:0031646	positive regulation of neurological system process	3/345	81/23210	0.119769	0.341677	0.269649	56183/211323/18389	3
GO:2000243	positive regulation of reproductive process	3/345	81/23210	0.119769	0.341677	0.269649	665270/18791/12394	3
GO:0050670	regulation of lymphocyte proliferation	6/345	225/23210	0.120002	0.342082	0.269969	16147/16002/14165/14991/21803/74048	6
GO:0061387	regulation of extent of cell growth	4/345	127/23210	0.121266	0.345426	0.272608	214968/211323/71653/17762	4
GO:2000116	regulation of cysteine-type endopeptidase activity	6/345	226/23210	0.121836	0.346786	0.273681	20680/19141/227753/14066/14456/12955	6
GO:0071229	cellular response to acid chemical	7/345	278/23210	0.122091	0.347249	0.274047	18595/17005/12826/21380/20459/12306/57816	7
GO:0001937	negative regulation of endothelial cell proliferation	2/345	41/23210	0.123916	0.347706	0.274407	20692/11482	2
GO:0002718	regulation of cytokine production involved in immune response	3/345	82/23210	0.123027	0.347706	0.274407	14991/21803/74048	3
GO:0002832	negative regulation of response to biotic stimulus	2/345	41/23210	0.123916	0.347706	0.274407	56213/80861	2
GO:0006509	membrane protein ectodomain proteolysis	2/345	41/23210	0.123916	0.347706	0.274407	21858/56175	2
GO:0008064	regulation of actin polymerization or depolymerization	5/345	176/23210	0.122621	0.347706	0.274407	22376/13717/227753/104252/22351	5
GO:0030501	positive regulation of bone mineralization	2/345	41/23210	0.123916	0.347706	0.274407	12161/14184	2
GO:0032459	regulation of protein oligomerization	2/345	41/23210	0.123916	0.347706	0.274407	12955/21432	2
GO:0032944	regulation of mononuclear cell proliferation	6/345	227/23210	0.123685	0.347706	0.274407	16147/16002/14165/14991/21803/74048	6
GO:0033059	cellular pigmentation	2/345	41/23210	0.123916	0.347706	0.274407	50518/17921	2
GO:0046164	alcohol catabolic process	2/345	41/23210	0.123916	0.347706	0.274407	234515/11529	2
GO:0051281	positive regulation of release of sequestered calcium ion into cytosol	2/345	41/23210	0.123916	0.347706	0.274407	80982/13617	2
GO:0051899	membrane depolarization	3/345	82/23210	0.123027	0.347706	0.274407	12291/71653/14199	3
GO:0055026	negative regulation of cardiac muscle tissue development	2/345	41/23210	0.123916	0.347706	0.274407	13380/14179	2
GO:0060122	inner ear receptor cell stereocilium organization	2/345	41/23210	0.123916	0.347706	0.274407	224796/17921	2
GO:0072659	protein localization to plasma membrane	7/345	279/23210	0.123745	0.347706	0.274407	93835/13132/13731/14456/21803/12306/57816	7
GO:1903509	liposaccharide metabolic process	3/345	82/23210	0.123027	0.347706	0.274407	18947/15211/239559	3
GO:1903672	positive regulation of sprouting angiogenesis	2/345	41/23210	0.123916	0.347706	0.274407	73230/20193	2
GO:2000772	regulation of cellular senescence	2/345	41/23210	0.123916	0.347706	0.274407	14991/77976	2
GO:0071674	mononuclear cell migration	3/345	83/23210	0.126318	0.353915	0.279307	19141/21803/27226	3
GO:1901888	regulation of cell junction assembly	3/345	83/23210	0.126318	0.353915	0.279307	11482/20613/77569	3
GO:0009144	purine nucleoside triphosphate metabolic process	7/345	281/23210	0.127086	0.355803	0.280798	216019/16833/12398/17885/98660/21803/12862	7
GO:0097191	extrinsic apoptotic signaling pathway	6/345	229/23210	0.127423	0.356481	0.281333	13132/14165/14184/21803/14373/16691	6
GO:0002823	negative regulation of adaptive immune response based on somatic recombination of immune receptors built from immunoglobulin superfamily domains	2/345	42/23210	0.128893	0.358405	0.282851	14991/74048	2
GO:0006687	glycosphingolipid metabolic process	2/345	42/23210	0.128893	0.358405	0.282851	15211/239559	2
GO:0010765	positive regulation of sodium ion transport	2/345	42/23210	0.128893	0.358405	0.282851	75607/57816	2
GO:0030832	regulation of actin filament length	5/345	179/23210	0.129064	0.358405	0.282851	22376/13717/227753/104252/22351	5
GO:0030835	negative regulation of actin filament depolymerization	2/345	42/23210	0.128893	0.358405	0.282851	227753/22351	2
GO:0034612	response to tumor necrosis factor	5/345	179/23210	0.129064	0.358405	0.282851	66102/14456/21432/14598/16691	5
GO:0034767	positive regulation of ion transmembrane transport	5/345	179/23210	0.129064	0.358405	0.282851	80982/13617/75607/20193/57816	5
GO:0070482	response to oxygen levels	7/345	282/23210	0.128774	0.358405	0.282851	13617/12398/18654/18791/14465/12955/231602	7
GO:0098927	vesicle-mediated transport between endosomal compartments	2/345	42/23210	0.128893	0.358405	0.282851	13132/13731	2
GO:1902622	regulation of neutrophil migration	2/345	42/23210	0.128893	0.358405	0.282851	13617/13143	2
GO:0006909	phagocytosis	8/345	336/23210	0.129681	0.359322	0.283575	12263/227753/18173/14456/14131/21803/17921/13057	8
GO:0032102	negative regulation of response to external stimulus	8/345	336/23210	0.129681	0.359322	0.283575	18595/56213/14776/214968/268902/80861/72828/12306	8
GO:0060420	regulation of heart growth	3/345	84/23210	0.129639	0.359322	0.283575	14465/21385/14463	3
GO:0002696	positive regulation of leukocyte activation	10/345	446/23210	0.130312	0.360805	0.284745	16147/16002/104709/14165/14991/12394/13032/14456/21803/74048	10
GO:0000290	deadenylation-dependent decapping of nuclear-transcribed mRNA	1/345	10/23210	0.139109	0.36229	0.285917	67578	1
GO:0002176	male germ cell proliferation	1/345	10/23210	0.139109	0.36229	0.285917	19215	1
GO:0002318	myeloid progenitor cell differentiation	1/345	10/23210	0.139109	0.36229	0.285917	12394	1
GO:0002645	positive regulation of tolerance induction	1/345	10/23210	0.139109	0.36229	0.285917	14991	1
GO:0002695	negative regulation of leukocyte activation	5/345	182/23210	0.135658	0.36229	0.285917	16147/14991/12394/21803/74048	5
GO:0002934	desmosome organization	1/345	10/23210	0.139109	0.36229	0.285917	109620	1
GO:0003281	ventricular septum development	3/345	86/23210	0.136375	0.36229	0.285917	268902/14463/18018	3
GO:0003416	endochondral bone growth	2/345	43/23210	0.133916	0.36229	0.285917	20855/12306	2
GO:0005978	glycogen biosynthetic process	2/345	43/23210	0.133916	0.36229	0.285917	16002/53412	2
GO:0006591	ornithine metabolic process	1/345	10/23210	0.139109	0.36229	0.285917	332942	1
GO:0006813	potassium ion transport	6/345	234/23210	0.137005	0.36229	0.285917	17178/192113/16494/98660/75607/14199	6
GO:0008300	isoprenoid catabolic process	1/345	10/23210	0.139109	0.36229	0.285917	12903	1
GO:0008593	regulation of Notch signaling pathway	3/345	86/23210	0.136375	0.36229	0.285917	268902/14165/233552	3
GO:0009123	nucleoside monophosphate metabolic process	7/345	285/23210	0.133904	0.36229	0.285917	216019/16833/12398/17885/98660/21803/12862	7
GO:0009250	glucan biosynthetic process	2/345	43/23210	0.133916	0.36229	0.285917	16002/53412	2
GO:0010288	response to lead ion	1/345	10/23210	0.139109	0.36229	0.285917	17762	1
GO:0014883	transition between fast and slow fiber	1/345	10/23210	0.139109	0.36229	0.285917	18018	1
GO:0014904	myotube cell development	2/345	44/23210	0.138982	0.36229	0.285917	231602/12292	2
GO:0015908	fatty acid transport	3/345	86/23210	0.136375	0.36229	0.285917	12062/14077/69836	3
GO:0016331	morphogenesis of embryonic epithelium	5/345	182/23210	0.135658	0.36229	0.285917	14165/21410/22422/21803/14179	5
GO:0016999	antibiotic metabolic process	4/345	133/23210	0.136834	0.36229	0.285917	74091/68738/11529/13057	4
GO:0019374	galactolipid metabolic process	1/345	10/23210	0.139109	0.36229	0.285917	18947	1
GO:0021612	facial nerve structural organization	1/345	10/23210	0.139109	0.36229	0.285917	18187	1
GO:0021800	cerebral cortex tangential migration	1/345	10/23210	0.139109	0.36229	0.285917	18187	1
GO:0021826	substrate-independent telencephalic tangential migration	1/345	10/23210	0.139109	0.36229	0.285917	211323	1
GO:0021843	substrate-independent telencephalic tangential interneuron migration	1/345	10/23210	0.139109	0.36229	0.285917	211323	1
GO:0030049	muscle filament sliding	1/345	10/23210	0.139109	0.36229	0.285917	17885	1
GO:0030853	negative regulation of granulocyte differentiation	1/345	10/23210	0.139109	0.36229	0.285917	12394	1
GO:0031034	myosin filament assembly	1/345	10/23210	0.139109	0.36229	0.285917	17868	1
GO:0031274	positive regulation of pseudopodium assembly	1/345	10/23210	0.139109	0.36229	0.285917	104252	1
GO:0031341	regulation of cell killing	4/345	131/23210	0.131557	0.36229	0.285917	16002/104709/14991/667281	4
GO:0031642	negative regulation of myelination	1/345	10/23210	0.139109	0.36229	0.285917	13032	1
GO:0031670	cellular response to nutrient	2/345	43/23210	0.133916	0.36229	0.285917	15376/14456	2
GO:0032354	response to follicle-stimulating hormone	1/345	10/23210	0.139109	0.36229	0.285917	14463	1
GO:0032881	regulation of polysaccharide metabolic process	2/345	44/23210	0.138982	0.36229	0.285917	16002/21803	2
GO:0032908	regulation of transforming growth factor beta1 production	1/345	10/23210	0.139109	0.36229	0.285917	14465	1
GO:0033084	regulation of immature T cell proliferation in thymus	1/345	10/23210	0.139109	0.36229	0.285917	16147	1
GO:0033085	negative regulation of T cell differentiation in thymus	1/345	10/23210	0.139109	0.36229	0.285917	16147	1
GO:0033131	regulation of glucokinase activity	1/345	10/23210	0.139109	0.36229	0.285917	15376	1
GO:0034340	response to type I interferon	2/345	44/23210	0.138982	0.36229	0.285917	56489/246728	2
GO:0034764	positive regulation of transmembrane transport	6/345	233/23210	0.135062	0.36229	0.285917	80982/13617/24014/75607/20193/57816	6
GO:0035304	regulation of protein dephosphorylation	3/345	86/23210	0.136375	0.36229	0.285917	18596/21803/77976	3
GO:0035437	maintenance of protein localization in endoplasmic reticulum	1/345	10/23210	0.139109	0.36229	0.285917	105785	1
GO:0035907	dorsal aorta development	1/345	10/23210	0.139109	0.36229	0.285917	11482	1
GO:0039532	negative regulation of viral-induced cytoplasmic pattern recognition receptor signaling pathway	1/345	10/23210	0.139109	0.36229	0.285917	80861	1
GO:0040018	positive regulation of multicellular organism growth	2/345	43/23210	0.133916	0.36229	0.285917	16002/268396	2
GO:0042181	ketone biosynthetic process	2/345	44/23210	0.138982	0.36229	0.285917	13132/12161	2
GO:0042632	cholesterol homeostasis	3/345	85/23210	0.132992	0.36229	0.285917	14077/69836/223920	3
GO:0042891	antibiotic transport	1/345	10/23210	0.139109	0.36229	0.285917	237831	1
GO:0043277	apoptotic cell clearance	2/345	43/23210	0.133916	0.36229	0.285917	12263/14456	2
GO:0043416	regulation of skeletal muscle tissue regeneration	1/345	10/23210	0.139109	0.36229	0.285917	74318	1
GO:0045089	positive regulation of innate immune response	6/345	232/23210	0.133132	0.36229	0.285917	56489/80861/14991/71481/13057/667281	6
GO:0045762	positive regulation of adenylate cyclase activity	1/345	10/23210	0.139109	0.36229	0.285917	21858	1
GO:0046543	development of secondary female sexual characteristics	1/345	10/23210	0.139109	0.36229	0.285917	21803	1
GO:0048703	embryonic viscerocranium morphogenesis	1/345	10/23210	0.139109	0.36229	0.285917	21380	1
GO:0051251	positive regulation of lymphocyte activation	9/345	394/23210	0.134909	0.36229	0.285917	16147/16002/104709/14165/14991/12394/14456/21803/74048	9
GO:0051293	establishment of spindle localization	2/345	43/23210	0.133916	0.36229	0.285917	78906/14165	2
GO:0052803	imidazole-containing compound metabolic process	1/345	10/23210	0.139109	0.36229	0.285917	15186	1
GO:0055092	sterol homeostasis	3/345	86/23210	0.136375	0.36229	0.285917	14077/69836/223920	3
GO:0060379	cardiac muscle cell myoblast differentiation	1/345	10/23210	0.139109	0.36229	0.285917	21385	1
GO:0060484	lung-associated mesenchyme development	1/345	10/23210	0.139109	0.36229	0.285917	22422	1
GO:0060513	prostatic bud formation	1/345	10/23210	0.139109	0.36229	0.285917	14165	1
GO:0060710	chorio-allantoic fusion	1/345	10/23210	0.139109	0.36229	0.285917	22422	1
GO:0060907	positive regulation of macrophage cytokine production	1/345	10/23210	0.139109	0.36229	0.285917	14991	1
GO:0060982	coronary artery morphogenesis	1/345	10/23210	0.139109	0.36229	0.285917	21380	1
GO:0061098	positive regulation of protein tyrosine kinase activity	2/345	44/23210	0.138982	0.36229	0.285917	14456/18003	2
GO:0070257	positive regulation of mucus secretion	1/345	10/23210	0.139109	0.36229	0.285917	13057	1
GO:0070527	platelet aggregation	2/345	44/23210	0.138982	0.36229	0.285917	18595/72828	2
GO:0071635	negative regulation of transforming growth factor beta production	1/345	10/23210	0.139109	0.36229	0.285917	14465	1
GO:0072070	loop of Henle development	1/345	10/23210	0.139109	0.36229	0.285917	22422	1
GO:0072203	cell proliferation involved in metanephros development	1/345	10/23210	0.139109	0.36229	0.285917	18596	1
GO:0072593	reactive oxygen species metabolic process	7/345	288/23210	0.139135	0.36229	0.285917	18596/14991/21803/13057/12955/17762/268396	7
GO:0086002	cardiac muscle cell action potential involved in contraction	2/345	43/23210	0.133916	0.36229	0.285917	12291/109620	2
GO:0090009	primitive streak formation	1/345	10/23210	0.139109	0.36229	0.285917	15376	1
GO:0098659	inorganic cation import across plasma membrane	3/345	85/23210	0.132992	0.36229	0.285917	192113/98660/67547	3
GO:0099509	regulation of presynaptic cytosolic calcium ion concentration	1/345	10/23210	0.139109	0.36229	0.285917	231602	1
GO:0099587	inorganic ion import across plasma membrane	3/345	85/23210	0.132992	0.36229	0.285917	192113/98660/67547	3
GO:0120032	regulation of plasma membrane bounded cell projection assembly	5/345	182/23210	0.135658	0.36229	0.285917	114602/99662/103967/22376/104252	5
GO:1902947	regulation of tau-protein kinase activity	1/345	10/23210	0.139109	0.36229	0.285917	13380	1
GO:1903037	regulation of leukocyte cell-cell adhesion	7/345	287/23210	0.13738	0.36229	0.285917	16147/16002/104709/14991/12394/21803/74048	7
GO:1903800	positive regulation of production of miRNAs involved in gene silencing by miRNA	1/345	10/23210	0.139109	0.36229	0.285917	21803	1
GO:1905245	regulation of aspartic-type peptidase activity	1/345	10/23210	0.139109	0.36229	0.285917	13638	1
GO:1990573	potassium ion import across plasma membrane	2/345	43/23210	0.133916	0.36229	0.285917	192113/98660	2
GO:2000644	regulation of receptor catabolic process	1/345	10/23210	0.139109	0.36229	0.285917	12306	1
GO:2000774	positive regulation of cellular senescence	1/345	10/23210	0.139109	0.36229	0.285917	14991	1
GO:2001234	negative regulation of apoptotic signaling pathway	6/345	231/23210	0.131216	0.36229	0.285917	13132/12062/14165/14463/20613/12778	6
GO:0072091	regulation of stem cell proliferation	3/345	87/23210	0.139786	0.363735	0.287057	20671/21803/18018	3
GO:0060491	regulation of cell projection assembly	5/345	184/23210	0.140136	0.364392	0.287576	114602/99662/103967/22376/104252	5
GO:0010769	regulation of cell morphogenesis involved in differentiation	8/345	343/23210	0.140753	0.365491	0.288443	13132/214968/268902/211323/103967/71653/17762/18003	8
GO:0044403	symbiont process	8/345	343/23210	0.140753	0.365491	0.288443	50528/14776/24014/17951/227753/14456/21803/12306	8
GO:0001764	neuron migration	5/345	185/23210	0.142399	0.368747	0.291013	211323/14456/18187/71653/17762	5
GO:0044843	cell cycle G1/S phase transition	5/345	185/23210	0.142399	0.368747	0.291013	71733/14165/18018/63955/14199	5
GO:1903364	positive regulation of cellular protein catabolic process	4/345	135/23210	0.142195	0.368747	0.291013	13132/12398/330863/13032	4
GO:1990778	protein localization to cell periphery	8/345	344/23210	0.142372	0.368747	0.291013	93835/13132/78906/13731/14456/21803/12306/57816	8
GO:0006112	energy reserve metabolic process	3/345	88/23210	0.143227	0.370126	0.292101	16002/53412/14387	3
GO:0035914	skeletal muscle cell differentiation	3/345	88/23210	0.143227	0.370126	0.292101	21380/14463/17133	3
GO:1903035	negative regulation of response to wounding	3/345	88/23210	0.143227	0.370126	0.292101	18595/72828/12306	3
GO:0002063	chondrocyte development	2/345	45/23210	0.144089	0.371079	0.292853	12406/11595	2
GO:0003254	regulation of membrane depolarization	2/345	45/23210	0.144089	0.371079	0.292853	12291/14199	2
GO:0019228	neuronal action potential	2/345	45/23210	0.144089	0.371079	0.292853	12291/231602	2
GO:0071526	semaphorin-plexin signaling pathway	2/345	45/23210	0.144089	0.371079	0.292853	214968/18187	2
GO:1902893	regulation of pri-miRNA transcription by RNA polymerase II	2/345	45/23210	0.144089	0.371079	0.292853	14465/21803	2
GO:0000041	transition metal ion transport	3/345	89/23210	0.146695	0.371625	0.293284	18173/67547/21452	3
GO:0002468	dendritic cell antigen processing and presentation	1/345	11/23210	0.151911	0.371625	0.293284	18173	1
GO:0002579	positive regulation of antigen processing and presentation	1/345	11/23210	0.151911	0.371625	0.293284	18173	1
GO:0003263	cardioblast proliferation	1/345	11/23210	0.151911	0.371625	0.293284	21380	1
GO:0003266	regulation of secondary heart field cardioblast proliferation	1/345	11/23210	0.151911	0.371625	0.293284	21380	1
GO:0003382	epithelial cell morphogenesis	2/345	46/23210	0.149235	0.371625	0.293284	16147/20855	2
GO:0006054	N-acetylneuraminate metabolic process	1/345	11/23210	0.151911	0.371625	0.293284	74091	1
GO:0006109	regulation of carbohydrate metabolic process	5/345	186/23210	0.144678	0.371625	0.293284	16002/12398/19228/15376/21803	5
GO:0006576	cellular biogenic amine metabolic process	2/345	46/23210	0.149235	0.371625	0.293284	332942/15186	2
GO:0006754	ATP biosynthetic process	4/345	137/23210	0.147638	0.371625	0.293284	216019/16833/12398/21803	4
GO:0007028	cytoplasm organization	1/345	11/23210	0.151911	0.371625	0.293284	242726	1
GO:0007628	adult walking behavior	2/345	46/23210	0.149235	0.371625	0.293284	15211/17762	2
GO:0009991	response to extracellular stimulus	9/345	401/23210	0.145328	0.371625	0.293284	65969/224796/15376/240752/12161/20750/14456/231602/17762	9
GO:0010677	negative regulation of cellular carbohydrate metabolic process	2/345	46/23210	0.149235	0.371625	0.293284	12398/15376	2
GO:0010799	regulation of peptidyl-threonine phosphorylation	2/345	46/23210	0.149235	0.371625	0.293284	80982/21803	2
GO:0014889	muscle atrophy	1/345	11/23210	0.151911	0.371625	0.293284	227753	1
GO:0015809	arginine transport	1/345	11/23210	0.151911	0.371625	0.293284	18173	1
GO:0019511	peptidyl-proline hydroxylation	1/345	11/23210	0.151911	0.371625	0.293284	210530	1
GO:0021872	forebrain generation of neurons	3/345	89/23210	0.146695	0.371625	0.293284	268902/18187/14179	3
GO:0031272	regulation of pseudopodium assembly	1/345	11/23210	0.151911	0.371625	0.293284	104252	1
GO:0031630	regulation of synaptic vesicle fusion to presynaptic active zone membrane	1/345	11/23210	0.151911	0.371625	0.293284	235415	1
GO:0032463	negative regulation of protein homooligomerization	1/345	11/23210	0.151911	0.371625	0.293284	12955	1
GO:0032610	interleukin-1 alpha production	1/345	11/23210	0.151911	0.371625	0.293284	20196	1
GO:0032905	transforming growth factor beta1 production	1/345	11/23210	0.151911	0.371625	0.293284	14465	1
GO:0033080	immature T cell proliferation in thymus	1/345	11/23210	0.151911	0.371625	0.293284	16147	1
GO:0033327	Leydig cell differentiation	1/345	11/23210	0.151911	0.371625	0.293284	18595	1
GO:0034135	regulation of toll-like receptor 2 signaling pathway	1/345	11/23210	0.151911	0.371625	0.293284	13057	1
GO:0035733	hepatic stellate cell activation	1/345	11/23210	0.151911	0.371625	0.293284	18596	1
GO:0035739	CD4-positive, alpha-beta T cell proliferation	1/345	11/23210	0.151911	0.371625	0.293284	74048	1
GO:0035845	photoreceptor cell outer segment organization	1/345	11/23210	0.151911	0.371625	0.293284	333329	1
GO:0036093	germ cell proliferation	1/345	11/23210	0.151911	0.371625	0.293284	19215	1
GO:0042368	vitamin D biosynthetic process	1/345	11/23210	0.151911	0.371625	0.293284	20613	1
GO:0043393	regulation of protein binding	6/345	240/23210	0.148935	0.371625	0.293284	13380/13132/72828/16976/12306/74318	6
GO:0043568	positive regulation of insulin-like growth factor receptor signaling pathway	1/345	11/23210	0.151911	0.371625	0.293284	16011	1
GO:0045010	actin nucleation	2/345	46/23210	0.149235	0.371625	0.293284	22376/227753	2
GO:0045444	fat cell differentiation	6/345	238/23210	0.144907	0.371625	0.293284	231507/24014/14165/20378/21803/268396	6
GO:0045602	negative regulation of endothelial cell differentiation	1/345	11/23210	0.151911	0.371625	0.293284	11482	1
GO:0045861	negative regulation of proteolysis	8/345	349/23210	0.150607	0.371625	0.293284	20730/97848/18791/67701/21858/12406/14456/12955	8
GO:0045945	positive regulation of transcription by RNA polymerase III	1/345	11/23210	0.151911	0.371625	0.293284	15376	1
GO:0046328	regulation of JNK cascade	5/345	188/23210	0.149283	0.371625	0.293284	13380/13132/320825/22422/17873	5
GO:0048021	regulation of melanin biosynthetic process	1/345	11/23210	0.151911	0.371625	0.293284	50518	1
GO:0048312	intracellular distribution of mitochondria	1/345	11/23210	0.151911	0.371625	0.293284	17762	1
GO:0048511	rhythmic process	7/345	291/23210	0.144463	0.371625	0.293284	56183/18595/19215/213311/21410/12394/18389	7
GO:0048536	spleen development	2/345	46/23210	0.149235	0.371625	0.293284	12627/14165	2
GO:0048563	post-embryonic animal organ morphogenesis	1/345	11/23210	0.151911	0.371625	0.293284	17921	1
GO:0048934	peripheral nervous system neuron differentiation	1/345	11/23210	0.151911	0.371625	0.293284	15430	1
GO:0048935	peripheral nervous system neuron development	1/345	11/23210	0.151911	0.371625	0.293284	15430	1
GO:0051014	actin filament severing	1/345	11/23210	0.151911	0.371625	0.293284	227753	1
GO:0060056	mammary gland involution	1/345	11/23210	0.151911	0.371625	0.293284	16011	1
GO:0060174	limb bud formation	1/345	11/23210	0.151911	0.371625	0.293284	14165	1
GO:0060600	dichotomous subdivision of an epithelial terminal unit	1/345	11/23210	0.151911	0.371625	0.293284	13036	1
GO:0060693	regulation of branching involved in salivary gland morphogenesis	1/345	11/23210	0.151911	0.371625	0.293284	14165	1
GO:0070142	synaptic vesicle budding	1/345	11/23210	0.151911	0.371625	0.293284	103967	1
GO:0070663	regulation of leukocyte proliferation	6/345	238/23210	0.144907	0.371625	0.293284	16147/16002/14165/14991/21803/74048	6
GO:0070831	basement membrane assembly	1/345	11/23210	0.151911	0.371625	0.293284	16777	1
GO:0071864	positive regulation of cell proliferation in bone marrow	1/345	11/23210	0.151911	0.371625	0.293284	14184	1
GO:0072172	mesonephric tubule formation	1/345	11/23210	0.151911	0.371625	0.293284	21410	1
GO:0072178	nephric duct morphogenesis	1/345	11/23210	0.151911	0.371625	0.293284	21410	1
GO:0072604	interleukin-6 secretion	2/345	46/23210	0.149235	0.371625	0.293284	67445/14456	2
GO:0086016	AV node cell action potential	1/345	11/23210	0.151911	0.371625	0.293284	12291	1
GO:0086027	AV node cell to bundle of His cell signaling	1/345	11/23210	0.151911	0.371625	0.293284	12291	1
GO:0090043	regulation of tubulin deacetylation	1/345	11/23210	0.151911	0.371625	0.293284	17762	1
GO:0090281	negative regulation of calcium ion import	1/345	11/23210	0.151911	0.371625	0.293284	20730	1
GO:0097709	connective tissue replacement	1/345	11/23210	0.151911	0.371625	0.293284	14463	1
GO:0098868	bone growth	2/345	46/23210	0.149235	0.371625	0.293284	20855/12306	2
GO:1901678	iron coordination entity transport	1/345	11/23210	0.151911	0.371625	0.293284	65969	1
GO:1903299	regulation of hexokinase activity	1/345	11/23210	0.151911	0.371625	0.293284	15376	1
GO:1903431	positive regulation of cell maturation	1/345	11/23210	0.151911	0.371625	0.293284	12394	1
GO:1903799	negative regulation of production of miRNAs involved in gene silencing by miRNA	1/345	11/23210	0.151911	0.371625	0.293284	21803	1
GO:1903867	extraembryonic membrane development	1/345	11/23210	0.151911	0.371625	0.293284	56213	1
GO:1903998	regulation of eating behavior	1/345	11/23210	0.151911	0.371625	0.293284	56183	1
GO:1904035	regulation of epithelial cell apoptotic process	3/345	89/23210	0.146695	0.371625	0.293284	14991/227753/14456	3
GO:1904063	negative regulation of cation transmembrane transport	3/345	89/23210	0.146695	0.371625	0.293284	98660/21803/18389	3
GO:2000288	positive regulation of myoblast proliferation	1/345	11/23210	0.151911	0.371625	0.293284	14465	1
GO:2000344	positive regulation of acrosome reaction	1/345	11/23210	0.151911	0.371625	0.293284	665270	1
GO:2000561	regulation of CD4-positive, alpha-beta T cell proliferation	1/345	11/23210	0.151911	0.371625	0.293284	74048	1
GO:2001056	positive regulation of cysteine-type endopeptidase activity	4/345	136/23210	0.144906	0.371625	0.293284	20680/19141/227753/14066	4
GO:0015698	inorganic anion transport	4/345	139/23210	0.15316	0.374193	0.29531	224796/14404/209195/18173	4
GO:0030216	keratinocyte differentiation	4/345	139/23210	0.15316	0.374193	0.29531	16939/56338/109620/16667	4
GO:0046683	response to organophosphorus	3/345	91/23210	0.153713	0.3753	0.296185	12705/16011/231602	3
GO:0044706	multi-multicellular organism process	5/345	190/23210	0.153949	0.375632	0.296446	13731/16011/16777/69852/268396	5
GO:0001990	regulation of systemic arterial blood pressure by hormone	2/345	47/23210	0.154418	0.3758	0.296579	13809/13057	2
GO:0002820	negative regulation of adaptive immune response	2/345	47/23210	0.154418	0.3758	0.296579	14991/74048	2
GO:0032309	icosanoid secretion	2/345	47/23210	0.154418	0.3758	0.296579	12062/69836	2
GO:0045581	negative regulation of T cell differentiation	2/345	47/23210	0.154418	0.3758	0.296579	16147/12394	2
GO:0002824	positive regulation of adaptive immune response based on somatic recombination of immune receptors built from immunoglobulin superfamily domains	4/345	140/23210	0.15595	0.379039	0.299135	14991/18173/14131/21803	4
GO:0072089	stem cell proliferation	4/345	140/23210	0.15595	0.379039	0.299135	20671/68519/21803/18018	4
GO:0071804	cellular potassium ion transport	5/345	191/23210	0.156305	0.37941	0.299428	192113/16494/98660/75607/14199	5
GO:0071805	potassium ion transmembrane transport	5/345	191/23210	0.156305	0.37941	0.299428	192113/16494/98660/75607/14199	5
GO:0006476	protein deacetylation	3/345	92/23210	0.157262	0.380766	0.300498	21803/17762/74318	3
GO:0006885	regulation of pH	3/345	92/23210	0.157262	0.380766	0.300498	192113/140494/18173	3
GO:0009141	nucleoside triphosphate metabolic process	7/345	298/23210	0.157268	0.380766	0.300498	216019/16833/12398/17885/98660/21803/12862	7
GO:0030838	positive regulation of actin filament polymerization	3/345	92/23210	0.157262	0.380766	0.300498	22376/227753/104252	3
GO:0001778	plasma membrane repair	1/345	12/23210	0.164524	0.381749	0.301274	226101	1
GO:0001840	neural plate development	1/345	12/23210	0.164524	0.381749	0.301274	14179	1
GO:0002016	regulation of blood volume by renin-angiotensin	1/345	12/23210	0.164524	0.381749	0.301274	13057	1
GO:0002474	antigen processing and presentation of peptide antigen via MHC class I	2/345	49/23210	0.164883	0.381749	0.301274	14991/14131	2
GO:0002709	regulation of T cell mediated immunity	3/345	94/23210	0.164433	0.381749	0.301274	14991/22376/74048	3
GO:0002714	positive regulation of B cell mediated immunity	2/345	48/23210	0.159634	0.381749	0.301274	14131/21803	2
GO:0002891	positive regulation of immunoglobulin mediated immune response	2/345	48/23210	0.159634	0.381749	0.301274	14131/21803	2
GO:0003183	mitral valve morphogenesis	1/345	12/23210	0.164524	0.381749	0.301274	14463	1
GO:0003207	cardiac chamber formation	1/345	12/23210	0.164524	0.381749	0.301274	21385	1
GO:0003264	regulation of cardioblast proliferation	1/345	12/23210	0.164524	0.381749	0.301274	21380	1
GO:0003337	mesenchymal to epithelial transition involved in metanephros morphogenesis	1/345	12/23210	0.164524	0.381749	0.301274	12705	1
GO:0006047	UDP-N-acetylglucosamine metabolic process	1/345	12/23210	0.164524	0.381749	0.301274	14422	1
GO:0006123	mitochondrial electron transport, cytochrome c to oxygen	1/345	12/23210	0.164524	0.381749	0.301274	12862	1
GO:0006750	glutathione biosynthetic process	1/345	12/23210	0.164524	0.381749	0.301274	14598	1
GO:0007168	receptor guanylyl cyclase signaling pathway	1/345	12/23210	0.164524	0.381749	0.301274	170761	1
GO:0007520	myoblast fusion	2/345	48/23210	0.159634	0.381749	0.301274	226101/12292	2
GO:0010749	regulation of nitric oxide mediated signal transduction	1/345	12/23210	0.164524	0.381749	0.301274	20730	1
GO:0010838	positive regulation of keratinocyte proliferation	1/345	12/23210	0.164524	0.381749	0.301274	14165	1
GO:0014745	negative regulation of muscle adaptation	1/345	12/23210	0.164524	0.381749	0.301274	16011	1
GO:0014832	urinary bladder smooth muscle contraction	1/345	12/23210	0.164524	0.381749	0.301274	231602	1
GO:0017001	antibiotic catabolic process	2/345	49/23210	0.164883	0.381749	0.301274	74091/11529	2
GO:0019646	aerobic electron transport chain	1/345	12/23210	0.164524	0.381749	0.301274	12862	1
GO:0021521	ventral spinal cord interneuron specification	1/345	12/23210	0.164524	0.381749	0.301274	14912	1
GO:0021545	cranial nerve development	2/345	49/23210	0.164883	0.381749	0.301274	21380/18187	2
GO:0021561	facial nerve development	1/345	12/23210	0.164524	0.381749	0.301274	18187	1
GO:0021610	facial nerve morphogenesis	1/345	12/23210	0.164524	0.381749	0.301274	18187	1
GO:0022602	ovulation cycle process	2/345	48/23210	0.159634	0.381749	0.301274	18595/12394	2
GO:0030432	peristalsis	1/345	12/23210	0.164524	0.381749	0.301274	231602	1
GO:0031033	myosin filament organization	1/345	12/23210	0.164524	0.381749	0.301274	17868	1
GO:0032799	low-density lipoprotein receptor particle metabolic process	1/345	12/23210	0.164524	0.381749	0.301274	12306	1
GO:0032825	positive regulation of natural killer cell differentiation	1/345	12/23210	0.164524	0.381749	0.301274	14456	1
GO:0032941	secretion by tissue	2/345	49/23210	0.164883	0.381749	0.301274	14165/13057	2
GO:0033083	regulation of immature T cell proliferation	1/345	12/23210	0.164524	0.381749	0.301274	16147	1
GO:0033173	calcineurin-NFAT signaling cascade	2/345	49/23210	0.164883	0.381749	0.301274	211323/18018	2
GO:0033275	actin-myosin filament sliding	1/345	12/23210	0.164524	0.381749	0.301274	17885	1
GO:0035457	cellular response to interferon-alpha	1/345	12/23210	0.164524	0.381749	0.301274	14456	1
GO:0038066	p38MAPK cascade	2/345	48/23210	0.159634	0.381749	0.301274	14184/17873	2
GO:0042268	regulation of cytolysis	1/345	12/23210	0.164524	0.381749	0.301274	21803	1
GO:0042755	eating behavior	2/345	48/23210	0.159634	0.381749	0.301274	56183/18389	2
GO:0042989	sequestering of actin monomers	1/345	12/23210	0.164524	0.381749	0.301274	227753	1
GO:0045103	intermediate filament-based process	2/345	49/23210	0.164883	0.381749	0.301274	109620/16667	2
GO:0045104	intermediate filament cytoskeleton organization	2/345	48/23210	0.159634	0.381749	0.301274	109620/16667	2
GO:0045445	myoblast differentiation	3/345	93/23210	0.160835	0.381749	0.301274	21385/18740/21803	3
GO:0046638	positive regulation of alpha-beta T cell differentiation	2/345	49/23210	0.164883	0.381749	0.301274	16147/12394	2
GO:0050435	amyloid-beta metabolic process	2/345	48/23210	0.159634	0.381749	0.301274	56175/17380	2
GO:0051280	negative regulation of release of sequestered calcium ion into cytosol	1/345	12/23210	0.164524	0.381749	0.301274	21803	1
GO:0051653	spindle localization	2/345	48/23210	0.159634	0.381749	0.301274	78906/14165	2
GO:0055088	lipid homeostasis	4/345	141/23210	0.15876	0.381749	0.301274	14077/69836/223920/52377	4
GO:0060033	anatomical structure regression	1/345	12/23210	0.164524	0.381749	0.301274	22422	1
GO:0060433	bronchus development	1/345	12/23210	0.164524	0.381749	0.301274	22422	1
GO:0060439	trachea morphogenesis	1/345	12/23210	0.164524	0.381749	0.301274	22422	1
GO:0060573	cell fate specification involved in pattern specification	1/345	12/23210	0.164524	0.381749	0.301274	14912	1
GO:0070169	positive regulation of biomineral tissue development	2/345	49/23210	0.164883	0.381749	0.301274	12161/14184	2
GO:0070341	fat cell proliferation	1/345	12/23210	0.164524	0.381749	0.301274	14165	1
GO:0070344	regulation of fat cell proliferation	1/345	12/23210	0.164524	0.381749	0.301274	14165	1
GO:0071073	positive regulation of phospholipid biosynthetic process	1/345	12/23210	0.164524	0.381749	0.301274	14077	1
GO:0071281	cellular response to iron ion	1/345	12/23210	0.164524	0.381749	0.301274	12161	1
GO:0071838	cell proliferation in bone marrow	1/345	12/23210	0.164524	0.381749	0.301274	14184	1
GO:0071863	regulation of cell proliferation in bone marrow	1/345	12/23210	0.164524	0.381749	0.301274	14184	1
GO:0072044	collecting duct development	1/345	12/23210	0.164524	0.381749	0.301274	22422	1
GO:0072176	nephric duct development	1/345	12/23210	0.164524	0.381749	0.301274	21410	1
GO:0072540	T-helper 17 cell lineage commitment	1/345	12/23210	0.164524	0.381749	0.301274	21803	1
GO:0090311	regulation of protein deacetylation	2/345	48/23210	0.159634	0.381749	0.301274	21803/17762	2
GO:0090342	regulation of cell aging	2/345	48/23210	0.159634	0.381749	0.301274	14991/77976	2
GO:0090343	positive regulation of cell aging	1/345	12/23210	0.164524	0.381749	0.301274	14991	1
GO:0090659	walking behavior	2/345	48/23210	0.159634	0.381749	0.301274	15211/17762	2
GO:0098586	cellular response to virus	2/345	49/23210	0.164883	0.381749	0.301274	56489/80861	2
GO:1900165	negative regulation of interleukin-6 secretion	1/345	12/23210	0.164524	0.381749	0.301274	14456	1
GO:1900376	regulation of secondary metabolite biosynthetic process	1/345	12/23210	0.164524	0.381749	0.301274	50518	1
GO:2000035	regulation of stem cell division	1/345	12/23210	0.164524	0.381749	0.301274	20671	1
GO:2000060	positive regulation of ubiquitin-dependent protein catabolic process	3/345	93/23210	0.160835	0.381749	0.301274	13132/12398/330863	3
GO:0051783	regulation of nuclear division	5/345	195/23210	0.165874	0.383808	0.302899	16002/18596/14184/21803/14179	5
GO:0002708	positive regulation of lymphocyte mediated immunity	4/345	144/23210	0.167298	0.386864	0.30531	14991/14131/21803/667281	4
GO:0090068	positive regulation of cell cycle process	6/345	249/23210	0.167669	0.387484	0.3058	16002/18596/14465/14165/21803/14179	6
GO:0046916	cellular transition metal ion homeostasis	3/345	95/23210	0.168055	0.388136	0.306314	12161/18173/67547	3
[truncated: 2,361 more rows]

## Sheet: GO_DW2_249
ID	Description	GeneRatio	BgRatio	pvalue	p.adjust (FDR)	qvalue	geneID	Count
[truncated: 2,995 more rows]
