# Supplementary material for: β-catenin perturbations control differentiation programs in mouse embryonic stem cells
Source: iScience. 2022 Jan 10;25(2):103756. doi: 10.1016/j.isci.2022.103756 (PMC8804270; doi:10.1016/j.isci.2022.103756)
Supplement: Table S5. Differentially expressed genes, C1MDT vs C1T, related to Figure 4 — List of differentially expressed genes before and after the filtering for the FDR (< 0.05) and log fold change (−2 > log > 2); GO and pathway analysis in differentiated C1MDT vs C1T ESCs. [file mmc6.xlsx]

## Sheet: C1MDTvsC1T
EnsemblGeneID	Symbol	logFC_C1DMDTvsC1D	PValue_C1DMDTvsC1D	FDR_C1DMDTvsC1D
ENSMUSG00000000001	Gnai3	0.06	0.71675	0.817445
ENSMUSG00000000028	Cdc45	-0.339	0.03573	0.0852839
ENSMUSG00000000031	H19	3.182	0	7.13211e-52
ENSMUSG00000000037	Scml2	0.365	0.18279	0.308887
ENSMUSG00000000049	Apoh	-0.647	0.00156	0.00595879
ENSMUSG00000000056	Narf	-0.09	0.66409	0.777778
ENSMUSG00000000078	Klf6	-0.007	0.93083	0.961336
ENSMUSG00000000085	Scmh1	-0.227	0.1429	0.255166
ENSMUSG00000000088	Cox5a	0.327	1e-05	8.01766e-05
ENSMUSG00000000093	Tbx2	2.455	0.0486	0.109018
ENSMUSG00000000094	Tbx4	-1.219	0.00199	0.00735282
ENSMUSG00000000120	Ngfr	-1.036	0	1.02456e-08
ENSMUSG00000000125	Wnt3	-1.189	0.00117	0.00461482
ENSMUSG00000000126	Wnt9a	-0.44	0.5058	0.642668
ENSMUSG00000000127	Fer	0.25	0.08525	0.170875
ENSMUSG00000000131	Xpo6	0.288	0.03184	0.0775231
ENSMUSG00000000134	Tfe3	0.131	0.09824	0.190887
ENSMUSG00000000142	Axin2	-0.262	0.55123	0.684203
ENSMUSG00000000148	Brat1	-0.497	0.17735	0.302055
ENSMUSG00000000149	Gna12	0.615	0.00391	0.0131908
ENSMUSG00000000154	Slc22a18	0.324	0.57728	0.707706
ENSMUSG00000000159	Igsf5	-0.106	0.92097	0.955784
ENSMUSG00000000167	Pih1d2	-1.217	0.10953	0.207562
ENSMUSG00000000168	Dlat	0.575	0	5.3511e-06
ENSMUSG00000000171	Sdhd	-0.648	0.04185	0.0969543
ENSMUSG00000000184	Ccnd2	-1.032	0	1.75053e-20
ENSMUSG00000000194	Gpr107	0.137	0.18445	0.310867
ENSMUSG00000000197	Nalcn	0.198	0.82132	0.892015
ENSMUSG00000000202	Btbd17	-0.887	0.00102	0.00411084
ENSMUSG00000000214	Th	-2.401	0.08429	0.169274
ENSMUSG00000000223	Drp2	1.387	0.12826	0.234867
ENSMUSG00000000244	Tspan32	0.774	0.25315	0.393567
ENSMUSG00000000247	Lhx2	-0.508	0.14052	0.2518
ENSMUSG00000000253	Gmpr	-0.437	0.04364	0.0999897
ENSMUSG00000000263	Glra1	-0.892	0.02605	0.0655373
ENSMUSG00000000266	Mid2	0.189	0.89956	0.941757
ENSMUSG00000000275	Trim25	0.696	0	9.63655e-11
ENSMUSG00000000276	Dgke	-0.745	0.00369	0.0125666
ENSMUSG00000000278	Scpep1	0.837	0	4.92017e-33
ENSMUSG00000000282	Mnt	-0.265	0.0092	0.0275095
ENSMUSG00000000295	Hddc2	-0.106	0.34768	0.493804
ENSMUSG00000000296	Tpd52l1	1.736	0	7.53041e-20
ENSMUSG00000000301	Pemt	-0.147	0.5352	0.669392
ENSMUSG00000000303	Cdh1	-0.562	0	2.82747e-09
ENSMUSG00000000305	Cdh4	0.385	0.11422	0.214545
ENSMUSG00000000308	Ckmt1	-0.13	0.62286	0.745023
ENSMUSG00000000317	Bcl6b	-0.087	0.77975	0.862983
ENSMUSG00000000318	Clec10a	1.278	0.05245	0.116115
ENSMUSG00000000320	Alox12	0.305	0.47891	0.619268
ENSMUSG00000000325	Arvcf	0.457	0.01423	0.0397778
ENSMUSG00000000326	Comt	-0.122	0.41023	0.55738
ENSMUSG00000000339	Rtca	0.119	0.29711	0.442514
ENSMUSG00000000340	Dbt	-1.255	0	1.75336e-18
ENSMUSG00000000346	Dazap2	0.581	0	1.11365e-06
ENSMUSG00000000355	Mcts1	-0.339	0.00643	0.0203019
ENSMUSG00000000365	Rnf17	-0.434	0.00046	0.00201379
ENSMUSG00000000374	Trappc10	0.185	0.22257	0.356647
ENSMUSG00000000378	Ccm2	0.339	0.01545	0.0426777
ENSMUSG00000000384	Tbrg4	0.15	0.05541	0.121386
ENSMUSG00000000385	Tmprss2	6.86	0	6.0182e-44
ENSMUSG00000000399	Ndufa9	0.049	0.62485	0.746704
ENSMUSG00000000402	Egfl6	-2.936	0.0002	0.000972377
ENSMUSG00000000409	Lck	0.052	0.80351	0.880059
ENSMUSG00000000416	Cttnbp2	-0.689	0.48829	0.62694
ENSMUSG00000000420	Galnt1	0.276	0.01647	0.0450505
ENSMUSG00000000439	Mkrn2	0.883	0	1.27121e-09
ENSMUSG00000000441	Raf1	-0.597	0.00937	0.0279518
ENSMUSG00000000486	Sept1	-1.231	0	2.26756e-19
ENSMUSG00000000489	Pdgfb	-1.853	0.1853	0.311799
ENSMUSG00000000530	Acvrl1	2.642	0.01526	0.0422098
ENSMUSG00000000531	Grasp	0.453	0.00321	0.011142
ENSMUSG00000000532	Acvr1b	0.732	0.00521	0.0169649
ENSMUSG00000000538	Tom1l2	-0.769	2e-05	9.63502e-05
ENSMUSG00000000544	Gpa33	-1.132	0	1.46957e-07
ENSMUSG00000000552	Zfp385a	-0.005	0.97981	0.994514
ENSMUSG00000000555	Itga5	-0.065	0.8087	0.884137
ENSMUSG00000000561	Wdr77	-0.443	0	1.06221e-06
ENSMUSG00000000563	Atp5f1	0.057	0.44261	0.588263
ENSMUSG00000000567	Sox9	-0.693	0.11456	0.215052
ENSMUSG00000000568	Hnrnpd	-0.454	0	1.15774e-09
ENSMUSG00000000581	C1d	-0.141	0.33216	0.477948
ENSMUSG00000000594	Gm2a	1.194	0	1.37649e-12
ENSMUSG00000000600	Krit1	-0.627	2e-05	0.000139451
ENSMUSG00000000605	Clcn4	0.184	0.46073	0.603697
ENSMUSG00000000627	Sema4f	0.551	0.55645	0.688468
ENSMUSG00000000628	Hk2	-0.519	0	2.05792e-05
ENSMUSG00000000631	Myo18a	1.05	0	7.19838e-24
ENSMUSG00000000632	Sez6	-0.837	0.30844	0.45404
ENSMUSG00000000673	Haao	-0.661	0.0211	0.0552857
ENSMUSG00000000682	Cd52	-0.997	0.20633	0.336766
ENSMUSG00000000686	Abhd15	-1.913	0.0938	0.184067
ENSMUSG00000000693	Loxl3	-1.944	0.03339	0.080599
ENSMUSG00000000706	Btn1a1	-3.044	0.02811	0.0697433
ENSMUSG00000000708	Kat2b	-0.103	0.4616	0.604244
ENSMUSG00000000711	Rab5b	0.342	0.05231	0.115846
ENSMUSG00000000730	Dnmt3l	0.189	0.02494	0.0633047
ENSMUSG00000000731	Aire	-1.38	0.00013	0.0006478
ENSMUSG00000000732	Icosl	0.725	0	2.84665e-06
ENSMUSG00000000738	Spg7	0.54	0	2.63232e-08
ENSMUSG00000000739	Sult5a1	1.277	0.01045	0.0306555
ENSMUSG00000000740	Rpl13	0.809	0	4.25608e-30
ENSMUSG00000000743	Chmp1a	0.254	0.00046	0.00204724
ENSMUSG00000000751	Rpa1	0.065	0.45202	0.596106
ENSMUSG00000000753	Serpinf1	-0.441	0.12491	0.230119
ENSMUSG00000000759	Tubgcp3	0.178	0.40842	0.556059
ENSMUSG00000000776	Polr3d	-0.117	0.03025	0.0742664
ENSMUSG00000000782	Tcf7	0.176	0.51954	0.655353
ENSMUSG00000000787	Ddx3x	0.036	0.49346	0.630951
ENSMUSG00000000791	Il12rb1	-0.987	0.23969	0.377647
ENSMUSG00000000792	Slc5a5	0.066	0.87219	0.925356
ENSMUSG00000000794	Kcnn3	-1.713	0.17994	0.305371
ENSMUSG00000000804	Usp32	-0.223	0.19739	0.325863
ENSMUSG00000000805	Car4	1.629	0	1.48353e-26
ENSMUSG00000000811	Txnrd3	-0.584	0.00041	0.0018503
ENSMUSG00000000823	Zfp512b	-0.665	0	1.53527e-06
ENSMUSG00000000826	Dnajc5	-0.263	0.00067	0.00284028
ENSMUSG00000000827	Tpd52l2	0.244	0.01368	0.0384784
ENSMUSG00000000838	Fmr1	-0.004	0.96936	0.987201
ENSMUSG00000000861	Bcl11a	-1.496	0	2.05866e-21
ENSMUSG00000000876	Pxmp4	-0.734	2e-05	0.000109457
ENSMUSG00000000881	Dlg3	0.615	0	1.71229e-05
ENSMUSG00000000884	Gnb1l	0.934	0	9.75091e-06
ENSMUSG00000000901	Mmp11	-0.729	0	4.64565e-10
ENSMUSG00000000902	Smarcb1	0.283	0.00304	0.0106398
ENSMUSG00000000903	Vpreb3	-1.081	0.12502	0.230284
ENSMUSG00000000915	Hip1r	0.662	0.00302	0.0105643
ENSMUSG00000000916	Nsun5	-0.611	9e-05	0.00046145
ENSMUSG00000000934	Top1mt	0.824	0.0042	0.0140527
ENSMUSG00000000938	Hoxa10	-0.398	0.38706	0.534294
ENSMUSG00000000942	Hoxa4	-0.95	0.04741	0.106774
ENSMUSG00000000948	Gm38393	-0.719	0.09128	0.180284
ENSMUSG00000000957	Mmp14	-0.485	0.02996	0.0737201
ENSMUSG00000000958	Slc7a7	-0.434	0	4.3054e-06
ENSMUSG00000000959	Oxa1l	0.022	0.82115	0.891963
ENSMUSG00000000976	Heatr6	-0.301	0.00414	0.0138899
ENSMUSG00000001014	Icam4	1.938	0.0604	0.130183
ENSMUSG00000001016	Ilf2	-0.411	1e-05	5.38609e-05
ENSMUSG00000001017	Chtop	-0.35	0	1.02604e-05
ENSMUSG00000001018	Snapin	0.05	0.72989	0.827062
ENSMUSG00000001025	S100a6	0.659	0.0022	0.00804521
ENSMUSG00000001029	Icam2	-0.644	0.39623	0.543777
ENSMUSG00000001034	Mapk7	-0.095	0.53023	0.665021
ENSMUSG00000001036	Epn2	-0.139	0.08496	0.170391
ENSMUSG00000001039	B9d1	-0.203	0.18901	0.316253
ENSMUSG00000001052	Sec24b	0.081	0.66097	0.775237
ENSMUSG00000001053	N4bp3	-0.012	0.95429	0.976732
ENSMUSG00000001054	Rmnd5b	0.022	0.90821	0.947827
ENSMUSG00000001056	Nhp2	0.037	0.60044	0.726418
ENSMUSG00000001062	Vps9d1	-0.05	0.82552	0.895044
ENSMUSG00000001065	Zfp276	-0.323	0.25773	0.398842
ENSMUSG00000001076	C1ql4	0.642	0.4519	0.596106
ENSMUSG00000001082	Mfsd10	-0.297	0.03099	0.0757833
ENSMUSG00000001089	Luzp1	-0.33	5e-05	0.000267798
ENSMUSG00000001095	Slc13a2	-0.04	0.96427	0.983606
ENSMUSG00000001098	Kctd10	0.755	0	7.01793e-07
ENSMUSG00000001100	Poldip2	0.051	0.5553	0.687581
ENSMUSG00000001105	Ift20	-0.556	0	2.43038e-08
ENSMUSG00000001120	Pcbp3	0.868	0	2.16228e-09
ENSMUSG00000001123	Lgals9	-0.6	0.00483	0.015913
ENSMUSG00000001127	Araf	0.005	0.97216	0.988914
ENSMUSG00000001128	Cfp	-1.584	0.00021	0.00103482
ENSMUSG00000001131	Timp1	0.732	0.00108	0.00430958
ENSMUSG00000001134	Uxt	-0.192	0.42679	0.573861
ENSMUSG00000001138	Cnnm3	0.252	0.02581	0.0650622
ENSMUSG00000001143	Lman2l	0.466	8e-05	0.000444388
ENSMUSG00000001150	Mcm3ap	-0.415	1e-05	6.0064e-05
ENSMUSG00000001151	Pcnt	-0.847	0	3.1105e-28
ENSMUSG00000001155	Ftcd	-0.557	0.00571	0.0183329
ENSMUSG00000001156	Mxd1	-0.681	0.03822	0.0899574
ENSMUSG00000001157	Gmcl1	0.105	0.36463	0.511273
ENSMUSG00000001158	Snrnp27	-0.121	0.0312	0.0762588
ENSMUSG00000001166	Oas1c	1.242	0.00142	0.00545527
ENSMUSG00000001173	Ocrl	0.699	1e-05	4.91225e-05
ENSMUSG00000001175	Calm1	0.06	0.14504	0.258186
ENSMUSG00000001211	Agpat3	0.641	0	7.67389e-07
ENSMUSG00000001227	Sema6b	0.578	0.36553	0.512263
ENSMUSG00000001228	Uhrf1	-0.407	8e-05	0.0004367
ENSMUSG00000001229	Dpp9	-0.074	0.59011	0.718319
ENSMUSG00000001240	Ramp2	1.667	0	4.78008e-19
ENSMUSG00000001247	Lsr	0.268	0.02164	0.056401
ENSMUSG00000001248	Gramd1a	0.216	0.34119	0.487076
ENSMUSG00000001249	Hpn	0.646	0.13833	0.248592
ENSMUSG00000001270	Ckb	-0.004	0.97774	0.992994
ENSMUSG00000001280	Sp1	-0.388	1e-05	5.88314e-05
ENSMUSG00000001281	Itgb7	0.087	0.87036	0.924425
ENSMUSG00000001285	Myg1	-0.065	0.51722	0.653269
ENSMUSG00000001288	Rarg	-0.821	0	5.2204e-37
ENSMUSG00000001289	Pfdn5	0.096	0.27434	0.418337
ENSMUSG00000001300	Efnb2	0.18	0.18709	0.313995
ENSMUSG00000001305	Rrp15	0.202	0.01592	0.0438152
ENSMUSG00000001313	Rnd2	-0.18	0.18383	0.310058
ENSMUSG00000001323	Srr	-0.601	0.07213	0.149922
ENSMUSG00000001333	Sync	-2.52	0.02421	0.0618825
ENSMUSG00000001334	Fndc5	0.643	0.04331	0.0995423
ENSMUSG00000001348	Acp5	-0.152	0.51372	0.650299
ENSMUSG00000001349	Cnn1	1.018	0.00027	0.00127144
ENSMUSG00000001366	Fbxo9	0.095	0.40632	0.554088
ENSMUSG00000001376	Vps50	-0.523	0.00747	0.0230735
ENSMUSG00000001380	Hars	0.249	0.01256	0.0358591
ENSMUSG00000001383	Zmat2	-0.356	0	7.32089e-08
ENSMUSG00000001403	Ube2c	-0.632	0	8.1882e-21
ENSMUSG00000001415	Smg5	-0.194	0.03611	0.0860334
ENSMUSG00000001416	Cct3	0.377	0	3.99639e-07
ENSMUSG00000001418	Glmp	1.156	0	8.54769e-17
ENSMUSG00000001419	Mef2d	0.223	0.13936	0.250058
ENSMUSG00000001420	Tmem79	-1.467	0.00026	0.00121397
ENSMUSG00000001424	Snd1	0.781	0	2.412e-18
ENSMUSG00000001435	Col18a1	0.51	0	2.38049e-08
ENSMUSG00000001436	Slc19a1	0.369	0.07042	0.147069
ENSMUSG00000001440	Kpnb1	-0.275	0	2.63284e-07
ENSMUSG00000001441	Npepps	-0.195	0.00524	0.0170521
ENSMUSG00000001444	Tbx21	-0.483	0.55198	0.684824
ENSMUSG00000001445	Mrpl10	-0.027	0.78724	0.868358
ENSMUSG00000001467	Cyp51	0.565	0	4.06117e-16
ENSMUSG00000001472	Tcf25	0.336	0	3.32237e-10
ENSMUSG00000001473	Tubb6	-0.446	0	1.14923e-05
ENSMUSG00000001482	Def8	-0.048	0.5691	0.700287
ENSMUSG00000001493	Meox1	-0.958	0.46515	0.607131
ENSMUSG00000001497	Pax9	-0.355	0.72701	0.825263
ENSMUSG00000001504	Irx2	0.841	0.07257	0.15055
ENSMUSG00000001506	Col1a1	1.249	0.15266	0.268759
ENSMUSG00000001507	Itga3	0.835	0	4.12554e-13
ENSMUSG00000001510	Dlx3	-3.016	0.02577	0.0649794
ENSMUSG00000001517	Foxm1	0.032	0.78164	0.864107
ENSMUSG00000001518	Itfg2	-0.1	0.46218	0.604649
ENSMUSG00000001521	Tulp3	0.03	0.86765	0.922893
ENSMUSG00000001524	Gtf2h4	0.818	0	1.93261e-09
ENSMUSG00000001525	Tubb5	-0.215	0.0001	0.000514628
ENSMUSG00000001542	Ell2	-0.745	0	3.83003e-10
ENSMUSG00000001552	Jup	0.145	0.36644	0.513081
ENSMUSG00000001555	Fkbp10	0.65	0.00134	0.00519341
ENSMUSG00000001558	Klhl10	0.912	0.08013	0.162403
ENSMUSG00000001566	Mnx1	0.134	0.86965	0.924013
ENSMUSG00000001569	Nom1	-0.598	0	3.83749e-07
ENSMUSG00000001576	Ergic1	0.391	5e-05	0.000270093
ENSMUSG00000001583	Tnk1	1.587	0	2.61284e-06
ENSMUSG00000001588	Acap1	-0.329	0.5387	0.672394
ENSMUSG00000001604	Tcea3	-0.96	0	9.39982e-14
ENSMUSG00000001622	Csn3	-4.082	4e-05	0.000242401
ENSMUSG00000001627	Ifrd1	-0.389	0	3.28354e-06
ENSMUSG00000001630	Stk38l	-0.224	0.19077	0.31835
ENSMUSG00000001632	Brpf1	-0.33	0.0011	0.00438132
ENSMUSG00000001642	Akr1b3	-0.801	5e-05	0.000270093
ENSMUSG00000001655	Hoxc13	-1.05	0.01073	0.0313411
ENSMUSG00000001656	Hoxc11	-0.32	0.82544	0.895044
ENSMUSG00000001657	Hoxc8	-0.126	0.92896	0.960435
ENSMUSG00000001661	Hoxc6	1.018	0.18347	0.309718
ENSMUSG00000001663	Gstt1	0.32	0.23868	0.376383
ENSMUSG00000001665	Gstt3	0.549	0.00253	0.00911482
ENSMUSG00000001666	Ddt	0.128	0.15436	0.271121
ENSMUSG00000001670	Tat	-0.596	0.18999	0.317419
ENSMUSG00000001672	Marveld3	-0.363	0.58965	0.717919
ENSMUSG00000001674	Ddx18	-0.556	0	3.29645e-10
ENSMUSG00000001687	Ubl3	-0.589	1e-05	4.64621e-05
ENSMUSG00000001700	Gramd3	0.652	0.00056	0.00240913
ENSMUSG00000001707	Eef1e1	0.028	0.89317	0.939325
ENSMUSG00000001729	Akt1	0.753	0	3.22547e-10
ENSMUSG00000001739	Cldn15	-1.213	0.31563	0.460956
ENSMUSG00000001750	Tcirg1	0.572	0.02468	0.0627686
ENSMUSG00000001751	Naglu	1.82	0	3.45086e-15
ENSMUSG00000001755	Coasy	0.788	0	8.60643e-17
ENSMUSG00000001761	Smo	-0.53	0.11903	0.221874
ENSMUSG00000001763	Tspan33	-0.472	0.02303	0.0594493
ENSMUSG00000001767	Crnkl1	-0.773	0	4.9416e-16
ENSMUSG00000001768	Rin2	-0.436	0.1634	0.283732
ENSMUSG00000001774	Chordc1	-0.829	0	6.494e-22
ENSMUSG00000001783	Rtcb	0.29	1e-05	6.22464e-05
ENSMUSG00000001785	Pwp1	-0.394	0	5.53125e-06
ENSMUSG00000001786	Fbxo7	0.27	0.13799	0.248091
ENSMUSG00000001794	Capns1	-0.103	0.09263	0.182422
ENSMUSG00000001802	Lrp3	-0.699	0.00034	0.0015592
ENSMUSG00000001819	Hoxd13	-0.597	0.43861	0.584585
ENSMUSG00000001823	Hoxd12	-1.291	0.32999	0.475592
ENSMUSG00000001827	Folr1	-0.124	0.34744	0.493728
ENSMUSG00000001829	Clpb	-0.306	0.00146	0.00558646
ENSMUSG00000001833	Sept7	-0.342	0	3.64349e-06
ENSMUSG00000001844	Zdhhc4	-0.323	0.00208	0.00766544
ENSMUSG00000001847	Rac1	0.284	8e-05	0.000432119
ENSMUSG00000001855	Nup214	-0.357	0.0009	0.00366923
ENSMUSG00000001864	Aif1l	-0.346	0.05845	0.126821
ENSMUSG00000001870	Ltbp1	-0.828	0.01711	0.0465755
ENSMUSG00000001891	Ugp2	0.29	0.14263	0.254759
ENSMUSG00000001901	Kcnh6	-1.435	0.28206	0.426731
ENSMUSG00000001909	Trmt1	-0.035	0.68929	0.797981
ENSMUSG00000001910	Nacc1	0.066	0.32794	0.47359
ENSMUSG00000001911	Nfix	-0.375	0.19223	0.320146
ENSMUSG00000001918	Slc1a5	0.485	0	7.46916e-08
ENSMUSG00000001924	Uba1	-0.495	0	8.37286e-09
ENSMUSG00000001930	Vwf	2.24	0.06311	0.135154
ENSMUSG00000001942	Siae	0.576	0.00022	0.00107715
ENSMUSG00000001943	Vsig2	1.212	0.05507	0.120798
ENSMUSG00000001946	Esam	-1.255	0.01885	0.050359
ENSMUSG00000001948	Spa17	-0.173	0.33632	0.482442
ENSMUSG00000001962	Fam50a	0.431	3e-05	0.000174117
ENSMUSG00000001964	Emd	0.251	0.00174	0.00655653
ENSMUSG00000001983	Taco1	0.881	0.00107	0.00425943
ENSMUSG00000001985	Grik3	-0.466	0.02117	0.0554327
ENSMUSG00000001986	Gria3	-0.064	0.91458	0.952057
ENSMUSG00000001995	Sipa1l2	1.099	0	1.29391e-12
ENSMUSG00000001998	Ap4e1	-1.116	0	8.04643e-11
ENSMUSG00000001999	Blvra	1.05	0	5.9495e-08
ENSMUSG00000002006	Pdzd4	-1.166	0	7.79089e-15
ENSMUSG00000002010	Idh3g	0.159	0.0706	0.147387
ENSMUSG00000002012	Pnck	2.25	7e-05	0.000372169
ENSMUSG00000002014	Ssr4	0.849	0	7.23455e-21
ENSMUSG00000002015	Bcap31	0.502	0	3.32641e-07
ENSMUSG00000002017	Fam98a	-0.601	0.00016	0.000787446
ENSMUSG00000002020	Ltbp2	-1.432	0.07725	0.158352
ENSMUSG00000002028	Kmt2a	-0.864	0	3.4585e-19
ENSMUSG00000002031	Ift46	0.781	0	3.73095e-09
ENSMUSG00000002032	Tmem25	0.074	0.92503	0.958222
ENSMUSG00000002043	Trappc6a	1.02	0	3.35632e-17
ENSMUSG00000002052	Supt6	-0.689	0	3.69921e-18
ENSMUSG00000002055	Spag5	0.004	0.96931	0.987201
ENSMUSG00000002058	Unc119	0.551	0	1.30293e-05
ENSMUSG00000002059	Rab34	0.668	0	5.61979e-06
ENSMUSG00000002064	Sdf2	-0.079	0.67713	0.787533
ENSMUSG00000002068	Ccne1	-0.526	0	9.93543e-10
ENSMUSG00000002076	Hsf2bp	0.222	0.0017	0.00640849
ENSMUSG00000002083	Bbc3	0.59	0	1.79513e-06
ENSMUSG00000002100	Mybpc3	-0.231	0.76376	0.851002
ENSMUSG00000002102	Psmc3	-0.051	0.39148	0.538884
ENSMUSG00000002103	Acp2	-0.503	0.00083	0.00341514
ENSMUSG00000002104	Rapsn	-1.167	0.11359	0.213674
ENSMUSG00000002105	Slc39a13	0.561	0.07928	0.16126
ENSMUSG00000002107	Celf2	-0.71	1e-05	7.35711e-05
ENSMUSG00000002108	Nr1h3	-0.65	0.19807	0.326685
ENSMUSG00000002109	Ddb2	0.024	0.9473	0.972082
ENSMUSG00000002111	Spi1	-1.338	0.0082	0.0249372
ENSMUSG00000002129	Sf3a1	0.109	0.11412	0.214421
ENSMUSG00000002147	Stat6	0.059	0.76671	0.853445
ENSMUSG00000002190	Clgn	-0.393	0.00155	0.00593717
ENSMUSG00000002204	Napsa	-0.992	0.00213	0.00780719
ENSMUSG00000002205	Vrk3	0.383	0.00203	0.00749867
ENSMUSG00000002210	Smg9	0.268	0.0056	0.018034
ENSMUSG00000002221	Paxip1	-0.075	0.67808	0.788461
ENSMUSG00000002222	Rmnd5a	-0.431	0.01774	0.0479861
ENSMUSG00000002227	Mov10	0.37	0.00945	0.0281544
ENSMUSG00000002228	Ppm1j	0.028	0.87079	0.924738
ENSMUSG00000002233	Rhoc	0.872	0	6.96212e-31
ENSMUSG00000002249	Tead3	0.114	0.84706	0.909485
ENSMUSG00000002250	Ppard	0.746	6e-05	0.000303427
ENSMUSG00000002257	Def6	-0.765	0	5.20124e-06
ENSMUSG00000002265	Peg3	-0.242	0.02379	0.0609675
ENSMUSG00000002274	Metrn	0.108	0.57945	0.709432
ENSMUSG00000002279	Lmf1	-0.108	0.62221	0.744558
ENSMUSG00000002280	Narfl	0.044	0.82856	0.896679
ENSMUSG00000002289	Angptl4	-0.185	0.49774	0.634795
ENSMUSG00000002297	Dbf4	-0.386	0	2.24325e-07
ENSMUSG00000002307	Daxx	0.019	0.83566	0.902209
ENSMUSG00000002308	Cd320	0.128	0.22572	0.36045
ENSMUSG00000002319	Ipo4	-0.181	0.09706	0.189116
ENSMUSG00000002320	Tm9sf1	-0.503	0.2218	0.355657
ENSMUSG00000002324	Rec8	0.525	0.05637	0.123182
ENSMUSG00000002325	Irf9	0.307	0.17974	0.305161
ENSMUSG00000002326	Gmpr2	0.312	0.08574	0.17161
ENSMUSG00000002329	Mdp1	0.251	0.00315	0.0109579
ENSMUSG00000002332	Dhrs1	0.075	0.65449	0.770193
ENSMUSG00000002341	Ncan	-0.562	0.04963	0.110985
ENSMUSG00000002342	Tmem161a	0.652	0	3.88118e-07
ENSMUSG00000002343	Armc6	-0.591	0.00023	0.00108617
ENSMUSG00000002345	Borcs8	0.143	0.19348	0.32138
ENSMUSG00000002346	Slc25a42	-0.51	0.34093	0.486752
ENSMUSG00000002365	Snx9	1.286	1e-05	8.27514e-05
ENSMUSG00000002372	Ranbp3	0.207	0.02699	0.0674628
ENSMUSG00000002379	Ndufa11	-0.263	0.0001	0.000536875
ENSMUSG00000002384	Bmp8b	0.742	0.30912	0.45446
ENSMUSG00000002393	Nr2f6	0.396	0.00148	0.00565687
ENSMUSG00000002395	Use1	0.576	0	1.94064e-07
ENSMUSG00000002396	Ocel1	0.408	0.09776	0.19021
ENSMUSG00000002409	Dyrk1b	-0.435	0.14719	0.260822
ENSMUSG00000002413	Braf	-1.02	0	7.59236e-26
ENSMUSG00000002416	Ndufb2	-0.167	0.05686	0.124075
ENSMUSG00000002428	Hltf	0.105	0.25696	0.398162
ENSMUSG00000002455	Prpf6	-0.419	0	4.1844e-08
ENSMUSG00000002458	Rgs19	-0.028	0.86521	0.921602
ENSMUSG00000002459	Rgs20	-1.408	0.02033	0.0536424
ENSMUSG00000002475	Abhd3	-1.176	0.39324	0.540598
ENSMUSG00000002477	Snrpd1	-0.112	0.15364	0.270196
ENSMUSG00000002486	Tchp	0.062	0.57417	0.705097
ENSMUSG00000002489	Tiam1	-0.152	0.46288	0.605116
ENSMUSG00000002496	Tsc2	-0.203	0.15911	0.277919
ENSMUSG00000002500	Rpl3l	0.719	0.14599	0.259419
ENSMUSG00000002504	Slc9a3r2	-0.956	0	8.34218e-06
ENSMUSG00000002524	Puf60	-0.001	0.98685	0.999933
ENSMUSG00000002546	Golga2	0.3	0.03536	0.0846262
ENSMUSG00000002550	Uck1	-0.223	0.01894	0.0505435
ENSMUSG00000002578	Ikzf4	-0.058	0.89082	0.938136
ENSMUSG00000002580	Mien1	0.836	0	3.48616e-14
ENSMUSG00000002588	Pon1	0.026	0.93326	0.962693
ENSMUSG00000002602	Axl	-0.788	0.27116	0.414321
ENSMUSG00000002603	Tgfb1	2.681	2e-05	0.000101985
ENSMUSG00000002608	Ccdc97	0.448	0.00029	0.0013337
ENSMUSG00000002617	Zfp40	0.225	0.55472	0.68697
ENSMUSG00000002625	Akap8l	0.571	0	8.92272e-10
ENSMUSG00000002635	Pdcd2l	-0.126	0.57138	0.702439
ENSMUSG00000002658	Gtf2f1	-0.447	0	2.85261e-05
ENSMUSG00000002660	Clpp	0.133	0.20594	0.336233
ENSMUSG00000002661	Alkbh7	-0.807	3e-05	0.000191846
ENSMUSG00000002668	Dennd1c	3.558	0.00975	0.0289203
ENSMUSG00000002679	Med6	-0.566	0.01235	0.0353206
ENSMUSG00000002688	Prkd1	-0.179	0.7	0.805424
ENSMUSG00000002718	Cse1l	-0.395	0	1.50615e-05
ENSMUSG00000002728	Naa20	-0.344	0.01272	0.036284
ENSMUSG00000002731	Prkra	0.105	0.53965	0.673302
ENSMUSG00000002732	Fkbp7	1.243	0.00037	0.0016736
ENSMUSG00000002733	Plekha3	0.167	0.27526	0.419371
ENSMUSG00000002741	Ykt6	0.265	0.01307	0.0370881
ENSMUSG00000002748	Baz1b	-0.246	8e-05	0.000444388
ENSMUSG00000002763	Pex6	0.698	0.00073	0.00303606
ENSMUSG00000002767	Mrpl2	0.264	0.00824	0.0250405
ENSMUSG00000002768	Mea1	0.091	0.53657	0.670688
ENSMUSG00000002769	Gnmt	-0.516	0.00512	0.0167571
ENSMUSG00000002771	Grin2d	-2.8	4e-05	0.000244321
ENSMUSG00000002778	Kdelr1	1.17	0	9.81038e-38
ENSMUSG00000002781	Tmem143	0.349	0.0324	0.0786862
ENSMUSG00000002797	Ggct	-0.593	4e-05	0.000248137
ENSMUSG00000002799	Jag2	-0.163	0.47944	0.619749
ENSMUSG00000002803	Btbd6	0.01	0.97001	0.987686
ENSMUSG00000002804	Nudt14	0.209	0.1877	0.314638
ENSMUSG00000002808	Epdr1	0.328	0.26351	0.405735
ENSMUSG00000002812	Flii	0.621	0	1.27813e-07
ENSMUSG00000002814	Top3a	-0.103	0.69097	0.798747
ENSMUSG00000002820	Atg4d	-0.056	0.70076	0.805905
ENSMUSG00000002825	Qtrt1	-0.138	0.34722	0.493557
ENSMUSG00000002833	Hdgfl2	-0.215	0.0076	0.0233943
ENSMUSG00000002835	Chaf1a	0.05	0.48318	0.622598
ENSMUSG00000002844	Adprh	0.164	0.09138	0.180449
ENSMUSG00000002845	Tmem39a	0.19	0.22502	0.359584
ENSMUSG00000002846	Timmdc1	-0.411	0.01504	0.041666
ENSMUSG00000002847	Pla1a	0.231	0.62032	0.743312
ENSMUSG00000002870	Mcm2	0.267	0.00017	0.000857094
ENSMUSG00000002871	Tpra1	0.617	0.02134	0.0557831
ENSMUSG00000002881	Nab1	0.704	5e-05	0.000293333
ENSMUSG00000002885	Adgre5	-1.217	0	1.23797e-06
ENSMUSG00000002897	Il17ra	-0.311	0.15177	0.267494
ENSMUSG00000002900	Lamb1	3.092	0	1.78961e-184
ENSMUSG00000002908	Kcnn1	1.165	0.00019	0.000914227
ENSMUSG00000002910	Arrdc2	0.695	0.00394	0.0132997
ENSMUSG00000002930	Ppp1r17	4.181	0.01089	0.031751
ENSMUSG00000002944	Cd36	-1.073	0.1629	0.283013
ENSMUSG00000002948	Map2k7	0.477	0	1.67323e-05
ENSMUSG00000002949	Timm44	0.449	0	1.15315e-06
ENSMUSG00000002957	Ap2a2	0.955	0	8.85911e-34
ENSMUSG00000002963	Pnkp	0.339	0.0379	0.0893443
ENSMUSG00000002968	Med25	-0.478	0	1.35406e-06
ENSMUSG00000002980	Bcam	0.26	0.07899	0.160897
ENSMUSG00000002981	Clptm1	-0.037	0.74659	0.838843
ENSMUSG00000002983	Relb	0.998	0.00064	0.00271262
ENSMUSG00000002984	Tomm40	-1.276	0	9.61854e-22
ENSMUSG00000002985	Apoe	0.203	0.02857	0.0707692
ENSMUSG00000002992	Apoc2	-0.945	0.12681	0.232821
ENSMUSG00000002996	Hbp1	-0.126	0.29348	0.438645
ENSMUSG00000002997	Prkar2b	0.381	0.20802	0.338917
ENSMUSG00000003031	Cdkn1b	-0.552	0	2.12726e-05
ENSMUSG00000003032	Klf4	0.183	0.17274	0.296202
ENSMUSG00000003033	Ap1m1	0.085	0.35579	0.502082
ENSMUSG00000003037	Rab8a	0.134	0.0281	0.0697378
ENSMUSG00000003038	Hmgn2	-0.482	3e-05	0.000191562
ENSMUSG00000003039	Fam32a	-0.184	0.02185	0.0568628
ENSMUSG00000003051	Elf3	1.053	0	3.68343e-06
ENSMUSG00000003053	Cyp2c29	-0.643	0.03371	0.0811813
ENSMUSG00000003062	Stard3nl	0.475	0.00171	0.00644004
ENSMUSG00000003068	Stk11	-0.065	0.47728	0.618223
ENSMUSG00000003070	Efna2	0.452	0.01736	0.0470915
ENSMUSG00000003072	Atp5d	-0.378	3e-05	0.000186237
ENSMUSG00000003099	Ppp5c	-1.124	0	6.85359e-12
ENSMUSG00000003119	Cdk12	-0.649	0	3.7012e-16
ENSMUSG00000003123	Lipe	-1.201	0	1.61018e-06
ENSMUSG00000003131	Pafah1b2	-0.132	0.30303	0.448939
ENSMUSG00000003134	Tbc1d8	-0.126	0.70954	0.812263
ENSMUSG00000003135	Cnot11	0.121	0.23263	0.368663
ENSMUSG00000003153	Slc2a3	1.27	0	6.99123e-60
ENSMUSG00000003154	Foxj2	0.876	0.05101	0.113557
ENSMUSG00000003161	Sri	0.584	2e-05	0.000128814
ENSMUSG00000003166	Dgcr2	0.452	3e-05	0.00017673
ENSMUSG00000003184	Irf3	-0.382	0.01327	0.0375643
ENSMUSG00000003190	Bcl2l12	0.244	0.50414	0.641067
ENSMUSG00000003198	Zfp959	-1.075	0.00031	0.00142498
ENSMUSG00000003199	Mpnd	0.697	0	8.1526e-08
ENSMUSG00000003200	Sh3gl1	-0.369	0.01714	0.0466242
ENSMUSG00000003206	Ebi3	1.59	0.00348	0.0119404
ENSMUSG00000003208	Ccdc94	-1.807	0	2.63123e-27
ENSMUSG00000003226	Ranbp2	-0.056	0.58836	0.71685
ENSMUSG00000003228	Grk5	-0.052	0.8944	0.939763
ENSMUSG00000003233	Dvl3	0.057	0.76752	0.854173
ENSMUSG00000003234	Abcf3	0.395	0.0796	0.161726
ENSMUSG00000003235	Eif2b5	0.372	0	1.53082e-05
ENSMUSG00000003269	Cyth2	-0.33	0.02108	0.0552794
ENSMUSG00000003271	Sult2b1	-3.353	0.00391	0.0132156
ENSMUSG00000003273	Car11	-0.512	0.376	0.522535
ENSMUSG00000003279	Dlgap1	-1.426	0.00085	0.00350459
ENSMUSG00000003282	Plag1	0.059	0.87144	0.925034
ENSMUSG00000003283	Hck	-0.242	0.30843	0.45404
ENSMUSG00000003299	Mrpl4	0.668	0	4.7936e-10
ENSMUSG00000003308	Keap1	0.185	0.07159	0.149009
ENSMUSG00000003309	Ap1m2	1.691	0	1.15303e-06
ENSMUSG00000003316	Glg1	0.28	3e-05	0.000183381
ENSMUSG00000003341	Atp8b3	0.26	0.64087	0.758692
ENSMUSG00000003344	Btbd2	0.803	0	3.13447e-08
ENSMUSG00000003345	Csnk1g2	0.295	0.00469	0.015494
ENSMUSG00000003346	Abhd17a	0.276	0.07129	0.148561
ENSMUSG00000003348	Mob3a	-0.124	0.43417	0.580602
ENSMUSG00000003352	Cacnb3	-0.095	0.4815	0.621421
ENSMUSG00000003354	Ccdc65	0.531	0.55409	0.686577
ENSMUSG00000003355	Fkbp11	0.669	1e-05	3.83654e-05
ENSMUSG00000003360	Ddx23	-0.019	0.89461	0.939763
ENSMUSG00000003363	Pld3	0.755	1e-05	5.80166e-05
ENSMUSG00000003378	Grik5	-0.862	0.00289	0.0102009
ENSMUSG00000003380	Rabac1	1.177	0	1.18784e-21
ENSMUSG00000003382	Etv3	0.032	0.89858	0.941368
ENSMUSG00000003402	Prkcsh	0.841	0	4.24371e-34
ENSMUSG00000003410	Elavl3	-0.665	0.00064	0.00273477
ENSMUSG00000003411	Rab3b	-0.245	0.71787	0.818079
ENSMUSG00000003418	St8sia6	0.035	0.94211	0.968432
ENSMUSG00000003420	Fcgrt	-0.378	0.33985	0.485782
ENSMUSG00000003421	Nosip	0.197	0.01741	0.0472036
ENSMUSG00000003423	Pih1d1	0.023	0.89553	0.939977
ENSMUSG00000003429	Rps11	-0.051	0.57713	0.707637
ENSMUSG00000003435	Supt5	-0.009	0.91496	0.952155
ENSMUSG00000003436	Dll3	0.085	0.81613	0.888766
ENSMUSG00000003437	Paf1	-0.3	0.03491	0.0836926
ENSMUSG00000003438	Timm50	0.359	2e-05	0.00011474
ENSMUSG00000003444	Med29	0.066	0.65449	0.770193
ENSMUSG00000003452	Bicd1	-0.592	1e-05	6.38263e-05
ENSMUSG00000003458	Ncstn	0.534	0.02075	0.0545709
ENSMUSG00000003464	Pex19	-0.66	0	3.35315e-08
ENSMUSG00000003469	Phyhip	0.072	0.854	0.914022
ENSMUSG00000003476	Crhr2	-2.523	0.06612	0.1401
ENSMUSG00000003477	Inmt	-0.626	0.01687	0.0460082
ENSMUSG00000003500	Impdh1	0.513	0.00045	0.00200181
ENSMUSG00000003518	Dusp3	0.341	0.001	0.0040402
ENSMUSG00000003526	Prodh	-0.698	0.00115	0.00456239
ENSMUSG00000003527	Dgcr14	-0.196	0.22933	0.365114
ENSMUSG00000003528	Slc25a1	0.558	0	5.03359e-12
ENSMUSG00000003531	Dgcr6	0.776	0	5.69179e-06
ENSMUSG00000003534	Ddr1	0.563	0.00297	0.0104458
ENSMUSG00000003541	Ier3	0.565	0.01265	0.0361055
ENSMUSG00000003545	Fosb	1.469	0.31003	0.455376
ENSMUSG00000003546	Klc4	0.386	0.01075	0.0313927
ENSMUSG00000003549	Ercc1	0.077	0.66636	0.779478
ENSMUSG00000003555	Cyp17a1	-0.905	0.00337	0.0116227
ENSMUSG00000003559	As3mt	0.9	0.01468	0.0408045
ENSMUSG00000003573	Homer3	-0.029	0.80877	0.884155
ENSMUSG00000003575	Crtc1	-0.234	0.22407	0.358468
ENSMUSG00000003581	Rnf215	0.068	0.73453	0.830063
ENSMUSG00000003585	Sec14l2	0.219	0.15685	0.274545
ENSMUSG00000003604	Aven	-0.71	0	8.27739e-06
ENSMUSG00000003617	Cp	-0.451	0.04374	0.100153
ENSMUSG00000003623	Crot	0.362	0.05722	0.124773
ENSMUSG00000003644	Rps6ka1	0.355	2e-05	0.000133155
ENSMUSG00000003657	Calb2	0.418	0.31218	0.457555
ENSMUSG00000003660	Snrnp200	-0.114	0.06799	0.142972
ENSMUSG00000003662	Ciao1	-0.22	0.10934	0.207306
ENSMUSG00000003680	Taf6l	0.02	0.88016	0.9305
ENSMUSG00000003721	Insig2	-0.276	0.09056	0.17927
ENSMUSG00000003731	Kpna6	0.023	0.91016	0.949089
ENSMUSG00000003746	Man1a	0.235	0.64046	0.758487
ENSMUSG00000003752	Itpkc	0.059	0.79529	0.87492
ENSMUSG00000003762	Coq8b	0.781	3e-05	0.00018661
ENSMUSG00000003778	Brd8	-0.125	0.04729	0.106563
ENSMUSG00000003779	Kif20a	0.058	0.7464	0.838747
ENSMUSG00000003808	Farsa	-0.405	0	2.61653e-07
ENSMUSG00000003809	Gcdh	-0.188	0.32301	0.468744
ENSMUSG00000003810	Mast2	0.155	0.35539	0.501691
ENSMUSG00000003812	Dnase2a	-1.337	0	1.56457e-33
ENSMUSG00000003813	Rad23a	0.394	3e-05	0.000171432
ENSMUSG00000003814	Calr	0.37	0	3.68343e-06
ENSMUSG00000003824	Syce2	0.377	1e-05	5.4166e-05
ENSMUSG00000003847	Nfat5	-0.838	0.00016	0.000782974
ENSMUSG00000003848	Nob1	-0.192	0.22837	0.363892
ENSMUSG00000003849	Nqo1	-2.114	0	7.06323e-31
ENSMUSG00000003863	Ppfia3	0.534	0.07906	0.160984
ENSMUSG00000003865	Gys1	-0.084	0.51611	0.652288
ENSMUSG00000003868	Ruvbl2	0.245	0.06538	0.139011
ENSMUSG00000003872	Lin7b	1.302	0.10003	0.193353
ENSMUSG00000003873	Bax	-0.217	0.07573	0.155881
ENSMUSG00000003923	Tfam	-0.306	0.00465	0.015375
ENSMUSG00000003929	Zfp81	-0.091	0.57835	0.70848
ENSMUSG00000003934	Efnb3	-0.331	0.57773	0.708095
ENSMUSG00000003948	Mmd	0.293	0.33457	0.480339
ENSMUSG00000003949	Hlf	-0.602	0.19332	0.32129
ENSMUSG00000003955	Fam162a	-0.437	0.00016	0.000783337
ENSMUSG00000003970	Rpl8	0.253	0	5.98651e-06
ENSMUSG00000003992	Ssbp2	0.359	0.37153	0.518008
ENSMUSG00000004018	Fancl	-0.008	0.94095	0.96768
ENSMUSG00000004031	Brinp2	-0.987	0.33614	0.482311
ENSMUSG00000004032	Gstm5	1.056	0	7.18331e-10
ENSMUSG00000004035	Gstm7	-0.147	0.70548	0.80926
ENSMUSG00000004038	Gstm3	-1.452	0.02427	0.0620174
ENSMUSG00000004040	Stat3	1.233	0	1.9708e-24
ENSMUSG00000004043	Stat5a	0.97	0.04717	0.106376
ENSMUSG00000004044	Cavin1	0.679	0	7.97731e-08
ENSMUSG00000004054	Map3k11	0.618	0.02621	0.0658596
ENSMUSG00000004056	Akt2	0.206	0.18033	0.305836
ENSMUSG00000004069	Dnaja3	0.196	0.28722	0.432512
ENSMUSG00000004070	Hmox2	-0.525	0.00014	0.000714701
ENSMUSG00000004071	Cdip1	0.305	0.00065	0.00274939
ENSMUSG00000004085	Map3k20	0.14	0.28318	0.427929
ENSMUSG00000004096	Cwc15	-0.185	0.01001	0.029586
ENSMUSG00000004098	Col5a3	1.252	0.00047	0.00207826
ENSMUSG00000004099	Dnmt1	-0.316	0.00057	0.0024444
ENSMUSG00000004100	Ppan	-0.226	0.00607	0.0193582
ENSMUSG00000004105	Angptl2	-0.185	0.80895	0.884155
ENSMUSG00000004110	Cacna1e	-0.903	0.28026	0.424855
ENSMUSG00000004113	Cacna1b	-0.776	0.01513	0.0418875
ENSMUSG00000004127	Trmt10a	-0.795	0	1.65287e-13
ENSMUSG00000004151	Etv1	-0.706	2e-05	0.000134875
ENSMUSG00000004187	Kifc2	1.014	0.06401	0.136565
ENSMUSG00000004207	Psap	0.42	0.00497	0.0163285
ENSMUSG00000004221	Ikbkg	0.467	0.07764	0.158927
ENSMUSG00000004231	Pax2	-0.166	0.80765	0.883422
ENSMUSG00000004233	Wars2	-0.21	0.3619	0.508677
ENSMUSG00000004263	Atn1	-0.367	0.10763	0.204868
ENSMUSG00000004264	Phb2	0.034	0.57663	0.707139
ENSMUSG00000004266	Ptpn6	0.043	0.7726	0.85831
ENSMUSG00000004267	Eno2	0.561	0.02045	0.0539088
ENSMUSG00000004268	Emg1	-0.033	0.69928	0.804828
ENSMUSG00000004270	Lpcat3	0.844	0	1.23367e-09
ENSMUSG00000004285	Atp6v1f	-0.168	0.04248	0.0980175
ENSMUSG00000004317	Clcn5	1.24	0	4.08169e-41
ENSMUSG00000004319	Clcn3	0.413	0	1.27958e-06
ENSMUSG00000004328	Hif3a	0.432	0.28998	0.435224
ENSMUSG00000004347	Pde1c	-0.321	0.78629	0.867743
ENSMUSG00000004356	Utp20	-0.403	7e-05	0.000400221
ENSMUSG00000004359	Spic	-0.823	0.20208	0.331494
ENSMUSG00000004360	9330159F19Rik	-0.229	0.73756	0.832239
ENSMUSG00000004364	Cul3	-0.04	0.58293	0.71215
ENSMUSG00000004371	Il11	-0.692	0.28517	0.430357
ENSMUSG00000004383	Large1	0.51	6e-05	0.000348023
ENSMUSG00000004393	Ddx56	0.101	0.25444	0.395227
ENSMUSG00000004394	Tmed4	0.388	0.07113	0.148273
ENSMUSG00000004415	Col26a1	1.583	0.01036	0.0304404
ENSMUSG00000004446	Bid	0.337	0.03411	0.0819865
ENSMUSG00000004451	Ralb	1.282	0	3.37359e-20
ENSMUSG00000004455	Ppp1cc	0.374	0.0158	0.0435428
ENSMUSG00000004460	Dnajb11	-0.142	0.30719	0.453049
ENSMUSG00000004462	Tbccd1	-0.339	0.05447	0.119788
ENSMUSG00000004473	Clec11a	0.118	0.86881	0.923424
ENSMUSG00000004500	Zfp324	-0.23	0.55561	0.687714
ENSMUSG00000004508	Gab2	0.608	0.41236	0.559405
ENSMUSG00000004530	Coro1c	0.211	0.0125	0.0357077
ENSMUSG00000004535	Tax1bp1	-0.123	0.06465	0.137725
ENSMUSG00000004558	Ndrg2	-0.224	0.11719	0.219039
ENSMUSG00000004561	Mettl17	-0.544	0.06284	0.134625
ENSMUSG00000004562	Arhgef40	0.992	0.00276	0.0098158
ENSMUSG00000004565	Pnpla6	-0.362	0.00568	0.0182546
ENSMUSG00000004567	Mcoln1	0.83	0	3.2023e-11
ENSMUSG00000004568	Arhgef18	0.128	0.19216	0.320077
ENSMUSG00000004591	Pkn2	-0.101	0.24273	0.381147
ENSMUSG00000004610	Etfb	0.253	0.00125	0.00488982
ENSMUSG00000004626	Stxbp2	0.772	0	6.10785e-10
ENSMUSG00000004630	Pcp2	-3.49	0.02491	0.0632587
ENSMUSG00000004631	Sgce	0.64	0.03685	0.0874509
ENSMUSG00000004633	Chn2	0.822	0.00011	0.000548386
ENSMUSG00000004637	Wwox	0.29	0.2425	0.380867
ENSMUSG00000004642	Slbp	-0.457	0.04213	0.0974623
ENSMUSG00000004655	Aqp1	-0.391	0.50838	0.645131
ENSMUSG00000004661	Arid3b	0.08	0.36329	0.510055
ENSMUSG00000004665	Cnn2	-1.333	0	1.43654e-15
ENSMUSG00000004667	Polr2e	-0.982	0	1.42924e-37
ENSMUSG00000004677	Myo9b	0.105	0.48045	0.620501
ENSMUSG00000004698	Hdac9	-2.204	0.0004	0.00179202
ENSMUSG00000004748	Mtfp1	0.539	0.02806	0.0696928
ENSMUSG00000004768	Rab23	-0.426	0.00468	0.0154824
ENSMUSG00000004771	Rab11a	1.275	0	1.97564e-28
ENSMUSG00000004788	Eif2b2	-0.004	0.97021	0.987751
ENSMUSG00000004789	Dlst	0.122	0.19969	0.328596
ENSMUSG00000004791	Pgf	2.834	0.00524	0.0170543
ENSMUSG00000004798	Ulk2	0.912	4e-05	0.000244912
ENSMUSG00000004815	Dgkq	-0.018	0.92092	0.955784
ENSMUSG00000004843	Chmp2b	0.75	0	1.77966e-13
ENSMUSG00000004846	Plod3	0.719	0	3.92897e-10
ENSMUSG00000004849	Ap1s1	0.979	0	4.26512e-12
ENSMUSG00000004864	Mapk13	1.177	0.00625	0.0198363
ENSMUSG00000004865	Srpk1	-0.124	0.06818	0.143272
ENSMUSG00000004872	Pax3	-1.073	0.12954	0.236614
ENSMUSG00000004880	Lbr	0.281	0	1.94626e-06
ENSMUSG00000004885	Crabp2	0.733	1e-05	6.45226e-05
ENSMUSG00000004891	Nes	0.546	0.00961	0.0285445
ENSMUSG00000004892	Bcan	-0.532	0.40652	0.554282
ENSMUSG00000004895	Prcc	0.404	0.05654	0.123502
ENSMUSG00000004896	Rrnad1	0.077	0.71987	0.819879
ENSMUSG00000004897	Hdgf	0.125	0.0232	0.0597718
ENSMUSG00000004929	Thop1	0.253	0.02752	0.0686289
ENSMUSG00000004931	Apba3	-0.289	0.38105	0.528066
ENSMUSG00000004933	Matk	-3.399	0.01121	0.0325453
ENSMUSG00000004934	Pias4	0.244	0.0431	0.0991413
ENSMUSG00000004936	Map2k1	-0.269	0.1421	0.253989
ENSMUSG00000004937	Sgta	0.458	0	2.54916e-07
ENSMUSG00000004945	Tmem242	-0.089	0.34752	0.493728
ENSMUSG00000004947	Dtx2	-0.155	0.38663	0.533834
ENSMUSG00000004948	Zp3	-0.424	0.68154	0.791204
ENSMUSG00000004951	Hspb1	-0.393	1e-05	4.43291e-05
ENSMUSG00000004952	Rasa4	-0.467	0.12141	0.22536
ENSMUSG00000004961	Syt5	-0.224	0.65392	0.769814
ENSMUSG00000004980	Hnrnpa2b1	0.08	0.1699	0.292669
ENSMUSG00000004988	Fxyd4	-1.949	0.11819	0.220649
ENSMUSG00000004994	Ccdc130	0.479	0.00035	0.00160857
ENSMUSG00000004996	Mri1	0.545	0.00261	0.0093388
ENSMUSG00000005034	Prkacb	-0.171	0.07813	0.159682
ENSMUSG00000005043	Sgsh	-0.821	0.00414	0.0138729
ENSMUSG00000005045	Chd5	-0.033	0.89037	0.937912
ENSMUSG00000005054	Cstb	0.835	0	9.94992e-13
ENSMUSG00000005057	Sh2b2	0.394	0.19301	0.320979
ENSMUSG00000005069	Pex5	-0.206	0.4204	0.567624
ENSMUSG00000005078	Jkamp	0.458	0	2.78292e-05
ENSMUSG00000005087	Cd44	0.019	0.98586	0.999248
ENSMUSG00000005089	Slc1a2	-0.461	0.26875	0.411588
ENSMUSG00000005102	Eif2ak4	0.189	0.26404	0.406383
ENSMUSG00000005103	Wdr1	0.181	0.1359	0.24531
ENSMUSG00000005107	Slc2a9	-0.37	0.69807	0.803965
ENSMUSG00000005124	Wisp1	0.273	0.7593	0.848192
ENSMUSG00000005125	Ndrg1	1.843	0	1.024e-20
ENSMUSG00000005131	4930550C14Rik	0.661	0.11327	0.213246
ENSMUSG00000005142	Man2b1	-0.023	0.86642	0.92195
ENSMUSG00000005148	Klf5	0.29	0	8.62975e-06
ENSMUSG00000005150	Wdr83	0.351	0.01033	0.030362
ENSMUSG00000005161	Prdx2	0.271	0.00089	0.00363909
ENSMUSG00000005198	Polr2a	-0.604	0	2.664e-10
ENSMUSG00000005204	Senp3	-0.542	2e-05	0.00010174
ENSMUSG00000005225	Plekha8	-0.515	0.00036	0.0016423
ENSMUSG00000005233	Spc25	-0.689	0	1.75336e-18
ENSMUSG00000005237	Dnah2	-0.085	0.89301	0.939323
ENSMUSG00000005251	Ripk4	0.89	0.00016	0.00078244
ENSMUSG00000005262	Ufd1	-0.601	0	4.03652e-09
ENSMUSG00000005267	Zfp287	-0.865	0.07794	0.159438
ENSMUSG00000005268	Prlr	-0.271	0.51871	0.6546
ENSMUSG00000005299	Letm1	-0.099	0.41225	0.559365
ENSMUSG00000005312	Ubqln1	0.367	1e-05	9.0968e-05
ENSMUSG00000005320	Fgfr4	0.916	0.15069	0.265924
ENSMUSG00000005338	Cadm3	-2.131	3e-05	0.000180185
ENSMUSG00000005354	Txn2	0.152	0.03946	0.0923543
ENSMUSG00000005357	Slc1a6	0.463	0.31582	0.461092
ENSMUSG00000005360	Slc1a3	1.152	0	1.55337e-14
ENSMUSG00000005362	Crbn	-0.306	0.04346	0.0997546
ENSMUSG00000005370	Msh6	-0.268	5e-05	0.000275549
ENSMUSG00000005371	Fbxo11	-0.149	0.18688	0.313843
ENSMUSG00000005373	Mlxipl	-0.642	0.06234	0.133705
ENSMUSG00000005374	Tbl2	0.516	0	1.40048e-05
ENSMUSG00000005378	Bud23	-0.537	0	1.1417e-06
ENSMUSG00000005397	Nid1	0.974	0	1.71392e-05
ENSMUSG00000005410	Mcm5	0.061	0.32557	0.471246
ENSMUSG00000005413	Hmox1	-0.083	0.51205	0.648859
ENSMUSG00000005417	Mprip	0.243	0.00278	0.00984478
ENSMUSG00000005442	Cic	-0.121	0.25706	0.398274
ENSMUSG00000005447	Pafah1b3	0.199	0.04474	0.101956
ENSMUSG00000005465	Il27ra	-0.918	0.43676	0.58304
ENSMUSG00000005469	Prkaca	0.698	1e-05	5.4166e-05
ENSMUSG00000005470	Asf1b	-0.356	0.01831	0.0492977
ENSMUSG00000005481	Ddx39	0.125	0.06762	0.142336
ENSMUSG00000005483	Dnajb1	0.881	0	9.47077e-16
ENSMUSG00000005501	Usp40	-0.27	0.01559	0.0430177
ENSMUSG00000005505	Kbtbd4	-0.496	0.12751	0.233909
ENSMUSG00000005506	Celf1	0.216	0.00028	0.00130365
ENSMUSG00000005510	Ndufs3	-0.333	0.00306	0.0107027
ENSMUSG00000005514	Por	-0.017	0.84269	0.90643
ENSMUSG00000005533	Igf1r	-0.208	0.09976	0.193024
ENSMUSG00000005534	Insr	0.498	0.02188	0.0569396
ENSMUSG00000005547	Cyp2a5	-0.937	0.01598	0.0439128
ENSMUSG00000005553	Atp4a	0.664	0.10243	0.196914
ENSMUSG00000005566	Trim28	-0.551	0	1.42695e-15
ENSMUSG00000005575	Ube2m	0.353	0.00168	0.00635395
ENSMUSG00000005580	Adcy9	0.377	0.2192	0.352599
ENSMUSG00000005583	Mef2c	-0.15	0.81766	0.889459
ENSMUSG00000005609	Ctr9	-0.103	0.18334	0.309576
ENSMUSG00000005610	Eif4g2	-0.18	0.00199	0.00734954
ENSMUSG00000005615	Pcyt1a	0.276	0.02588	0.0651836
ENSMUSG00000005621	Zfp592	0.309	0.03888	0.0912718
ENSMUSG00000005625	Psmd4	0.365	0	1.75239e-06
ENSMUSG00000005628	Tmod4	-2.22	0.09312	0.18307
ENSMUSG00000005656	Snx6	0.926	0	3.90369e-24
ENSMUSG00000005667	Mthfd2	0.333	0.00011	0.000588444
ENSMUSG00000005672	Kit	0.562	0.00046	0.00202678
ENSMUSG00000005674	Tomm40l	0.386	0.02229	0.0578043
ENSMUSG00000005677	Nr1i3	-1.382	0.00089	0.00362844
ENSMUSG00000005681	Apoa2	-0.386	0.00978	0.0289852
ENSMUSG00000005682	Pan2	-0.437	0.08726	0.173963
ENSMUSG00000005683	Cs	-0.15	0.1134	0.213441
ENSMUSG00000005686	Ampd3	-1.181	0.01209	0.0347032
ENSMUSG00000005687	Bcas2	0.075	0.32796	0.47359
ENSMUSG00000005698	Ctcf	-0.256	1e-05	8.16662e-05
ENSMUSG00000005699	Pard6a	0.336	0.0298	0.0734033
ENSMUSG00000005705	Agrp	-2.657	0.01133	0.0328189
ENSMUSG00000005716	Pvalb	5.397	2e-05	0.000141888
ENSMUSG00000005718	Tfap4	0.475	0.00327	0.0113135
ENSMUSG00000005732	Ranbp1	-0.018	0.78111	0.863699
ENSMUSG00000005774	Rfx5	-0.093	0.69634	0.80262
ENSMUSG00000005779	Psmb4	0.142	0.04408	0.100792
ENSMUSG00000005802	Slc30a4	0.878	0.0023	0.00836334
ENSMUSG00000005803	Sqor	-1.614	0.18585	0.31256
ENSMUSG00000005804	Bloc1s6	0.081	0.54725	0.68039
ENSMUSG00000005813	Metap1	-0.073	0.42523	0.572055
ENSMUSG00000005823	Gpr108	0.491	0.02324	0.0598749
ENSMUSG00000005836	Gata6	3.877	0	2.0262e-62
ENSMUSG00000005846	Rsl1d1	-0.033	0.59549	0.722587
ENSMUSG00000005871	Apc	-0.234	0.01143	0.0330978
ENSMUSG00000005873	Reep5	1.339	0	5.16641e-49
ENSMUSG00000005881	Ergic3	0.138	0.15568	0.272967
ENSMUSG00000005882	Uqcc1	0.542	0	2.45652e-05
ENSMUSG00000005886	Ncoa2	-0.386	0.06688	0.141201
ENSMUSG00000005892	Trh	0.497	0.00155	0.00593217
ENSMUSG00000005893	Nr2c2	-0.063	0.46111	0.603894
ENSMUSG00000005897	Nr2c1	-0.417	0.32789	0.47359
ENSMUSG00000005899	Smpd4	-0.37	0.00065	0.00275071
ENSMUSG00000005907	Pex1	-0.187	0.31978	0.465639
ENSMUSG00000005917	Otx1	-0.62	0.45042	0.594827
ENSMUSG00000005936	Kctd20	-0.205	0.14676	0.260329
ENSMUSG00000005947	Itgae	0.756	0.36803	0.514581
ENSMUSG00000005949	Ctns	1.394	0	9.03238e-22
ENSMUSG00000005950	P2rx5	0.162	0.64071	0.758607
ENSMUSG00000005951	Shpk	0.931	0.11377	0.213932
ENSMUSG00000005958	Ephb3	0.09	0.43182	0.578893
ENSMUSG00000005968	Tuft1	1.274	7e-05	0.000398973
ENSMUSG00000005973	Rcn1	0.808	0	3.21641e-14
ENSMUSG00000005981	Trap1	0.379	3e-05	0.000199201
ENSMUSG00000005982	Naa60	0.073	0.61326	0.737081
ENSMUSG00000005983	1700037C18Rik	-0.8	0.16208	0.281955
ENSMUSG00000005986	Ankrd13d	0.262	0.53353	0.667886
ENSMUSG00000006005	Tpr	-0.419	0	4.27351e-12
ENSMUSG00000006010	BC003331	0.599	0	1.60612e-07
ENSMUSG00000006014	Prg4	-3.232	0.00186	0.00694033
ENSMUSG00000006019	Dhx34	1.239	0	1.30404e-06
ENSMUSG00000006021	Kptn	0.17	0.48134	0.621337
ENSMUSG00000006024	Napa	0.362	9e-05	0.000461281
ENSMUSG00000006050	Sra1	0.184	0.03553	0.084902
ENSMUSG00000006056	Calcoco2	-1.078	0	1.36025e-06
ENSMUSG00000006057	Atp5g1	-1.118	0	1.87454e-39
ENSMUSG00000006058	Snf8	0.229	0.04998	0.11166
ENSMUSG00000006095	Tbcb	0.022	0.80378	0.880128
ENSMUSG00000006127	Inpp5k	0.16	0.43719	0.583491
ENSMUSG00000006134	Crkl	0.265	0.00754	0.0232364
ENSMUSG00000006143	Upk3bl	-1.586	0.29425	0.439332
ENSMUSG00000006154	Eps8l1	0.53	0.57771	0.708095
ENSMUSG00000006169	Clint1	-0.095	0.30953	0.454813
ENSMUSG00000006179	Prss16	1.002	0.01352	0.0381271
ENSMUSG00000006191	Cdkal1	-0.108	0.44591	0.590739
ENSMUSG00000006200	Rhox6	2.154	0	3.74252e-12
ENSMUSG00000006205	Htra1	4.577	0	4.35479e-84
ENSMUSG00000006215	Zbtb17	0.456	0.00569	0.0182896
ENSMUSG00000006216	Clcnkb	-2.677	0.01015	0.0298869
ENSMUSG00000006218	Fam131c	-0.488	0.30376	0.449795
ENSMUSG00000006219	Fblim1	0.339	0.00589	0.018843
ENSMUSG00000006221	Hspb7	-2.546	0.07238	0.150234
ENSMUSG00000006235	Epor	1.924	0.11144	0.210488
ENSMUSG00000006241	Ccdc159	1.016	0.17915	0.304335
ENSMUSG00000006262	Mob1b	-0.211	0.38448	0.531376
ENSMUSG00000006273	Atp6v1b2	0.356	0	1.57766e-06
ENSMUSG00000006276	Eps15l1	-0.33	0.0033	0.0114133
ENSMUSG00000006281	Tep1	0.334	0.11359	0.213674
ENSMUSG00000006288	Ttc5	-0.416	0.029	0.0716705
ENSMUSG00000006289	Osgep	0.573	0	2.06336e-06
ENSMUSG00000006299	Aamp	-0.182	0.0505	0.112588
ENSMUSG00000006301	Tmbim1	0.813	1e-05	6.06775e-05
ENSMUSG00000006304	Arpc2	0.552	0	7.56678e-23
ENSMUSG00000006307	Kmt2b	-0.379	0.00376	0.0127751
ENSMUSG00000006310	Zbtb32	-0.085	0.82779	0.896218
ENSMUSG00000006311	Etv2	0.986	0.00315	0.0109579
ENSMUSG00000006313	Upk1a	0.551	0.43736	0.58356
ENSMUSG00000006315	Tmem147	0.079	0.41742	0.564387
ENSMUSG00000006333	Rps9	0.133	0.00924	0.0276166
ENSMUSG00000006335	Tfpt	-0.786	0.00332	0.0114728
ENSMUSG00000006342	Susd2	3.676	0	1.51178e-13
ENSMUSG00000006344	Ggt5	-0.187	0.9011	0.942749
ENSMUSG00000006345	Ggt1	2.508	0.00013	0.000661796
ENSMUSG00000006356	Crip2	0.128	0.16344	0.283766
ENSMUSG00000006360	Crip1	1.322	0	1.4435e-12
ENSMUSG00000006362	Cbfa2t3	4.094	3e-05	0.000183223
ENSMUSG00000006369	Fbln1	0.226	0.10855	0.206139
ENSMUSG00000006373	Pgrmc1	-0.306	0.01067	0.0311893
ENSMUSG00000006378	Gcat	0.485	0	1.32744e-05
ENSMUSG00000006386	Tek	-0.695	0.10186	0.196109
ENSMUSG00000006390	Elovl1	1.448	0	1.66662e-19
ENSMUSG00000006392	Med8	-0.316	0.00135	0.00521234
ENSMUSG00000006398	Cdc20	0.381	0.00042	0.00188144
ENSMUSG00000006403	Adamts4	0.828	0.29964	0.445288
ENSMUSG00000006411	Nectin4	-0.754	0.19292	0.320957
ENSMUSG00000006412	Pfdn2	0.226	0.00714	0.0222137
ENSMUSG00000006418	Rnf114	0.104	0.42337	0.569996
ENSMUSG00000006423	C330007P06Rik	-0.463	0.07561	0.155704
ENSMUSG00000006435	Neurl1a	0.844	0	6.37722e-07
ENSMUSG00000006442	Srm	-0.588	0	1.7453e-20
ENSMUSG00000006445	Epha2	-0.888	0.00298	0.0104732
ENSMUSG00000006456	Rbm14	0.232	0.06037	0.130173
ENSMUSG00000006457	Actn3	-0.062	0.81138	0.885542
ENSMUSG00000006463	Zdhhc24	0.592	0.08528	0.17089
ENSMUSG00000006464	Bbs1	-0.702	0.06188	0.132807
ENSMUSG00000006469	Slc34a3	0.887	0.11183	0.211036
ENSMUSG00000006471	Ndor1	-0.098	0.6228	0.745023
ENSMUSG00000006476	Nsmf	0.565	0.02757	0.0687314
ENSMUSG00000006494	Pdk1	-0.004	0.96811	0.986437
ENSMUSG00000006498	Ptbp1	0.164	0.01284	0.0365672
ENSMUSG00000006517	Mvd	0.765	0	1.96213e-12
ENSMUSG00000006519	Cyba	1.922	0	6.74261e-30
ENSMUSG00000006522	Itih3	-0.836	0.00021	0.00101672
ENSMUSG00000006526	Tmem110	0.802	0	8.78177e-08
ENSMUSG00000006527	Sfmbt1	-0.022	0.87927	0.929809
ENSMUSG00000006529	Itih1	-0.709	0.03799	0.0894925
ENSMUSG00000006538	Ihh	6.051	0	1.18175e-17
ENSMUSG00000006546	Cryba2	-2.206	0.04137	0.0960349
ENSMUSG00000006567	Atp7b	0.574	0.26857	0.41144
ENSMUSG00000006574	Slc4a1	-2.189	0.10003	0.193353
ENSMUSG00000006575	Rundc3a	1.483	0	7.92781e-06
ENSMUSG00000006576	Slc4a3	-0.434	0.01299	0.0369166
ENSMUSG00000006585	Cdt1	0.341	2e-05	0.000135034
ENSMUSG00000006586	Runx1t1	-1.608	0	9.26804e-35
ENSMUSG00000006587	Snai3	-0.05	0.91771	0.954069
ENSMUSG00000006589	Aprt	0.873	0	8.48976e-23
ENSMUSG00000006599	Gtf2h1	-0.041	0.59531	0.722541
ENSMUSG00000006611	Hfe	0.316	0.76365	0.850939
ENSMUSG00000006641	Slc5a6	0.39	0.28115	0.4258
ENSMUSG00000006642	Tcf23	1.809	0.02905	0.0717709
ENSMUSG00000006649	Nphs1	-2.098	0.00053	0.00231429
ENSMUSG00000006651	Aplp1	-0.591	0.01082	0.031576
ENSMUSG00000006673	Qrich1	0.069	0.53822	0.672063
ENSMUSG00000006675	P4htm	-0.353	0.3513	0.497539
ENSMUSG00000006676	Usp19	-0.228	0.08219	0.165859
ENSMUSG00000006678	Pola1	-0.27	0.00143	0.00548769
ENSMUSG00000006699	Cdc42	0.015	0.84943	0.910667
ENSMUSG00000006705	Pknox1	0.284	0.01689	0.0460361
ENSMUSG00000006715	Gmnn	-0.087	0.52993	0.66475
ENSMUSG00000006717	Acot13	0.663	0	4.01341e-13
ENSMUSG00000006720	Zfp184	1.019	0.00217	0.00795552
ENSMUSG00000006728	Cdk4	0.418	0	3.66298e-06
ENSMUSG00000006731	B4galnt1	-0.356	0.15035	0.265497
ENSMUSG00000006732	Mettl1	-0.727	0	2.58804e-14
ENSMUSG00000006736	Tspan31	-0.046	0.81097	0.885402
ENSMUSG00000006740	Kif5b	-0.478	0	3.55611e-18
ENSMUSG00000006763	Saal1	0.762	0	5.61305e-07
ENSMUSG00000006764	Tph2	-0.329	0.71896	0.819023
ENSMUSG00000006782	Cnp	-0.2	0.32477	0.470517
ENSMUSG00000006784	Ttc25	0.464	0.33099	0.476695
ENSMUSG00000006800	Sulf2	0.095	0.28709	0.43235
ENSMUSG00000006818	Sod2	0.063	0.58695	0.715681
ENSMUSG00000006850	Tmco6	-0.284	0.54343	0.676912
ENSMUSG00000006906	Stambp	-0.13	0.71038	0.813051
ENSMUSG00000006920	Ezh1	0.597	0.00179	0.00670646
ENSMUSG00000006930	Hap1	0.182	0.21859	0.351805
ENSMUSG00000006931	P3h4	0.312	0.10598	0.202336
ENSMUSG00000006932	Ctnnb1	1.595	0	2.63617e-20
ENSMUSG00000006941	Eif1b	0.56	0	8.7665e-11
ENSMUSG00000006958	Chrd	-0.193	0.71766	0.817889
ENSMUSG00000006998	Psmd2	0.214	0.00396	0.0133597
ENSMUSG00000007021	Syngr3	0.335	0.41926	0.566722
ENSMUSG00000007029	Vars	-0.461	0	7.62019e-08
ENSMUSG00000007030	Vwa7	4.523	0.00053	0.00229045
ENSMUSG00000007034	Slc44a4	-0.127	0.82126	0.892015
ENSMUSG00000007035	Msh5	0.559	0.25754	0.398714
ENSMUSG00000007036	Abhd16a	0.105	0.63737	0.756011
ENSMUSG00000007038	Neu1	1.743	0	2.78857e-35
ENSMUSG00000007039	Ddah2	1.253	0	8.6895e-35
ENSMUSG00000007041	Clic1	1.335	0	2.7674e-31
ENSMUSG00000007050	Lsm2	0.325	0.0001	0.000512083
ENSMUSG00000007080	Pole	-0.233	0.00963	0.0286195
ENSMUSG00000007097	Atp1a2	3.165	0	3.56026e-10
ENSMUSG00000007107	Atp1a4	-0.385	0.65598	0.771109
ENSMUSG00000007122	Casq1	-0.282	0.6555	0.770695
ENSMUSG00000007207	Stx1a	0.205	0.41691	0.564035
ENSMUSG00000007216	Zfp775	0.154	0.31168	0.457155
ENSMUSG00000007279	Scube2	4.373	0	1.33407e-23
ENSMUSG00000007338	Mrpl49	-0.359	0	9.85763e-06
ENSMUSG00000007379	Dennd2c	-0.749	9e-05	0.000495749
ENSMUSG00000007411	Mark3	-0.01	0.9037	0.944329
ENSMUSG00000007415	Gatad1	-0.488	2e-05	0.000133873
ENSMUSG00000007458	M6pr	-0.012	0.91878	0.954614
ENSMUSG00000007476	Lrrc8a	0.264	0.05427	0.119432
ENSMUSG00000007564	Ppp2r1a	-0.34	0.00031	0.00143127
ENSMUSG00000007570	Fance	0.926	0	3.89088e-12
ENSMUSG00000007589	Tinf2	0.283	0.03377	0.0812653
ENSMUSG00000007594	Hapln4	1.305	0	1.96135e-08
ENSMUSG00000007603	Dus3l	-0.416	0.01581	0.0435563
ENSMUSG00000007610	Gtpbp3	0.106	0.59542	0.722587
ENSMUSG00000007613	Tgfbr1	-0.12	0.59837	0.724601
ENSMUSG00000007617	Homer1	0.572	5e-05	0.000272646
ENSMUSG00000007646	Rad51c	0.712	0	3.37672e-06
ENSMUSG00000007655	Cav1	-0.075	0.91899	0.954714
ENSMUSG00000007656	Arpp19	-0.126	0.05965	0.128988
ENSMUSG00000007659	Bcl2l1	0.79	0	2.20593e-07
ENSMUSG00000007670	Khsrp	-0.32	1e-05	8.43223e-05
ENSMUSG00000007682	Dio2	-0.619	0.44686	0.59155
ENSMUSG00000007721	Ccdc124	0.64	0	3.30808e-13
ENSMUSG00000007739	Cct4	0.473	0	1.41502e-08
ENSMUSG00000007777	0610009B22Rik	-0.931	0.00155	0.00593076
ENSMUSG00000007783	Cpt1c	0.41	0.00802	0.0244659
ENSMUSG00000007805	Twist2	-0.803	0.47048	0.61192
ENSMUSG00000007812	Zfp655	0.468	0.00062	0.00266331
ENSMUSG00000007815	Rhoa	0.09	0.286	0.431078
ENSMUSG00000007817	Zmiz1	-1.17	0	8.37518e-15
ENSMUSG00000007827	Ankrd26	-0.034	0.77971	0.862983
ENSMUSG00000007833	Aldh16a1	0.197	0.08715	0.173848
ENSMUSG00000007836	Hnrnpa0	0.128	0.01482	0.0411309
ENSMUSG00000007837	Prrg2	-0.235	0.39799	0.545666
ENSMUSG00000007850	Hnrnph1	-0.532	0	5.15884e-06
ENSMUSG00000007867	Ift43	0.444	0.00942	0.0280809
ENSMUSG00000007872	Id3	-0.907	0.00239	0.00864202
ENSMUSG00000007880	Arid1a	-0.918	0	2.78857e-35
ENSMUSG00000007888	Crlf1	1.338	0.00742	0.0229514
ENSMUSG00000007891	Ctsd	0.948	0	1.47085e-22
ENSMUSG00000007892	Rplp1	-0.007	0.93557	0.964149
ENSMUSG00000007907	Cabs1	-0.88	0.45511	0.598713
ENSMUSG00000007908	Hmgcll1	-0.327	0.57975	0.709621
ENSMUSG00000007944	Ttc9b	-0.687	0.48808	0.62691
ENSMUSG00000007946	Phox2a	1.131	0.12979	0.23693
ENSMUSG00000007950	Abhd8	0.305	0.19151	0.319225
ENSMUSG00000007987	Ift22	-0.214	0.16284	0.282947
ENSMUSG00000007989	Fzd3	0.231	0.0748	0.154451
ENSMUSG00000008028	1700008O03Rik	0.582	0.30796	0.4537
ENSMUSG00000008035	Mid1ip1	0.278	0.05929	0.128319
ENSMUSG00000008036	Ap2s1	0.467	0	8.39499e-06
ENSMUSG00000008090	Fgfrl1	0.048	0.82244	0.892862
ENSMUSG00000008129	4930432K21Rik	0.502	0.13168	0.23955
ENSMUSG00000008136	Fhl2	2.481	0.02678	0.0670273
ENSMUSG00000008140	Emc10	0.63	0	5.29292e-09
ENSMUSG00000008153	Clstn3	0.209	0.43697	0.583239
ENSMUSG00000008167	Fbxw9	-0.604	0	8.7439e-07
ENSMUSG00000008193	Spib	-1.341	0.13594	0.24531
ENSMUSG00000008200	Fnbp4	-0.035	0.69998	0.805424
ENSMUSG00000008206	Cers4	0.474	0	1.662e-05
ENSMUSG00000008226	Scrn3	0.077	0.82305	0.89324
ENSMUSG00000008301	Phax	-0.218	0.00325	0.0112446
ENSMUSG00000008305	Tle1	0.179	0.3428	0.4889
ENSMUSG00000008307	1700109H08Rik	-0.612	0.19532	0.323467
ENSMUSG00000008318	Relt	0.108	0.70134	0.806319
ENSMUSG00000008333	Snrpb2	-0.331	0	2.07667e-09
ENSMUSG00000008348	Ubc	0.09	0.25929	0.400599
ENSMUSG00000008373	Prpf31	-0.118	0.20233	0.331771
ENSMUSG00000008384	Sertad1	-0.769	0.00024	0.00112466
ENSMUSG00000008393	Carhsp1	1.06	0	4.08412e-18
ENSMUSG00000008398	Elk3	0.568	0.06679	0.141081
ENSMUSG00000008429	Herpud2	0.204	0.1935	0.32138
ENSMUSG00000008435	Rdh13	0.295	0.06581	0.1397
ENSMUSG00000008450	Nutf2	-0.658	0	3.90327e-07
ENSMUSG00000008461	Fut1	-0.392	0.48938	0.627829
ENSMUSG00000008475	Arpc5	0.378	0.00026	0.00122783
ENSMUSG00000008489	Elavl2	0.202	0.02988	0.073533
ENSMUSG00000008496	Pou2f2	-2.156	0	7.03511e-47
ENSMUSG00000008540	Mgst1	-0.603	0.00754	0.0232364
ENSMUSG00000008575	Nfib	-0.893	0	1.26857e-11
ENSMUSG00000008601	Rab25	-1.163	0.04125	0.0958349
ENSMUSG00000008604	Ubqln4	0.05	0.48432	0.623674
ENSMUSG00000008658	Rbfox1	-2.997	0.03746	0.0885392
ENSMUSG00000008668	Rps18	-0.102	0.17364	0.29717
ENSMUSG00000008682	Rpl10	-0.121	0.26767	0.410678
ENSMUSG00000008683	Rps15a	0.217	0.00822	0.0249892
ENSMUSG00000008690	Ncaph2	0.415	0	1.11883e-05
ENSMUSG00000008730	Hipk1	-0.336	0.02104	0.0551999
ENSMUSG00000008734	Gprc5b	0.347	0.10605	0.202437
ENSMUSG00000008763	Man1a2	0.056	0.49774	0.634795
ENSMUSG00000008822	Acyp1	0.081	0.77373	0.859088
ENSMUSG00000008855	Hdac5	0.335	0.04738	0.106736
ENSMUSG00000008859	Rala	0.162	0.0132	0.0374039
ENSMUSG00000008892	Vdac3	0.443	1e-05	5.30821e-05
ENSMUSG00000008958	Vps72	-0.541	0	3.59633e-07
ENSMUSG00000008976	Gabpa	-0.004	0.98078	0.99531
ENSMUSG00000008999	Bmp7	0.547	0.05781	0.125715
ENSMUSG00000009013	Dynll1	0.044	0.53159	0.666044
ENSMUSG00000009030	Pdcl	-0.37	0.06546	0.139162
ENSMUSG00000009035	Tmem184b	-0.021	0.92135	0.955784
ENSMUSG00000009073	Nf2	-0.122	0.07896	0.160877
ENSMUSG00000009075	Cabp7	-0.039	0.97195	0.988836
ENSMUSG00000009076	Zmat5	0.316	0.06048	0.130325
ENSMUSG00000009079	Ewsr1	0.004	0.97609	0.991443
ENSMUSG00000009090	Ap1b1	0.112	0.23153	0.367548
ENSMUSG00000009092	Derl3	0.323	0.50961	0.646394
ENSMUSG00000009097	Tbx1	2.606	0.00113	0.00448757
ENSMUSG00000009108	Gnat2	-0.405	0.49547	0.632811
ENSMUSG00000009112	Bcl2l13	0.608	0	2.81829e-11
ENSMUSG00000009145	Dqx1	-0.048	0.85379	0.913857
ENSMUSG00000009207	Lnpk	-0.386	0.00513	0.0167855
ENSMUSG00000009216	Fam163b	0.17	0.78505	0.866662
ENSMUSG00000009248	Ascl2	1.046	0.00033	0.00152637
ENSMUSG00000009281	Rarres2	-0.889	0.00372	0.0126479
ENSMUSG00000009291	Pttg1ip	-0.05	0.56674	0.697922
ENSMUSG00000009292	Trpm2	0.005	0.99489	1
ENSMUSG00000009293	Ube2g2	0.481	0.00209	0.00769078
ENSMUSG00000009376	Met	-0.186	0.62673	0.747601
ENSMUSG00000009378	Slc16a12	1.677	0.17811	0.303041
ENSMUSG00000009394	Syn2	1.47	0.11732	0.219238
ENSMUSG00000009406	Elk1	-0.172	0.35543	0.501698
ENSMUSG00000009418	Nav1	0.376	0.00026	0.00123919
ENSMUSG00000009470	Tnpo1	0.159	0.02445	0.0622885
ENSMUSG00000009487	Otog	0.461	0.72835	0.826368
ENSMUSG00000009535	Rnmt	-0.154	0.10847	0.206044
ENSMUSG00000009549	Srp14	-0.104	0.23054	0.366627
ENSMUSG00000009555	Cdk9	-0.002	0.9898	1
ENSMUSG00000009563	Tor2a	0.138	0.38593	0.532961
ENSMUSG00000009566	Fpgs	0.023	0.9038	0.944329
ENSMUSG00000009569	Mkl2	-0.386	0.04724	0.106485
ENSMUSG00000009575	Cbx5	-0.102	0.09406	0.184386
ENSMUSG00000009585	Apobec3	-0.934	0	2.46677e-12
ENSMUSG00000009596	Taf7l	-1.72	0	1.125e-22
ENSMUSG00000009614	Sardh	-0.497	0.06948	0.145441
ENSMUSG00000009621	Vav2	0.371	0.01842	0.0495325
ENSMUSG00000009628	Tex15	0.969	0	2.98532e-07
ENSMUSG00000009630	Ppp2cb	0.78	0.00443	0.0147364
ENSMUSG00000009633	G0s2	0.195	0.60831	0.732975
ENSMUSG00000009640	Dmap1	0.419	0.00118	0.00466541
ENSMUSG00000009646	Pla2g12b	3.447	0	3.25669e-12
ENSMUSG00000009647	Mcu	1.067	0	6.09619e-15
ENSMUSG00000009654	Oit3	1.117	0.46656	0.608268
ENSMUSG00000009670	Tex11	0.611	0.00798	0.0243623
ENSMUSG00000009681	Bcr	0.646	0	2.79402e-07
ENSMUSG00000009687	Fxyd5	1.21	0.07355	0.152153
ENSMUSG00000009731	Kcnd1	0.045	0.87141	0.925034
ENSMUSG00000009733	Tfcp2	0.217	0.20876	0.339819
ENSMUSG00000009734	Pou6f2	-0.999	0.01594	0.0438599
ENSMUSG00000009739	Pou6f1	0.633	0.07729	0.158396
ENSMUSG00000009741	Ubp1	0.137	0.0764	0.156988
ENSMUSG00000009772	Nuak2	0.222	0.23023	0.366243
ENSMUSG00000009828	Ick	0.144	0.35788	0.504347
ENSMUSG00000009863	Sdhb	0.478	0	2.75227e-07
ENSMUSG00000009876	Cox4i2	1.535	0.26803	0.410929
ENSMUSG00000009894	Snap47	-0.478	0	2.64313e-05
ENSMUSG00000009905	Kdsr	0.694	0	3.38686e-08
ENSMUSG00000009907	Vps4b	0.18	0.02973	0.0732641
ENSMUSG00000009927	Rps25	-0.115	0.04348	0.0997784
ENSMUSG00000009941	Nxf2	0.231	0.72527	0.824014
ENSMUSG00000009995	Taz	0.355	0.03775	0.0891047
ENSMUSG00000010021	Kif19a	1.493	0.27632	0.420542
ENSMUSG00000010025	Aldh3a2	0.936	0	1.25978e-05
ENSMUSG00000010044	Zmynd10	5.191	0	4.69664e-08
ENSMUSG00000010045	Tmem115	0.405	0.01764	0.0477531
ENSMUSG00000010047	Hyal2	0.574	0.00738	0.0228453
ENSMUSG00000010048	Ifrd2	0.829	0	3.15695e-07
ENSMUSG00000010051	Hyal1	-0.719	0.03687	0.0874845
ENSMUSG00000010054	Tusc2	-0.007	0.959	0.980265
ENSMUSG00000010057	Nprl2	0.685	0	2.97338e-06
ENSMUSG00000010064	Slc38a3	-0.49	0.09649	0.188175
ENSMUSG00000010066	Cacna2d2	0.588	0.00269	0.00958352
ENSMUSG00000010067	Rassf1	0.266	0.00427	0.0142673
ENSMUSG00000010086	Rnf112	-3.202	0.00145	0.00557414
ENSMUSG00000010095	Slc3a2	0.215	0.01358	0.0382643
ENSMUSG00000010097	Nxf1	0.338	0.00105	0.00418748
ENSMUSG00000010110	Stx5a	0.05	0.69905	0.804828
ENSMUSG00000010122	Slc47a1	-1.022	0.00201	0.00742464
ENSMUSG00000010136	Pifo	2.128	0.10175	0.195972
ENSMUSG00000010142	Tnfrsf13b	0.305	0.48423	0.623641
ENSMUSG00000010154	Spire2	-1.814	0	2.55296e-05
ENSMUSG00000010175	Prox1	0.388	0.05423	0.119387
ENSMUSG00000010277	2610507B11Rik	-0.182	0.03773	0.0890745
ENSMUSG00000010290	AI597479	0.014	0.9311	0.96148
ENSMUSG00000010307	Tmem86a	-0.435	0.28393	0.428868
ENSMUSG00000010342	Tex14	-0.322	0.04148	0.0962147
ENSMUSG00000010358	Ifi35	0.007	0.98608	0.999361
ENSMUSG00000010362	Rdm1	0.706	0	3.02239e-12
ENSMUSG00000010376	Nedd8	0.276	0.00033	0.00151744
ENSMUSG00000010392	Gosr1	-0.072	0.80031	0.877873
ENSMUSG00000010406	Mrpl52	-0.296	0.00021	0.00101582
ENSMUSG00000010453	Kansl3	0.325	1e-05	8.10583e-05
ENSMUSG00000010461	Eya4	-0.823	0.47887	0.619262
ENSMUSG00000010476	Ebf3	-1.736	0.17757	0.302286
ENSMUSG00000010517	Faf1	0.174	0.03573	0.0852839
ENSMUSG00000010529	Gm266	-1.487	0.12091	0.22458
ENSMUSG00000010538	Tsacc	-0.578	0.00063	0.00270645
ENSMUSG00000010554	Mettl16	0.113	0.17632	0.300588
ENSMUSG00000010592	Dazl	-0.718	0.00028	0.00132238
ENSMUSG00000010601	Apol7a	-0.751	0.10076	0.194443
ENSMUSG00000010607	Pigyl	0.826	0	7.37463e-06
ENSMUSG00000010608	Rbm25	-1.066	0	6.13354e-72
ENSMUSG00000010609	Psen2	-0.13	0.38006	0.52697
ENSMUSG00000010651	Acaa1b	-0.687	0	2.82937e-06
ENSMUSG00000010660	Plcd1	-0.11	0.73532	0.830434
ENSMUSG00000010663	Fads1	0.768	0	2.4888e-16
ENSMUSG00000010721	Lmbr1	-0.239	0.35107	0.497467
ENSMUSG00000010751	Tnfrsf22	-0.001	0.99575	1
ENSMUSG00000010755	Cars	-0.029	0.72459	0.82358
ENSMUSG00000010760	Phlda2	0.981	0.00063	0.00268608
ENSMUSG00000010796	Asz1	-0.341	0.78363	0.865671
ENSMUSG00000010803	Gabra1	1.847	0.03259	0.078979
ENSMUSG00000010825	Grid2ip	-1.424	0.19074	0.31835
ENSMUSG00000010830	Kdelr3	2.443	0	2.74039e-21
ENSMUSG00000010911	Apip	-0.163	0.34015	0.486027
ENSMUSG00000010914	Pdhx	0.065	0.62688	0.747663
ENSMUSG00000010936	Vac14	-0.579	0	1.67073e-05
ENSMUSG00000011034	Slc5a1	-2.762	0	5.1959e-06
ENSMUSG00000011096	Akt1s1	0.207	0.36692	0.513532
ENSMUSG00000011114	Tbrg1	0.548	0	2.91951e-14
ENSMUSG00000011148	Adssl1	-0.909	0.22029	0.353962
ENSMUSG00000011154	Cfap161	-1.609	0.23124	0.367301
ENSMUSG00000011158	Brf1	0.063	0.68019	0.790335
ENSMUSG00000011179	Odc1	-0.218	0.02704	0.0675836
ENSMUSG00000011254	Thg1l	-0.021	0.91097	0.94965
ENSMUSG00000011256	Adam19	-0.447	0.00844	0.0255247
ENSMUSG00000011257	Pabpc4	0.074	0.22786	0.363278
ENSMUSG00000011263	Exoc3l2	-0.385	0.57438	0.705158
ENSMUSG00000011267	Zfp296	-0.436	0.01605	0.0440807
ENSMUSG00000011305	Plin5	-0.544	0.06475	0.137883
ENSMUSG00000011306	Sugp1	0.065	0.50703	0.643788
ENSMUSG00000011349	Dmrtc2	0.678	0.2178	0.350712
ENSMUSG00000011382	Dhdh	-0.452	2e-05	0.000134015
ENSMUSG00000011427	Zfp790	1.879	0.02137	0.055831
ENSMUSG00000011486	Slc25a41	2.2	0.14551	0.258853
ENSMUSG00000011589	Fsd1	-0.506	0.02112	0.0553346
ENSMUSG00000011658	Fuz	-0.831	0.0002	0.000965273
ENSMUSG00000011751	Sptbn4	-0.642	0.01681	0.0458538
ENSMUSG00000011752	Pgam1	0.796	0	1.03452e-08
ENSMUSG00000011831	Evi5	-0.293	0.00046	0.00203678
ENSMUSG00000011832	Evi5l	-0.122	0.65115	0.767871
ENSMUSG00000011837	Snapc2	0.316	0.01344	0.0379379
ENSMUSG00000011877	Git1	0.712	0	6.20338e-07
ENSMUSG00000011884	Gltp	0.389	0.01712	0.0465926
ENSMUSG00000011958	Bnip2	-0.278	0.00202	0.00744392
ENSMUSG00000011960	Ccnt1	-0.287	0.00017	0.0008554
ENSMUSG00000012017	Scarf2	-0.085	0.87111	0.924947
ENSMUSG00000012076	Brms1l	-0.448	0.10175	0.195972
ENSMUSG00000012114	Med15	0.051	0.61942	0.742343
ENSMUSG00000012117	Dhdds	0.155	0.38499	0.531853
ENSMUSG00000012123	Crybg2	0.065	0.78486	0.866541
ENSMUSG00000012126	Ubxn11	-0.586	0.43158	0.578844
ENSMUSG00000012282	Wnt8a	-2.968	5e-05	0.000294619
ENSMUSG00000012296	Tjap1	0.455	0.0002	0.000963829
ENSMUSG00000012350	Ehf	-1.677	0.2188	0.352063
ENSMUSG00000012396	Nanog	-0.107	0.30184	0.447594
ENSMUSG00000012405	Rpl15	-0.697	0.00033	0.00151281
ENSMUSG00000012422	Tmem167	-0.012	0.91912	0.954787
ENSMUSG00000012429	Mplkip	-0.078	0.60481	0.730422
ENSMUSG00000012443	Kif11	-0.403	0	1.84434e-05
ENSMUSG00000012483	Rpa3	-0.116	0.74207	0.83532
ENSMUSG00000012519	Mlkl	-2.83	0.00085	0.00350394
ENSMUSG00000012535	Tnpo3	0.107	0.04934	0.110454
ENSMUSG00000012609	Ttll5	0.033	0.80775	0.883463
ENSMUSG00000012640	Zfp715	-0.074	0.78731	0.868378
ENSMUSG00000012705	Retn	-0.974	0.05425	0.119397
ENSMUSG00000012848	Rps5	0.373	0	3.17987e-11
ENSMUSG00000012889	Podnl1	0.725	0.28059	0.425162
ENSMUSG00000013033	Adgrl1	0.201	0.03348	0.0807948
ENSMUSG00000013076	Amotl1	-0.122	0.26279	0.404859
ENSMUSG00000013089	Etv5	0.08	0.39277	0.540106
ENSMUSG00000013150	Gfod2	-0.352	0.01223	0.0350298
ENSMUSG00000013155	Enkd1	0.156	0.23241	0.368493
ENSMUSG00000013160	Atp6v0d1	0.761	0	2.08499e-22
ENSMUSG00000013236	Ptprs	0.383	0.00014	0.000723981
ENSMUSG00000013275	Slc41a1	0.169	0.42003	0.567509
ENSMUSG00000013367	Iglon5	1.39	0.00025	0.00120614
ENSMUSG00000013415	Igf2bp1	-0.239	0.00013	0.000646115
ENSMUSG00000013418	B4galnt2	1.413	0.32585	0.471436
ENSMUSG00000013419	Zfp651	0.337	0.2752	0.419318
ENSMUSG00000013465	Nelfb	0.539	0	2.77029e-05
ENSMUSG00000013483	Card14	2.187	0.1387	0.249033
ENSMUSG00000013495	Tmem175	0.795	0	6.13962e-06
ENSMUSG00000013523	Bcas1	-0.192	0.65238	0.768603
ENSMUSG00000013539	Tango2	0.33	0.07476	0.154405
ENSMUSG00000013584	Aldh1a2	0.317	0.69561	0.802065
ENSMUSG00000013593	Ndufs2	0.412	0	6.50442e-06
ENSMUSG00000013611	Snx31	-1.751	0.21488	0.347383
ENSMUSG00000013622	Atraid	1.157	0	7.51178e-16
ENSMUSG00000013629	Cad	-0.366	2e-05	0.000134875
ENSMUSG00000013646	Sh3bp5l	0.4	0.00057	0.00244355
ENSMUSG00000013662	Atad1	0.492	0	1.32407e-06
ENSMUSG00000013663	Pten	-0.485	0	4.59925e-08
ENSMUSG00000013698	Pea15a	0.74	0	2.02098e-16
ENSMUSG00000013701	Timm23	-0.068	0.64975	0.766559
ENSMUSG00000013736	Trnt1	-0.039	0.73804	0.832596
ENSMUSG00000013766	Ly6g6e	-0.222	0.87791	0.928945
ENSMUSG00000013787	Ehmt2	0.77	0	4.74519e-15
ENSMUSG00000013822	Elof1	0.191	0.04564	0.103686
ENSMUSG00000013833	Med16	-0.987	0	2.42024e-12
ENSMUSG00000013846	St3gal1	1.129	0.03378	0.0812966
ENSMUSG00000013858	Tmem259	0.533	0	9.80381e-06
ENSMUSG00000013878	Rnf170	-0.12	0.57499	0.705675
ENSMUSG00000013921	Clip3	-1.323	0	3.30367e-08
ENSMUSG00000013928	Thap8	0.199	0.81611	0.888766
ENSMUSG00000013936	Myl2	1.946	0.08807	0.175232
ENSMUSG00000013973	Dedd	-0.199	0.09084	0.179601
ENSMUSG00000013974	Mcemp1	0.106	0.94442	0.970045
ENSMUSG00000013997	Nit1	0.462	0.01807	0.0487475
ENSMUSG00000014030	Pax5	-0.106	0.91687	0.953636
ENSMUSG00000014039	Prdm15	-0.56	0.03653	0.0869236
ENSMUSG00000014074	Rnf168	-0.241	0.00164	0.00620697
ENSMUSG00000014075	Tctex1d2	0.761	2e-05	0.00011282
ENSMUSG00000014077	Chp1	0.252	0.05554	0.121606
ENSMUSG00000014158	Trpv4	1.055	0.2207	0.3544
ENSMUSG00000014164	Klhl3	-0.251	0.5885	0.716907
ENSMUSG00000014177	Tvp23b	0.102	0.44531	0.590092
ENSMUSG00000014195	Dnajc7	0.073	0.35453	0.500842
ENSMUSG00000014198	Zfp385c	-0.842	0.53483	0.669146
ENSMUSG00000014226	Cacybp	-0.219	2e-05	0.000106551
ENSMUSG00000014232	Cluap1	0.051	0.77288	0.858504
ENSMUSG00000014243	Zswim7	0.015	0.91303	0.950827
ENSMUSG00000014245	Pigl	-0.955	0	6.58956e-13
ENSMUSG00000014294	Ndufa2	0.351	1e-05	7.77077e-05
ENSMUSG00000014301	Pam16	-0.3	0.00603	0.0192418
ENSMUSG00000014303	Glis2	-0.559	0.00673	0.0210783
ENSMUSG00000014313	Cox6c	0.429	0	2.86822e-09
ENSMUSG00000014329	Bicc1	0.908	0	2.50412e-05
ENSMUSG00000014349	Ube2z	-0.084	0.42377	0.570438
ENSMUSG00000014353	Tmem87b	0.083	0.5174	0.653413
ENSMUSG00000014355	Anapc1	0.337	0.00046	0.00203827
ENSMUSG00000014361	Mertk	0.763	6e-05	0.000314373
ENSMUSG00000014402	Tsg101	0.246	0.04159	0.0963889
ENSMUSG00000014418	Hps5	0.448	0.01773	0.0479759
ENSMUSG00000014426	Map3k4	0.426	3e-05	0.000191473
ENSMUSG00000014444	Piezo1	0.278	0.01059	0.0309879
ENSMUSG00000014470	Rnf166	0.381	0.00266	0.00950473
ENSMUSG00000014496	Ankrd28	0.22	0.09911	0.192022
ENSMUSG00000014498	Ankrd52	0.264	0.46474	0.606893
ENSMUSG00000014504	Srp19	-0.585	0	8.15807e-11
ENSMUSG00000014542	Clec4f	-0.303	0.63067	0.7508
ENSMUSG00000014547	Wdfy2	-0.203	0.14305	0.255287
ENSMUSG00000014550	Rbsn	-0.452	0.00489	0.0160831
ENSMUSG00000014551	Mrps25	0.605	0	8.8654e-09
ENSMUSG00000014554	Dguok	0.454	0.02109	0.0552805
ENSMUSG00000014592	Camta1	0.344	0.04217	0.0975039
ENSMUSG00000014599	Csf1	0.292	0.75332	0.843999
ENSMUSG00000014601	Strip1	0.27	0.00241	0.00871489
ENSMUSG00000014602	Kif1a	0.622	3e-05	0.000195631
ENSMUSG00000014606	Slc25a11	0.714	0	1.85065e-09
ENSMUSG00000014633	Cmc2	0.565	0	3.15255e-07
ENSMUSG00000014668	Chfr	0.352	6e-05	0.000328139
ENSMUSG00000014686	Ceacam16	2.496	0.01833	0.0493242
ENSMUSG00000014704	Hoxa2	0.371	0.62852	0.749398
ENSMUSG00000014748	Tex261	0.004	0.96283	0.982827
ENSMUSG00000014763	Fam120b	-0.509	0.00219	0.00800479
ENSMUSG00000014767	Tbp	-0.43	0.03036	0.0745137
ENSMUSG00000014769	Psmb1	0.218	5e-05	0.000261175
ENSMUSG00000014771	Pdcd2	-0.419	0.005	0.0163902
ENSMUSG00000014773	Dll1	-0.476	0.09987	0.193161
ENSMUSG00000014776	Nol3	0.174	0.62506	0.746896
ENSMUSG00000014778	Fhod1	-1.351	0	5.8263e-09
ENSMUSG00000014782	Plekhg4	0.978	0.19084	0.31835
ENSMUSG00000014786	Slc9a5	1.687	0	5.35172e-18
ENSMUSG00000014791	Elmo3	0.868	0.21752	0.350433
ENSMUSG00000014813	Stc1	5.201	0	1.55876e-05
ENSMUSG00000014837	4931428F04Rik	0.045	0.79841	0.876891
ENSMUSG00000014846	Tppp3	0.433	0.15363	0.270195
ENSMUSG00000014850	Msh3	-0.104	0.21519	0.347777
ENSMUSG00000014856	Tmem208	0.13	0.20193	0.331359
ENSMUSG00000014859	E2f4	0.05	0.69511	0.801895
ENSMUSG00000014867	Surf4	0.712	0	1.32621e-12
ENSMUSG00000014873	Surf2	-0.777	0	8.69453e-06
ENSMUSG00000014905	Dnajb9	-0.224	0.5367	0.670805
ENSMUSG00000014907	Naf1	0.183	0.02395	0.0612955
ENSMUSG00000014932	Yes1	0.394	0.08725	0.173963
ENSMUSG00000014956	Ppp1cb	0.226	0.13378	0.242434
ENSMUSG00000014959	Gorasp2	0.404	1e-05	7.65739e-05
ENSMUSG00000014980	Tsen15	0.049	0.68494	0.794563
ENSMUSG00000015001	Oc90	0	1	1
ENSMUSG00000015002	Efr3a	0.211	0.04303	0.0990326
ENSMUSG00000015013	Trappc2l	0.31	0.02317	0.0597408
ENSMUSG00000015016	Acsf3	0.51	0.05454	0.119908
ENSMUSG00000015023	Ddx19a	0.479	1e-05	4.63382e-05
ENSMUSG00000015027	Galns	0.794	5e-05	0.000274145
ENSMUSG00000015053	Gata2	-0.514	0.65705	0.771836
ENSMUSG00000015083	C8g	-0.325	0.18067	0.306251
ENSMUSG00000015085	Entpd2	2.494	0.01866	0.0499432
ENSMUSG00000015087	Rabl6	0.601	0	5.00578e-14
ENSMUSG00000015090	Ptgds	2.735	0.01169	0.0337088
ENSMUSG00000015092	Edf1	0.416	0	1.3448e-06
ENSMUSG00000015093	Clic3	2.199	0.14265	0.254778
ENSMUSG00000015094	Npdc1	0.194	0.48988	0.628213
ENSMUSG00000015095	Fbxw5	0.369	0.05319	0.117415
ENSMUSG00000015112	Slc25a13	0.448	0	1.31426e-09
ENSMUSG00000015120	Ube2i	-0.504	6e-05	0.000305307
ENSMUSG00000015126	Tsr3	0.238	0.01486	0.0412097
ENSMUSG00000015127	Unkl	0.43	0.44202	0.587852
ENSMUSG00000015133	Lrrk1	-0.257	0.48901	0.627404
ENSMUSG00000015134	Aldh1a3	-3.686	0.00366	0.0124962
ENSMUSG00000015143	Actn1	0.405	0	2.90728e-05
ENSMUSG00000015149	Sirt2	0.63	0.00057	0.00246142
ENSMUSG00000015165	Hnrnpl	0.147	0.05277	0.11668
ENSMUSG00000015176	Nolc1	-0.43	0	7.79947e-11
ENSMUSG00000015189	Casd1	-0.397	0.10121	0.195098
ENSMUSG00000015202	Cnksr3	0.147	0.48863	0.627111
ENSMUSG00000015214	Mtmr1	0.537	0.15475	0.271756
ENSMUSG00000015217	Hmgb3	-0.06	0.52725	0.66228
ENSMUSG00000015222	Map2	0.135	0.62673	0.747601
ENSMUSG00000015224	Cyp2j9	0.439	0.73718	0.831928
ENSMUSG00000015243	Abca1	0.262	0.5852	0.714104
ENSMUSG00000015247	Nipsnap3b	0.279	0.19811	0.326717
ENSMUSG00000015289	Lage3	-0.394	0.0013	0.00505524
ENSMUSG00000015290	Ubl4a	-0.011	0.90369	0.944329
ENSMUSG00000015291	Gdi1	-0.604	0.00123	0.00483055
ENSMUSG00000015305	Sash1	-0.246	0.04572	0.103853
ENSMUSG00000015312	Gadd45b	2.599	0	6.33364e-15
ENSMUSG00000015314	Slamf6	1.801	0.22807	0.36355
ENSMUSG00000015335	Zdhhc12	-0.214	0.15869	0.277285
ENSMUSG00000015337	Endog	-0.274	0.11544	0.21622
ENSMUSG00000015340	Cybb	-0.786	0.19305	0.32098
ENSMUSG00000015341	Golga7	0.37	0.09313	0.18307
ENSMUSG00000015342	Xk	0.178	0.69536	0.801902
ENSMUSG00000015354	Pcolce2	0.163	0.40482	0.552592
ENSMUSG00000015357	Clpx	0.087	0.63766	0.756189
ENSMUSG00000015363	Trabd	0.72	0	1.14485e-07
ENSMUSG00000015365	Mov10l1	-0.559	0.00744	0.0230034
ENSMUSG00000015377	Dennd6b	-0.254	0.42729	0.57444
ENSMUSG00000015452	Ager	-1.512	0.00026	0.00122417
ENSMUSG00000015461	Atf6b	-0.152	0.34984	0.496162
ENSMUSG00000015467	Egfl8	0.216	0.82055	0.891793
ENSMUSG00000015468	Notch4	-1.854	2e-05	9.88921e-05
ENSMUSG00000015474	Ppt2	0.348	0.20648	0.33693
ENSMUSG00000015478	Rnf5	-1.468	4e-05	0.000236001
ENSMUSG00000015488	Cacfd1	0.297	0.02528	0.0639499
ENSMUSG00000015501	Hivep2	-1.121	0.00025	0.00120567
ENSMUSG00000015522	Arnt	-0.362	0.0467	0.105588
ENSMUSG00000015536	Mocs2	0.03	0.84805	0.910237
ENSMUSG00000015542	Nat9	0.369	0.03741	0.0884506
ENSMUSG00000015568	Lpl	0.945	0	7.14007e-11
ENSMUSG00000015575	Atp6v0e	0.678	0	6.37722e-07
ENSMUSG00000015579	Nkx2-5	1.663	0.17574	0.299952
ENSMUSG00000015597	Zfp318	0.024	0.7885	0.869324
ENSMUSG00000015599	Ttbk1	-1.526	0.01838	0.0494108
ENSMUSG00000015605	Srf	0.061	0.60806	0.73282
ENSMUSG00000015619	Gata3	-0.669	0.377	0.523654
ENSMUSG00000015647	Lama5	-0.009	0.95605	0.977935
ENSMUSG00000015652	Steap1	-0.833	0.00013	0.00065276
ENSMUSG00000015653	Steap2	-0.801	0.00058	0.0024837
ENSMUSG00000015656	Hspa8	-0.427	1e-05	3.70968e-05
ENSMUSG00000015659	Serac1	0.658	0.12115	0.224973
ENSMUSG00000015668	Pdzd11	-0.078	0.44039	0.586476
ENSMUSG00000015671	Psma2	0.172	0.06318	0.135231
ENSMUSG00000015672	Mrpl32	0.348	0.01096	0.0319259
ENSMUSG00000015697	Setdb1	-0.073	0.64758	0.764633
ENSMUSG00000015702	Anxa9	-0.197	0.81182	0.885775
ENSMUSG00000015709	Arnt2	-0.639	0.00316	0.0109774
ENSMUSG00000015711	Prune1	0.142	0.38429	0.53121
ENSMUSG00000015714	Cers2	0.892	0	1.89053e-09
ENSMUSG00000015733	Capza2	0.366	2e-05	0.000107282
ENSMUSG00000015745	Plekho1	1.086	0	1.05799e-09
ENSMUSG00000015747	Vps45	0.671	3e-05	0.000174117
ENSMUSG00000015748	Prpf3	0.004	0.96007	0.980778
ENSMUSG00000015749	Anp32e	0.019	0.80687	0.882744
ENSMUSG00000015750	Aph1a	0.56	3e-05	0.000181962
ENSMUSG00000015755	Tab2	0.018	0.84639	0.909072
ENSMUSG00000015757	Ppil4	-1.03	0	4.77908e-29
ENSMUSG00000015759	Cnih1	0.18	0.07984	0.162031
ENSMUSG00000015766	Eps8	0.497	0.0001	0.000522265
ENSMUSG00000015776	Med22	0.065	0.55754	0.689221
ENSMUSG00000015787	Abo	-0.721	0.29017	0.435272
ENSMUSG00000015790	Surf1	0.277	0.03544	0.0847501
ENSMUSG00000015804	Med28	-0.534	0	9.16811e-06
ENSMUSG00000015806	Qdpr	0.468	0	6.52747e-11
ENSMUSG00000015812	Gnrh1	0.314	0.54019	0.673832
ENSMUSG00000015837	Sqstm1	0.049	0.44927	0.593654
ENSMUSG00000015839	Nfe2l2	-0.031	0.68034	0.790393
ENSMUSG00000015843	Rxrg	-1.961	0	2.31572e-06
ENSMUSG00000015846	Rxra	-0.088	0.50669	0.643517
ENSMUSG00000015850	Adamtsl4	-0.713	0.4221	0.568718
ENSMUSG00000015854	Cd5l	-0.882	0.22041	0.354045
ENSMUSG00000015869	Prpsap1	0.181	0.02669	0.0668319
ENSMUSG00000015879	Fam184b	-1.4	0.15501	0.272032
ENSMUSG00000015880	Ncapg	0.055	0.48627	0.625168
ENSMUSG00000015882	Lcorl	0.527	5e-05	0.000301752
ENSMUSG00000015889	Lta4h	0.002	0.99292	1
ENSMUSG00000015890	Amdhd1	-1.779	0	1.71229e-05
ENSMUSG00000015932	Dstn	0.259	0.00022	0.00105418
ENSMUSG00000015937	H2afy	0.67	0	6.71778e-28
ENSMUSG00000015942	Gtf2ird2	-0.301	0.27119	0.414325
ENSMUSG00000015943	Bola1	-0.028	0.81531	0.888495
ENSMUSG00000015944	Gatsl2	0.67	0.00363	0.0123921
ENSMUSG00000015950	Ncf1	0.869	0.48487	0.624059
ENSMUSG00000015957	Wnt11	0.734	0.508	0.644829
ENSMUSG00000015961	Adss	-0.176	0.03698	0.0876829
ENSMUSG00000015966	Il17rb	-1.355	0.13174	0.239643
ENSMUSG00000015968	Cacna1d	0.701	0.38121	0.528239
ENSMUSG00000015970	Chdh	-0.891	0.10247	0.196975
ENSMUSG00000015971	Actr8	0.398	0.00232	0.00841628
ENSMUSG00000015980	Lrrc27	1.005	0.00289	0.0101967
ENSMUSG00000015981	Stk32c	1.546	0.00767	0.0235684
ENSMUSG00000015994	Fnta	0.422	0	1.232e-05
ENSMUSG00000016018	Skiv2l2	0.167	0.02365	0.0606756
ENSMUSG00000016024	Lbp	0.172	0.72174	0.821417
ENSMUSG00000016028	Celsr1	0.667	0.00924	0.0276166
ENSMUSG00000016128	Stard13	-1.387	0.03856	0.0905933
ENSMUSG00000016150	Tenm1	-2.799	0.00044	0.00194671
ENSMUSG00000016179	Camk1g	-2.853	4e-05	0.000223222
ENSMUSG00000016181	Diexf	-0.257	0.00665	0.020875
ENSMUSG00000016194	Hsd11b1	-0.909	0.01135	0.0328905
ENSMUSG00000016200	Syt14	-0.257	0.08428	0.169267
ENSMUSG00000016206	H2-M3	2.182	0.03612	0.0860527
ENSMUSG00000016239	Lonrf3	0.093	0.89543	0.939977
ENSMUSG00000016252	Atp5e	-0.072	0.36542	0.512156
ENSMUSG00000016253	Nelfcd	-0.899	0	3.74166e-21
ENSMUSG00000016256	Ctsz	1.956	0	5.96345e-48
ENSMUSG00000016257	Prelid3b	-0.063	0.47307	0.614175
ENSMUSG00000016262	Sertad4	-0.86	0.01567	0.0432202
ENSMUSG00000016308	Ube2a	0.189	0.1461	0.25947
ENSMUSG00000016319	Slc25a5	-0.96	0	5.35848e-10
ENSMUSG00000016344	Ppdpf	-0.967	0	5.23378e-09
ENSMUSG00000016346	Kcnq2	0.16	0.48475	0.623956
ENSMUSG00000016349	Eef1a2	1.961	0	7.894e-07
ENSMUSG00000016356	Col20a1	-0.28	0.66669	0.779734
ENSMUSG00000016382	Pls3	0.3	0.01817	0.0489889
ENSMUSG00000016386	Mpped2	-0.575	0.0019	0.00707717
ENSMUSG00000016409	Nkap	0.067	0.53499	0.669296
ENSMUSG00000016427	Ndufa1	-0.323	0.0172	0.0467609
ENSMUSG00000016458	Wt1	-2.37	0	1.93557e-09
ENSMUSG00000016477	E2f3	-0.288	0.05052	0.112592
ENSMUSG00000016481	Cr1l	0.04	0.71685	0.817478
ENSMUSG00000016487	Ppfibp1	0.195	0.11872	0.221395
ENSMUSG00000016493	Cd46	0.095	0.9394	0.966684
ENSMUSG00000016494	Cd34	-0.594	0.13007	0.237368
ENSMUSG00000016495	Plgrkt	0.025	0.94628	0.971513
ENSMUSG00000016496	Cd274	-1.382	0.01823	0.0491086
ENSMUSG00000016503	Gtf3a	0.427	5e-05	0.000285607
ENSMUSG00000016510	Mtif3	0.227	0.14769	0.261579
ENSMUSG00000016520	Lnx2	0.003	0.99085	1
ENSMUSG00000016526	Dyrk3	-0.355	0.00686	0.0214521
ENSMUSG00000016528	Mapkapk2	1.241	0	5.8948e-22
ENSMUSG00000016534	Lamp2	0.66	0	7.74457e-12
ENSMUSG00000016541	Atxn10	0.586	0	3.52415e-23
ENSMUSG00000016552	Foxred2	0.062	0.8174	0.88941
ENSMUSG00000016554	Eif3d	0.738	0	2.04603e-18
ENSMUSG00000016559	H3f3b	0.038	0.53586	0.67002
ENSMUSG00000016619	Nup50	-0.131	0.09336	0.183369
ENSMUSG00000016624	Phf21b	0.23	0.2296	0.365428
ENSMUSG00000016626	Nlrp14	0.961	0.01423	0.0397783
ENSMUSG00000016637	Ift27	0.137	0.4379	0.58399
ENSMUSG00000016664	Pacsin2	0.464	0.00197	0.00729055
ENSMUSG00000016756	Cmah	-0.398	0.37248	0.519147
ENSMUSG00000016757	Ttll12	0.5	0	2.48761e-07
ENSMUSG00000016758	Bik	-0.124	0.8508	0.911552
ENSMUSG00000016763	Scube1	-0.658	0.44901	0.593501
ENSMUSG00000016831	Tox4	-0.151	0.20341	0.333194
ENSMUSG00000016833	Mrps18c	-0.144	0.26446	0.406874
ENSMUSG00000016918	Sulf1	-0.341	0.00069	0.00292245
ENSMUSG00000016921	Srsf6	-0.592	0	2.94255e-14
ENSMUSG00000016933	Plcg1	0.392	0	1.6738e-05
ENSMUSG00000016940	Kctd2	0.366	0.00018	0.000884361
ENSMUSG00000016942	Tmprss6	-0.44	0.28129	0.425929
ENSMUSG00000016946	Kctd5	-0.202	0.31712	0.462532
ENSMUSG00000016984	Etaa1	-0.574	0	1.18921e-05
ENSMUSG00000016995	Matn4	-2.348	0.03007	0.073909
ENSMUSG00000017009	Sdc4	0.528	0	1.29648e-05
ENSMUSG00000017057	Il13ra1	-0.002	0.99534	1
ENSMUSG00000017119	Nbr1	-0.135	0.36191	0.508677
ENSMUSG00000017132	Cyth1	-0.621	0.471	0.612386
ENSMUSG00000017144	Rnd3	0.581	0.00852	0.0257426
ENSMUSG00000017146	Brca1	-0.349	0.00916	0.0274349
ENSMUSG00000017167	Cntnap1	-1.407	0.16096	0.280449
ENSMUSG00000017176	Nt5c3b	-0.518	0.01776	0.0480321
ENSMUSG00000017188	Coa3	0.365	4e-05	0.000238098
ENSMUSG00000017204	Gsdma	-3.391	0.00935	0.0279088
ENSMUSG00000017210	Med24	0	0.9993	1
ENSMUSG00000017221	Psmd3	0.24	0.00016	0.000785489
ENSMUSG00000017264	Exosc10	0.271	0.00499	0.0163851
ENSMUSG00000017286	Glod4	0.568	0.00016	0.000796216
ENSMUSG00000017288	Vps53	-0.087	0.49536	0.632729
ENSMUSG00000017291	Taok1	-0.627	0	2.23018e-11
ENSMUSG00000017299	Dnttip1	0.32	0.00904	0.0271046
ENSMUSG00000017300	Tnnc2	-0.144	0.9219	0.956099
ENSMUSG00000017307	Acot8	0.245	0.14335	0.255725
ENSMUSG00000017309	Cd300lg	-1.293	0.0991	0.192022
ENSMUSG00000017311	Pyy	0	1	1
ENSMUSG00000017314	Mpp2	1.111	0.0177	0.047916
ENSMUSG00000017344	Vtn	-0.45	0.01481	0.0411067
ENSMUSG00000017376	Nlk	0.243	0.01833	0.0493242
ENSMUSG00000017386	Traf4	0.313	0.01013	0.0298539
ENSMUSG00000017390	Aldoc	1.445	0	5.03953e-15
ENSMUSG00000017400	Stac2	-0.252	0.46298	0.605192
ENSMUSG00000017404	Rpl19	0.207	0.00474	0.0156468
ENSMUSG00000017405	Nek8	-0.663	0.01421	0.0397386
ENSMUSG00000017417	Plxdc1	-1.046	0.19351	0.32138
ENSMUSG00000017418	Arl5b	-0.156	0.20681	0.337412
ENSMUSG00000017421	Zfp207	0.108	0.05394	0.118881
ENSMUSG00000017428	Psmd11	-0.249	0.00032	0.00147648
ENSMUSG00000017453	Pipox	-2.285	0	3.9522e-29
ENSMUSG00000017466	Timp2	3	0	1.72988e-50
ENSMUSG00000017478	Zc3h18	0.082	0.32096	0.466794
ENSMUSG00000017485	Top2b	-0.184	0.00732	0.0226691
ENSMUSG00000017491	Rarb	0.196	0.74217	0.835358
ENSMUSG00000017493	Igfbp4	0.082	0.59636	0.723147
ENSMUSG00000017499	Cdc6	0.321	0.00556	0.017942
ENSMUSG00000017548	Suz12	-0.348	0	6.23276e-07
ENSMUSG00000017550	Atad5	-0.681	0	1.21921e-09
ENSMUSG00000017561	Crlf3	0.03	0.78142	0.86398
ENSMUSG00000017607	Tns4	4.743	0.0004	0.00178184
ENSMUSG00000017615	Tnfaip1	0.458	0	1.44002e-06
ENSMUSG00000017631	Abr	0.351	0.09832	0.190996
ENSMUSG00000017639	Rab11fip4	1.657	0	1.32204e-21
ENSMUSG00000017652	Cd40	0.96	0.01207	0.0346714
ENSMUSG00000017664	Slc35c2	0.702	0	5.50851e-09
ENSMUSG00000017667	Zfp334	0.338	0.06063	0.130554
ENSMUSG00000017670	Elmo2	0.675	5e-05	0.000253719
ENSMUSG00000017677	Wsb1	-0.025	0.87089	0.924785
ENSMUSG00000017679	Ttpal	-0.639	0.24565	0.384594
ENSMUSG00000017686	Rhot1	0.081	0.46159	0.604244
ENSMUSG00000017692	Rhbdl3	-0.095	0.91716	0.953752
ENSMUSG00000017697	Ada	-1.631	0.00221	0.00807656
ENSMUSG00000017707	Serinc3	0.109	0.22726	0.362631
ENSMUSG00000017715	Pgs1	0.55	2e-05	0.000102562
ENSMUSG00000017716	Birc5	-0.392	0	2.17866e-08
ENSMUSG00000017718	Afmid	-0.331	0.57908	0.709256
ENSMUSG00000017721	Pigt	0.863	0	1.47339e-07
ENSMUSG00000017723	Wfdc2	2.067	0	1.01491e-28
ENSMUSG00000017724	Etv4	-0.299	0.06263	0.134238
ENSMUSG00000017734	Dbndd2	0.416	0.52794	0.662838
ENSMUSG00000017737	Mmp9	-1.318	0.00462	0.0152976
ENSMUSG00000017740	Slc12a5	-1.225	0.11157	0.210674
ENSMUSG00000017747	Ghdc	-0.304	0.17083	0.293661
ENSMUSG00000017754	Pltp	0.818	0.0001	0.000513621
ENSMUSG00000017756	Slc12a7	0.725	4e-05	0.000205168
ENSMUSG00000017760	Ctsa	1.191	0	9.76192e-30
ENSMUSG00000017764	Zswim1	-0.28	0.15082	0.266125
ENSMUSG00000017765	Slc12a4	0.951	0	9.34609e-07
ENSMUSG00000017774	Myo1c	0.851	0	2.38275e-06
ENSMUSG00000017776	Crk	-0.05	0.71478	0.816089
ENSMUSG00000017778	Cox7c	-0.469	0.00048	0.00211754
ENSMUSG00000017781	Pitpna	-0.118	0.28405	0.429004
ENSMUSG00000017801	Mlx	-0.25	0.06072	0.130697
ENSMUSG00000017802	Retreg3	0.322	0.05484	0.120419
ENSMUSG00000017817	Jph2	-0.881	0.03183	0.0774958
ENSMUSG00000017830	Dhx58	2.205	0.13521	0.244318
ENSMUSG00000017831	Rab5a	0.15	0.61737	0.740539
ENSMUSG00000017837	Nkiras2	0.609	3e-05	0.00015586
ENSMUSG00000017843	Ppp2r5c	0.399	0	3.68297e-10
ENSMUSG00000017858	Ift52	0.511	0	4.25281e-06
ENSMUSG00000017861	Mybl2	-0.148	0.09101	0.179829
ENSMUSG00000017868	Sgk2	-1.308	1e-05	4.20258e-05
ENSMUSG00000017897	Eya2	-1.711	0.0243	0.0620622
ENSMUSG00000017929	B4galt5	0.441	0.0462	0.104671
ENSMUSG00000017943	Gdap1l1	0.341	0.22474	0.359222
ENSMUSG00000017950	Hnf4a	-0.681	0.04047	0.0943232
ENSMUSG00000017969	Ptgis	-0.022	0.88669	0.935256
ENSMUSG00000017978	Cadps2	-0.619	0.18962	0.317015
ENSMUSG00000017999	Ddx27	-0.399	0	8.7439e-07
ENSMUSG00000018001	Cyth3	0.704	0.01797	0.0485014
ENSMUSG00000018008	Cyth4	0.207	0.67654	0.787244
ENSMUSG00000018012	Rac3	1.012	0.02254	0.0583537
ENSMUSG00000018040	Rrp7a	-0.398	0.10052	0.194076
ENSMUSG00000018042	Cyb5r3	0.448	0	1.31706e-05
ENSMUSG00000018068	Ints2	-0.426	0.00034	0.00157119
ENSMUSG00000018076	Med13l	-0.451	0	1.6339e-11
ENSMUSG00000018102	Hist1h2bc	-0.209	0.26579	0.408608
ENSMUSG00000018126	Baiap2l2	-1.239	0.06479	0.137958
ENSMUSG00000018143	Mafk	-0.121	0.67023	0.78244
ENSMUSG00000018160	Med1	-0.425	0	1.32407e-06
ENSMUSG00000018166	Erbb3	0.044	0.91862	0.954577
ENSMUSG00000018167	Stard3	-0.082	0.6234	0.745418
ENSMUSG00000018168	Ikzf3	0	1	1
ENSMUSG00000018169	Mfng	0.371	0.23393	0.370157
ENSMUSG00000018171	Vmp1	0.128	0.3135	0.459058
ENSMUSG00000018189	Uchl5	0.265	0.00031	0.00143645
ENSMUSG00000018196	Glrx2	0.447	0	2.46126e-07
ENSMUSG00000018199	Trove2	-0.491	2e-05	0.000105173
ENSMUSG00000018209	Stk4	-0.35	0	1.93382e-05
ENSMUSG00000018217	Pmp22	-0.517	0.11698	0.21881
ENSMUSG00000018238	Gdf9	0.729	0.34659	0.492885
ENSMUSG00000018239	Zcchc10	-1.011	0	1.14406e-33
ENSMUSG00000018263	Tbx5	-2.988	0.02802	0.069628
ENSMUSG00000018286	Psmb6	0.048	0.44108	0.587061
ENSMUSG00000018287	Spag7	-1.855	0	1.44061e-55
ENSMUSG00000018293	Pfn1	-1.48	0	5.53169e-08
ENSMUSG00000018322	Tomm34	0.383	0.00372	0.0126462
ENSMUSG00000018326	Ywhab	-0.165	0.00145	0.00556259
ENSMUSG00000018334	Ksr1	-0.501	0.04368	0.100051
ENSMUSG00000018339	Gpx3	0.463	9e-05	0.000463049
ENSMUSG00000018340	Anxa6	-0.109	0.30389	0.449946
ENSMUSG00000018347	Zkscan6	0.184	0.41227	0.559365
ENSMUSG00000018362	Kpna2	0.195	0.37108	0.517703
ENSMUSG00000018363	Smurf2	0.67	0	3.94079e-07
ENSMUSG00000018372	Cep95	-0.308	0.05517	0.120961
ENSMUSG00000018377	Vezf1	-0.092	0.2958	0.441193
ENSMUSG00000018378	Cuedc1	0.377	0.01447	0.040316
ENSMUSG00000018379	Srsf1	-0.685	0	4.0958e-17
ENSMUSG00000018381	Abi3	-1.008	0.01773	0.0479749
ENSMUSG00000018387	Shroom1	-1.127	0.08079	0.163515
ENSMUSG00000018395	Kif3a	-0.065	0.62313	0.745256
ENSMUSG00000018398	Sept8	0.518	0.00161	0.00613285
ENSMUSG00000018401	Mtmr4	0.011	0.93321	0.962693
ENSMUSG00000018405	Mrm1	0.881	0	3.15849e-10
ENSMUSG00000018411	Mapt	0.59	0.03061	0.0750551
ENSMUSG00000018412	Kansl1	-0.388	0.00174	0.00655438
ENSMUSG00000018415	Gid4	0.614	0	2.29474e-05
ENSMUSG00000018417	Myo1b	0.505	0	2.98532e-07
ENSMUSG00000018425	Dhx40	0.058	0.54186	0.675437
ENSMUSG00000018427	Ypel2	0.276	0.37925	0.526025
ENSMUSG00000018428	Akap1	-0.081	0.6109	0.7352
ENSMUSG00000018433	Nol11	0.14	0.0628	0.134566
ENSMUSG00000018442	Derl2	0.622	0	2.82361e-06
ENSMUSG00000018446	C1qbp	0.305	0.00013	0.0006478
ENSMUSG00000018449	Rpain	0.201	0.38167	0.528561
ENSMUSG00000018451	6330403K07Rik	2.006	0.00372	0.0126462
ENSMUSG00000018459	Slc13a3	1.479	0.24419	0.382833
ENSMUSG00000018470	Kcnab3	0.061	0.85494	0.914719
ENSMUSG00000018474	Chd3	0.101	0.33678	0.482697
ENSMUSG00000018476	Kdm6b	-0.129	0.33642	0.482485
ENSMUSG00000018479	1700125H20Rik	2.625	0.09351	0.183602
ENSMUSG00000018481	Appbp2	-0.044	0.64787	0.764908
ENSMUSG00000018500	Adora2b	-2.58	0.00024	0.00114056
ENSMUSG00000018501	Ncor1	-1.019	0	1.32856e-93
ENSMUSG00000018507	Trpv2	-1.123	0.06007	0.129716
ENSMUSG00000018509	Cenpv	-0.124	0.17623	0.300495
ENSMUSG00000018537	Pcgf2	-0.339	2e-05	0.000129893
ENSMUSG00000018541	Cwc25	-0.414	0.0002	0.000989456
ENSMUSG00000018543	1700001P01Rik	2.619	0.08579	0.171686
ENSMUSG00000018547	Pip4k2b	-0.118	0.39917	0.546945
ENSMUSG00000018548	Trim37	0.393	0	1.84961e-08
ENSMUSG00000018554	Ybx2	-1.431	0	4.49611e-08
ENSMUSG00000018559	Ctdnep1	0.56	0.00148	0.00567772
ENSMUSG00000018565	Elp5	0.041	0.61742	0.740539
ENSMUSG00000018566	Slc2a4	-0.531	0.07868	0.160387
ENSMUSG00000018567	Gabarap	0.466	0	1.57161e-05
ENSMUSG00000018569	Cldn7	2.184	0	7.58826e-17
ENSMUSG00000018570	2810408A11Rik	0.542	0.05562	0.121745
ENSMUSG00000018572	Phf23	0.294	0.00019	0.00090693
ENSMUSG00000018574	Acadvl	0.436	0.01279	0.0364327
ENSMUSG00000018581	Dnah11	-1.064	0.16333	0.283635
ENSMUSG00000018583	G3bp1	0.004	0.94855	0.972712
ENSMUSG00000018585	Atox1	0.198	0.00263	0.00941504
ENSMUSG00000018593	Sparc	3.915	0	0
ENSMUSG00000018599	Mief2	0.144	0.63409	0.753312
ENSMUSG00000018604	Tbx3	-0.01	0.93096	0.961401
ENSMUSG00000018648	Dusp14	0.116	0.61577	0.739544
ENSMUSG00000018651	Tada2a	-0.05	0.47254	0.613632
ENSMUSG00000018654	Ikzf1	1.885	0.13461	0.243465
ENSMUSG00000018659	Pnpo	1.235	0	6.61921e-18
ENSMUSG00000018661	Cog1	-0.515	0.02523	0.0638489
ENSMUSG00000018666	Cbx1	-0.702	0	2.33952e-30
ENSMUSG00000018669	Cdk5rap3	0.662	0	3.6341e-09
ENSMUSG00000018672	Copz2	0.381	0.53333	0.667746
ENSMUSG00000018677	Slc25a39	0.469	0	3.16278e-11
ENSMUSG00000018678	Sp2	-0.729	2e-05	0.000106181
ENSMUSG00000018697	Aatf	-0.363	0.04425	0.10111
ENSMUSG00000018698	Lhx1	2.13	0	9.63636e-06
ENSMUSG00000018707	Dync1h1	0.096	0.37734	0.523938
ENSMUSG00000018727	Cpsf4l	-0.356	0.24719	0.386474
ENSMUSG00000018733	Pex12	-0.402	0.10428	0.199821
ENSMUSG00000018736	Ndel1	0.215	0.1192	0.222106
ENSMUSG00000018740	Slc25a35	-0.619	0.43959	0.585562
ENSMUSG00000018750	Zbtb4	-0.702	0.0528	0.116693
ENSMUSG00000018752	Tnfsfm13	-1.732	0.00482	0.0158609
ENSMUSG00000018761	Mpdu1	-0.418	0	3.52846e-08
ENSMUSG00000018765	Fxr2	0.132	0.07319	0.151577
ENSMUSG00000018770	Atp5g3	-0.267	0.00112	0.00442413
ENSMUSG00000018774	Cd68	-0.424	0.06687	0.141201
ENSMUSG00000018776	Slc35g3	1.273	0.27786	0.422196
ENSMUSG00000018796	Acsl1	0.203	0.0234	0.0601582
ENSMUSG00000018800	Abca5	0.025	0.94942	0.973481
ENSMUSG00000018809	Smyd4	-0.639	0.0011	0.00438132
ENSMUSG00000018819	Lsp1	2.149	0.09147	0.180588
ENSMUSG00000018820	Zfyve27	0.219	0.30511	0.450822
ENSMUSG00000018821	Avpi1	0.306	0.00082	0.00339153
ENSMUSG00000018822	Sfrp5	1.905	0.00107	0.00429071
ENSMUSG00000018830	Myh11	1.367	0.34703	0.493319
ENSMUSG00000018841	Rad51d	0.919	0	5.38389e-09
ENSMUSG00000018845	Unc45b	-0.075	0.82779	0.896218
ENSMUSG00000018846	Pank3	-0.048	0.64298	0.760555
ENSMUSG00000018848	Rars	0.011	0.89379	0.939561
ENSMUSG00000018849	Wwc1	0.201	0.09664	0.188417
ENSMUSG00000018858	Mrpl58	0.184	0.07823	0.159808
ENSMUSG00000018861	Fdxr	0.748	1e-05	4.6589e-05
ENSMUSG00000018865	Sult4a1	-0.188	0.08527	0.17089
ENSMUSG00000018882	Mrpl45	-0.177	0.01924	0.0512117
ENSMUSG00000018893	Mb	-1.68	0.01265	0.0361055
ENSMUSG00000018899	Irf1	0.374	0.00169	0.00638808
ENSMUSG00000018900	Slc22a5	1.208	0.09405	0.184386
ENSMUSG00000018906	P4ha2	1.136	0	1.21648e-05
ENSMUSG00000018909	Arrb1	1.016	1e-05	6.39096e-05
ENSMUSG00000018919	Tm4sf5	-0.203	0.64441	0.761795
ENSMUSG00000018920	Cxcl16	3.68	0	6.99743e-30
ENSMUSG00000018921	Pelp1	-0.878	0	6.9285e-27
ENSMUSG00000018923	Med11	-0.415	0.00792	0.024203
ENSMUSG00000018924	Alox15	-0.277	0.75342	0.844001
ENSMUSG00000018927	Ccl6	0.972	0.32557	0.471246
ENSMUSG00000018931	Natd1	0.302	0.00471	0.0155518
ENSMUSG00000018932	Map2k3	0.224	0.04543	0.103245
ENSMUSG00000018965	Ywhah	-0.04	0.57089	0.701923
ENSMUSG00000018973	Hoxb1	-2.368	0	5.31966e-27
ENSMUSG00000018974	Sart3	-0.008	0.91344	0.951128
ENSMUSG00000018983	E2f2	-1.651	0	6.76767e-24
ENSMUSG00000018986	Slfn3	-0.35	0.73246	0.829033
ENSMUSG00000018995	Nars2	-0.101	0.73902	0.833229
ENSMUSG00000018999	Slc35b4	0.162	0.2666	0.409371
ENSMUSG00000019027	Dnah1	1.236	0.18785	0.314818
ENSMUSG00000019039	Dalrd3	0.076	0.63344	0.752882
ENSMUSG00000019054	Fis1	0.438	2e-05	0.000117564
ENSMUSG00000019055	Plod1	0.82	0	6.04096e-06
ENSMUSG00000019066	Rab3d	0.303	0.19681	0.325209
ENSMUSG00000019080	Mfsd3	0.343	0.198	0.326667
ENSMUSG00000019082	Slc25a22	0.43	0.23886	0.376589
ENSMUSG00000019087	Atp6ap1	0.94	0	2.16102e-23
ENSMUSG00000019088	Dnase1l1	2.366	0.00305	0.0106643
ENSMUSG00000019102	Aldh3a1	-2.106	0.09288	0.18281
ENSMUSG00000019122	Ccl9	-1.18	0.0407	0.0948033
ENSMUSG00000019124	Scrn1	0.407	0.00247	0.00889429
ENSMUSG00000019132	BC005537	-0.106	0.24985	0.38967
ENSMUSG00000019139	Isyna1	-1.034	0	4.47484e-17
ENSMUSG00000019143	Hars2	0.471	0.00073	0.00303529
ENSMUSG00000019158	Tmem160	0.501	0	1.89087e-06
ENSMUSG00000019173	Rab5c	0.758	0	9.45959e-17
ENSMUSG00000019178	Styxl1	-0.605	0.37141	0.517929
ENSMUSG00000019179	Mdh2	0.353	0	4.16263e-06
ENSMUSG00000019188	H13	1.022	0	4.88857e-13
ENSMUSG00000019189	Rnf145	0.441	0.00094	0.00380088
ENSMUSG00000019194	Scn1b	0.83	0.00107	0.00428599
ENSMUSG00000019210	Atp6v1e1	0.36	0	2.35711e-07
ENSMUSG00000019214	Chtf18	-0.076	0.66906	0.781596
ENSMUSG00000019230	Lhx9	0.156	0.89075	0.938126
ENSMUSG00000019232	Etnppl	-0.869	0.02525	0.0639012
ENSMUSG00000019235	Rps6kl1	-1.148	0.00089	0.00362682
ENSMUSG00000019254	Ppp1r12c	0.663	0	4.55103e-07
ENSMUSG00000019256	Ahr	-0.259	0.55131	0.684249
ENSMUSG00000019261	Map1s	-0.067	0.51719	0.653269
ENSMUSG00000019278	Dpep1	-1.383	0.2015	0.330849
ENSMUSG00000019295	Tmem129	0.28	0.53148	0.666016
ENSMUSG00000019297	Nop9	0.303	0.00294	0.0103371
ENSMUSG00000019302	Atp6v0a1	1.781	0	5.33829e-54
ENSMUSG00000019303	Psmc3ip	0.154	0.32149	0.467091
ENSMUSG00000019312	Grb7	0.564	0.00016	0.00078244
ENSMUSG00000019320	Noxo1	-0.29	0.61691	0.740539
ENSMUSG00000019326	Aoc3	-0.519	0.606	0.731307
ENSMUSG00000019338	Zfp687	-0.052	0.71277	0.814628
ENSMUSG00000019359	Gdpd2	0.137	0.92545	0.958403
ENSMUSG00000019362	D8Ertd738e	0.125	0.08666	0.173164
ENSMUSG00000019368	Sec14l4	-0.486	0.05382	0.118696
ENSMUSG00000019370	Calm3	0.652	0	3.00867e-18
ENSMUSG00000019373	Cops3	-0.407	2e-05	0.000132256
ENSMUSG00000019428	Fkbp8	-0.765	0	1.45925e-09
ENSMUSG00000019429	Ffar3	-0.573	0.69661	0.802803
ENSMUSG00000019432	Ddx39b	-0.116	0.0889	0.176475
ENSMUSG00000019433	Gipc1	-0.035	0.77603	0.860887
ENSMUSG00000019437	Tlcd1	-1.077	0	1.71732e-12
ENSMUSG00000019461	Plscr3	0.666	0.01138	0.0329511
ENSMUSG00000019464	Ptger1	-0.692	0.4841	0.623535
ENSMUSG00000019467	Arhgef25	0.626	0	6.83994e-11
ENSMUSG00000019470	Xab2	-0.605	1e-05	6.54506e-05
ENSMUSG00000019471	Cdc37	0.235	0.00021	0.0010053
ENSMUSG00000019478	Rab4a	0.902	0	1.30393e-13
ENSMUSG00000019487	Trip10	-0.37	0.26887	0.411702
ENSMUSG00000019494	Cops6	-0.096	0.30252	0.448429
ENSMUSG00000019505	Ubb	-0.57	6e-05	0.000350652
ENSMUSG00000019518	Ap4m1	-0.885	0.00013	0.000644711
ENSMUSG00000019528	Gyg	1.63	0	1.08111e-16
ENSMUSG00000019539	Rcn3	2.051	0	9.15387e-19
ENSMUSG00000019558	Slc6a8	0.14	0.24249	0.380867
ENSMUSG00000019564	Arid3a	0.294	0.08457	0.16974
ENSMUSG00000019577	Pdk4	-0.065	0.9385	0.96616
ENSMUSG00000019578	Ubxn6	0.316	0.00753	0.023229
ENSMUSG00000019579	Mydgf	0.714	0	1.45578e-10
ENSMUSG00000019590	Cyb561	1.108	1e-05	3.78352e-05
ENSMUSG00000019647	Sema6a	-4.244	0	2.26759e-52
ENSMUSG00000019659	Ccdc12	0.193	0.15427	0.271032
ENSMUSG00000019689	Fmc1	0.006	0.96253	0.982784
ENSMUSG00000019699	Akt3	0.379	0.01295	0.0368049
ENSMUSG00000019710	Mrpl24	0.7	0	4.04058e-13
ENSMUSG00000019715	Gle1	-0.019	0.87642	0.928348
ENSMUSG00000019718	L3hypdh	0.232	0.5199	0.655656
ENSMUSG00000019726	Lyst	-0.536	0.04217	0.0975039
ENSMUSG00000019731	Slc35e1	0.406	0.01342	0.0378931
ENSMUSG00000019732	Calr3	-1.06	0.33749	0.483452
ENSMUSG00000019734	Tmc4	-0.035	0.92484	0.958144
ENSMUSG00000019737	Syne4	0.784	0.00048	0.00210549
ENSMUSG00000019738	Polr2i	0.232	0.00524	0.0170462
ENSMUSG00000019761	Krt10	-0.902	0.29097	0.436082
ENSMUSG00000019762	Iyd	-0.608	0.16626	0.287955
ENSMUSG00000019763	Rmnd1	-0.372	0.09838	0.191055
ENSMUSG00000019767	Ccdc170	-0.197	0.80167	0.878822
ENSMUSG00000019768	Esr1	-0.502	0.59338	0.721089
ENSMUSG00000019773	Fbxo5	-0.309	0.00029	0.00135856
ENSMUSG00000019774	Mtrf1l	0.682	0.00647	0.0204158
ENSMUSG00000019775	Rgs17	-0.577	0.51453	0.650955
ENSMUSG00000019777	Hdac2	0.044	0.60124	0.727075
ENSMUSG00000019779	Frk	0.381	0.53154	0.666032
ENSMUSG00000019782	Rwdd1	-0.152	0.35637	0.502631
ENSMUSG00000019785	Clvs2	0.278	0.69571	0.802127
ENSMUSG00000019790	Stxbp5	0.157	0.48768	0.626616
ENSMUSG00000019791	Hint3	0.336	0.10978	0.207915
ENSMUSG00000019792	Trmt11	-0.236	0.29382	0.439061
ENSMUSG00000019794	Katna1	0.141	0.16233	0.282265
ENSMUSG00000019795	Pcmt1	0.513	0	1.12917e-08
ENSMUSG00000019796	Lrp11	-0.011	0.95963	0.980618
ENSMUSG00000019797	1700021F05Rik	0.494	1e-05	9.21269e-05
ENSMUSG00000019802	Sec63	0.146	0.0903	0.178854
ENSMUSG00000019804	Snx3	0.626	0	1.01298e-05
ENSMUSG00000019806	Aig1	0.433	0.03946	0.0923543
ENSMUSG00000019808	Adat2	0.236	0.16922	0.291937
ENSMUSG00000019809	Pex3	0.173	0.24206	0.380405
ENSMUSG00000019810	Fuca2	1.266	0	6.49836e-07
ENSMUSG00000019813	Cep57l1	0.035	0.84827	0.91029
ENSMUSG00000019814	Ltv1	-0.733	0	8.2257e-09
ENSMUSG00000019817	Plagl1	-2.316	0	2.77594e-06
ENSMUSG00000019818	Cd164	0.549	0	1.08243e-08
ENSMUSG00000019820	Utrn	-0.24	0.00981	0.0290807
ENSMUSG00000019822	Smpd2	-0.145	0.42417	0.570823
ENSMUSG00000019823	Mical1	-0.138	0.33827	0.484183
ENSMUSG00000019826	Zbtb24	-0.38	0.01596	0.0438981
ENSMUSG00000019831	Wasf1	0.398	0.05836	0.126696
ENSMUSG00000019832	Rab32	0.073	0.90305	0.944102
ENSMUSG00000019837	Gtf3c6	-0.443	0	4.406e-08
ENSMUSG00000019838	Slc16a10	0.157	0.6246	0.746543
ENSMUSG00000019841	Rev3l	-0.343	0.00585	0.0187303
ENSMUSG00000019842	Traf3ip2	-0.303	0.36161	0.50848
ENSMUSG00000019843	Fyn	0.015	0.92635	0.958992
ENSMUSG00000019845	Tube1	0.409	0.03255	0.0789176
ENSMUSG00000019846	Lama4	0.778	0.10092	0.194627
ENSMUSG00000019848	Popdc3	-0.826	0.45235	0.596277
ENSMUSG00000019849	Prep	0.321	0.0105	0.0307578
ENSMUSG00000019850	Tnfaip3	-1.652	0.20017	0.329115
ENSMUSG00000019851	Perp	-0.44	0.1111	0.209909
ENSMUSG00000019852	Arfgef3	-0.973	0.02409	0.0616016
ENSMUSG00000019853	Hebp2	0.979	0	1.36775e-05
ENSMUSG00000019854	Reps1	0.234	0.20024	0.329195
ENSMUSG00000019856	Fam184a	-0.737	0.00724	0.0224611
ENSMUSG00000019857	Asf1a	-0.025	0.82387	0.893927
ENSMUSG00000019861	Gopc	0.1	0.56649	0.697671
ENSMUSG00000019863	Qrsl1	-0.367	0.02657	0.066597
ENSMUSG00000019864	Rtn4ip1	0.047	0.77992	0.863114
ENSMUSG00000019866	Crybg1	-1.875	0.00017	0.000861893
ENSMUSG00000019868	Vta1	-0.059	0.78847	0.869324
ENSMUSG00000019872	Smpdl3a	-3.323	0.00426	0.0142367
ENSMUSG00000019873	Reep3	-0.009	0.94751	0.972152
ENSMUSG00000019876	Pkib	-0.345	0.81868	0.890354
ENSMUSG00000019877	Serinc1	0.331	0.02511	0.0636062
ENSMUSG00000019878	Hsf2	0.143	0.13245	0.240578
ENSMUSG00000019880	Rspo3	-0.384	0.7015	0.80632
ENSMUSG00000019883	Echdc1	0.138	0.58002	0.709746
ENSMUSG00000019888	Mgat4c	-2.525	0.06752	0.142207
ENSMUSG00000019889	Ptprk	-0.241	0.03909	0.0916365
ENSMUSG00000019891	Dcbld1	0.982	0	5.81657e-09
ENSMUSG00000019892	Lrriq1	-2.668	0.00787	0.0240665
ENSMUSG00000019894	Slc6a15	0.54	0.29053	0.435623
ENSMUSG00000019897	Ccdc59	-0.225	0.00403	0.0135566
ENSMUSG00000019899	Lama2	1.434	0.3074	0.453225
ENSMUSG00000019906	Lin7a	-1.398	0.03538	0.0846718
ENSMUSG00000019907	Ppp1r12a	-0.467	0	7.64403e-09
ENSMUSG00000019909	Fam162b	1.135	0.42888	0.576039
ENSMUSG00000019913	Sim1	2.004	0.1921	0.320035
ENSMUSG00000019916	P4ha1	2.004	0	1.53496e-29
ENSMUSG00000019917	Sept10	-0.218	0.12188	0.226051
ENSMUSG00000019920	Lims1	0.131	0.43324	0.580001
ENSMUSG00000019923	Zwint	-0.289	0.00079	0.00328924
ENSMUSG00000019927	Ube2d1	0.344	0.09424	0.184567
ENSMUSG00000019929	Dcn	-0.191	0.51142	0.648369
ENSMUSG00000019942	Cdk1	0.096	0.33716	0.483152
ENSMUSG00000019943	Atp2b1	0.202	0.00736	0.0227788
ENSMUSG00000019944	Rhobtb1	0.91	0.0065	0.0204919
ENSMUSG00000019947	Arid5b	-0.72	0	1.99228e-21
ENSMUSG00000019948	Actr6	0.835	0	3.26864e-07
ENSMUSG00000019951	Uhrf1bp1l	0.309	0.00532	0.0172813
ENSMUSG00000019952	Poc1b	0.804	0	7.20657e-08
ENSMUSG00000019960	Dusp6	-0.538	0	2.51935e-06
ENSMUSG00000019961	Tmpo	0.091	0.25803	0.399152
ENSMUSG00000019966	Kitl	-1.814	4e-05	0.000238921
ENSMUSG00000019969	Psen1	0.952	0	1.04619e-18
ENSMUSG00000019970	Sgk1	0.22	0.03985	0.0930896
ENSMUSG00000019971	Cep290	-0.241	0.03898	0.0914396
ENSMUSG00000019975	Ikbip	0.446	0.01023	0.0301019
ENSMUSG00000019977	Hbs1l	0.256	0.01073	0.0313411
ENSMUSG00000019978	Epb41l2	-0.327	0.00102	0.00411899
ENSMUSG00000019979	Apaf1	-0.217	0.31506	0.460414
ENSMUSG00000019982	Myb	0.085	0.55186	0.684824
ENSMUSG00000019984	Med23	-0.092	0.5952	0.722541
ENSMUSG00000019986	Ahi1	0.151	0.16104	0.280498
ENSMUSG00000019987	Arg1	-0.667	0.00025	0.00118809
ENSMUSG00000019988	Nedd1	0.249	0.19819	0.326779
ENSMUSG00000019989	Enpp3	-1.207	0	2.26431e-07
ENSMUSG00000019992	Mtfr2	-1.582	0	1.22301e-06
ENSMUSG00000019996	Map7	-0.366	0.0315	0.0768655
ENSMUSG00000019997	Ctgf	-1.414	0	1.6168e-06
ENSMUSG00000019998	Stx7	1.643	0	2.20947e-39
ENSMUSG00000020000	Moxd1	-1.08	0.09455	0.185045
ENSMUSG00000020003	Pex7	-0.281	0.19988	0.328871
ENSMUSG00000020009	Ifngr1	0.375	0.0401	0.0936088
ENSMUSG00000020010	Vnn3	-0.768	0.28813	0.433261
ENSMUSG00000020014	Cfap54	0.432	0.70015	0.805479
ENSMUSG00000020015	Cdk17	-0.094	0.61752	0.740539
ENSMUSG00000020017	Hal	-0.695	0.00019	0.000949116
ENSMUSG00000020018	Snrpf	-0.552	0.00316	0.0109958
ENSMUSG00000020019	Ntn4	0.505	0.62914	0.749566
ENSMUSG00000020020	Usp44	-1.74	0	2.02235e-12
ENSMUSG00000020021	Fgd6	-0.283	0.41546	0.562984
ENSMUSG00000020022	Ndufa12	0.044	0.54856	0.681493
ENSMUSG00000020023	Tmcc3	-1.341	0	4.67257e-06
ENSMUSG00000020024	Cep83	-0.074	0.37725	0.523899
ENSMUSG00000020027	Socs2	-0.563	0	2.11847e-12
ENSMUSG00000020029	Nudt4	0.311	4e-05	0.000234439
ENSMUSG00000020032	Nuak1	2.422	0	3.68441e-37
ENSMUSG00000020034	Tcp11l2	-1.329	0.04337	0.0996234
ENSMUSG00000020037	Rfx4	-1.234	0.06695	0.141287
ENSMUSG00000020038	Cry1	0.822	0	5.63007e-11
ENSMUSG00000020042	Btbd11	-0.448	0.02133	0.0557542
ENSMUSG00000020044	Timp3	2.082	0	3.12017e-22
ENSMUSG00000020048	Hsp90b1	0.268	0.00182	0.00681219
ENSMUSG00000020051	Pah	-0.52	0.13991	0.250958
ENSMUSG00000020052	Ascl1	-1.56	0.0641	0.136689
ENSMUSG00000020053	Igf1	-0.53	0.02364	0.0606681
ENSMUSG00000020056	Washc3	0.532	0.01042	0.0305878
ENSMUSG00000020057	Dram1	4.308	0	5.67066e-07
ENSMUSG00000020059	Sycp3	-0.018	0.89817	0.941368
ENSMUSG00000020061	Mybpc1	0.916	0.45523	0.59882
ENSMUSG00000020063	Sirt1	0.033	0.80837	0.883896
ENSMUSG00000020064	Herc4	0.04	0.71204	0.814246
ENSMUSG00000020067	Mypn	-1.038	0.23064	0.366716
ENSMUSG00000020069	Hnrnph3	0.431	1e-05	9.13835e-05
ENSMUSG00000020070	Rufy2	-0.133	0.2216	0.355457
ENSMUSG00000020072	Pbld2	-0.578	0.18845	0.315546
ENSMUSG00000020074	Ccar1	-0.775	0	1.47949e-25
ENSMUSG00000020075	Ddx21	-0.322	0	2.906e-08
ENSMUSG00000020076	Ddx50	-0.047	0.65378	0.769814
ENSMUSG00000020077	Srgn	4.239	0	1.50161e-125
ENSMUSG00000020078	Vps26a	0.557	0	5.20271e-06
ENSMUSG00000020079	Supv3l1	0.239	0.12347	0.228056
ENSMUSG00000020080	Hkdc1	8.357	0	3.70674e-31
ENSMUSG00000020083	Fam241b	1.409	0	8.676e-07
ENSMUSG00000020085	Aifm2	-0.033	0.84184	0.906037
ENSMUSG00000020086	H2afy2	-0.156	0.50156	0.638483
ENSMUSG00000020087	Tysnd1	0.205	0.16154	0.281063
ENSMUSG00000020088	Sar1a	0.545	0	5.22407e-08
ENSMUSG00000020089	Ppa1	-0.154	0.0436	0.0999505
[truncated: 13,823 more rows]

## Sheet: fdr<0.05
EnsemblGeneID	Symbol	logFC_C1DMDTvsC1D	PValue_C1DMDTvsC1D	FDR_C1DMDTvsC1D
ENSMUSG00000020080	Hkdc1	8.357	0	3.70674e-31
ENSMUSG00000040808	S100g	7.073	0	6.87755e-31
ENSMUSG00000025902	Sox17	7.021	0	3.24551e-34
ENSMUSG00000000385	Tmprss2	6.86	0	6.0182e-44
ENSMUSG00000029553	Tfec	6.817	0	2.54682e-10
ENSMUSG00000032105	Pdzd3	6.434	0	5.57918e-17
ENSMUSG00000051159	Cited1	6.326	0	6.48243e-90
ENSMUSG00000031410	Nxf7	6.247	0	3.16863e-40
ENSMUSG00000006538	Ihh	6.051	0	1.18175e-17
ENSMUSG00000026726	Cubn	5.85	0	5.23338e-35
ENSMUSG00000039385	Cdh6	5.823	0	2.78999e-15
ENSMUSG00000024503	Spink1	5.722	0	1.71148e-274
ENSMUSG00000032796	Lama1	5.588	0	1.14217e-175
ENSMUSG00000030492	Slc7a9	5.57	0	6.37269e-07
ENSMUSG00000051022	Hs3st1	5.397	0	3.17909e-06
ENSMUSG00000005716	Pvalb	5.397	2e-05	0.000141888
ENSMUSG00000057092	Fxyd3	5.391	0	9.07273e-06
ENSMUSG00000052353	Cemip	5.288	0	6.12761e-14
ENSMUSG00000022150	Dab2	5.246	0	1.04627e-256
ENSMUSG00000037005	Xpnpep2	5.218	0	1.43684e-05
ENSMUSG00000014813	Stc1	5.201	0	1.55876e-05
ENSMUSG00000024868	Dkk1	5.195	0	1.0405e-10
ENSMUSG00000010044	Zmynd10	5.191	0	4.69664e-08
ENSMUSG00000029231	Pdgfra	5.182	0	1.97393e-37
ENSMUSG00000028024	Enpep	5.129	0	2.70011e-05
ENSMUSG00000042349	Ikbke	5.128	1e-05	6.82804e-05
ENSMUSG00000021278	Amn	5.072	0	2.69954e-133
ENSMUSG00000031170	Slc38a5	5.042	5e-05	0.000253817
ENSMUSG00000022824	Muc13	4.956	5e-05	0.000253956
ENSMUSG00000061991	Hist1h2af	4.908	0.00252	0.00908445
ENSMUSG00000060487	Samd5	4.899	0	1.2888e-09
ENSMUSG00000096606	Tpbgl	4.786	0	4.4546e-08
ENSMUSG00000017607	Tns4	4.743	0.0004	0.00178184
ENSMUSG00000063060	Sox7	4.739	0	1.7054e-06
ENSMUSG00000028716	Pdzk1ip1	4.624	0	2.43778e-05
ENSMUSG00000067276	Capn6	4.624	0.00018	0.00090312
ENSMUSG00000040600	Eps8l3	4.604	0.00091	0.00371643
ENSMUSG00000048583	Igf2	4.601	0.00015	0.000732665
ENSMUSG00000086266	Igf2os	4.587	0	3.53672e-08
ENSMUSG00000034871	Fam151a	4.581	0.00139	0.00536339
ENSMUSG00000006205	Htra1	4.577	0	4.35479e-84
ENSMUSG00000007030	Vwa7	4.523	0.00053	0.00229045
ENSMUSG00000034265	Zdhhc14	4.489	0	1.95268e-07
ENSMUSG00000047117	Ankdd1b	4.473	0.00055	0.00238768
ENSMUSG00000027215	Cd82	4.465	0	8.4037e-08
ENSMUSG00000036198	Arhgap36	4.401	0.00306	0.0107027
ENSMUSG00000007279	Scube2	4.373	0	1.33407e-23
ENSMUSG00000030851	Ldhc	4.37	0.00044	0.0019588
ENSMUSG00000042808	Gpx2	4.363	0	1.7109e-12
ENSMUSG00000042684	Npl	4.351	0	5.45996e-44
ENSMUSG00000097440	Gm6277	4.338	0.00095	0.00385567
ENSMUSG00000024154	Gtf2a1l	4.337	0	1.77037e-06
ENSMUSG00000031503	Col4a2	4.308	0	6.87957e-188
ENSMUSG00000020057	Dram1	4.308	0	5.67066e-07
ENSMUSG00000025467	Prap1	4.304	0	9.66207e-13
ENSMUSG00000078942	Naip6	4.279	0.00116	0.00458302
ENSMUSG00000031502	Col4a1	4.276	0	0
ENSMUSG00000024738	Pga5	4.26	0	3.73083e-12
ENSMUSG00000032492	Pth1r	4.253	0	9.31709e-144
ENSMUSG00000020077	Srgn	4.239	0	1.50161e-125
ENSMUSG00000040265	Dnm3	4.239	0.00081	0.00335015
ENSMUSG00000032091	Tmprss4	4.239	0.00081	0.0033522
ENSMUSG00000044824	Olfr545	4.239	0.00081	0.00335773
ENSMUSG00000042961	Egflam	4.237	0	1.82793e-26
ENSMUSG00000038077	Kcna6	4.228	0.00143	0.00550842
ENSMUSG00000087541	Hopxos	4.227	0.00157	0.00597388
ENSMUSG00000053687	Dpep2	4.224	0.00196	0.00726156
ENSMUSG00000023959	Clic5	4.22	0	3.54507e-16
ENSMUSG00000111448	Olfr912	4.211	0.00458	0.0151924
ENSMUSG00000058070	Eml1	4.185	0	3.02434e-21
ENSMUSG00000043165	Lor	4.181	0.0045	0.0149418
ENSMUSG00000002930	Ppp1r17	4.181	0.01089	0.031751
ENSMUSG00000110530	Gm35934	4.173	0.00445	0.0148056
ENSMUSG00000054727	1700013H16Rik	4.171	0	2.96341e-06
ENSMUSG00000105401	Gm42949	4.162	0.00975	0.0289138
ENSMUSG00000085551	1810063I02Rik	4.133	0.00132	0.00513711
ENSMUSG00000094638	Gm21972	4.119	0.00244	0.00882065
ENSMUSG00000026185	Igfbp5	4.108	0	1.60714e-67
ENSMUSG00000029322	Plac8	4.1	0	2.01725e-08
ENSMUSG00000094786	Gm14403	4.096	0.00148	0.00567901
ENSMUSG00000041688	Amot	4.095	0	2.97601e-98
ENSMUSG00000006362	Cbfa2t3	4.094	3e-05	0.000183223
ENSMUSG00000040287	Stac3	4.092	0.00164	0.00623202
ENSMUSG00000099061	Gm28050	4.048	1e-05	3.7065e-05
ENSMUSG00000031621	Isx	4.045	0.01374	0.0386015
ENSMUSG00000031216	Stard8	4.042	0	1.41542e-56
ENSMUSG00000090061	Nwd2	3.979	0.00439	0.0146143
ENSMUSG00000036972	Zic4	3.978	0.00832	0.0252144
ENSMUSG00000037025	Foxa2	3.972	0	1.08862e-52
ENSMUSG00000024620	Pdgfrb	3.946	0.00394	0.0132789
ENSMUSG00000021260	Hhipl1	3.943	0.00394	0.0132997
ENSMUSG00000051906	Cd209f	3.943	0.00809	0.024646
ENSMUSG00000023046	Igfbp6	3.937	0.00274	0.00972672
ENSMUSG00000044164	Rnf182	3.936	0.00273	0.00970906
ENSMUSG00000031162	Gata1	3.936	0.00273	0.00972501
ENSMUSG00000036913	Trim67	3.936	0.00274	0.00973291
ENSMUSG00000054626	Xlr	3.924	2e-05	0.000133507
ENSMUSG00000018593	Sparc	3.915	0	0
ENSMUSG00000064202	4430402I18Rik	3.906	0.00352	0.0120595
ENSMUSG00000052516	Robo2	3.9	0.00331	0.0114239
ENSMUSG00000005836	Gata6	3.877	0	2.0262e-62
ENSMUSG00000020679	Hnf1b	3.866	0	1.54115e-24
ENSMUSG00000035852	Misp	3.863	1e-05	4.17341e-05
ENSMUSG00000066800	Rnasel	3.85	0	1.06939e-07
ENSMUSG00000021732	Fgf10	3.773	0	3.6551e-17
ENSMUSG00000031411	Prame	3.77	4e-05	0.000238369
ENSMUSG00000072623	Zfp9	3.765	1e-05	8.04112e-05
ENSMUSG00000032291	Crabp1	3.759	0	6.8384e-121
ENSMUSG00000037034	Pax1	3.752	0.00567	0.0182465
ENSMUSG00000031616	Ednra	3.752	0.0072	0.0223673
ENSMUSG00000051379	Flrt3	3.727	0	4.7184e-78
ENSMUSG00000021190	Lgmn	3.725	0	5.87583e-61
ENSMUSG00000085890	Tnfsf13os	3.71	0.0083	0.0251959
ENSMUSG00000046101	Mcmdc2	3.709	0.00033	0.00150844
ENSMUSG00000035314	Gdpd5	3.699	0	9.45072e-10
ENSMUSG00000060678	Hist1h4c	3.691	0.00025	0.0011974
ENSMUSG00000071203	Naip5	3.689	3e-05	0.000179416
ENSMUSG00000018920	Cxcl16	3.68	0	6.99743e-30
ENSMUSG00000006342	Susd2	3.676	0	1.51178e-13
ENSMUSG00000045629	Sh3tc2	3.66	2e-05	0.000114465
ENSMUSG00000027004	Frzb	3.655	0.0001	0.000509915
ENSMUSG00000093424	6330562C20Rik	3.649	9e-05	0.000493603
ENSMUSG00000062991	Nrg1	3.642	0	1.40032e-28
ENSMUSG00000034738	Nostrin	3.626	0	2.21747e-30
ENSMUSG00000050272	Dscam	3.6	0.01349	0.0380597
ENSMUSG00000089820	Gm15775	3.587	0.01811	0.0488388
ENSMUSG00000022505	Emp2	3.578	0	1.34763e-42
ENSMUSG00000105350	4930537H20Rik	3.578	0.01153	0.0333134
ENSMUSG00000024887	Asah2	3.57	0.00046	0.00203922
ENSMUSG00000078588	Ccdc24	3.568	0.00014	0.000691567
ENSMUSG00000032690	Oas2	3.564	0.01052	0.0308066
ENSMUSG00000038168	P3h2	3.56	0	2.71352e-09
ENSMUSG00000002668	Dennd1c	3.558	0.00975	0.0289203
ENSMUSG00000029134	Plb1	3.552	0.01039	0.0305195
ENSMUSG00000039004	Bmp6	3.542	0	3.94311e-06
ENSMUSG00000031340	Gabre	3.525	0.00084	0.00344833
ENSMUSG00000030762	Aqp8	3.523	0	4.16405e-30
ENSMUSG00000052180	Serpinb6c	3.509	0	1.71646e-13
ENSMUSG00000053897	Slc39a8	3.508	0	9.4762e-14
ENSMUSG00000100512	Ovol3	3.503	0.01382	0.0388023
ENSMUSG00000079429	Mroh2a	3.502	0.00257	0.0092176
ENSMUSG00000079177	Fam228a	3.501	0.0163	0.0446683
ENSMUSG00000031896	Ctrl	3.48	0.0185	0.0496728
ENSMUSG00000022949	Clic6	3.479	0	9.61185e-11
ENSMUSG00000054169	Ceacam10	3.46	0.00032	0.00147646
ENSMUSG00000040794	C1qtnf4	3.453	0.00085	0.00349599
ENSMUSG00000009646	Pla2g12b	3.447	0	3.25669e-12
ENSMUSG00000074678	Defb25	3.442	0	4.66553e-10
ENSMUSG00000025091	Pnliprp2	3.406	0.00218	0.00798961
ENSMUSG00000021944	Gata4	3.4	0	1.25549e-33
ENSMUSG00000054252	Fgfr3	3.396	0	3.52186e-13
ENSMUSG00000028776	Tinagl1	3.382	0	3.35965e-11
ENSMUSG00000026452	Syt2	3.376	0.0012	0.00470882
ENSMUSG00000035273	Hpse	3.347	0.0002	0.000982924
ENSMUSG00000040605	Bace2	3.334	1e-05	9.00893e-05
ENSMUSG00000051251	Nhlh1	3.314	0.01783	0.0481802
ENSMUSG00000087381	Gm16008	3.313	0.01785	0.0482254
ENSMUSG00000067438	Hmx1	3.31	0.01852	0.0496889
ENSMUSG00000025927	Tfap2b	3.307	0.01862	0.0498728
ENSMUSG00000053030	Spink2	3.293	0.00116	0.00458152
ENSMUSG00000023045	Soat2	3.267	0	2.74039e-21
ENSMUSG00000090863	A530084C06Rik	3.265	0.00619	0.0196586
ENSMUSG00000030560	Ctsc	3.263	0	1.95537e-50
ENSMUSG00000030214	Plbd1	3.246	0	2.72313e-10
ENSMUSG00000074665	Bpifb4	3.231	0.00174	0.00653853
ENSMUSG00000048978	Nrsn1	3.21	0.00176	0.00660331
ENSMUSG00000022229	Atp12a	3.194	0.00162	0.00616617
ENSMUSG00000000031	H19	3.182	0	7.13211e-52
ENSMUSG00000109313	Gm44693	3.182	0.00089	0.00361883
ENSMUSG00000028773	Fabp3	3.177	0	7.98711e-134
ENSMUSG00000007097	Atp1a2	3.165	0	3.56026e-10
ENSMUSG00000027956	Tmem144	3.154	0	5.44804e-31
ENSMUSG00000028841	Cnksr1	3.15	5e-05	0.000293347
ENSMUSG00000020798	Spns3	3.141	0.00062	0.00265602
ENSMUSG00000038415	Foxq1	3.136	0	5.8659e-25
ENSMUSG00000070780	Rbm47	3.13	0	3.92647e-43
ENSMUSG00000029195	Klb	3.124	0	1.37211e-13
ENSMUSG00000116606	AC163633.2	3.119	0.00955	0.0284171
ENSMUSG00000070436	Serpinh1	3.114	0	1.60759e-107
ENSMUSG00000056648	Hoxb8	3.109	0	4.09959e-06
ENSMUSG00000002900	Lamb1	3.092	0	1.78961e-184
ENSMUSG00000037940	Inpp4b	3.084	0.0101	0.0298009
ENSMUSG00000046435	Gm13078	3.073	0	1.55221e-05
ENSMUSG00000051359	Ncald	3.072	1e-05	7.4273e-05
ENSMUSG00000023039	Krt7	3.054	0.00945	0.0281546
ENSMUSG00000074217	2210011C24Rik	3.022	0	3.21448e-08
ENSMUSG00000054484	Tmem62	3.02	0.00684	0.0213835
ENSMUSG00000017466	Timp2	3	0	1.72988e-50
ENSMUSG00000024663	Rab3il1	2.997	0	2.16481e-19
ENSMUSG00000097222	1010001N08Rik	2.997	0.0073	0.0226092
ENSMUSG00000048001	Hes5	2.969	0.005	0.0163949
ENSMUSG00000030761	Myo7a	2.957	0	1.87359e-07
ENSMUSG00000042821	Snai1	2.955	0	2.25099e-05
ENSMUSG00000032068	Plet1	2.95	0	1.61971e-07
ENSMUSG00000046618	Olfml2a	2.944	0.01213	0.0348139
ENSMUSG00000073125	Xlr3b	2.932	0.01849	0.0496728
ENSMUSG00000039116	Adgrg6	2.909	0	1.89283e-17
ENSMUSG00000053522	Lgals7	2.895	0.0171	0.0465468
ENSMUSG00000022952	Runx1	2.891	0	8.92724e-09
ENSMUSG00000032060	Cryab	2.879	0	1.09368e-12
ENSMUSG00000039376	Synpo2l	2.863	0.00643	0.0202838
ENSMUSG00000031963	Bmper	2.848	0.00476	0.0157079
ENSMUSG00000032661	Oas3	2.845	0.0011	0.00438003
ENSMUSG00000004791	Pgf	2.834	0.00524	0.0170543
ENSMUSG00000031538	Plat	2.815	0.0001	0.000541091
ENSMUSG00000108981	Gm15262	2.807	0.00029	0.00136432
ENSMUSG00000030800	Prss8	2.805	0	6.96519e-24
ENSMUSG00000021506	Pitx1	2.796	2e-05	0.000146203
ENSMUSG00000032359	Ctsh	2.791	0	6.35196e-38
ENSMUSG00000024371	C2	2.767	0	8.32466e-18
ENSMUSG00000101904	Gm29427	2.766	0.00691	0.0215661
ENSMUSG00000025075	Habp2	2.754	0	7.72108e-06
ENSMUSG00000047990	C2cd4a	2.742	0.00258	0.00925045
ENSMUSG00000038009	Dnajc22	2.742	0.01115	0.0324199
ENSMUSG00000115426	Gm19510	2.735	0.00059	0.00255296
ENSMUSG00000015090	Ptgds	2.735	0.01169	0.0337088
ENSMUSG00000025885	Myo5b	2.731	0	2.36185e-05
ENSMUSG00000097714	Gm20109	2.73	0.01202	0.0345397
ENSMUSG00000075014	Gm10800	2.726	0.00033	0.00149401
ENSMUSG00000049382	Krt8	2.717	0	6.09695e-27
ENSMUSG00000028584	Lrrc38	2.716	0.01367	0.0384602
ENSMUSG00000081044	AU015836	2.704	7e-05	0.000356998
ENSMUSG00000022382	Wnt7b	2.703	0.00112	0.00442413
ENSMUSG00000027978	Prss12	2.686	0.01747	0.0473451
ENSMUSG00000002603	Tgfb1	2.681	2e-05	0.000101985
ENSMUSG00000027360	Hdc	2.681	0.00051	0.00224541
ENSMUSG00000037989	Wnk2	2.667	0	2.25152e-07
ENSMUSG00000000530	Acvrl1	2.642	0.01526	0.0422098
ENSMUSG00000034031	Ccdc182	2.632	0.01119	0.0325026
ENSMUSG00000027611	Procr	2.63	0.0002	0.000964962
ENSMUSG00000032020	Ubash3b	2.627	0	9.00105e-28
ENSMUSG00000026879	Gsn	2.623	0	1.37774e-15
ENSMUSG00000100786	Gm28940	2.618	0.00036	0.00162138
ENSMUSG00000042510	AA986860	2.614	0	7.90407e-10
ENSMUSG00000009097	Tbx1	2.606	0.00113	0.00448757
ENSMUSG00000015312	Gadd45b	2.599	0	6.33364e-15
ENSMUSG00000045312	Lhfpl2	2.582	0	8.79826e-10
ENSMUSG00000026447	Pik3c2b	2.578	0.01844	0.0495469
ENSMUSG00000055653	Gpc3	2.574	0	4.50589e-28
ENSMUSG00000059325	Hopx	2.571	2e-05	0.000130454
ENSMUSG00000036185	Sapcd1	2.557	0	4.01341e-13
ENSMUSG00000040447	Spns2	2.543	0	6.87028e-06
ENSMUSG00000040711	Sh3pxd2b	2.533	0	3.94693e-19
ENSMUSG00000022440	C1qtnf6	2.527	0.00018	0.000891287
ENSMUSG00000042515	Mum1l1	2.521	0	2.44293e-37
ENSMUSG00000020216	Jsrp1	2.516	5e-05	0.000255215
ENSMUSG00000039476	Prrx2	2.514	0.00023	0.00110924
ENSMUSG00000029103	Lrpap1	2.513	0	7.99464e-119
ENSMUSG00000006345	Ggt1	2.508	0.00013	0.000661796
ENSMUSG00000057137	Tmem140	2.503	0.00098	0.00395009
ENSMUSG00000014686	Ceacam16	2.496	0.01833	0.0493242
ENSMUSG00000015085	Entpd2	2.494	0.01866	0.0499432
ENSMUSG00000036139	Hoxc9	2.491	0.00138	0.0053323
ENSMUSG00000095040	1700001J03Rik	2.485	0.01274	0.0363109
ENSMUSG00000031827	Cotl1	2.455	0	1.28689e-110
ENSMUSG00000060275	Nrg2	2.45	0	5.65836e-06
ENSMUSG00000049092	Gpr137c	2.45	0.00187	0.00697335
ENSMUSG00000010830	Kdelr3	2.443	0	2.74039e-21
ENSMUSG00000032085	Tagln	2.44	0.00053	0.00232352
ENSMUSG00000042359	Osbpl6	2.427	0	4.07792e-12
ENSMUSG00000032231	Anxa2	2.425	0	2.71111e-45
ENSMUSG00000073243	Gm9	2.425	0.00012	0.000595338
ENSMUSG00000035615	Frmpd1	2.423	8e-05	0.000438193
ENSMUSG00000020032	Nuak1	2.422	0	3.68441e-37
ENSMUSG00000026301	Iqca	2.415	0.00011	0.000587987
ENSMUSG00000033016	Nfatc1	2.403	0.00092	0.00373211
ENSMUSG00000027863	Cd2	2.398	0.01868	0.0499681
ENSMUSG00000085338	2410004I01Rik	2.394	0.01859	0.0498224
ENSMUSG00000038135	Crygn	2.392	0.00101	0.00407457
ENSMUSG00000032327	Stra6	2.383	0	3.05555e-06
ENSMUSG00000031451	Gas6	2.378	0	4.07772e-16
ENSMUSG00000078451	Ppil6	2.372	0.00609	0.0194125
ENSMUSG00000019088	Dnase1l1	2.366	0.00305	0.0106643
ENSMUSG00000078350	Smim1	2.345	0	5.70822e-09
ENSMUSG00000056185	Snx32	2.344	0.00254	0.00911824
ENSMUSG00000073795	6430531B16Rik	2.335	0.00112	0.00442922
ENSMUSG00000089953	Rnf224	2.326	0.002	0.0074018
ENSMUSG00000054206	Gzmm	2.307	0	2.54349e-12
ENSMUSG00000040616	Tmem51	2.296	0	5.74657e-18
ENSMUSG00000059327	Eda	2.29	0	2.34607e-07
ENSMUSG00000023987	Pgc	2.285	0.00019	0.00093082
ENSMUSG00000059498	Fcgr3	2.281	0.00111	0.00440912
ENSMUSG00000099098	1110035H17Rik	2.271	0.00652	0.0205404
ENSMUSG00000037754	Ppp1r16b	2.268	7e-05	0.000386009
ENSMUSG00000052854	Nrk	2.264	0	3.31695e-06
ENSMUSG00000038600	Atp6v0a4	2.258	0.00842	0.0254913
ENSMUSG00000113201	Gm21936	2.254	0	4.49044e-06
ENSMUSG00000002012	Pnck	2.25	7e-05	0.000372169
ENSMUSG00000052396	Mogat2	2.232	0.00028	0.00129331
ENSMUSG00000074505	Fat3	2.225	0.00027	0.00127448
ENSMUSG00000063268	Parp10	2.216	1e-05	5.40656e-05
ENSMUSG00000028039	Efna3	2.213	0	7.38497e-24
ENSMUSG00000048612	Myof	2.211	0	2.35155e-09
ENSMUSG00000028194	Ddah1	2.206	0	2.80968e-59
ENSMUSG00000110218	Gm20219	2.192	0.00503	0.0164861
ENSMUSG00000040473	Cfap69	2.19	0.00301	0.0105503
ENSMUSG00000018569	Cldn7	2.184	0	7.58826e-17
ENSMUSG00000032380	Dapk2	2.182	0.01334	0.0377464
ENSMUSG00000023092	Fhl1	2.18	0	2.02315e-15
ENSMUSG00000037736	Limch1	2.179	0	3.28868e-14
ENSMUSG00000028270	Gbp2	2.178	0.00043	0.00193183
ENSMUSG00000034981	Parm1	2.176	0	6.52741e-20
ENSMUSG00000023906	Cldn6	2.166	0	4.86815e-18
ENSMUSG00000021743	Fezf2	2.164	0.0055	0.0177857
ENSMUSG00000025608	Podxl	2.156	0	6.69581e-38
ENSMUSG00000006200	Rhox6	2.154	0	3.74252e-12
ENSMUSG00000037419	Endod1	2.153	0	2.24446e-07
ENSMUSG00000041842	Fhdc1	2.153	8e-05	0.000444388
ENSMUSG00000058665	En1	2.144	0	1.11368e-08
ENSMUSG00000018698	Lhx1	2.13	0	9.63636e-06
ENSMUSG00000116657	AC127341.3	2.128	1e-05	3.71253e-05
ENSMUSG00000025969	Nrp2	2.127	0.00068	0.00286321
ENSMUSG00000027082	Tfpi	2.125	0	2.89981e-92
ENSMUSG00000100747	1700084E18Rik	2.122	0.0029	0.0102292
ENSMUSG00000022580	Rhpn1	2.117	0	8.45304e-07
ENSMUSG00000066191	Anks6	2.102	0.01586	0.043672
ENSMUSG00000029470	P2rx4	2.096	0	1.06914e-10
ENSMUSG00000029022	Miip	2.096	0	5.87132e-06
ENSMUSG00000038751	Ptk6	2.091	0.01452	0.0404503
ENSMUSG00000038244	Mical2	2.089	0.01097	0.0319372
ENSMUSG00000020044	Timp3	2.082	0	3.12017e-22
ENSMUSG00000033577	Myo6	2.079	0	5.25508e-108
ENSMUSG00000020732	Rab37	2.077	0.00038	0.0017077
ENSMUSG00000050914	Ankrd37	2.069	0.01597	0.043903
ENSMUSG00000017723	Wfdc2	2.067	0	1.01491e-28
ENSMUSG00000041362	Shtn1	2.064	0	1.75092e-07
ENSMUSG00000066687	Zbtb16	2.063	0.00617	0.0196178
ENSMUSG00000061086	Myl4	2.062	0	2.39448e-15
ENSMUSG00000053846	Lipg	2.06	0	7.42993e-06
ENSMUSG00000095789	Nupr1l	2.059	0.00016	0.000779532
ENSMUSG00000049521	Cdc42ep1	2.056	0	1.06881e-07
ENSMUSG00000019539	Rcn3	2.051	0	9.15387e-19
ENSMUSG00000030587	2200002D01Rik	2.047	0	7.46548e-28
ENSMUSG00000021365	Nedd9	2.046	0.00478	0.015748
ENSMUSG00000058183	Mmel1	2.023	2e-05	0.000137358
ENSMUSG00000025579	Gaa	2.021	0	2.91661e-31
ENSMUSG00000044080	S100a1	2.015	0	6.71864e-27
ENSMUSG00000025855	Prkar1b	2.012	0.00023	0.00109448
ENSMUSG00000038298	Pdzk1	2.008	0	1.77728e-11
ENSMUSG00000018451	6330403K07Rik	2.006	0.00372	0.0126462
ENSMUSG00000034854	Mfsd12	2.005	0	2.23596e-43
ENSMUSG00000019916	P4ha1	2.004	0	1.53496e-29
ENSMUSG00000020432	Tcn2	1.999	0	5.76647e-23
ENSMUSG00000020183	Cpm	1.996	0	1.50447e-08
ENSMUSG00000022558	Mroh1	1.995	0	2.15328e-30
ENSMUSG00000034427	Myo15b	1.987	0.01715	0.0466409
ENSMUSG00000047632	Fgfbp3	1.98	2e-05	0.000123279
ENSMUSG00000031111	Igsf1	1.98	0.00066	0.00278887
ENSMUSG00000024803	Ankrd1	1.963	3e-05	0.000170983
ENSMUSG00000016349	Eef1a2	1.961	0	7.894e-07
ENSMUSG00000016256	Ctsz	1.956	0	5.96345e-48
ENSMUSG00000037370	Enpp1	1.946	5e-05	0.000294619
ENSMUSG00000070576	Mn1	1.946	0.0111	0.0322925
ENSMUSG00000029185	Fam114a1	1.944	0	1.30658e-08
ENSMUSG00000027955	Fam198b	1.937	0	3.7683e-17
ENSMUSG00000071103	1700029J07Rik	1.933	0.00027	0.00127155
ENSMUSG00000031851	Ntpcr	1.932	0	3.43346e-22
ENSMUSG00000031809	1700018B08Rik	1.932	0.00012	0.000610239
ENSMUSG00000026796	Fam129b	1.929	0	3.31274e-38
ENSMUSG00000006519	Cyba	1.922	0	6.74261e-30
ENSMUSG00000025494	Sigirr	1.922	0	2.95732e-07
ENSMUSG00000038843	Gcnt1	1.911	0	2.10856e-15
ENSMUSG00000042190	Cmklr1	1.91	0	6.11684e-21
ENSMUSG00000026483	Fam129a	1.906	0	1.05845e-24
ENSMUSG00000031074	Fgf3	1.905	0	7.70423e-19
ENSMUSG00000018822	Sfrp5	1.905	0.00107	0.00429071
ENSMUSG00000039578	Ccser1	1.903	2e-05	0.00010804
ENSMUSG00000054889	Dsp	1.897	0	3.15924e-34
ENSMUSG00000045934	Mtmr11	1.896	0	1.02338e-05
ENSMUSG00000064141	Zfp69	1.896	0.01058	0.0309815
ENSMUSG00000030353	Tead4	1.894	0	1.94102e-09
ENSMUSG00000035104	Eva1a	1.89	0.0018	0.00671481
ENSMUSG00000054945	Gm9958	1.889	0.01802	0.0486297
ENSMUSG00000038775	Vill	1.887	0	3.59971e-11
ENSMUSG00000062526	Mppe1	1.887	0.00111	0.00440943
ENSMUSG00000086158	Ccpg1os	1.884	0.0014	0.00540581
ENSMUSG00000022489	Pde1b	1.881	0	7.66807e-10
ENSMUSG00000022236	Ropn1l	1.875	8e-05	0.000435839
ENSMUSG00000087700	Gm15283	1.875	0.00026	0.00121836
ENSMUSG00000034614	Pik3ip1	1.874	0	7.88895e-09
ENSMUSG00000034063	4930590J08Rik	1.873	0.00822	0.0249892
ENSMUSG00000037887	Dusp8	1.864	0.00319	0.0110665
ENSMUSG00000044393	Dsg2	1.863	0	1.59768e-72
ENSMUSG00000033540	Idua	1.862	0.0001	0.000507387
ENSMUSG00000038180	Spag4	1.861	0.00017	0.000836109
ENSMUSG00000041782	Lad1	1.847	0	5.96986e-11
ENSMUSG00000028041	Adam15	1.846	0	7.94364e-46
ENSMUSG00000033855	Ston1	1.846	0	2.43865e-05
ENSMUSG00000005125	Ndrg1	1.843	0	1.024e-20
ENSMUSG00000040813	Tex264	1.841	0	6.2575e-28
ENSMUSG00000067786	Nnat	1.84	0	1.0841e-40
ENSMUSG00000029596	Sdsl	1.824	0.00019	0.000936125
ENSMUSG00000040957	Cables1	1.823	0	2.20945e-06
ENSMUSG00000022969	Il10rb	1.821	0.00558	0.0180026
ENSMUSG00000001751	Naglu	1.82	0	3.45086e-15
ENSMUSG00000060260	Pwwp2b	1.817	0	9.57189e-14
ENSMUSG00000036402	Gng12	1.814	0	9.83066e-14
ENSMUSG00000039873	Neurl2	1.813	0.00104	0.00415765
ENSMUSG00000033063	Cntnap3	1.813	0.01781	0.048144
ENSMUSG00000039405	Prss23	1.809	0.01723	0.0468167
ENSMUSG00000022237	Ankrd33b	1.808	0.00045	0.00199264
ENSMUSG00000028518	Prkaa2	1.806	0	8.7875e-10
ENSMUSG00000025232	Hexa	1.802	0	1.34763e-42
ENSMUSG00000056476	Med12l	1.799	1e-05	6.42118e-05
ENSMUSG00000058099	Nfam1	1.791	0.00808	0.0246184
ENSMUSG00000019302	Atp6v0a1	1.781	0	5.33829e-54
ENSMUSG00000036620	Mgat4b	1.777	0	1.57125e-24
ENSMUSG00000063146	Clip2	1.77	0	8.0186e-15
ENSMUSG00000029650	Slc46a3	1.77	0.00015	0.000741926
ENSMUSG00000035557	Krt17	1.769	0.0006	0.00258208
ENSMUSG00000020098	Pcbd1	1.766	0	2.36988e-25
ENSMUSG00000041889	Shisa4	1.765	0	8.19227e-44
ENSMUSG00000072568	Fam84b	1.759	0	7.43374e-10
ENSMUSG00000026478	Lamc1	1.757	0	6.81039e-58
ENSMUSG00000020598	Nrcam	1.755	0.00031	0.00140997
ENSMUSG00000022180	Slc7a8	1.75	0.00032	0.00147588
ENSMUSG00000050549	Fam241a	1.744	0.00216	0.00790669
ENSMUSG00000007038	Neu1	1.743	0	2.78857e-35
ENSMUSG00000041309	Nkx6-2	1.743	0	8.6919e-14
ENSMUSG00000021477	Ctsl	1.742	0	2.95243e-86
ENSMUSG00000000296	Tpd52l1	1.736	0	7.53041e-20
ENSMUSG00000055235	Wdr86	1.736	0	9.91519e-17
ENSMUSG00000051373	Plpp7	1.734	0.00401	0.0134932
ENSMUSG00000033615	Cplx1	1.734	0.01439	0.0401075
ENSMUSG00000029119	Man2b2	1.732	0.00063	0.0026942
ENSMUSG00000037949	Ano10	1.731	0	1.79374e-17
ENSMUSG00000056671	Prelid2	1.729	0	1.45569e-17
ENSMUSG00000056895	Hist3h2ba	1.725	0	8.92935e-07
ENSMUSG00000022436	Sh3bp1	1.722	1e-05	5.20876e-05
ENSMUSG00000031326	Cdx4	1.722	0.00222	0.00809911
ENSMUSG00000078202	Nrarp	1.716	0.00017	0.000851429
ENSMUSG00000049047	Armcx3	1.711	0	2.01591e-07
ENSMUSG00000032369	Plscr1	1.71	0.00121	0.00476773
ENSMUSG00000028763	Hspg2	1.705	0	1.89339e-10
ENSMUSG00000032491	Nradd	1.704	0	1.90104e-21
ENSMUSG00000030259	Rassf8	1.701	0	4.82659e-07
ENSMUSG00000025650	Col7a1	1.694	0.01732	0.0470225
ENSMUSG00000109814	Gm45847	1.692	0.00398	0.0134021
ENSMUSG00000034664	Itga2b	1.692	0.00588	0.018813
ENSMUSG00000003309	Ap1m2	1.691	0	1.15303e-06
ENSMUSG00000028876	Epha10	1.691	0.00556	0.0179242
ENSMUSG00000021803	Cdhr1	1.69	0.0009	0.00366348
ENSMUSG00000014786	Slc9a5	1.687	0	5.35172e-18
ENSMUSG00000042429	Adora1	1.683	0.00028	0.0012984
ENSMUSG00000047409	Ctdspl	1.676	0	1.4739e-14
ENSMUSG00000089876	Tmem102	1.673	0.00689	0.0215391
ENSMUSG00000023043	Krt18	1.668	0	8.24866e-14
ENSMUSG00000001240	Ramp2	1.667	0	4.78008e-19
ENSMUSG00000086606	Gm13205	1.663	0.00123	0.00482529
ENSMUSG00000041734	Kirrel	1.662	1e-05	7.40698e-05
ENSMUSG00000038523	1700003F12Rik	1.661	0.00524	0.0170543
ENSMUSG00000026547	Tagln2	1.66	0	2.3934e-93
ENSMUSG00000031428	Zcchc18	1.658	0	2.32112e-08
ENSMUSG00000017639	Rab11fip4	1.657	0	1.32204e-21
ENSMUSG00000097624	Gm5091	1.656	0.00089	0.00362863
ENSMUSG00000047878	A4galt	1.654	0	2.41069e-05
ENSMUSG00000028755	Cda	1.65	2e-05	0.000128281
ENSMUSG00000053158	Fes	1.649	0.00699	0.0217683
ENSMUSG00000023913	Pla2g7	1.647	0.00754	0.0232364
ENSMUSG00000021381	Barx1	1.646	0	1.28552e-05
ENSMUSG00000019998	Stx7	1.643	0	2.20947e-39
ENSMUSG00000027784	Ppm1l	1.643	0	1.63315e-25
ENSMUSG00000042745	Id1	1.642	0	1.68154e-12
ENSMUSG00000026797	Stxbp1	1.639	0	2.5084e-16
ENSMUSG00000043687	1190005I06Rik	1.639	0	1.21069e-12
ENSMUSG00000046159	Chrm3	1.637	0.00192	0.00714776
ENSMUSG00000021211	Akr1c12	1.634	0.00193	0.007172
ENSMUSG00000028048	Gba	1.633	0	1.49107e-20
ENSMUSG00000019528	Gyg	1.63	0	1.08111e-16
ENSMUSG00000000805	Car4	1.629	0	1.48353e-26
ENSMUSG00000026638	Irf6	1.626	1e-05	3.53387e-05
ENSMUSG00000056888	Glipr1	1.624	0.01713	0.0465995
ENSMUSG00000046718	Bst2	1.623	0	9.88045e-22
ENSMUSG00000039865	Slc44a3	1.619	0.00016	0.000777189
ENSMUSG00000039043	Arpin	1.616	0.01555	0.0429347
ENSMUSG00000024810	Il33	1.614	0.00013	0.000664439
ENSMUSG00000060572	Mfap2	1.614	0.01751	0.0474197
ENSMUSG00000026123	Plekhb2	1.613	0	1.52049e-29
ENSMUSG00000031875	Cmtm3	1.605	0.00013	0.000662523
ENSMUSG00000052911	Lamb2	1.603	0	1.10068e-29
ENSMUSG00000020658	Efr3b	1.6	0	1.84182e-06
ENSMUSG00000055435	Maf	1.598	0	1.7203e-05
ENSMUSG00000022951	Rcan1	1.595	0	5.13321e-34
ENSMUSG00000006932	Ctnnb1	1.595	0	2.63617e-20
ENSMUSG00000052616	Terb1	1.594	0.01359	0.0382869
ENSMUSG00000003206	Ebi3	1.59	0.00348	0.0119404
ENSMUSG00000054843	Atrnl1	1.588	0.00781	0.0239211
ENSMUSG00000050854	Tmem125	1.588	0.01306	0.0370609
ENSMUSG00000001583	Tnk1	1.587	0	2.61284e-06
ENSMUSG00000044279	Crb3	1.585	0.00038	0.00170399
ENSMUSG00000024727	Trpm6	1.584	0.00775	0.0237776
ENSMUSG00000036957	Lrfn3	1.584	0.01039	0.0305223
ENSMUSG00000036553	Sh3tc1	1.583	0	2.50527e-08
ENSMUSG00000004415	Col26a1	1.583	0.01036	0.0304404
ENSMUSG00000040339	Fam102b	1.582	0	1.83888e-05
ENSMUSG00000045314	Sowahb	1.579	0.00113	0.00448938
ENSMUSG00000038740	Mvb12b	1.574	0	3.9396e-13
ENSMUSG00000037638	Zbtb42	1.573	0.00373	0.0126853
ENSMUSG00000026482	Rgl1	1.57	0	1.39869e-05
ENSMUSG00000026509	Capn2	1.568	0	3.54953e-62
ENSMUSG00000028654	Mycl	1.567	0	1.53985e-05
ENSMUSG00000042622	Maff	1.565	0	3.4091e-06
ENSMUSG00000042357	Gjb5	1.562	1e-05	3.67149e-05
ENSMUSG00000029484	Anxa3	1.557	0	3.91651e-06
ENSMUSG00000021638	Ocln	1.557	0.00031	0.0014072
ENSMUSG00000022564	Grina	1.556	0	1.89677e-52
ENSMUSG00000054520	Sh3bp2	1.554	0.00102	0.00411084
ENSMUSG00000023467	Tulp2	1.551	1e-05	7.3198e-05
ENSMUSG00000053113	Socs3	1.551	4e-05	0.000248464
ENSMUSG00000040703	Cyp2s1	1.546	0.00215	0.00789767
ENSMUSG00000015981	Stk32c	1.546	0.00767	0.0235684
ENSMUSG00000053137	Mapk11	1.544	0	2.42002e-10
ENSMUSG00000029648	Flt1	1.54	0.00014	0.00068363
ENSMUSG00000029576	Radil	1.539	0.00786	0.0240284
ENSMUSG00000022620	Arsa	1.536	0	7.77239e-09
ENSMUSG00000038387	Rras	1.533	0	1.17337e-25
ENSMUSG00000020297	Nsg2	1.532	0	1.99766e-05
ENSMUSG00000037936	Scarb1	1.53	0	7.60276e-35
ENSMUSG00000039031	Arhgap18	1.529	0	2.11271e-11
ENSMUSG00000086219	Srrm4os	1.527	0.00031	0.00141692
ENSMUSG00000033233	Trim45	1.526	0	7.15578e-07
ENSMUSG00000032353	Tmed3	1.516	0	4.41174e-18
ENSMUSG00000033597	Caskin1	1.513	0.00194	0.00721652
ENSMUSG00000022490	Ppp1r1a	1.511	0	5.03953e-15
ENSMUSG00000022270	Retreg1	1.51	0	9.08544e-16
ENSMUSG00000021998	Lcp1	1.508	0.00174	0.00654242
ENSMUSG00000047617	Paxx	1.507	0	1.44402e-07
ENSMUSG00000068220	Lgals1	1.506	0	2.0361e-45
ENSMUSG00000039960	Rhou	1.505	0	2.92809e-27
ENSMUSG00000038886	Man2a2	1.505	0	1.30256e-08
ENSMUSG00000032375	Aph1b	1.503	0	1.89278e-05
ENSMUSG00000034917	Tjp3	1.503	7e-05	0.00035611
ENSMUSG00000042182	Bend6	1.502	0	4.16067e-08
ENSMUSG00000022054	Nefm	1.498	0.00023	0.00110874
ENSMUSG00000028545	Bend5	1.496	0	2.63104e-13
ENSMUSG00000075702	Selenom	1.495	0	3.43915e-19
ENSMUSG00000032741	Tpcn1	1.491	0	3.59041e-24
ENSMUSG00000031828	Klhl36	1.489	0.00078	0.00324622
ENSMUSG00000020646	Mboat2	1.484	0	1.34172e-05
ENSMUSG00000068011	Mkrn2os	1.484	0.00247	0.00890074
ENSMUSG00000031591	Asah1	1.483	0	1.14303e-32
ENSMUSG00000006575	Rundc3a	1.483	0	7.92781e-06
ENSMUSG00000029503	P2rx2	1.478	0.01465	0.0407339
ENSMUSG00000029534	St7	1.467	0.00235	0.00850342
ENSMUSG00000092019	Gm4027	1.467	0.01146	0.0331481
ENSMUSG00000057836	Xlr3a	1.466	0	9.30149e-12
ENSMUSG00000031627	Irf2	1.465	2e-05	0.00013328
ENSMUSG00000021831	Ero1l	1.463	0	3.98139e-19
ENSMUSG00000041012	Cmtm8	1.459	0	7.3934e-11
ENSMUSG00000029075	Tnfrsf4	1.458	0.00781	0.023913
ENSMUSG00000069808	Fam57a	1.457	0.00072	0.00301223
ENSMUSG00000024410	3110002H16Rik	1.454	0.00123	0.00482081
ENSMUSG00000031548	Sfrp1	1.452	0	2.05688e-96
ENSMUSG00000022844	Pdia5	1.452	0	1.4433e-10
ENSMUSG00000038903	Ccdc68	1.451	0.00444	0.0147715
ENSMUSG00000006390	Elovl1	1.448	0	1.66662e-19
ENSMUSG00000028032	Papss1	1.447	0	1.39029e-18
ENSMUSG00000027820	Mme	1.445	0	1.19001e-19
ENSMUSG00000031217	Efnb1	1.445	0	2.25329e-19
ENSMUSG00000017390	Aldoc	1.445	0	5.03953e-15
ENSMUSG00000031570	Plpp5	1.445	0	1.45195e-05
ENSMUSG00000063430	Wscd2	1.445	0.00122	0.00480556
ENSMUSG00000031788	Kifc3	1.444	0	3.99444e-11
ENSMUSG00000020919	Stat5b	1.444	0	2.38114e-05
ENSMUSG00000020623	Map2k6	1.44	1e-05	3.8345e-05
ENSMUSG00000097736	9530059O14Rik	1.44	0.0175	0.0474091
ENSMUSG00000031605	Klhl2	1.439	0	1.18776e-16
ENSMUSG00000030089	Slc41a3	1.437	0.01276	0.0363557
ENSMUSG00000028199	Cryz	1.435	0	1.82139e-10
ENSMUSG00000021939	Ctsb	1.434	0	5.03868e-43
ENSMUSG00000025351	Cd63	1.433	0	2.51748e-56
ENSMUSG00000022687	Boc	1.432	0.00063	0.00267348
ENSMUSG00000051890	Klhdc1	1.43	0.00888	0.0267396
ENSMUSG00000035891	Cerk	1.429	0.00063	0.00267348
ENSMUSG00000063382	Bcl9l	1.426	0	1.28051e-28
ENSMUSG00000033256	Shf	1.426	0	9.47555e-07
ENSMUSG00000027220	Syt13	1.424	0	7.2087e-14
ENSMUSG00000025221	Kcnip2	1.423	0	1.25398e-11
ENSMUSG00000021306	Gpr137b	1.422	0	3.30371e-10
ENSMUSG00000057531	Dtnbp1	1.419	0	6.04369e-13
ENSMUSG00000024952	Rps6ka4	1.415	0.00021	0.00102919
ENSMUSG00000046731	Kctd11	1.415	0.01349	0.0380597
ENSMUSG00000020083	Fam241b	1.409	0	8.676e-07
ENSMUSG00000026688	Mgst3	1.407	1e-05	7.26045e-05
ENSMUSG00000061666	Gdpd1	1.406	0	1.58327e-09
ENSMUSG00000050174	Nudt6	1.404	0.00636	0.0200951
ENSMUSG00000048911	Rnf24	1.4	0	7.37605e-08
ENSMUSG00000031375	Bgn	1.4	0.00023	0.00108079
ENSMUSG00000020805	Slc13a5	1.398	0.00013	0.000646787
ENSMUSG00000031634	Ufsp2	1.397	0	1.51256e-30
ENSMUSG00000050197	Rhox13	1.396	0	1.8966e-16
ENSMUSG00000023186	Vwa5a	1.395	0	4.97625e-10
ENSMUSG00000005949	Ctns	1.394	0	9.03238e-22
ENSMUSG00000072249	Fthl17f	1.393	4e-05	0.000236755
ENSMUSG00000038526	Car14	1.39	0	6.35898e-18
ENSMUSG00000013367	Iglon5	1.39	0.00025	0.00120614
ENSMUSG00000068762	Gstm6	1.384	0.00186	0.00692247
ENSMUSG00000042367	Gjb3	1.383	0	3.95229e-15
ENSMUSG00000026825	Dnm1	1.379	0.00553	0.0178441
ENSMUSG00000023960	Enpp5	1.376	0.00022	0.00107347
ENSMUSG00000061132	Blnk	1.375	0	1.42188e-12
ENSMUSG00000020747	Tmem94	1.374	0	1.00087e-09
ENSMUSG00000075394	Hoxc4	1.369	0.00013	0.000644498
ENSMUSG00000037260	Hgsnat	1.367	0	8.76252e-10
ENSMUSG00000022265	Ank	1.365	0	2.44212e-18
ENSMUSG00000031521	Aga	1.365	0	1.60485e-08
ENSMUSG00000026407	Cacna1s	1.365	0.00017	0.000829328
ENSMUSG00000021456	Fbp2	1.364	2e-05	0.000119084
ENSMUSG00000023827	Agpat4	1.362	0	1.39227e-53
ENSMUSG00000050732	Vamp8	1.36	0	2.57607e-19
ENSMUSG00000031103	Elf4	1.355	7e-05	0.000351845
ENSMUSG00000040972	Igsf21	1.355	0.00957	0.0284693
ENSMUSG00000028497	Hacd4	1.354	0.00902	0.0270586
ENSMUSG00000031532	Saraf	1.349	0	2.94481e-37
ENSMUSG00000022912	Pros1	1.349	0	4.04125e-13
ENSMUSG00000071068	Treml2	1.347	0.00107	0.00426516
ENSMUSG00000048277	Syngr2	1.344	0	1.33355e-25
ENSMUSG00000113971	Gm2022	1.342	0.00048	0.00210766
ENSMUSG00000005873	Reep5	1.339	0	5.16641e-49
ENSMUSG00000062760	1810041L15Rik	1.339	0.00495	0.0162573
ENSMUSG00000022108	Itm2b	1.338	0	3.10032e-34
ENSMUSG00000007888	Crlf1	1.338	0.00742	0.0229514
ENSMUSG00000021728	Emb	1.336	0	1.36667e-58
ENSMUSG00000007041	Clic1	1.335	0	2.7674e-31
ENSMUSG00000020160	Meis1	1.334	0.0025	0.00898578
ENSMUSG00000020766	Galk1	1.333	0	1.32145e-29
ENSMUSG00000022453	Naga	1.332	0.00831	0.0252066
ENSMUSG00000078815	Cacng6	1.33	0	2.96075e-09
ENSMUSG00000021242	Npc2	1.328	0	1.87253e-77
ENSMUSG00000028923	Necap2	1.328	0	2.55527e-22
ENSMUSG00000006360	Crip1	1.322	0	1.4435e-12
ENSMUSG00000057193	Slc44a2	1.321	0	9.51151e-32
ENSMUSG00000035245	Eogt	1.32	0	1.11818e-05
ENSMUSG00000031903	Pla2g15	1.318	0	5.7915e-21
ENSMUSG00000060981	Hist1h4h	1.318	0.0174	0.0471871
ENSMUSG00000032062	2310030G06Rik	1.314	0.00069	0.00289458
ENSMUSG00000042834	Nrep	1.313	0	8.23375e-09
ENSMUSG00000084844	Hoxb3os	1.312	7e-05	0.00039128
ENSMUSG00000078502	Gm13212	1.31	0.00281	0.00995261
ENSMUSG00000044328	Trp53i13	1.309	0	3.11819e-05
ENSMUSG00000038648	Creb3l2	1.308	0.00019	0.000920981
ENSMUSG00000040913	Fbxw4	1.306	0	4.06931e-07
ENSMUSG00000026649	Cfap126	1.306	0.00718	0.0223079
ENSMUSG00000007594	Hapln4	1.305	0	1.96135e-08
ENSMUSG00000024033	Rsph1	1.304	0.01045	0.0306555
ENSMUSG00000040714	Klc3	1.296	0	2.51447e-08
ENSMUSG00000041654	Slc39a11	1.295	0	8.46901e-18
ENSMUSG00000038936	Sccpdh	1.295	0	4.08294e-14
ENSMUSG00000037509	Arhgef4	1.294	0.00027	0.00127145
ENSMUSG00000058881	Zfp516	1.292	0	6.56968e-35
ENSMUSG00000078853	Igtp	1.289	0.00837	0.0253798
ENSMUSG00000021636	Marveld2	1.288	0.00026	0.0012289
ENSMUSG00000002365	Snx9	1.286	1e-05	8.27514e-05
ENSMUSG00000021760	Gpx8	1.285	0	7.97731e-08
ENSMUSG00000024883	Rin1	1.285	0.00123	0.00482529
ENSMUSG00000028567	Txndc12	1.282	0	1.81433e-27
ENSMUSG00000025647	Shisa5	1.282	0	1.7702e-26
ENSMUSG00000004451	Ralb	1.282	0	3.37359e-20
ENSMUSG00000023259	Slc26a6	1.282	4e-05	0.000239305
ENSMUSG00000035370	Gm49322	1.282	0.00909	0.0272302
ENSMUSG00000035778	Ggta1	1.277	0	2.8718e-08
ENSMUSG00000000739	Sult5a1	1.277	0.01045	0.0306555
ENSMUSG00000004771	Rab11a	1.275	0	1.97564e-28
ENSMUSG00000005968	Tuft1	1.274	7e-05	0.000398973
ENSMUSG00000027890	Gstm4	1.272	0	1.39581e-07
ENSMUSG00000022438	Parvb	1.272	0	1.43239e-06
ENSMUSG00000053604	Rpia	1.272	4e-05	0.000235132
ENSMUSG00000003153	Slc2a3	1.27	0	6.99123e-60
ENSMUSG00000027358	Bmp2	1.269	0.00195	0.00725056
ENSMUSG00000035000	Dpp4	1.267	0	2.64909e-08
ENSMUSG00000052301	Doc2a	1.267	0	1.09277e-05
ENSMUSG00000019810	Fuca2	1.266	0	6.49836e-07
ENSMUSG00000032265	Fam46a	1.265	1e-05	7.57728e-05
ENSMUSG00000026930	Gpsm1	1.265	0.00014	0.000714701
ENSMUSG00000034573	Ptpn13	1.263	0	2.66663e-14
ENSMUSG00000068876	Cgn	1.262	0	9.62347e-06
ENSMUSG00000035413	Tmem98	1.26	0	9.15416e-06
ENSMUSG00000031351	Zfp185	1.258	0	3.30371e-10
ENSMUSG00000023982	Guca1a	1.256	0.00118	0.00464417
ENSMUSG00000038721	Hoxb7	1.255	0.00971	0.0288283
ENSMUSG00000007039	Ddah2	1.253	0	8.6895e-35
ENSMUSG00000026956	Uap1l1	1.253	0	3.17516e-20
ENSMUSG00000032245	Cln6	1.253	0	2.53529e-09
ENSMUSG00000004098	Col5a3	1.252	0.00047	0.00207826
ENSMUSG00000051343	Rab11fip5	1.251	0	2.24892e-05
ENSMUSG00000029570	Lfng	1.249	0.00189	0.00704715
ENSMUSG00000021747	4930452B06Rik	1.247	0	7.67951e-08
ENSMUSG00000031176	Dynlt3	1.246	0	3.39233e-25
ENSMUSG00000002732	Fkbp7	1.243	0.00037	0.0016736
ENSMUSG00000030341	Tnfrsf1a	1.243	0.00046	0.00201722
ENSMUSG00000021798	Ldb3	1.243	0.00332	0.0114728
ENSMUSG00000074365	Crxos	1.243	0.00969	0.0287847
ENSMUSG00000032562	Gnai2	1.242	0	8.33208e-83
ENSMUSG00000001166	Oas1c	1.242	0.00142	0.00545527
ENSMUSG00000016528	Mapkapk2	1.241	0	5.8948e-22
ENSMUSG00000004317	Clcn5	1.24	0	4.08169e-41
ENSMUSG00000006019	Dhx34	1.239	0	1.30404e-06
ENSMUSG00000046056	Sbsn	1.239	0.00012	0.000592753
ENSMUSG00000028173	Wls	1.238	0	1.61797e-12
ENSMUSG00000018659	Pnpo	1.235	0	6.61921e-18
ENSMUSG00000020908	Myh3	1.235	0.00061	0.00261982
ENSMUSG00000004040	Stat3	1.233	0	1.9708e-24
ENSMUSG00000078656	Vps25	1.232	0	4.86884e-07
ENSMUSG00000058976	Usp17lc	1.228	0.0001	0.000519585
ENSMUSG00000062312	Erbb2	1.227	1e-05	4.44512e-05
ENSMUSG00000020940	1700023F06Rik	1.225	0.0054	0.0174832
ENSMUSG00000028063	Lmna	1.224	0	4.4787e-16
ENSMUSG00000028958	Tmub1	1.222	0	4.59464e-06
ENSMUSG00000031740	Mmp2	1.22	0	1.58857e-08
ENSMUSG00000020475	Pgam2	1.22	0.00676	0.0211783
ENSMUSG00000023048	Prr13	1.219	0	6.57482e-12
ENSMUSG00000049577	Zfpm1	1.217	0	1.23484e-13
ENSMUSG00000031748	Gnao1	1.217	2e-05	0.000116717
ENSMUSG00000099689	Zfp383	1.217	0.00196	0.00726174
ENSMUSG00000020806	Rhbdf2	1.211	0	1.15303e-06
ENSMUSG00000060671	Atp8b2	1.211	0.00054	0.00235638
ENSMUSG00000036782	Klhl13	1.209	0	9.23859e-25
ENSMUSG00000030342	Cd9	1.208	0	8.24374e-18
ENSMUSG00000060681	Slc9a6	1.208	0	2.27774e-06
ENSMUSG00000031021	Tmem9b	1.207	4e-05	0.000203183
ENSMUSG00000034910	Pygo1	1.206	0.00263	0.00940243
ENSMUSG00000035547	Capn5	1.205	0.00291	0.0102416
ENSMUSG00000020415	Pttg1	1.203	0	2.25647e-43
ENSMUSG00000053746	Ptrh1	1.203	0.00026	0.00121387
ENSMUSG00000040734	Ppp1r13l	1.202	0.0001	0.00051885
ENSMUSG00000021792	Fam213a	1.201	0	1.6562e-09
ENSMUSG00000037966	Ninj1	1.201	0	9.31333e-09
ENSMUSG00000026576	Atp1b1	1.199	0	1.58894e-44
ENSMUSG00000032936	Camkv	1.199	0	1.34202e-16
ENSMUSG00000021696	Elovl7	1.197	0	3.64474e-07
ENSMUSG00000030494	Rhpn2	1.197	0	5.98925e-07
ENSMUSG00000045319	Proser2	1.196	0.00029	0.00133747
ENSMUSG00000033948	Zswim5	1.196	0.0012	0.00470882
ENSMUSG00000039316	Rftn1	1.196	0.00172	0.00649603
ENSMUSG00000070526	Peg12	1.195	0.00028	0.00130509
ENSMUSG00000000594	Gm2a	1.194	0	1.37649e-12
ENSMUSG00000041488	Stx3	1.193	0	2.99837e-23
ENSMUSG00000037353	Letmd1	1.193	0	2.51871e-06
ENSMUSG00000023074	Mospd1	1.193	0.00082	0.00339153
ENSMUSG00000043004	Gng2	1.192	0	8.66043e-22
ENSMUSG00000041736	Tspo	1.192	0	5.22764e-08
ENSMUSG00000025202	Scd3	1.192	0	1.1417e-06
ENSMUSG00000017760	Ctsa	1.191	0	9.76192e-30
ENSMUSG00000032392	Parp16	1.191	2e-05	9.58313e-05
ENSMUSG00000032548	Slco2a1	1.19	0.00626	0.0198432
ENSMUSG00000025328	Padi3	1.19	0.00976	0.0289281
ENSMUSG00000041649	Klf8	1.189	0	2.51935e-06
ENSMUSG00000050945	Zfp438	1.189	0.0096	0.0285436
ENSMUSG00000052560	Cpne8	1.187	0.00514	0.0168167
ENSMUSG00000047379	B4gat1	1.186	0	9.69068e-08
ENSMUSG00000031904	Slc7a6	1.185	0	1.06787e-09
ENSMUSG00000023909	Paqr4	1.185	0	5.94757e-08
ENSMUSG00000039313	AF529169	1.183	0.00826	0.0250748
ENSMUSG00000031447	Lamp1	1.182	0	4.66273e-90
ENSMUSG00000042312	S100a13	1.182	0	8.69884e-06
ENSMUSG00000035064	Eef2k	1.181	0.00086	0.00350905
ENSMUSG00000095930	Nim1k	1.181	0.00765	0.0235303
ENSMUSG00000032402	Smad3	1.179	0	1.49777e-12
ENSMUSG00000020814	Mxra7	1.179	0	2.39833e-06
ENSMUSG00000078653	Cntd1	1.178	6e-05	0.000316457
ENSMUSG00000032842	Abcc10	1.178	0.00557	0.0179632
ENSMUSG00000003380	Rabac1	1.177	0	1.18784e-21
ENSMUSG00000004864	Mapk13	1.177	0.00625	0.0198363
ENSMUSG00000054662	Ano9	1.173	0.00109	0.00432824
ENSMUSG00000002778	Kdelr1	1.17	0	9.81038e-38
ENSMUSG00000042246	Tmc7	1.17	2e-05	9.69404e-05
ENSMUSG00000054728	Phactr1	1.168	3e-05	0.000178315
ENSMUSG00000024905	Tesmin	1.165	8e-05	0.00040944
ENSMUSG00000002908	Kcnn1	1.165	0.00019	0.000914227
ENSMUSG00000097817	Gm26810	1.165	0.00751	0.0231802
ENSMUSG00000061143	Maml3	1.164	2e-05	0.000133507
ENSMUSG00000021892	Sh3bp5	1.162	0	2.25252e-05
ENSMUSG00000027227	Sord	1.16	0	4.05194e-36
ENSMUSG00000025171	Ubtd1	1.16	0	7.38079e-06
ENSMUSG00000027452	Acss1	1.16	1e-05	6.80587e-05
ENSMUSG00000037960	Card19	1.158	5e-05	0.000257167
ENSMUSG00000013622	Atraid	1.157	0	7.51178e-16
ENSMUSG00000001418	Glmp	1.156	0	8.54769e-17
ENSMUSG00000027408	Cpxm1	1.156	0	4.0696e-06
ENSMUSG00000038555	Reep2	1.156	0.00278	0.00985055
ENSMUSG00000054342	Kcnn4	1.156	0.01514	0.0419283
ENSMUSG00000027447	Cst3	1.155	0	4.96149e-17
ENSMUSG00000028957	Per3	1.155	3e-05	0.000173217
ENSMUSG00000030605	Mfge8	1.153	0	2.16719e-20
ENSMUSG00000048440	Cyp4f16	1.153	0	7.64708e-06
ENSMUSG00000005360	Slc1a3	1.152	0	1.55337e-14
ENSMUSG00000067924	Rtl8b	1.152	4e-05	0.000241939
ENSMUSG00000062393	Dgkk	1.152	0.01577	0.0434698
ENSMUSG00000022414	Tab1	1.151	0	1.84534e-07
ENSMUSG00000034707	Gns	1.15	0	2.16034e-32
ENSMUSG00000028830	AU040320	1.15	0	1.05069e-09
ENSMUSG00000038991	Txndc5	1.15	4e-05	0.000231152
ENSMUSG00000023707	Ogfod2	1.147	0	1.12815e-08
ENSMUSG00000078794	Dact3	1.146	0	1.6339e-11
ENSMUSG00000042331	Specc1	1.145	0	9.52699e-11
ENSMUSG00000020282	Rhbdf1	1.145	2e-05	0.000113895
ENSMUSG00000041684	Bivm	1.142	0	3.07765e-06
ENSMUSG00000025915	Sgk3	1.141	1e-05	6.61598e-05
ENSMUSG00000040280	Ndufa4l2	1.141	0.00044	0.00193892
ENSMUSG00000024644	Cndp2	1.139	0	1.22945e-27
ENSMUSG00000058756	Thra	1.139	0	4.56137e-20
ENSMUSG00000041605	5730559C18Rik	1.139	0	1.64925e-07
ENSMUSG00000073910	Mob3b	1.139	1e-05	6.63138e-05
ENSMUSG00000020108	Ddit4	1.137	0	1.47028e-19
ENSMUSG00000018906	P4ha2	1.136	0	1.21648e-05
ENSMUSG00000024308	Tapbp	1.135	0	2.90713e-19
ENSMUSG00000026921	Egfl7	1.133	0	4.15626e-15
ENSMUSG00000113769	5033406O09Rik	1.132	0.00215	0.0078922
ENSMUSG00000020226	Slc5a4b	1.13	0.00551	0.0178048
ENSMUSG00000027953	Slc50a1	1.129	0	4.2725e-08
ENSMUSG00000021703	Serinc5	1.127	0.00024	0.00116352
ENSMUSG00000038637	Lrrc56	1.127	0.00028	0.00131909
ENSMUSG00000022443	Myh9	1.126	0	1.51886e-42
ENSMUSG00000029513	Prkab1	1.125	0	9.39129e-10
ENSMUSG00000042404	Dennd4b	1.124	0.00078	0.00323178
ENSMUSG00000029838	Ptn	1.122	7e-05	0.000372062
ENSMUSG00000034684	Sema3f	1.12	0.00026	0.00121397
ENSMUSG00000035845	Alg12	1.118	0.00081	0.00334834
ENSMUSG00000036820	Amdhd2	1.116	0	1.51563e-13
ENSMUSG00000036918	Ttc7	1.116	0	2.98532e-07
ENSMUSG00000025278	Flnb	1.115	0	2.65068e-18
ENSMUSG00000017314	Mpp2	1.111	0.0177	0.047916
ENSMUSG00000029826	Zc3hav1	1.11	0	5.30707e-07
ENSMUSG00000042942	Greb1l	1.11	3e-05	0.00019406
ENSMUSG00000042659	Arrdc4	1.109	0	2.12565e-19
ENSMUSG00000019590	Cyb561	1.108	1e-05	3.78352e-05
ENSMUSG00000032508	Myd88	1.106	0.00021	0.00102081
ENSMUSG00000036046	5031439G07Rik	1.105	0	8.48872e-22
ENSMUSG00000034487	Kdelc2	1.105	0	1.0168e-09
ENSMUSG00000029016	Clcn6	1.105	0	1.7534e-07
ENSMUSG00000022500	Litaf	1.103	0	1.90845e-10
ENSMUSG00000042293	Gm5617	1.102	0	7.6532e-09
ENSMUSG00000032657	Fam189b	1.102	1e-05	3.46512e-05
ENSMUSG00000042215	Bag2	1.102	0.00161	0.00612409
ENSMUSG00000036606	Plxnb2	1.099	0	5.96732e-16
ENSMUSG00000001995	Sipa1l2	1.099	0	1.29391e-12
ENSMUSG00000039914	Coq10a	1.096	1e-05	5.21306e-05
ENSMUSG00000028413	B4galt1	1.095	0	8.63313e-19
ENSMUSG00000023330	Dtwd1	1.095	0	5.33643e-06
ENSMUSG00000040860	Crocc	1.092	0	1.0501e-06
ENSMUSG00000021094	Dhrs7	1.092	0.00023	0.00109646
ENSMUSG00000020660	Pomc	1.091	0.004	0.0134758
ENSMUSG00000034714	Ttyh2	1.091	0.00821	0.0249586
ENSMUSG00000026421	Csrp1	1.09	0	5.60688e-16
ENSMUSG00000020644	Id2	1.087	0	1.22244e-25
ENSMUSG00000015745	Plekho1	1.086	0	1.05799e-09
ENSMUSG00000033416	Gucd1	1.086	7e-05	0.000398298
ENSMUSG00000032092	Mpzl2	1.08	0	1.79165e-15
ENSMUSG00000032549	Rab6b	1.08	0.00067	0.00284345
ENSMUSG00000039086	Ss18l1	1.079	0.00224	0.0081721
ENSMUSG00000069833	Ahnak	1.078	0	9.31333e-09
ENSMUSG00000041594	Tmtc4	1.078	0.00015	0.000737675
ENSMUSG00000024354	Slc23a1	1.078	0.01634	0.0447689
ENSMUSG00000041420	Meis3	1.077	0.00844	0.0255247
ENSMUSG00000049184	Purg	1.076	0.00038	0.00172644
ENSMUSG00000062753	AI413582	1.074	0	1.48105e-06
ENSMUSG00000066441	Rdh11	1.073	0	5.57893e-25
ENSMUSG00000025511	Tspan4	1.073	0	1.1606e-14
ENSMUSG00000022971	Ifnar2	1.072	0	5.66262e-07
ENSMUSG00000021483	Cdk20	1.071	0	3.62352e-06
ENSMUSG00000024789	Jak2	1.07	0.00651	0.0205168
ENSMUSG00000035278	Plekhj1	1.069	0	3.0324e-17
ENSMUSG00000023393	Slc17a9	1.068	0.01746	0.0473251
ENSMUSG00000009647	Mcu	1.067	0	6.09619e-15
ENSMUSG00000036622	Atp13a2	1.067	0	6.79097e-13
ENSMUSG00000029401	Rilpl2	1.067	0.00023	0.00108869
ENSMUSG00000040699	Limd2	1.066	0	2.0449e-18
ENSMUSG00000026473	Glul	1.065	0	1.36792e-45
ENSMUSG00000020231	Dip2a	1.065	0.00234	0.00847328
ENSMUSG00000026269	Rnpepl1	1.064	0	2.19088e-10
ENSMUSG00000043300	B3galnt1	1.064	0.00119	0.00469581
ENSMUSG00000031149	Praf2	1.063	0	2.07273e-10
ENSMUSG00000024588	Fech	1.063	0	6.44014e-10
ENSMUSG00000041959	S100a10	1.062	0	7.69065e-16
ENSMUSG00000008393	Carhsp1	1.06	0	4.08412e-18
ENSMUSG00000078851	Hist3h2a	1.059	2e-05	0.000128466
ENSMUSG00000041439	Mfsd6	1.059	0.0159	0.0437693
ENSMUSG00000070858	Gm1673	1.057	4e-05	0.000220953
ENSMUSG00000004032	Gstm5	1.056	0	7.18331e-10
ENSMUSG00000038000	Acd	1.055	0	3.08105e-27
ENSMUSG00000053046	Brsk2	1.055	0.00074	0.00310092
ENSMUSG00000026979	Psd4	1.054	0.00267	0.00951703
ENSMUSG00000003051	Elf3	1.053	0	3.68343e-06
ENSMUSG00000000631	Myo18a	1.05	0	7.19838e-24
ENSMUSG00000001999	Blvra	1.05	0	5.9495e-08
ENSMUSG00000067818	Myl9	1.05	0.00098	0.00396627
ENSMUSG00000025795	Rassf3	1.048	0	1.1719e-20
ENSMUSG00000020376	Rnf130	1.048	0.00612	0.0194862
ENSMUSG00000027233	Patl2	1.048	0.01245	0.0355695
ENSMUSG00000049624	Slc17a5	1.046	1e-05	4.93341e-05
ENSMUSG00000009248	Ascl2	1.046	0.00033	0.00152637
ENSMUSG00000097121	D130020L05Rik	1.044	0.003	0.010505
ENSMUSG00000037022	Mmaa	1.042	0.00468	0.0154824
ENSMUSG00000037852	Cpe	1.038	0.00013	0.000673293
ENSMUSG00000024197	Plin3	1.037	0	2.70336e-31
ENSMUSG00000031534	Smim19	1.037	0	3.00909e-12
ENSMUSG00000112639	A730063M14Rik	1.037	0.00157	0.00597732
ENSMUSG00000024357	Sil1	1.036	0	3.17415e-13
ENSMUSG00000039194	Rlbp1	1.036	1e-05	4.03557e-05
ENSMUSG00000031834	Pik3r2	1.033	0	1.38094e-10
ENSMUSG00000047181	Samd14	1.033	0.00845	0.0255603
ENSMUSG00000026880	Stom	1.032	0	1.84059e-05
ENSMUSG00000035824	Tk2	1.031	0	2.11005e-09
ENSMUSG00000074649	BC029722	1.03	0	1.42864e-07
ENSMUSG00000042851	Zc3h6	1.03	8e-05	0.000416669
ENSMUSG00000042737	Dpm3	1.029	0	3.30993e-18
ENSMUSG00000039810	Zc3h10	1.029	0	1.56751e-10
ENSMUSG00000097393	D030068K23Rik	1.027	1e-05	4.87211e-05
ENSMUSG00000031891	Hsd11b2	1.026	0.00999	0.0295346
ENSMUSG00000019188	H13	1.022	0	4.88857e-13
ENSMUSG00000002043	Trappc6a	1.02	0	3.35632e-17
ENSMUSG00000034205	Loxl2	1.02	0	1.60354e-06
ENSMUSG00000054474	Thnsl2	1.019	0.0002	0.000987357
ENSMUSG00000006720	Zfp184	1.019	0.00217	0.00795552
ENSMUSG00000001349	Cnn1	1.018	0.00027	0.00127144
ENSMUSG00000018909	Arrb1	1.016	1e-05	6.39096e-05
ENSMUSG00000035521	Gnptg	1.013	0.00017	0.000858939
ENSMUSG00000022426	Josd1	1.012	0	6.05931e-10
ENSMUSG00000031654	Cbln1	1.011	0.009	0.0269975
ENSMUSG00000026853	Crat	1.01	0	6.3664e-06
ENSMUSG00000034245	Hdac11	1.01	0.00029	0.00133749
ENSMUSG00000097532	Gm4349	1.01	0.00067	0.00284028
ENSMUSG00000034164	Emid1	1.006	2e-05	0.000102679
ENSMUSG00000036534	Slc38a7	1.005	0	3.59837e-15
ENSMUSG00000015980	Lrrc27	1.005	0.00289	0.0101967
ENSMUSG00000027247	Arhgap1	1.004	0	2.15402e-11
ENSMUSG00000092564	BC051226	1.004	9e-05	0.000485425
ENSMUSG00000020788	Atp2a3	1.004	0.00132	0.00513364
ENSMUSG00000006179	Prss16	1.002	0.01352	0.0381271
ENSMUSG00000026821	Ralgds	1	0	2.24398e-07
ENSMUSG00000032352	Lrrc1	0.999	0	2.02319e-09
ENSMUSG00000022475	Hdac7	0.998	0	1.91593e-05
ENSMUSG00000002983	Relb	0.998	0.00064	0.00271262
ENSMUSG00000020733	Slc9a3r1	0.996	0	1.49801e-12
ENSMUSG00000079033	Mef2b	0.996	0	1.662e-05
ENSMUSG00000031399	Fam3a	0.995	9e-05	0.000449675
ENSMUSG00000026247	Ecel1	0.992	0.00048	0.00209339
ENSMUSG00000004562	Arhgef40	0.992	0.00276	0.0098158
ENSMUSG00000034271	Jdp2	0.991	0	8.03107e-07
ENSMUSG00000038497	Tmco3	0.991	1e-05	8.23466e-05
ENSMUSG00000037788	Vopp1	0.99	0.00173	0.00652078
ENSMUSG00000028744	Pqlc2	0.988	5e-05	0.000272626
ENSMUSG00000072772	Grcc10	0.987	0	2.77053e-22
ENSMUSG00000035697	Arhgap45	0.987	0.00069	0.00289363
ENSMUSG00000035184	Fam124a	0.987	0.00191	0.00708325
ENSMUSG00000089682	Bcl2l2	0.987	0.01599	0.0439388
ENSMUSG00000042826	Fgf11	0.987	0.01601	0.0439661
ENSMUSG00000006311	Etv2	0.986	0.00315	0.0109579
ENSMUSG00000056758	Hmga2	0.982	0	2.69995e-10
ENSMUSG00000019891	Dcbld1	0.982	0	5.81657e-09
ENSMUSG00000025140	Pycr1	0.981	0	2.35295e-13
ENSMUSG00000010760	Phlda2	0.981	0.00063	0.00268608
ENSMUSG00000061411	Nol4l	0.981	0.00563	0.0181277
ENSMUSG00000025366	Esyt1	0.98	0	5.31112e-07
ENSMUSG00000004849	Ap1s1	0.979	0	4.26512e-12
ENSMUSG00000028278	Rragd	0.979	0	3.07381e-11
ENSMUSG00000028541	B4galt2	0.979	0	9.0924e-07
ENSMUSG00000019853	Hebp2	0.979	0	1.36775e-05
ENSMUSG00000033467	Crlf2	0.978	0	3.94188e-16
ENSMUSG00000032531	Amotl2	0.978	0	3.32583e-14
ENSMUSG00000020230	Prmt2	0.977	0	1.67813e-11
ENSMUSG00000073155	1810058I24Rik	0.976	0	1.02527e-25
ENSMUSG00000022055	Nefl	0.975	0	6.45595e-12
ENSMUSG00000052544	St6galnac3	0.975	0.00061	0.00263335
ENSMUSG00000079034	Gm8300	0.975	0.0057	0.0183121
ENSMUSG00000030588	Yif1b	0.974	0	8.36381e-26
ENSMUSG00000050628	Ubald2	0.974	0	6.63818e-12
ENSMUSG00000005397	Nid1	0.974	0	1.71392e-05
ENSMUSG00000057406	Nsd2	0.972	0	7.50086e-22
ENSMUSG00000042724	Map3k9	0.972	0	1.75436e-06
ENSMUSG00000032812	Arap1	0.971	0.00011	0.000571859
ENSMUSG00000034189	Hsdl1	0.97	0	2.20557e-18
ENSMUSG00000030766	Arhgap17	0.97	0	1.11082e-11
ENSMUSG00000009628	Tex15	0.969	0	2.98532e-07
ENSMUSG00000025218	Poll	0.968	0	1.72849e-11
ENSMUSG00000021009	Ptpn21	0.968	0	1.11665e-05
ENSMUSG00000024772	Ehd1	0.967	0	1.01842e-30
ENSMUSG00000048899	Rimkla	0.967	0.00372	0.0126483
ENSMUSG00000027456	Sdcbp2	0.967	0.00467	0.0154298
ENSMUSG00000028480	Glipr2	0.966	0	4.17348e-15
ENSMUSG00000041642	Kif21b	0.966	3e-05	0.000168424
ENSMUSG00000025130	P4hb	0.963	0	4.40743e-49
ENSMUSG00000039286	Fndc3b	0.963	0	3.3062e-05
ENSMUSG00000068048	Rhox9	0.963	0.00371	0.0126445
ENSMUSG00000041064	Pif1	0.961	0	4.09049e-11
ENSMUSG00000023905	Tnfrsf12a	0.961	0.00811	0.0246932
ENSMUSG00000016626	Nlrp14	0.961	0.01423	0.0397783
ENSMUSG00000032436	Cmtm7	0.96	0	1.22576e-07
ENSMUSG00000039328	Rnf122	0.96	0	8.57403e-06
ENSMUSG00000017652	Cd40	0.96	0.01207	0.0346714
ENSMUSG00000030352	Tspan9	0.959	0	6.5766e-07
ENSMUSG00000062031	Pgghg	0.959	0.00077	0.00321688
ENSMUSG00000107879	9330102E08Rik	0.959	0.00547	0.0177056
ENSMUSG00000028461	Ccdc107	0.958	0	8.26605e-09
ENSMUSG00000032121	Tmem218	0.958	0.00016	0.000805081
ENSMUSG00000040033	Stat2	0.957	0	2.49994e-11
ENSMUSG00000074358	Ccdc61	0.957	0	8.6038e-06
ENSMUSG00000028583	Pdpn	0.956	0	3.83315e-16
ENSMUSG00000043857	Mgat5b	0.956	0.00772	0.023696
ENSMUSG00000002957	Ap2a2	0.955	0	8.85911e-34
ENSMUSG00000034863	Ano8	0.954	0.00038	0.00170334
ENSMUSG00000027900	Dram2	0.954	0.00453	0.0150382
ENSMUSG00000055723	Rras2	0.953	0	9.49619e-11
ENSMUSG00000019969	Psen1	0.952	0	1.04619e-18
ENSMUSG00000035781	R3hdm4	0.951	0	3.41558e-15
ENSMUSG00000017765	Slc12a4	0.951	0	9.34609e-07
ENSMUSG00000036985	Zdhhc9	0.951	0	2.42364e-06
ENSMUSG00000035473	Galm	0.95	0	7.91096e-06
ENSMUSG00000022003	Slc25a30	0.949	0	2.18138e-08
ENSMUSG00000028573	Fggy	0.949	0	5.23428e-06
ENSMUSG00000107722	2900060B14Rik	0.949	0	5.38528e-06
ENSMUSG00000052566	Hook2	0.949	6e-05	0.000344995
ENSMUSG00000007891	Ctsd	0.948	0	1.47085e-22
ENSMUSG00000038604	Ripor1	0.948	0	2.24595e-11
ENSMUSG00000039230	Tbcd	0.947	0	2.09835e-13
ENSMUSG00000029175	Slc35f6	0.947	0	5.01718e-07
ENSMUSG00000039976	Tbc1d16	0.947	1e-05	3.53495e-05
ENSMUSG00000015568	Lpl	0.945	0	7.14007e-11
ENSMUSG00000031467	Agpat5	0.942	0	9.49923e-29
ENSMUSG00000032381	Fam96a	0.942	0	2.33736e-09
ENSMUSG00000020668	Kif3c	0.942	0.0033	0.0113966
ENSMUSG00000021619	Atg10	0.941	0.00078	0.00324386
ENSMUSG00000019087	Atp6ap1	0.94	0	2.16102e-23
ENSMUSG00000045410	Akr1e1	0.938	0	2.47715e-08
ENSMUSG00000025151	Maged1	0.937	0	1.20184e-19
ENSMUSG00000035151	Elmod2	0.937	0	1.41502e-08
ENSMUSG00000027997	Casp6	0.937	6e-05	0.000302797
ENSMUSG00000026939	Tmem141	0.937	0.00175	0.00658603
ENSMUSG00000032540	Abhd5	0.936	0	2.88156e-06
ENSMUSG00000010025	Aldh3a2	0.936	0	1.25978e-05
ENSMUSG00000029428	Stx2	0.936	0	1.99766e-05
ENSMUSG00000025225	Nfkb2	0.936	0	3.24928e-05
ENSMUSG00000023791	Pigx	0.934	0	1.7092e-06
ENSMUSG00000000884	Gnb1l	0.934	0	9.75091e-06
ENSMUSG00000038692	Hoxb4	0.934	0.00047	0.00208254
ENSMUSG00000039431	Mtmr7	0.932	0	1.27519e-09
ENSMUSG00000035765	Dym	0.931	0	2.21945e-14
ENSMUSG00000097772	5430416N02Rik	0.928	0	2.91503e-14
ENSMUSG00000033542	Arhgef5	0.928	0.00079	0.00328834
ENSMUSG00000020696	Rffl	0.928	0.00645	0.0203604
ENSMUSG00000027999	Pla2g12a	0.927	0	6.37706e-14
ENSMUSG00000005656	Snx6	0.926	0	3.90369e-24
ENSMUSG00000007570	Fance	0.926	0	3.89088e-12
ENSMUSG00000036966	Spryd3	0.926	0	4.08363e-09
ENSMUSG00000022048	Dpysl2	0.925	3e-05	0.000150388
ENSMUSG00000020400	Tnip1	0.923	0	9.89779e-14
ENSMUSG00000036941	Elac1	0.923	0.00228	0.00828413
ENSMUSG00000029171	Pgm1	0.92	4e-05	0.000244321
ENSMUSG00000018841	Rad51d	0.919	0	5.38389e-09
ENSMUSG00000037499	Nenf	0.918	0	1.41725e-09
ENSMUSG00000027712	Anxa5	0.916	1e-05	9.26476e-05
ENSMUSG00000028158	Mttp	0.916	0.00012	0.0005986
ENSMUSG00000028743	Akr7a5	0.915	0	1.60537e-10
ENSMUSG00000044345	Marveld1	0.914	0	3.07048e-12
ENSMUSG00000029616	Erp29	0.912	0	1.67083e-49
ENSMUSG00000004798	Ulk2	0.912	4e-05	0.000244912
ENSMUSG00000036061	Smug1	0.911	8e-05	0.000417694
ENSMUSG00000022892	App	0.911	0.00636	0.0201031
ENSMUSG00000028914	Casp9	0.91	0	1.15992e-06
ENSMUSG00000037148	Arhgap10	0.91	0	1.39123e-06
ENSMUSG00000019944	Rhobtb1	0.91	0.0065	0.0204919
ENSMUSG00000014329	Bicc1	0.908	0	2.50412e-05
ENSMUSG00000053226	Dand5	0.908	0.00255	0.00915654
ENSMUSG00000031785	Adgrg1	0.908	0.01505	0.0417005
ENSMUSG00000031732	Phlpp2	0.907	0	6.89769e-06
ENSMUSG00000060216	Arrb2	0.906	0	1.76082e-13
ENSMUSG00000041926	Rnpep	0.906	0	4.16066e-11
ENSMUSG00000032763	Ilvbl	0.906	1e-05	5.02982e-05
ENSMUSG00000039157	Fam102a	0.905	0	1.26211e-09
ENSMUSG00000019478	Rab4a	0.902	0	1.30393e-13
ENSMUSG00000022574	Naprt	0.901	1e-05	7.28432e-05
ENSMUSG00000048497	Mmgt2	0.901	0.00464	0.0153475
ENSMUSG00000032114	Slc37a4	0.9	0.00019	0.000929786
ENSMUSG00000045211	Nudt18	0.9	0.00031	0.00140693
ENSMUSG00000003559	As3mt	0.9	0.01468	0.0408045
ENSMUSG00000070738	Dgkd	0.899	0	6.13782e-19
ENSMUSG00000037410	Tbc1d2b	0.899	0.00054	0.00235917
ENSMUSG00000048007	Timm8a1	0.898	0.00128	0.00499321
ENSMUSG00000069895	Atxn1l	0.898	0.00408	0.0137167
ENSMUSG00000057440	Mpp7	0.897	0	1.25708e-07
ENSMUSG00000034220	Gpc1	0.896	0	8.02491e-12
ENSMUSG00000027001	Dusp19	0.896	0.0006	0.00256879
ENSMUSG00000041895	Wipi1	0.894	0	7.46741e-10
ENSMUSG00000032898	Fbxo21	0.893	0	4.0314e-13
ENSMUSG00000078619	Smarcd2	0.892	0	1.64238e-10
ENSMUSG00000015714	Cers2	0.892	0	1.89053e-09
ENSMUSG00000020205	Phlda1	0.892	0	6.84363e-08
ENSMUSG00000036242	3632451O06Rik	0.892	0	2.34219e-05
ENSMUSG00000040322	Slc25a24	0.892	0.0015	0.00575177
ENSMUSG00000032123	Dpagt1	0.891	0	2.4998e-11
ENSMUSG00000038838	Vars2	0.891	0	2.89231e-10
ENSMUSG00000079037	Prnp	0.89	0	2.8193e-09
ENSMUSG00000027996	Sfrp2	0.89	1e-05	4.39995e-05
ENSMUSG00000005251	Ripk4	0.89	0.00016	0.00078244
ENSMUSG00000020674	Pxdn	0.89	0.00017	0.000854955
ENSMUSG00000026718	Stam	0.89	0.00032	0.00144802
ENSMUSG00000051934	Spats2	0.889	0	2.68311e-47
ENSMUSG00000031513	Leprotl1	0.888	0	2.79899e-21
ENSMUSG00000070509	Rgma	0.888	0.00025	0.00120614
ENSMUSG00000036278	Macrod1	0.888	0.00132	0.00513347
ENSMUSG00000062210	Tnfaip8	0.887	0	2.87313e-07
ENSMUSG00000029603	Dtx1	0.887	1e-05	3.41529e-05
ENSMUSG00000055681	Cope	0.885	0	4.2233e-18
ENSMUSG00000050043	Tmx2	0.885	0	1.12963e-16
ENSMUSG00000060716	Plekhh1	0.885	0	2.13709e-07
ENSMUSG00000039176	Polg	0.884	0	6.97705e-24
ENSMUSG00000027803	Wwtr1	0.884	0	1.1327e-12
ENSMUSG00000000439	Mkrn2	0.883	0	1.27121e-09
ENSMUSG00000033581	Igf2bp2	0.881	0	6.04239e-26
ENSMUSG00000005483	Dnajb1	0.881	0	9.47077e-16
ENSMUSG00000018405	Mrm1	0.881	0	3.15849e-10
ENSMUSG00000039308	Ndst2	0.881	0.00019	0.000913579
ENSMUSG00000001983	Taco1	0.881	0.00107	0.00425943
ENSMUSG00000027794	Sohlh2	0.879	0	8.55232e-07
ENSMUSG00000005802	Slc30a4	0.878	0.0023	0.00836334
ENSMUSG00000025417	Pip4k2c	0.876	0	9.30149e-12
ENSMUSG00000020635	Fkbp1b	0.876	0.0021	0.00773776
ENSMUSG00000020261	Slc36a1	0.875	0.00173	0.00651374
ENSMUSG00000024429	Gnl1	0.874	0	3.89222e-29
ENSMUSG00000006589	Aprt	0.873	0	8.48976e-23
ENSMUSG00000002233	Rhoc	0.872	0	6.96212e-31
ENSMUSG00000020937	Plcd3	0.872	0.00893	0.0268524
ENSMUSG00000048720	Tbc1d12	0.871	6e-05	0.000318953
ENSMUSG00000054277	Arfgap3	0.871	0.00126	0.00490761
ENSMUSG00000040043	Rbms2	0.87	0.00028	0.00130704
ENSMUSG00000035561	Aldh1b1	0.87	0.00054	0.00235437
ENSMUSG00000037820	Tgm2	0.87	0.00236	0.00856249
ENSMUSG00000031807	Pgls	0.868	0	4.18788e-18
ENSMUSG00000001120	Pcbp3	0.868	0	2.16228e-09
ENSMUSG00000039168	Dap	0.868	0	1.27858e-05
ENSMUSG00000039611	Tmem246	0.868	0.00028	0.00129597
ENSMUSG00000034290	Nek9	0.867	0	3.75297e-22
ENSMUSG00000022433	Csnk1e	0.866	0	1.3367e-23
ENSMUSG00000036644	Tbc1d9b	0.866	0	6.22111e-18
ENSMUSG00000048142	Nat8l	0.866	0.00046	0.00203678
ENSMUSG00000096014	Sox1	0.865	0	7.90998e-22
ENSMUSG00000074064	Mlycd	0.865	0	7.83362e-06
ENSMUSG00000021902	Phf7	0.864	0.0003	0.00139413
ENSMUSG00000060512	0610040J01Rik	0.864	0.01066	0.0311845
ENSMUSG00000017721	Pigt	0.863	0	1.47339e-07
ENSMUSG00000047264	Zfp358	0.863	0	1.84282e-05
ENSMUSG00000035776	Cd99l2	0.863	0.00017	0.000853258
ENSMUSG00000032376	Usp3	0.862	0	2.51447e-08
ENSMUSG00000044927	H1fx	0.861	0	9.21079e-16
ENSMUSG00000030541	Idh2	0.859	0	2.17032e-14
ENSMUSG00000051790	Nlgn2	0.858	0.00025	0.00120183
ENSMUSG00000051950	B3glct	0.858	0.00025	0.00120614
ENSMUSG00000032553	Srprb	0.857	0	3.24467e-10
ENSMUSG00000078938	Syce3	0.857	0.00503	0.0164732
ENSMUSG00000035172	Plekhh3	0.856	0.01507	0.0417571
ENSMUSG00000046668	Cxxc5	0.855	0	3.96929e-18
ENSMUSG00000038416	Cdc16	0.854	0	3.32467e-14
ENSMUSG00000035595	1600002K03Rik	0.853	0.00056	0.00241063
ENSMUSG00000030688	Stard10	0.852	0	2.18709e-05
ENSMUSG00000020877	Scrn2	0.852	0.00283	0.0100111
ENSMUSG00000070056	Mfhas1	0.851	0	2.86178e-07
ENSMUSG00000021314	Amph	0.851	0	6.94549e-07
ENSMUSG00000017774	Myo1c	0.851	0	2.38275e-06
ENSMUSG00000097248	Gm2694	0.851	0.00073	0.00306751
ENSMUSG00000046607	Hrk	0.85	0	1.96972e-09
ENSMUSG00000029710	Ephb4	0.85	0	8.6038e-06
ENSMUSG00000038331	Satb2	0.85	0.00049	0.00216172
ENSMUSG00000002014	Ssr4	0.849	0	7.23455e-21
ENSMUSG00000025318	Jph3	0.849	0.00713	0.0221641
ENSMUSG00000079481	Nhsl2	0.849	0.01266	0.036111
ENSMUSG00000027602	Map1lc3a	0.845	0	1.72883e-23
ENSMUSG00000004270	Lpcat3	0.844	0	1.23367e-09
ENSMUSG00000006435	Neurl1a	0.844	0	6.37722e-07
ENSMUSG00000049657	Zbtb5	0.844	0.00019	0.000919996
ENSMUSG00000024130	Abca3	0.844	0.00131	0.00509251
ENSMUSG00000030499	Kctd15	0.843	0.0001	0.0005418
ENSMUSG00000059248	Sept9	0.843	0.00246	0.00886904
ENSMUSG00000070802	Pnmal2	0.843	0.00524	0.0170521
ENSMUSG00000003402	Prkcsh	0.841	0	4.24371e-34
ENSMUSG00000029992	Gfpt1	0.841	0	2.43949e-09
ENSMUSG00000037151	Lrrc20	0.841	0	8.66258e-07
ENSMUSG00000027581	Stmn3	0.841	7e-05	0.00039079
ENSMUSG00000031790	Mmp15	0.841	0.00017	0.000848635
ENSMUSG00000031246	Sh3bgrl	0.84	0	7.93674e-09
ENSMUSG00000050188	Lsm10	0.84	0	2.53974e-08
ENSMUSG00000036721	Zscan12	0.84	0	3.24929e-07
ENSMUSG00000051043	Gprc5c	0.84	0	5.42189e-07
ENSMUSG00000054309	Cpsf3	0.838	0	4.02318e-16
ENSMUSG00000000278	Scpep1	0.837	0	4.92017e-33
ENSMUSG00000063065	Mapk3	0.837	0	6.94305e-08
ENSMUSG00000030315	Vgll4	0.837	1e-05	3.60963e-05
ENSMUSG00000034320	Slc26a2	0.836	0	2.07791e-14
ENSMUSG00000002580	Mien1	0.836	0	3.48616e-14
ENSMUSG00000022614	Lmf2	0.836	0	1.07514e-09
ENSMUSG00000027995	Tlr2	0.836	0.00183	0.00682284
ENSMUSG00000059659	Gm10069	0.836	0.00234	0.00848346
ENSMUSG00000001507	Itga3	0.835	0	4.12554e-13
ENSMUSG00000005054	Cstb	0.835	0	9.94992e-13
ENSMUSG00000019948	Actr6	0.835	0	3.26864e-07
ENSMUSG00000053175	Bcl3	0.835	0	1.85528e-05
ENSMUSG00000050627	Gpd1l	0.835	7e-05	0.000385477
ENSMUSG00000032059	Alg9	0.835	0.00018	0.000876612
ENSMUSG00000020100	Slc29a3	0.834	0	1.09952e-08
ENSMUSG00000033653	Vps8	0.833	0.00024	0.00115681
ENSMUSG00000024835	Coro1b	0.832	0	1.9419e-23
ENSMUSG00000042770	Hebp1	0.832	0	8.62084e-08
ENSMUSG00000029592	Usp30	0.832	5e-05	0.000266056
ENSMUSG00000043587	Pxylp1	0.832	0.00027	0.00125326
ENSMUSG00000029994	Anxa4	0.832	0.0005	0.0021849
ENSMUSG00000051154	Commd3	0.831	0	4.50117e-17
ENSMUSG00000031431	Tsc22d3	0.831	0	2.20298e-07
ENSMUSG00000004567	Mcoln1	0.83	0	3.2023e-11
ENSMUSG00000024426	Atat1	0.83	0.00069	0.00292265
ENSMUSG00000019194	Scn1b	0.83	0.00107	0.00428599
ENSMUSG00000034757	Tmub2	0.83	0.0018	0.00674687
ENSMUSG00000010048	Ifrd2	0.829	0	3.15695e-07
ENSMUSG00000037580	Gch1	0.829	0.0149	0.041298
ENSMUSG00000029003	Mad2l2	0.828	0	2.68637e-11
ENSMUSG00000055707	Klhl26	0.827	0	3.32495e-09
ENSMUSG00000033039	Micall1	0.827	0	1.04213e-06
ENSMUSG00000024169	Ift140	0.827	0.0001	0.000508436
ENSMUSG00000010607	Pigyl	0.826	0	7.37463e-06
ENSMUSG00000038777	Sema6c	0.826	0.01483	0.0411655
ENSMUSG00000027006	Dnajc10	0.824	0	5.74336e-20
ENSMUSG00000020605	Hs1bp3	0.824	0	1.49552e-07
ENSMUSG00000054814	Usp46	0.824	0	2.78024e-07
ENSMUSG00000039345	Mettl22	0.824	0	4.70061e-06
ENSMUSG00000000934	Top1mt	0.824	0.0042	0.0140527
ENSMUSG00000023047	Amhr2	0.824	0.0129	0.0367255
ENSMUSG00000050953	Gja1	0.823	0	2.20599e-07
ENSMUSG00000044641	Pard6b	0.823	1e-05	8.08188e-05
ENSMUSG00000046280	She	0.823	0.00125	0.00489932
ENSMUSG00000030872	Gga2	0.822	0	1.8622e-34
ENSMUSG00000020038	Cry1	0.822	0	5.63007e-11
ENSMUSG00000040010	Slc7a5	0.822	0	1.45606e-10
ENSMUSG00000004633	Chn2	0.822	0.00011	0.000548386
ENSMUSG00000042447	Mios	0.822	0.00073	0.00304241
ENSMUSG00000026972	Arrdc1	0.822	0.00073	0.00305403
ENSMUSG00000025188	Hps1	0.821	0	4.01858e-06
ENSMUSG00000060992	Copz1	0.82	0	4.00516e-16
ENSMUSG00000019055	Plod1	0.82	0	6.04096e-06
ENSMUSG00000042228	Lyn	0.82	2e-05	9.52312e-05
ENSMUSG00000064307	Lrrc51	0.82	0.00327	0.0113266
ENSMUSG00000062691	Cebpzos	0.819	0.00013	0.0006696
ENSMUSG00000001524	Gtf2h4	0.818	0	1.93261e-09
ENSMUSG00000017754	Pltp	0.818	0.0001	0.000513621
ENSMUSG00000029554	Mad1l1	0.817	0	3.35459e-07
ENSMUSG00000030793	Pycard	0.817	0	5.65836e-06
ENSMUSG00000035914	Cd276	0.817	0.00016	0.000798717
ENSMUSG00000033792	Atp7a	0.816	0.00018	0.000864828
ENSMUSG00000048200	Cracr2b	0.816	0.00341	0.0117366
ENSMUSG00000025993	Slc40a1	0.816	0.00517	0.0168703
ENSMUSG00000049580	Tsku	0.816	0.00519	0.0169216
ENSMUSG00000073295	Nudt11	0.816	0.00608	0.0193656
ENSMUSG00000020263	Appl2	0.815	0.0011	0.00438775
ENSMUSG00000068264	Ap5s1	0.814	0.00176	0.00660908
ENSMUSG00000046792	Zfp787	0.813	0	3.07948e-08
ENSMUSG00000006301	Tmbim1	0.813	1e-05	6.06775e-05
ENSMUSG00000030532	Hddc3	0.813	3e-05	0.000186926
ENSMUSG00000027646	Src	0.813	8e-05	0.0004189
ENSMUSG00000049922	Slc35c1	0.812	0.00415	0.0138967
ENSMUSG00000042364	Snx18	0.811	0	1.4591e-13
ENSMUSG00000026317	Cln8	0.811	0	2.70508e-08
ENSMUSG00000025196	Cpn1	0.811	2e-05	0.00013085
ENSMUSG00000025420	Katnal2	0.81	0.00083	0.00342797
ENSMUSG00000000740	Rpl13	0.809	0	4.25608e-30
ENSMUSG00000022528	Hes1	0.809	0	2.99073e-07
ENSMUSG00000032598	Nckipsd	0.809	0.00128	0.00501026
ENSMUSG00000045519	Zfp560	0.809	0.0057	0.0183302
ENSMUSG00000028189	Ctbs	0.809	0.00573	0.0183807
ENSMUSG00000051675	Trim32	0.809	0.01159	0.0334603
ENSMUSG00000005973	Rcn1	0.808	0	3.21641e-14
ENSMUSG00000045917	Tmem268	0.808	0.00068	0.00285749
ENSMUSG00000031438	Rnf128	0.806	0	2.27059e-10
ENSMUSG00000019952	Poc1b	0.804	0	7.20657e-08
ENSMUSG00000038141	Tmem181a	0.804	0.00092	0.00373181
ENSMUSG00000061859	Patj	0.804	0.00202	0.00744392
ENSMUSG00000003344	Btbd2	0.803	0	3.13447e-08
ENSMUSG00000028082	Sh3d19	0.802	0	1.33967e-09
ENSMUSG00000006526	Tmem110	0.802	0	8.78177e-08
ENSMUSG00000030659	Nucb2	0.802	8e-05	0.000421069
ENSMUSG00000054770	Kctd18	0.801	1e-05	6.07225e-05
ENSMUSG00000096175	Gm21761	0.8	0	4.68637e-07
ENSMUSG00000035372	1810055G02Rik	0.798	0.00022	0.0010425
ENSMUSG00000036555	Iqce	0.798	0.00098	0.00397488
ENSMUSG00000034484	Snx2	0.797	0	6.7685e-08
ENSMUSG00000029304	Spp1	0.797	2e-05	0.000137714
ENSMUSG00000011752	Pgam1	0.796	0	1.03452e-08
ENSMUSG00000063275	Hacd1	0.796	0	2.96159e-05
ENSMUSG00000026411	Tmem9	0.795	0	1.12909e-12
ENSMUSG00000024942	Capn1	0.795	0	4.33575e-07
ENSMUSG00000013495	Tmem175	0.795	0	6.13962e-06
ENSMUSG00000052369	Tmem106c	0.795	2e-05	0.000110223
ENSMUSG00000032959	Pebp1	0.794	0	2.85865e-25
ENSMUSG00000029651	Mtus2	0.794	0	2.43484e-09
ENSMUSG00000030102	Itpr1	0.794	0	1.42121e-05
ENSMUSG00000015027	Galns	0.794	5e-05	0.000274145
ENSMUSG00000024525	Impa2	0.793	0	1.74241e-13
ENSMUSG00000033965	Slc16a2	0.792	0.00871	0.0262322
ENSMUSG00000050323	Ndufaf6	0.791	0	2.2341e-06
ENSMUSG00000040562	Gstm2	0.791	1e-05	4.95786e-05
ENSMUSG00000047843	Bri3	0.791	2e-05	0.000101223
ENSMUSG00000038312	Edem2	0.791	0.00324	0.0112394
ENSMUSG00000023175	Bsg	0.79	0	7.90998e-22
ENSMUSG00000039759	Thap3	0.79	0	1.85691e-07
ENSMUSG00000007659	Bcl2l1	0.79	0	2.20593e-07
ENSMUSG00000034675	Dbn1	0.79	0	9.68307e-06
ENSMUSG00000031987	Egln1	0.79	2e-05	0.000103307
ENSMUSG00000021176	Efcab11	0.79	0.00747	0.0230777
ENSMUSG00000028070	Naxe	0.789	0	4.10506e-18
ENSMUSG00000028847	Trappc3	0.789	0	1.36929e-07
ENSMUSG00000038552	Fndc4	0.789	0.00017	0.000819475
ENSMUSG00000001755	Coasy	0.788	0	8.60643e-17
ENSMUSG00000050148	Ubqln2	0.788	0	3.0272e-08
ENSMUSG00000032336	Nptn	0.787	0	2.11514e-09
ENSMUSG00000046020	Pofut1	0.787	0	3.53734e-06
ENSMUSG00000033111	3830406C13Rik	0.786	0	4.67257e-06
ENSMUSG00000069565	Dazap1	0.785	0	1.76598e-25
ENSMUSG00000031887	Tradd	0.785	0.00093	0.00378467
ENSMUSG00000019737	Syne4	0.784	0.00048	0.00210549
ENSMUSG00000039720	Got1l1	0.782	0	1.93688e-07
ENSMUSG00000048096	Lmod1	0.782	0.01427	0.0398625
ENSMUSG00000001424	Snd1	0.781	0	2.412e-18
ENSMUSG00000002031	Ift46	0.781	0	3.73095e-09
ENSMUSG00000003762	Coq8b	0.781	3e-05	0.00018661
ENSMUSG00000033819	Ppp1r16a	0.78	1e-05	8.49886e-05
ENSMUSG00000009630	Ppp2cb	0.78	0.00443	0.0147364
ENSMUSG00000024082	Ndufaf7	0.779	0	1.92876e-06
ENSMUSG00000024889	Rce1	0.779	8e-05	0.000444388
ENSMUSG00000026707	Nsun6	0.779	0.00015	0.000763312
ENSMUSG00000036880	Acaa2	0.778	0	1.87349e-07
ENSMUSG00000040659	Efhd2	0.778	0	7.01537e-06
ENSMUSG00000027536	Chmp4c	0.778	0	7.3345e-06
ENSMUSG00000043510	Hscb	0.778	0.00083	0.00343368
ENSMUSG00000032366	Tpm1	0.777	0	4.67791e-20
ENSMUSG00000030257	Srgap3	0.777	4e-05	0.000214271
ENSMUSG00000003531	Dgcr6	0.776	0	5.69179e-06
ENSMUSG00000059355	Wdr83os	0.775	0	1.52643e-07
ENSMUSG00000025867	Cplx2	0.775	0.01113	0.0323674
ENSMUSG00000107002	0610012G03Rik	0.774	0	8.42631e-09
ENSMUSG00000026223	Itm2c	0.774	0	8.39858e-08
ENSMUSG00000041845	Rhod	0.774	1e-05	9.23024e-05
ENSMUSG00000026208	Des	0.774	0.0013	0.0050584
ENSMUSG00000067369	Trmt2b	0.774	0.01008	0.0297669
ENSMUSG00000020577	Tspan13	0.773	0	9.62888e-12
ENSMUSG00000074170	Plekhf1	0.773	0.00174	0.00654242
ENSMUSG00000034708	Grn	0.772	0	1.59258e-14
ENSMUSG00000004626	Stxbp2	0.772	0	6.10785e-10
ENSMUSG00000054693	Adam10	0.772	0	3.03567e-06
ENSMUSG00000013787	Ehmt2	0.77	0	4.74519e-15
ENSMUSG00000028796	Phc2	0.77	0.00022	0.00105595
ENSMUSG00000020859	Spag9	0.769	0	1.49646e-07
ENSMUSG00000030876	Mettl9	0.769	1e-05	8.31598e-05
ENSMUSG00000047767	Atg16l2	0.769	0.00848	0.0256427
ENSMUSG00000029426	Scarb2	0.768	0	1.25701e-17
ENSMUSG00000010663	Fads1	0.768	0	2.4888e-16
ENSMUSG00000031703	Itfg1	0.767	0	4.1318e-07
ENSMUSG00000063838	Cdc42ep5	0.767	0	3.13509e-06
ENSMUSG00000020440	Arf5	0.766	0	2.12669e-18
ENSMUSG00000037742	Eef1a1	0.766	0	1.4437e-16
ENSMUSG00000041571	Selenow	0.765	0	1.227e-13
ENSMUSG00000006517	Mvd	0.765	0	1.96213e-12
ENSMUSG00000042626	Shc1	0.765	0	3.95201e-12
ENSMUSG00000035704	Alg8	0.764	5e-05	0.000271873
ENSMUSG00000034501	Pcnx4	0.764	0.00573	0.0183878
ENSMUSG00000071379	Hpcal1	0.763	0	1.82521e-07
ENSMUSG00000014361	Mertk	0.763	6e-05	0.000314373
ENSMUSG00000040774	Cept1	0.763	0.00013	0.000679253
ENSMUSG00000030104	Edem1	0.763	0.00037	0.00167606
ENSMUSG00000006763	Saal1	0.762	0	5.61305e-07
ENSMUSG00000013160	Atp6v0d1	0.761	0	2.08499e-22
ENSMUSG00000044792	Isca1	0.761	0	2.27935e-08
ENSMUSG00000014075	Tctex1d2	0.761	2e-05	0.00011282
ENSMUSG00000022765	Snap29	0.761	0.00057	0.00244429
ENSMUSG00000031985	Gnpat	0.76	0	5.88241e-15
ENSMUSG00000064284	Cdpf1	0.76	4e-05	0.000227693
ENSMUSG00000025723	Nmb	0.76	0.00625	0.0198309
ENSMUSG00000032883	Acsl3	0.759	0	5.83494e-29
ENSMUSG00000021552	Gkap1	0.759	0	5.22508e-13
ENSMUSG00000019173	Rab5c	0.758	0	9.45959e-17
ENSMUSG00000029545	Acads	0.758	0	1.23484e-13
ENSMUSG00000025035	Arl3	0.756	0	5.93143e-11
ENSMUSG00000024413	Npc1	0.756	0	3.45365e-07
ENSMUSG00000035311	Gnptab	0.756	0.00013	0.00066165
ENSMUSG00000031168	Ebp	0.755	0	6.58438e-09
ENSMUSG00000001098	Kctd10	0.755	0	7.01793e-07
ENSMUSG00000003363	Pld3	0.755	1e-05	5.80166e-05
ENSMUSG00000055725	Paqr3	0.755	0.00372	0.0126479
ENSMUSG00000027422	Rrbp1	0.754	0	9.10142e-26
ENSMUSG00000039678	Tbc1d13	0.754	0	2.04879e-09
ENSMUSG00000095440	Fignl2	0.754	0	8.98741e-09
ENSMUSG00000021917	Spcs1	0.754	0	2.51162e-07
ENSMUSG00000037395	Rcor3	0.754	1e-05	8.32119e-05
ENSMUSG00000087598	Zfp111	0.754	0.00025	0.00118809
ENSMUSG00000060147	Serpinb6a	0.753	0	1.77208e-11
ENSMUSG00000001729	Akt1	0.753	0	3.22547e-10
ENSMUSG00000020484	Xbp1	0.753	0	1.93322e-05
ENSMUSG00000046338	Gpat2	0.753	2e-05	0.000126958
ENSMUSG00000039357	Fut11	0.753	0.00039	0.00173839
ENSMUSG00000042797	Aqp11	0.753	0.00259	0.00927297
ENSMUSG00000050271	Prag1	0.753	0.00696	0.0217075
ENSMUSG00000037315	Jade3	0.753	0.01538	0.0425016
ENSMUSG00000020629	Adi1	0.752	0	1.19589e-05
ENSMUSG00000039089	L3mbtl3	0.752	0	2.85261e-05
ENSMUSG00000037465	Klf10	0.751	0	3.33318e-07
ENSMUSG00000038844	Kif16b	0.751	0.00025	0.00118602
ENSMUSG00000004843	Chmp2b	0.75	0	1.77966e-13
ENSMUSG00000061111	Mcrip1	0.75	0	7.58615e-13
ENSMUSG00000044340	Phlpp1	0.75	0.0004	0.0017829
ENSMUSG00000025572	Tmc6	0.75	0.0007	0.0029447
ENSMUSG00000097131	D230017M19Rik	0.749	0.01434	0.0400114
ENSMUSG00000021143	Pacs2	0.748	1e-05	3.62849e-05
ENSMUSG00000031078	Cttn	0.748	1e-05	4.17989e-05
ENSMUSG00000018861	Fdxr	0.748	1e-05	4.6589e-05
ENSMUSG00000002250	Ppard	0.746	6e-05	0.000303427
ENSMUSG00000031974	Abcb10	0.746	0.00014	0.000698586
ENSMUSG00000035847	Ids	0.746	0.00541	0.0175146
ENSMUSG00000115987	Vps28	0.745	0	8.36239e-19
ENSMUSG00000026172	Bcs1l	0.745	0	3.2023e-11
ENSMUSG00000024018	Ccdc167	0.742	0.00025	0.00116522
ENSMUSG00000097239	Gm27029	0.742	0.00144	0.00555009
ENSMUSG00000028878	Fam76a	0.741	0	1.19255e-05
ENSMUSG00000022848	Dirc2	0.741	0.00017	0.000826869
ENSMUSG00000013698	Pea15a	0.74	0	2.02098e-16
ENSMUSG00000039294	BC017643	0.74	4e-05	0.00020548
ENSMUSG00000041528	Rnf123	0.74	0.00168	0.0063665
ENSMUSG00000033871	Ppargc1b	0.739	0.00027	0.00127173
ENSMUSG00000016554	Eif3d	0.738	0	2.04603e-18
ENSMUSG00000021012	Zc3h14	0.738	0	6.2055e-09
ENSMUSG00000059713	Rcan3	0.738	1e-05	3.59849e-05
ENSMUSG00000040693	Slco4c1	0.738	0.01787	0.0482742
ENSMUSG00000033065	Pfkm	0.737	0	1.02052e-06
ENSMUSG00000030530	Furin	0.736	0	1.63205e-09
ENSMUSG00000020262	Adarb1	0.736	0.0065	0.0204915
ENSMUSG00000037098	Rab11fip3	0.734	5e-05	0.000263484
ENSMUSG00000046312	AI464131	0.734	0.00067	0.00282168
ENSMUSG00000004885	Crabp2	0.733	1e-05	6.45226e-05
ENSMUSG00000040521	Tsfm	0.732	4e-05	0.000238369
ENSMUSG00000001131	Timp1	0.732	0.00108	0.00430958
ENSMUSG00000024069	Slc30a6	0.732	0.00171	0.00644726
ENSMUSG00000000532	Acvr1b	0.732	0.00521	0.0169649
ENSMUSG00000061175	Fnip2	0.731	0	6.03511e-06
ENSMUSG00000030091	Nup210	0.731	0.00016	0.000807478
ENSMUSG00000021067	Sav1	0.731	0.00162	0.00615079
ENSMUSG00000056941	Commd7	0.729	0	1.22301e-06
ENSMUSG00000020121	Srgap1	0.729	0	8.84575e-06
ENSMUSG00000021504	B4galt7	0.729	1e-05	8.71246e-05
ENSMUSG00000039087	Rreb1	0.729	0.00023	0.00109052
ENSMUSG00000050248	Evc2	0.729	0.00041	0.00183879
ENSMUSG00000021928	Ebpl	0.728	0	5.00703e-12
ENSMUSG00000037824	Tspan14	0.728	0	1.59682e-05
ENSMUSG00000028454	Pigo	0.728	2e-05	9.94876e-05
ENSMUSG00000078485	Plekhn1	0.728	2e-05	0.000112126
ENSMUSG00000029361	Nos1	0.728	0.00133	0.00515728
ENSMUSG00000021361	Tmem14c	0.726	0	2.50811e-16
ENSMUSG00000020834	Dhrs13	0.726	0.00074	0.00307101
ENSMUSG00000034994	Eef2	0.725	0	3.93245e-32
ENSMUSG00000031671	Setd6	0.725	0	4.8056e-11
ENSMUSG00000024350	Dnajc18	0.725	0	1.46622e-06
ENSMUSG00000000732	Icosl	0.725	0	2.84665e-06
ENSMUSG00000017756	Slc12a7	0.725	4e-05	0.000205168
ENSMUSG00000031299	Pdha1	0.724	0	5.07221e-24
ENSMUSG00000029577	Ube3b	0.724	0	1.06549e-13
ENSMUSG00000030660	Pik3c2a	0.724	0	1.0836e-13
ENSMUSG00000032218	Ccnb2	0.724	0	4.55553e-12
ENSMUSG00000055923	Aasdh	0.724	5e-05	0.000284807
ENSMUSG00000029053	Prkcz	0.724	7e-05	0.000400981
ENSMUSG00000020737	Jpt1	0.721	0	2.56029e-17
ENSMUSG00000038393	Txnip	0.721	0	9.07273e-06
ENSMUSG00000033159	Cnppd1	0.72	0	5.10652e-08
ENSMUSG00000015363	Trabd	0.72	0	1.14485e-07
ENSMUSG00000056429	Tgoln1	0.72	0	2.15934e-07
ENSMUSG00000026663	Atf6	0.72	0	2.79406e-07
ENSMUSG00000004846	Plod3	0.719	0	3.92897e-10
ENSMUSG00000046034	Otulin	0.718	0	5.00904e-07
ENSMUSG00000024404	Riok3	0.717	0	5.39775e-15
ENSMUSG00000033701	Acbd6	0.716	0	6.88408e-13
ENSMUSG00000038324	Trpc4ap	0.716	0	7.59459e-11
ENSMUSG00000038368	Focad	0.716	0.01855	0.0497469
ENSMUSG00000063632	Sox11	0.715	0	1.35733e-16
ENSMUSG00000021676	Iqgap2	0.715	0	2.1203e-12
ENSMUSG00000019579	Mydgf	0.714	0	1.45578e-10
ENSMUSG00000014606	Slc25a11	0.714	0	1.85065e-09
ENSMUSG00000052397	Ezr	0.713	0	3.82336e-14
ENSMUSG00000023411	Nfatc4	0.713	0	4.24898e-06
ENSMUSG00000014867	Surf4	0.712	0	1.32621e-12
ENSMUSG00000011877	Git1	0.712	0	6.20338e-07
ENSMUSG00000007646	Rad51c	0.712	0	3.37672e-06
ENSMUSG00000025736	Jmjd8	0.712	0.00019	0.000906644
ENSMUSG00000024114	Prss41	0.711	0.00228	0.00828767
ENSMUSG00000059714	Flot1	0.71	0.00036	0.00162454
ENSMUSG00000061751	Kalrn	0.708	0.00504	0.0164973
ENSMUSG00000041046	Ramp3	0.707	0	2.75207e-06
ENSMUSG00000020170	Frs2	0.707	1e-05	7.49828e-05
ENSMUSG00000010362	Rdm1	0.706	0	3.02239e-12
ENSMUSG00000067567	Hdac8	0.706	0.00048	0.00210529
ENSMUSG00000048644	Ctxn1	0.706	0.00191	0.00709109
ENSMUSG00000034744	Nagk	0.706	0.00259	0.00928762
ENSMUSG00000052928	Ctif	0.706	0.01487	0.0412211
ENSMUSG00000021948	Prkcd	0.706	0.01864	0.0498965
ENSMUSG00000093565	Rab26os	0.705	0	1.64356e-06
ENSMUSG00000047473	Zfp30	0.705	0	3.4942e-06
ENSMUSG00000020346	Mgat1	0.705	2e-05	0.000109149
ENSMUSG00000036636	Clcn7	0.705	0.00124	0.00483898
ENSMUSG00000022365	Derl1	0.704	0	1.7961e-10
ENSMUSG00000002881	Nab1	0.704	5e-05	0.000293333
ENSMUSG00000018001	Cyth3	0.704	0.01797	0.0485014
ENSMUSG00000031387	Renbp	0.703	0	3.76179e-11
ENSMUSG00000026966	Ssna1	0.703	0	1.33595e-09
ENSMUSG00000032437	Stt3b	0.702	0	3.70643e-10
ENSMUSG00000017664	Slc35c2	0.702	0	5.50851e-09
ENSMUSG00000022565	Plec	0.702	0	1.15495e-06
ENSMUSG00000024193	Phf1	0.702	0.00299	0.0104779
ENSMUSG00000075592	Nynrin	0.701	0	1.43831e-05
ENSMUSG00000026773	Pfkfb3	0.701	0.00154	0.00587651
ENSMUSG00000019710	Mrpl24	0.7	0	4.04058e-13
ENSMUSG00000037337	Map4k1	0.7	0.00014	0.000708933
ENSMUSG00000042363	Lgalsl	0.7	0.00062	0.00264115
ENSMUSG00000038267	Slc22a23	0.7	0.0016	0.00610468
ENSMUSG00000030824	Nucb1	0.699	0	2.74563e-10
ENSMUSG00000052298	Cdc42se2	0.699	0	5.53969e-07
ENSMUSG00000001173	Ocrl	0.699	1e-05	4.91225e-05
ENSMUSG00000084883	Ccdc85c	0.698	0	1.58822e-05
ENSMUSG00000005469	Prkaca	0.698	1e-05	5.4166e-05
ENSMUSG00000002763	Pex6	0.698	0.00073	0.00303606
ENSMUSG00000003199	Mpnd	0.697	0	8.1526e-08
ENSMUSG00000028917	Plekhm2	0.697	0.00042	0.00189722
ENSMUSG00000042202	Slc35e2	0.697	0.00238	0.00860768
ENSMUSG00000024442	0610009O20Rik	0.696	0	7.37391e-11
ENSMUSG00000000275	Trim25	0.696	0	9.63655e-11
ENSMUSG00000050777	Tmem37	0.696	0.00071	0.00298238
ENSMUSG00000032841	Prr5l	0.696	0.00626	0.0198396
ENSMUSG00000045822	Zswim3	0.696	0.00674	0.0211205
ENSMUSG00000025026	Add3	0.695	0	4.98204e-10
ENSMUSG00000044881	Coa4	0.695	1e-05	4.77138e-05
ENSMUSG00000002910	Arrdc2	0.695	0.00394	0.0132997
ENSMUSG00000009905	Kdsr	0.694	0	3.38686e-08
ENSMUSG00000051495	Irf2bp2	0.694	0.00029	0.00132666
ENSMUSG00000053617	Sh3pxd2a	0.693	0.013	0.036928
ENSMUSG00000040270	Bach2	0.693	0.01651	0.0451326
ENSMUSG00000021248	Tmed10	0.692	0	2.62851e-17
ENSMUSG00000039770	Ypel5	0.692	0	2.44687e-09
ENSMUSG00000025477	Inpp5a	0.691	0	4.73685e-06
ENSMUSG00000026791	Slc2a8	0.691	0.00069	0.00289458
ENSMUSG00000024055	Cyp4f13	0.691	0.0019	0.00704742
ENSMUSG00000025410	Dctn2	0.69	0	3.05599e-10
ENSMUSG00000024654	Asrgl1	0.69	0	4.32936e-08
ENSMUSG00000034807	Colgalt1	0.689	0	1.6483e-22
ENSMUSG00000026339	Ccdc93	0.689	0	5.87046e-06
ENSMUSG00000021820	Camk2g	0.689	0	1.69053e-05
ENSMUSG00000054708	Ankrd24	0.689	1e-05	9.29342e-05
ENSMUSG00000066150	Slc31a1	0.688	0	1.48582e-07
ENSMUSG00000051864	Tbc1d22a	0.688	0	4.60106e-06
ENSMUSG00000034724	Cnot6l	0.688	0	1.15176e-05
ENSMUSG00000079111	Kdelr2	0.687	0	2.3619e-08
ENSMUSG00000052151	Plpp2	0.687	0	1.02595e-05
ENSMUSG00000052934	Fbxo31	0.686	0	3.19836e-06
ENSMUSG00000029094	Afap1	0.686	0	3.11819e-05
ENSMUSG00000054256	Msi1	0.686	0.0001	0.000507501
ENSMUSG00000074269	Rec114	0.686	0.00288	0.0101487
ENSMUSG00000089774	Slc5a3	0.686	0.01158	0.0334574
ENSMUSG00000010057	Nprl2	0.685	0	2.97338e-06
ENSMUSG00000021589	Rhobtb3	0.684	0	9.28043e-08
ENSMUSG00000020570	Sypl	0.684	0	1.08353e-06
ENSMUSG00000049882	Vcpkmt	0.684	0.0068	0.0212771
ENSMUSG00000061650	Med9	0.683	0	6.72171e-10
ENSMUSG00000035863	Palm	0.683	0.0002	0.000989289
ENSMUSG00000073423	Zfp414	0.683	0.00038	0.00171208
ENSMUSG00000028857	Tmem222	0.682	0	1.01296e-05
ENSMUSG00000029406	Pitpnm2	0.682	4e-05	0.000218395
ENSMUSG00000020284	1810043G02Rik	0.682	0.00072	0.00302972
ENSMUSG00000019774	Mtrf1l	0.682	0.00647	0.0204158
ENSMUSG00000040848	Sft2d2	0.681	0	1.22808e-07
ENSMUSG00000032717	Mdfi	0.681	6e-05	0.000323537
ENSMUSG00000054408	Spcs3	0.681	0.00738	0.0228235
ENSMUSG00000028673	Fuca1	0.68	0	1.52382e-09
ENSMUSG00000038576	Susd4	0.68	0.00085	0.00350284
ENSMUSG00000004044	Cavin1	0.679	0	7.97731e-08
ENSMUSG00000040712	Camta2	0.679	0.00277	0.00983834
ENSMUSG00000015575	Atp6v0e	0.678	0	6.37722e-07
ENSMUSG00000079056	Kcnip3	0.678	0.01023	0.0301192
ENSMUSG00000026197	Zfand2b	0.677	0.00012	0.000602996
ENSMUSG00000025933	Tmem14a	0.677	0.00016	0.000798929
ENSMUSG00000035443	Thyn1	0.676	0	2.26458e-09
ENSMUSG00000058748	Zfp958	0.676	0.00104	0.00415765
ENSMUSG00000017670	Elmo2	0.675	5e-05	0.000253719
ENSMUSG00000078919	Dpm1	0.675	0.0009	0.00367644
ENSMUSG00000028955	Vamp3	0.674	0	1.39229e-09
ENSMUSG00000025408	Ddit3	0.674	0	1.69324e-09
ENSMUSG00000048310	Pskh1	0.674	0	7.74673e-07
ENSMUSG00000025586	Cpeb1	0.674	1e-05	7.57669e-05
ENSMUSG00000028959	Fastk	0.674	1e-05	9.25636e-05
ENSMUSG00000023033	Scn8a	0.674	0.00895	0.0268892
ENSMUSG00000051517	Arhgef39	0.673	6e-05	0.000323194
ENSMUSG00000054027	Nt5dc3	0.673	0.00125	0.00489932
ENSMUSG00000039470	Zdhhc2	0.672	7e-05	0.0003523
ENSMUSG00000029462	Vps29	0.671	0	1.80382e-07
ENSMUSG00000015747	Vps45	0.671	3e-05	0.000174117
ENSMUSG00000036103	Colec12	0.671	0.00254	0.00911824
ENSMUSG00000015937	H2afy	0.67	0	6.71778e-28
ENSMUSG00000018363	Smurf2	0.67	0	3.94079e-07
ENSMUSG00000015944	Gatsl2	0.67	0.00363	0.0123921
ENSMUSG00000003355	Fkbp11	0.669	1e-05	3.83654e-05
ENSMUSG00000024862	Klc2	0.669	1e-05	8.10871e-05
ENSMUSG00000042105	Inpp5f	0.669	6e-05	0.000340392
ENSMUSG00000003299	Mrpl4	0.668	0	4.7936e-10
ENSMUSG00000002059	Rab34	0.668	0	5.61979e-06
ENSMUSG00000045374	Wdr81	0.668	0.00131	0.00507923
ENSMUSG00000031434	Morc4	0.668	0.00328	0.011352
ENSMUSG00000016028	Celsr1	0.667	0.00924	0.0276166
ENSMUSG00000034799	Unc13a	0.667	0.0123	0.0352073
ENSMUSG00000028464	Tpm2	0.666	0	8.09437e-08
ENSMUSG00000029392	Rilpl1	0.666	5e-05	0.000300305
ENSMUSG00000019461	Plscr3	0.666	0.01138	0.0329511
ENSMUSG00000024805	Pcgf5	0.666	0.01534	0.0424003
ENSMUSG00000024963	Dnajc4	0.665	6e-05	0.000322532
ENSMUSG00000029465	Arpc3	0.664	0	4.47027e-11
ENSMUSG00000031861	Lpar2	0.664	0.00012	0.000632751
ENSMUSG00000006717	Acot13	0.663	0	4.01341e-13
ENSMUSG00000019254	Ppp1r12c	0.663	0	4.55103e-07
ENSMUSG00000052423	B4galt3	0.663	0	1.39455e-06
ENSMUSG00000025157	Zdhhc16	0.663	2e-05	0.000144477
ENSMUSG00000044254	Pcsk9	0.663	0.0003	0.00137903
ENSMUSG00000018669	Cdk5rap3	0.662	0	3.6341e-09
ENSMUSG00000069272	Hist1h2ae	0.662	0.00032	0.00146464
ENSMUSG00000000915	Hip1r	0.662	0.00302	0.0105643
ENSMUSG00000031242	2610002M06Rik	0.662	0.00699	0.0217827
ENSMUSG00000031672	Got2	0.661	0	3.53229e-22
ENSMUSG00000022415	Syngr1	0.661	0	8.72293e-11
ENSMUSG00000028601	Echdc2	0.661	3e-05	0.000161654
ENSMUSG00000037216	Lipt1	0.661	3e-05	0.000172432
ENSMUSG00000048696	Mex3d	0.661	0.00342	0.0117661
ENSMUSG00000016534	Lamp2	0.66	0	7.74457e-12
ENSMUSG00000060098	Prmt7	0.659	0	4.4329e-14
ENSMUSG00000031353	Rbbp7	0.659	0	9.70292e-14
ENSMUSG00000043110	Lrrn4	0.659	0.00026	0.00121657
ENSMUSG00000072640	Lyrm9	0.659	0.00031	0.00141692
ENSMUSG00000001025	S100a6	0.659	0.0022	0.00804521
ENSMUSG00000027298	Tyro3	0.658	0	1.16991e-05
ENSMUSG00000079685	Ulbp1	0.658	8e-05	0.000437999
ENSMUSG00000062070	Pgk1	0.658	0.0087	0.026227
ENSMUSG00000037905	Bri3bp	0.657	0	9.57673e-12
ENSMUSG00000021807	Rtraf	0.657	0	1.27537e-11
ENSMUSG00000031483	Erlin2	0.657	0	3.47256e-08
ENSMUSG00000025289	Prdx4	0.657	0	8.31035e-07
ENSMUSG00000024947	Men1	0.657	0.00011	0.000556561
ENSMUSG00000055912	Tmem150a	0.657	0.00353	0.0120951
ENSMUSG00000032902	Slc16a1	0.656	0	1.00506e-13
ENSMUSG00000055401	Fbxo6	0.656	0	1.81264e-06
ENSMUSG00000021576	Pdcd6	0.656	0	1.45919e-05
ENSMUSG00000063450	Syne2	0.656	0.0003	0.00140573
ENSMUSG00000029034	Ints11	0.655	0	6.84683e-07
ENSMUSG00000023904	Hcfc1r1	0.655	2e-05	0.000130937
ENSMUSG00000040875	Osbpl10	0.655	0.01735	0.0470742
ENSMUSG00000021913	Ogdhl	0.654	0	6.79786e-12
ENSMUSG00000047731	Wbp1l	0.653	0	1.10341e-08
ENSMUSG00000028898	Trnau1ap	0.653	1e-05	7.21125e-05
ENSMUSG00000044005	Gls2	0.653	8e-05	0.00040944
ENSMUSG00000052632	Asap2	0.653	0.00214	0.0078539
ENSMUSG00000024993	Fam45a	0.653	0.00704	0.0219152
ENSMUSG00000019370	Calm3	0.652	0	3.00867e-18
ENSMUSG00000039953	Clstn1	0.652	0	7.83456e-10
ENSMUSG00000002342	Tmem161a	0.652	0	3.88118e-07
ENSMUSG00000098702	1500015A07Rik	0.652	0.00043	0.00190089
ENSMUSG00000001700	Gramd3	0.652	0.00056	0.00240913
ENSMUSG00000049230	Gm9833	0.652	0.01589	0.0437407
ENSMUSG00000030062	Rpn1	0.651	0	3.93148e-25
ENSMUSG00000037761	Actr5	0.651	9e-05	0.000476433
ENSMUSG00000024827	Gldc	0.65	0.00038	0.00171788
ENSMUSG00000001555	Fkbp10	0.65	0.00134	0.00519341
ENSMUSG00000029723	Tsc22d4	0.649	1e-05	9.19468e-05
ENSMUSG00000042642	Flad1	0.649	0.00051	0.00224848
ENSMUSG00000033055	Ankrd54	0.648	0.00028	0.00130911
ENSMUSG00000028223	Decr1	0.647	0	6.88477e-08
ENSMUSG00000045294	Insig1	0.647	0	1.11251e-07
ENSMUSG00000049232	Tigd2	0.647	0	7.98113e-07
ENSMUSG00000056708	Ier5	0.647	3e-05	0.000179318
ENSMUSG00000025871	4833439L19Rik	0.647	0.01332	0.0376762
ENSMUSG00000009681	Bcr	0.646	0	2.79402e-07
ENSMUSG00000030739	Myh14	0.646	0.00515	0.0168179
ENSMUSG00000032300	1700017B05Rik	0.645	0	3.3879e-06
ENSMUSG00000031066	Usp11	0.644	0	3.47684e-09
ENSMUSG00000049401	Ogfr	0.644	4e-05	0.00024286
ENSMUSG00000048175	Asb8	0.644	0.00076	0.00317644
ENSMUSG00000026003	Acadl	0.643	0	1.51767e-12
ENSMUSG00000043572	Pars2	0.643	0.01014	0.0298799
ENSMUSG00000026457	Adipor1	0.642	0	2.89417e-10
ENSMUSG00000023915	Tnfrsf21	0.642	6e-05	0.000328043
ENSMUSG00000026107	Nabp1	0.642	9e-05	0.000459127
ENSMUSG00000026064	Ptp4a1	0.642	0.00028	0.00129597
ENSMUSG00000031641	Cbr4	0.642	0.00444	0.0147589
ENSMUSG00000001211	Agpat3	0.641	0	7.67389e-07
ENSMUSG00000028597	Gpx7	0.641	7e-05	0.000369672
ENSMUSG00000024758	Rtn3	0.64	0	1.09431e-13
ENSMUSG00000007721	Ccdc124	0.64	0	3.30808e-13
ENSMUSG00000060538	Tmem219	0.64	0.00593	0.0189426
ENSMUSG00000041028	Ghitm	0.639	0	4.86215e-15
ENSMUSG00000037896	Rcor1	0.639	0	8.36827e-10
ENSMUSG00000033102	Cdc14b	0.639	0	6.90115e-09
ENSMUSG00000027546	Atp9a	0.639	0	3.04707e-08
ENSMUSG00000040009	Gnaz	0.639	0.00662	0.0208074
ENSMUSG00000029781	Fkbp9	0.638	0	6.04788e-09
ENSMUSG00000031007	Atp6ap2	0.637	0	7.02195e-13
ENSMUSG00000031730	Dhodh	0.637	0	6.83897e-10
ENSMUSG00000056121	Fez2	0.637	2e-05	0.000145147
ENSMUSG00000020744	Slc25a19	0.637	5e-05	0.000254482
ENSMUSG00000029106	Add1	0.636	0	1.2678e-10
ENSMUSG00000035086	Becn1	0.636	0	2.31775e-09
ENSMUSG00000028669	Pithd1	0.636	0	3.0272e-08
ENSMUSG00000037012	Hk1	0.635	1e-05	3.8391e-05
ENSMUSG00000047501	Cldn4	0.635	0.00675	0.0211358
ENSMUSG00000044148	1810030O07Rik	0.634	0	4.00211e-07
ENSMUSG00000021823	Vcl	0.634	0.00011	0.000577849
ENSMUSG00000068758	Il3ra	0.634	0.00595	0.0190014
ENSMUSG00000071454	Dtnb	0.633	9e-05	0.00045912
ENSMUSG00000022350	Washc5	0.631	0	5.58231e-07
ENSMUSG00000021773	Comtd1	0.631	0.00014	0.000702662
ENSMUSG00000058594	Fbxo18	0.631	0.01301	0.0369309
ENSMUSG00000028494	Plin2	0.63	0	2.73009e-09
ENSMUSG00000008140	Emc10	0.63	0	5.29292e-09
ENSMUSG00000015149	Sirt2	0.63	0.00057	0.00246142
ENSMUSG00000041765	Ubac2	0.629	0.00028	0.00128962
ENSMUSG00000028607	Cpt2	0.629	0.00141	0.00541746
ENSMUSG00000030428	Ttyh1	0.629	0.00607	0.0193434
ENSMUSG00000021661	Ankra2	0.628	0	4.37186e-06
ENSMUSG00000025534	Gusb	0.628	0.00382	0.0129319
ENSMUSG00000038967	Pdk2	0.628	0.00496	0.0163111
ENSMUSG00000029752	Asns	0.627	0	6.65772e-22
ENSMUSG00000095180	Rhox5	0.627	0	1.38341e-13
ENSMUSG00000021556	Golm1	0.627	0	2.49714e-13
ENSMUSG00000074088	Snrnp40	0.627	0	2.23401e-11
ENSMUSG00000051007	Gatd1	0.627	1e-05	8.3227e-05
ENSMUSG00000019467	Arhgef25	0.626	0	6.83994e-11
ENSMUSG00000021097	Clmn	0.626	0	1.87213e-06
ENSMUSG00000019804	Snx3	0.626	0	1.01298e-05
ENSMUSG00000063179	Pstk	0.626	1e-05	8.74542e-05
ENSMUSG00000026385	Dbi	0.625	0	5.9119e-10
ENSMUSG00000025509	Pnpla2	0.625	4e-05	0.000245438
ENSMUSG00000024587	Nars	0.624	0	6.57518e-29
ENSMUSG00000038045	Sult6b1	0.624	1e-05	3.8487e-05
ENSMUSG00000024019	Cmtr1	0.624	1e-05	8.35587e-05
ENSMUSG00000035212	Leprot	0.623	0	1.67865e-07
ENSMUSG00000066877	Nck2	0.623	0.00394	0.0132829
ENSMUSG00000026209	Dnpep	0.622	0	6.31021e-14
ENSMUSG00000033161	Atp1a1	0.622	0	1.13496e-12
ENSMUSG00000032867	Fbxw8	0.622	0	9.13825e-08
ENSMUSG00000018442	Derl2	0.622	0	2.82361e-06
ENSMUSG00000014602	Kif1a	0.622	3e-05	0.000195631
ENSMUSG00000021608	Lpcat1	0.621	0	1.2362e-08
ENSMUSG00000002812	Flii	0.621	0	1.27813e-07
ENSMUSG00000034993	Vat1	0.621	0.0003	0.001386
ENSMUSG00000041329	Atp1b2	0.621	0.00825	0.0250447
ENSMUSG00000033356	Pus7l	0.621	0.011	0.032026
ENSMUSG00000020496	Rnf187	0.62	0	2.57063e-19
ENSMUSG00000040282	BC052040	0.62	0	5.95237e-06
ENSMUSG00000024855	Pacs1	0.62	0.00124	0.00483898
ENSMUSG00000029048	Rer1	0.619	0	4.76432e-09
ENSMUSG00000023118	Sympk	0.618	0	2.4223e-07
ENSMUSG00000024921	Smarca2	0.618	2e-05	0.000104783
ENSMUSG00000026566	Mpzl1	0.617	0	1.71274e-09
ENSMUSG00000044712	Slc38a6	0.617	0.0029	0.0102292
ENSMUSG00000060032	H2afj	0.616	0	5.69807e-06
ENSMUSG00000038954	Supt3	0.616	1e-05	8.16056e-05
ENSMUSG00000042203	Tbc1d22b	0.615	0	1.53082e-05
ENSMUSG00000000881	Dlg3	0.615	0	1.71229e-05
ENSMUSG00000029319	Coq2	0.615	1e-05	6.37795e-05
ENSMUSG00000038280	Ostm1	0.615	0.00096	0.00389807
ENSMUSG00000000149	Gna12	0.615	0.00391	0.0131908
ENSMUSG00000018415	Gid4	0.614	0	2.29474e-05
ENSMUSG00000024816	Frmd8	0.614	8e-05	0.000403398
ENSMUSG00000063931	Pepd	0.614	0.00015	0.000763312
ENSMUSG00000022551	Cyc1	0.613	0	6.99802e-10
ENSMUSG00000025510	Cd151	0.613	0	7.26102e-07
ENSMUSG00000030890	Ilk	0.612	0	4.29793e-06
ENSMUSG00000037628	Cdkn3	0.612	0.00374	0.0127224
ENSMUSG00000037446	Tulp1	0.612	0.00503	0.0164765
ENSMUSG00000038618	Rassf7	0.611	0	1.45838e-06
ENSMUSG00000009670	Tex11	0.611	0.00798	0.0243623
ENSMUSG00000041881	Ndufa7	0.61	0	5.6806e-13
ENSMUSG00000023015	Racgap1	0.61	0	1.64264e-12
ENSMUSG00000031813	Mvb12a	0.61	0	1.35232e-07
ENSMUSG00000024712	Rfk	0.61	0	6.15061e-07
ENSMUSG00000021262	Evl	0.61	3e-05	0.0001544
ENSMUSG00000022178	Ajuba	0.609	0	6.04362e-09
ENSMUSG00000017837	Nkiras2	0.609	3e-05	0.00015586
ENSMUSG00000062054	Iah1	0.609	8e-05	0.000402551
ENSMUSG00000053291	Rab4b	0.609	0.00263	0.00941188
ENSMUSG00000026027	Stradb	0.609	0.01167	0.0336619
ENSMUSG00000009112	Bcl2l13	0.608	0	2.81829e-11
ENSMUSG00000035232	Pdk3	0.608	2e-05	0.000144388
ENSMUSG00000031295	Phka2	0.608	0.00225	0.00820362
ENSMUSG00000031432	Prps1	0.607	0	7.63404e-15
ENSMUSG00000046058	Eid2	0.607	0	1.51449e-09
ENSMUSG00000029469	Ift81	0.607	4e-05	0.000203619
ENSMUSG00000023830	Igf2r	0.607	4e-05	0.00023138
ENSMUSG00000032010	Usp2	0.607	0.00313	0.0108948
ENSMUSG00000028221	Tmem55a	0.606	9e-05	0.000482915
ENSMUSG00000021371	Mcur1	0.606	0.00078	0.0032336
ENSMUSG00000014551	Mrps25	0.605	0	8.8654e-09
ENSMUSG00000021993	Mipep	0.605	0.0011	0.00438789
ENSMUSG00000024074	Crim1	0.605	0.00126	0.00491252
ENSMUSG00000022498	Txndc11	0.605	0.00132	0.00512041
ENSMUSG00000038990	Cables2	0.605	0.01801	0.0486082
ENSMUSG00000063354	Slc39a4	0.604	0	1.53672e-07
ENSMUSG00000022568	Scrib	0.604	2e-05	0.000116896
ENSMUSG00000054065	Pkp3	0.603	4e-05	0.000215819
ENSMUSG00000050605	Zfp61	0.603	0.01614	0.0442812
ENSMUSG00000022125	Cln5	0.602	0	5.38566e-07
ENSMUSG00000015087	Rabl6	0.601	0	5.00578e-14
ENSMUSG00000024858	Grk2	0.601	0	1.03944e-06
ENSMUSG00000042328	Hps4	0.601	0.0006	0.00256568
ENSMUSG00000056228	Cars2	0.6	0	2.51956e-05
ENSMUSG00000039662	Icmt	0.6	0.00467	0.0154432
ENSMUSG00000030682	Cdipt	0.599	0	4.50627e-08
ENSMUSG00000006010	BC003331	0.599	0	1.60612e-07
ENSMUSG00000084957	Bbip1	0.599	0	1.38686e-05
ENSMUSG00000028617	Lrrc42	0.599	1e-05	3.79446e-05
ENSMUSG00000028416	Bag1	0.598	0	1.43193e-12
ENSMUSG00000066900	Suds3	0.598	0	6.52747e-11
ENSMUSG00000022432	Smc1b	0.598	2e-05	0.000124801
ENSMUSG00000021814	Anxa7	0.598	0.00121	0.00476773
ENSMUSG00000041025	Iffo2	0.598	0.00437	0.0145554
ENSMUSG00000038072	Galnt11	0.598	0.01154	0.0333449
ENSMUSG00000006920	Ezh1	0.597	0.00179	0.00670646
ENSMUSG00000024914	Drap1	0.596	0	8.94318e-12
ENSMUSG00000024012	Mtch1	0.596	0	2.77803e-11
ENSMUSG00000021774	Ube2e1	0.596	0	2.87748e-07
ENSMUSG00000031622	Sin3b	0.595	0	4.03736e-13
ENSMUSG00000028549	Itgb3bp	0.595	0	3.20644e-05
ENSMUSG00000046727	Cystm1	0.595	0.00038	0.00170139
ENSMUSG00000035936	Aldh5a1	0.595	0.00201	0.00743342
ENSMUSG00000022898	Dscr3	0.594	0.00184	0.00687049
ENSMUSG00000023104	Rfc2	0.593	0	3.41313e-11
ENSMUSG00000030717	Nupr1	0.593	0	3.11158e-10
ENSMUSG00000040396	Abhd13	0.593	0.00055	0.00239715
ENSMUSG00000028672	Hmgcl	0.592	1e-05	7.4273e-05
ENSMUSG00000028149	Rap1gds1	0.592	0.00016	0.000815472
ENSMUSG00000038467	Chmp4b	0.59	0	4.24761e-17
ENSMUSG00000002083	Bbc3	0.59	0	1.79513e-06
ENSMUSG00000045665	Mfsd5	0.59	0	1.94626e-06
ENSMUSG00000026600	Soat1	0.589	0	6.0476e-09
ENSMUSG00000024143	Rhoq	0.589	0	4.84642e-06
ENSMUSG00000068739	Sars	0.588	0	5.38188e-22
ENSMUSG00000045180	Shroom2	0.588	0.00052	0.00228458
ENSMUSG00000010066	Cacna2d2	0.588	0.00269	0.00958352
ENSMUSG00000041359	Tcl1	0.587	1e-05	7.71035e-05
ENSMUSG00000031024	St5	0.587	4e-05	0.000201684
ENSMUSG00000016541	Atxn10	0.586	0	3.52415e-23
ENSMUSG00000032306	Mpi	0.585	0	6.80091e-07
ENSMUSG00000055067	Smyd3	0.584	0	2.14434e-07
ENSMUSG00000003161	Sri	0.584	2e-05	0.000128814
ENSMUSG00000027952	Pmvk	0.583	0	5.32071e-17
ENSMUSG00000027198	Ext2	0.583	0.00799	0.0243884
ENSMUSG00000048076	Arf1	0.582	0	9.46505e-15
ENSMUSG00000040044	Orc3	0.582	0	3.03489e-06
ENSMUSG00000032666	1700025G04Rik	0.582	0	1.5709e-05
ENSMUSG00000096199	Ptrhd1	0.582	0.00037	0.0016736
ENSMUSG00000020776	Fbf1	0.582	0.00087	0.00355878
ENSMUSG00000036206	Sh3bp4	0.582	0.00631	0.0199577
ENSMUSG00000021294	Kif26a	0.582	0.01219	0.0349589
ENSMUSG00000027506	Tpd52	0.581	0	1.11121e-13
ENSMUSG00000000346	Dazap2	0.581	0	1.11365e-06
ENSMUSG00000036478	Btg1	0.581	0.00044	0.00197286
ENSMUSG00000039481	Nrtn	0.581	0.00279	0.00989371
ENSMUSG00000017144	Rnd3	0.581	0.00852	0.0257426
ENSMUSG00000079334	Nat6	0.581	0.01416	0.0396236
ENSMUSG00000032046	Abhd12	0.58	0	1.60434e-05
ENSMUSG00000031760	Mt3	0.58	0.0031	0.0107999
ENSMUSG00000038301	Snx10	0.579	5e-05	0.000283905
ENSMUSG00000027424	Mgme1	0.579	0.0001	0.000519033
ENSMUSG00000029070	Mxra8	0.579	0.0178	0.0481262
ENSMUSG00000043311	D17H6S53E	0.578	0.00946	0.0281633
ENSMUSG00000042747	Krtcap2	0.577	0	2.31216e-11
ENSMUSG00000067336	Bmpr2	0.577	7e-05	0.000357222
ENSMUSG00000022090	Pdlim2	0.577	0.00099	0.00399127
ENSMUSG00000022295	Atp6v1c1	0.576	0	1.17534e-07
ENSMUSG00000002395	Use1	0.576	0	1.94064e-07
ENSMUSG00000001942	Siae	0.576	0.00022	0.00107715
ENSMUSG00000029446	Psph	0.576	0.00196	0.00726252
ENSMUSG00000000168	Dlat	0.575	0	5.3511e-06
ENSMUSG00000044475	Ascc1	0.575	1e-05	5.52114e-05
ENSMUSG00000021665	Hexb	0.575	0.00114	0.00451441
ENSMUSG00000032434	Cmtm6	0.575	0.00258	0.00925045
ENSMUSG00000021140	Pcnx	0.575	0.00277	0.00982568
ENSMUSG00000086290	Snhg12	0.574	0	8.35281e-13
ENSMUSG00000010047	Hyal2	0.574	0.00738	0.0228453
ENSMUSG00000026740	Dnajc1	0.573	0	2.11067e-08
ENSMUSG00000006289	Osgep	0.573	0	2.06336e-06
ENSMUSG00000034088	Hdlbp	0.572	0	6.77547e-21
ENSMUSG00000007617	Homer1	0.572	5e-05	0.000272646
ENSMUSG00000022175	Lrp10	0.572	0.00091	0.00371226
ENSMUSG00000029060	Mib2	0.572	0.00171	0.00643919
ENSMUSG00000024558	Mapk4	0.572	0.0046	0.0152522
ENSMUSG00000002625	Akap8l	0.571	0	8.92272e-10
ENSMUSG00000044252	Osbpl1a	0.571	0	1.85473e-09
ENSMUSG00000069255	Dusp22	0.571	0.00161	0.00613526
ENSMUSG00000021678	F2rl1	0.57	0	5.36331e-07
ENSMUSG00000022519	Srl	0.57	0.0017	0.00640849
ENSMUSG00000025228	Actr1a	0.569	0	6.48971e-09
ENSMUSG00000039983	Ccdc32	0.569	0.00025	0.00120032
ENSMUSG00000025227	Mfsd13a	0.569	0.00033	0.00150937
ENSMUSG00000020520	Galnt10	0.569	0.0015	0.00574362
ENSMUSG00000079442	St6galnac4	0.569	0.00284	0.0100557
ENSMUSG00000020610	Amz2	0.568	0	1.69647e-07
ENSMUSG00000038650	Rnh1	0.568	0	1.60492e-05
ENSMUSG00000027459	Fam110a	0.568	3e-05	0.000191976
ENSMUSG00000038212	Mfsd14b	0.568	0.00013	0.000673293
ENSMUSG00000017286	Glod4	0.568	0.00016	0.000796216
ENSMUSG00000032418	Me1	0.567	0	1.1605e-05
ENSMUSG00000060679	Mrps9	0.566	0	5.01539e-09
ENSMUSG00000034928	Rnf44	0.566	0	3.90084e-07
ENSMUSG00000020471	Pold2	0.566	0	3.95515e-07
ENSMUSG00000025730	Rab40c	0.566	0	6.80962e-06
ENSMUSG00000029672	Fam3c	0.566	1e-05	4.12059e-05
ENSMUSG00000022721	Trmt2a	0.566	1e-05	9.06907e-05
ENSMUSG00000068015	Lrch1	0.566	0.00895	0.0268892
ENSMUSG00000001467	Cyp51	0.565	0	4.06117e-16
ENSMUSG00000014633	Cmc2	0.565	0	3.15255e-07
ENSMUSG00000025207	Sema4g	0.565	0.00213	0.0078392
ENSMUSG00000003541	Ier3	0.565	0.01265	0.0361055
ENSMUSG00000050029	Rap2c	0.564	1e-05	8.01766e-05
ENSMUSG00000036959	Bcorl1	0.564	3e-05	0.000176811
ENSMUSG00000019312	Grb7	0.564	0.00016	0.00078244
ENSMUSG00000027932	Slc27a3	0.564	0.00297	0.0104355
ENSMUSG00000031818	Cox4i1	0.563	0	1.04148e-12
ENSMUSG00000029030	Tprgl	0.563	0	4.51631e-06
ENSMUSG00000025665	Rps6ka6	0.563	0	8.11085e-06
ENSMUSG00000073684	Faap20	0.563	0	1.55799e-05
ENSMUSG00000030852	Tacc2	0.563	0	1.80845e-05
ENSMUSG00000003534	Ddr1	0.563	0.00297	0.0104458
ENSMUSG00000054434	Tmem120b	0.563	0.01862	0.0498728
ENSMUSG00000058833	Rex1bd	0.562	0	7.01932e-06
ENSMUSG00000031700	Gpt2	0.562	1e-05	4.12059e-05
ENSMUSG00000005672	Kit	0.562	0.00046	0.00202678
ENSMUSG00000031782	Coq9	0.562	0.00065	0.00277895
ENSMUSG00000093847	Gm5039	0.562	0.01244	0.0355629
ENSMUSG00000027466	Rbck1	0.561	0	2.19019e-07
ENSMUSG00000024163	Mapk8ip3	0.561	0.0002	0.000980157
ENSMUSG00000079012	Serpina3m	0.561	0.01411	0.0395124
ENSMUSG00000034424	Gcsh	0.56	0	3.74272e-12
ENSMUSG00000006941	Eif1b	0.56	0	8.7665e-11
ENSMUSG00000070003	Ssbp4	0.56	0	5.80133e-07
ENSMUSG00000041720	Pi4ka	0.56	0	5.7491e-06
ENSMUSG00000053333	Dis3l2	0.56	2e-05	0.000106576
ENSMUSG00000015750	Aph1a	0.56	3e-05	0.000181962
ENSMUSG00000035696	Rnf38	0.56	6e-05	0.00030732
ENSMUSG00000097908	4933404O12Rik	0.56	0.0001	0.000504495
ENSMUSG00000018559	Ctdnep1	0.56	0.00148	0.00567772
ENSMUSG00000038459	Abhd17c	0.559	0	1.82438e-09
ENSMUSG00000029471	Camkk2	0.559	0	3.1861e-06
ENSMUSG00000027642	Rpn2	0.558	0	1.51178e-13
ENSMUSG00000003528	Slc25a1	0.558	0	5.03359e-12
ENSMUSG00000031511	Arhgef7	0.558	0	1.34466e-08
ENSMUSG00000033684	Qsox1	0.558	0.0002	0.000977704
ENSMUSG00000026189	Pecr	0.557	0	1.68432e-06
ENSMUSG00000020078	Vps26a	0.557	0	5.20271e-06
ENSMUSG00000047824	Pygo2	0.557	0	1.07318e-05
ENSMUSG00000027610	Gss	0.557	0.00099	0.0040099
ENSMUSG00000024191	Bnip1	0.557	0.00895	0.0268892
ENSMUSG00000035342	Lzts2	0.557	0.01317	0.037322
ENSMUSG00000034032	Rpap1	0.556	0	2.47477e-09
ENSMUSG00000079523	Tmsb10	0.556	0	3.62547e-06
ENSMUSG00000044700	Tmem201	0.556	0.00026	0.0012279
ENSMUSG00000024383	Map3k2	0.556	0.01202	0.0345397
ENSMUSG00000029560	Snx8	0.555	0	2.5954e-09
ENSMUSG00000068329	Htra2	0.555	0.00994	0.0294105
ENSMUSG00000028542	Slc6a9	0.555	0.01834	0.0493273
ENSMUSG00000044857	Lemd2	0.554	0	6.92269e-06
ENSMUSG00000026737	Pip4k2a	0.554	0.00012	0.000597971
ENSMUSG00000029780	Nt5c3	0.554	0.00039	0.00173786
ENSMUSG00000025102	3110040N11Rik	0.554	0.00642	0.0202754
ENSMUSG00000095567	Noc2l	0.553	0	2.36635e-12
ENSMUSG00000022223	Sdr39u1	0.553	0.00204	0.00752506
ENSMUSG00000006304	Arpc2	0.552	0	7.56678e-23
ENSMUSG00000079477	Rab7	0.552	0	2.7886e-09
ENSMUSG00000020571	Pdia6	0.551	0	5.87307e-13
ENSMUSG00000025935	Tram1	0.551	0	3.95081e-10
ENSMUSG00000002058	Unc119	0.551	0	1.30293e-05
ENSMUSG00000021175	Cdca7l	0.55	1e-05	8.71246e-05
ENSMUSG00000017715	Pgs1	0.55	2e-05	0.000102562
ENSMUSG00000035275	Raver2	0.55	0.00167	0.0063148
ENSMUSG00000024248	Cox7a2l	0.549	0	1.58413e-16
ENSMUSG00000019818	Cd164	0.549	0	1.08243e-08
ENSMUSG00000037822	Smim14	0.549	0.00027	0.00125039
ENSMUSG00000029125	Stx18	0.549	0.00153	0.00583711
ENSMUSG00000001665	Gstt3	0.549	0.00253	0.00911482
ENSMUSG00000011114	Tbrg1	0.548	0	2.91951e-14
ENSMUSG00000031812	Map1lc3b	0.547	0	5.29292e-09
ENSMUSG00000023460	Rab12	0.547	0	1.06962e-08
ENSMUSG00000039159	Ube2h	0.547	0	6.92269e-06
ENSMUSG00000029059	Fam213b	0.547	0.00987	0.0292393
ENSMUSG00000024594	Prrc1	0.546	2e-05	0.000120538
ENSMUSG00000027639	Samhd1	0.546	3e-05	0.000187716
ENSMUSG00000004891	Nes	0.546	0.00961	0.0285445
ENSMUSG00000087590	Epb41l4aos	0.545	0	6.92496e-12
ENSMUSG00000020088	Sar1a	0.545	0	5.22407e-08
ENSMUSG00000031770	Herpud1	0.545	0.0001	0.000516977
ENSMUSG00000004996	Mri1	0.545	0.00261	0.0093388
ENSMUSG00000031563	Wwc2	0.544	0	1.66674e-09
ENSMUSG00000032220	Myo1e	0.544	2e-05	0.000133507
ENSMUSG00000027165	B230118H07Rik	0.544	7e-05	0.000382043
ENSMUSG00000028411	Aptx	0.544	0.00033	0.00151281
ENSMUSG00000034563	Ccpg1	0.544	0.00224	0.0081721
ENSMUSG00000068732	Tmem167b	0.544	0.00698	0.021766
[truncated: 3,917 more rows]

## Sheet: GO_UP2_342
ID	Description	GeneRatio	BgRatio	pvalue	p.adjust (FDR)	qvalue	geneID	Count
GO:0048568	embryonic organ development	27/305	493/23210	4.80995e-10	1.16747e-06	8.87738e-07	20671/12705/16147/18595/16002/224796/18596/14460/21410/14165/20378/14463/15416/17921/20613/12394/16691/22422/21803/21380/20204/15427/20897/27206/13798/16869/17920	27
GO:0072001	renal system development	21/305	302/23210	6.51488e-10	1.16747e-06	8.87738e-07	20671/12705/18595/13809/12826/18596/268902/21410/14165/13617/12161/21419/15208/73230/18654/22422/21803/14734/20897/16869/235320	21
GO:0007389	pattern specification process	25/305	468/23210	3.60014e-09	4.30097e-06	3.27045e-06	20671/12705/16147/20855/13380/15376/268902/21410/14165/18503/14463/15416/15208/20613/22422/11482/21380/14734/15427/54713/13798/16869/18187/75691/235320	25
GO:0001655	urogenital system development	21/305	346/23210	7.39484e-09	4.42033e-06	3.36121e-06	20671/12705/18595/13809/12826/18596/268902/21410/14165/13617/12161/21419/15208/73230/18654/22422/21803/14734/20897/16869/235320	21
GO:0001822	kidney development	19/305	281/23210	6.85771e-09	4.42033e-06	3.36121e-06	12705/18595/13809/18596/268902/21410/14165/13617/12161/21419/15208/73230/18654/22422/21803/14734/20897/16869/235320	19
GO:0045165	cell fate commitment	19/305	284/23210	8.15358e-09	4.42033e-06	3.36121e-06	20671/16147/13380/15376/14460/14465/21410/14165/211323/14463/14184/15208/12394/18740/22422/21803/21380/268396/54713	19
GO:0061448	connective tissue development	19/305	285/23210	8.63346e-09	4.42033e-06	3.36121e-06	16147/20855/56788/19228/15376/18596/20378/12161/14184/12406/15208/20613/18740/22422/21803/268396/20204/12306/235320	19
GO:0001656	metanephros development	11/305	89/23210	2.47788e-08	8.07338e-06	6.13898e-06	12705/18595/18596/268902/21410/14165/21419/15208/22422/14734/16869	11
GO:0007492	endoderm development	10/305	69/23210	2.27233e-08	8.07338e-06	6.13898e-06	20671/13132/13380/20680/15376/14465/21410/14463/21803/16869	10
GO:0048754	branching morphogenesis of an epithelial tube	15/305	184/23210	2.32221e-08	8.07338e-06	6.13898e-06	16147/16772/18595/12826/15376/21410/14165/13617/18654/13036/21803/21380/14734/18018/16869	15
GO:0051216	cartilage development	16/305	211/23210	2.20008e-08	8.07338e-06	6.13898e-06	16147/20855/56788/19228/20378/12161/14184/12406/15208/20613/18740/22422/21803/20204/12306/235320	16
GO:0030324	lung development	16/305	219/23210	3.71172e-08	1.10857e-05	8.4295e-06	16772/18595/16011/15376/18596/20692/14465/14165/14463/14184/13036/22422/14734/74318/20897/52377	16
GO:0030323	respiratory tube development	16/305	222/23210	4.48894e-08	1.14917e-05	8.73824e-06	16772/18595/16011/15376/18596/20692/14465/14165/14463/14184/13036/22422/14734/74318/20897/52377	16
GO:0060541	respiratory system development	17/305	251/23210	4.22452e-08	1.14917e-05	8.73824e-06	16772/18595/16011/15376/18596/20692/14465/14165/14463/14184/13036/22422/14734/74318/20897/13607/52377	17
GO:0003002	regionalization	20/305	373/23210	1.30073e-07	3.10788e-05	2.36323e-05	20671/13380/15376/268902/21410/14165/18503/14463/15416/15208/20613/22422/21380/14734/15427/54713/13798/16869/18187/235320	20
GO:0042303	molting cycle	12/305	131/23210	1.68322e-07	3.54862e-05	2.69836e-05	13380/99662/16011/14165/15442/15220/20613/12394/76560/18018/13607/73822	12
GO:0042633	hair cycle	12/305	131/23210	1.68322e-07	3.54862e-05	2.69836e-05	13380/99662/16011/14165/15442/15220/20613/12394/76560/18018/13607/73822	12
GO:0001706	endoderm formation	7/305	33/23210	2.01329e-07	4.00869e-05	3.04819e-05	20671/13380/20680/14465/21410/14463/16869	7
GO:0061138	morphogenesis of a branching epithelium	15/305	221/23210	2.59488e-07	4.89476e-05	3.72196e-05	16147/16772/18595/12826/15376/21410/14165/13617/18654/13036/21803/21380/14734/18018/16869	15
GO:0048546	digestive tract morphogenesis	8/305	53/23210	4.30338e-07	7.38501e-05	5.61554e-05	20671/16147/18595/21410/14165/14463/14184/20897	8
GO:0048705	skeletal system morphogenesis	16/305	262/23210	4.32715e-07	7.38501e-05	5.61554e-05	16147/20855/18595/56788/18596/18503/12161/14184/12406/15416/21380/268396/20204/15427/12306/16869	16
GO:0009952	anterior/posterior pattern specification	15/305	231/23210	4.57815e-07	7.45822e-05	5.67121e-05	20671/13380/15376/21410/18503/14463/15416/15208/21380/14734/15427/54713/13798/16869/235320	15
GO:0072006	nephron development	12/305	146/23210	5.48152e-07	8.54164e-05	6.49504e-05	12705/18595/13809/18596/21410/21419/15208/18654/22422/21803/14734/16869	12
GO:0001763	morphogenesis of a branching structure	15/305	240/23210	7.43804e-07	0.000107193	8.1509e-05	16147/16772/18595/12826/15376/21410/14165/13617/18654/13036/21803/21380/14734/18018/16869	15
GO:0060562	epithelial tube morphogenesis	19/305	380/23210	7.77625e-07	0.000107193	8.1509e-05	20671/16147/16772/18595/12826/15376/21410/14165/13617/14463/15208/18654/13036/21803/11482/21380/14734/18018/16869	19
GO:2000027	regulation of animal organ morphogenesis	14/305	209/23210	7.64811e-07	0.000107193	8.1509e-05	20671/12705/13132/13380/18595/268902/21410/14165/13617/22422/21803/21380/14734/16869	14
GO:0001503	ossification	19/305	381/23210	8.08838e-07	0.000107366	8.16406e-05	12705/16147/20855/13380/16002/56788/19228/19073/16011/14460/12161/14184/22422/21803/14734/268396/18018/140494/235320	19
GO:0055123	digestive system development	11/305	134/23210	1.65286e-06	0.000211567	0.000160875	20671/16147/18595/16002/14465/21410/14165/14463/14184/20897/20459	11
GO:0045926	negative regulation of growth	15/305	258/23210	1.83878e-06	0.000227247	0.000172798	20671/13132/214523/16011/231507/19141/20378/14184/14955/12955/21803/11482/14734/14199/20459	15
GO:0035270	endocrine system development	11/305	136/23210	1.91291e-06	0.000228529	0.000173773	18595/15376/18596/14465/21410/14165/18503/12161/18740/21380/20897	11
GO:0001942	hair follicle development	10/305	111/23210	2.11902e-06	0.000244986	0.000186287	13380/16011/14165/15442/15220/20613/12394/76560/13607/73822	10
GO:0098773	skin epidermis development	10/305	113/23210	2.49439e-06	0.000279372	0.000212434	13380/16011/14165/15442/15220/20613/12394/76560/13607/73822	10
GO:0022404	molting cycle process	10/305	114/23210	2.70285e-06	0.000284912	0.000216646	13380/16011/14165/15442/15220/20613/12394/76560/13607/73822	10
GO:0022405	hair cycle process	10/305	114/23210	2.70285e-06	0.000284912	0.000216646	13380/16011/14165/15442/15220/20613/12394/76560/13607/73822	10
GO:0009611	response to wounding	21/305	495/23210	2.83835e-06	0.000290647	0.000221007	18595/214523/15376/14460/14165/71436/14463/14184/15442/76509/21803/11482/19124/72828/74318/12496/12306/14456/226101/21788/18438	21
GO:0072073	kidney epithelium development	11/305	143/23210	3.12776e-06	0.00030297	0.000230378	12705/268902/21410/21419/15208/73230/18654/22422/21803/14734/16869	11
GO:1901342	regulation of vasculature development	17/305	341/23210	3.10519e-06	0.00030297	0.000230378	16002/12827/27494/20692/14465/13731/14463/12394/73230/18654/13036/11482/18018/228852/13638/69219/20193	17
GO:0045765	regulation of angiogenesis	16/305	307/23210	3.45056e-06	0.00032367	0.000246118	16002/12827/27494/20692/14465/13731/14463/12394/73230/18654/13036/11482/228852/13638/69219/20193	16
GO:0060485	mesenchyme development	15/305	272/23210	3.52208e-06	0.00032367	0.000246118	13132/15376/268902/14165/18503/13617/20378/14463/20613/22422/21803/11482/21380/18018/18187	15
GO:0048566	embryonic digestive tract development	6/305	33/23210	4.02734e-06	0.000352054	0.000267701	16147/18595/21410/14165/14463/20897	6
GO:0050673	epithelial cell proliferation	19/305	425/23210	4.02741e-06	0.000352054	0.000267701	16147/13132/16002/56213/16011/20692/21410/14165/13617/12161/14184/15208/73230/18654/21803/11482/21380/14734/228852	19
GO:0001704	formation of primary germ layer	9/305	95/23210	4.53747e-06	0.000377522	0.000287067	20671/13380/20680/15376/14465/21410/14463/20613/16869	9
GO:0048565	digestive tract development	10/305	121/23210	4.63476e-06	0.000377522	0.000287067	20671/16147/18595/14465/21410/14165/14463/14184/20897/20459	10
GO:0060428	lung epithelium development	7/305	51/23210	4.45652e-06	0.000377522	0.000287067	15376/14465/14165/14184/22422/20897/52377	7
GO:0003007	heart morphogenesis	15/305	280/23210	5.00964e-06	0.000390316	0.000296796	20671/16147/13380/268902/14465/14463/20613/215798/68760/21803/11482/21380/18018/18187/14387	15
GO:0048557	embryonic digestive tract morphogenesis	5/305	20/23210	5.00056e-06	0.000390316	0.000296796	16147/18595/21410/14165/14463	5
GO:0030510	regulation of BMP signaling pathway	9/305	97/23210	5.39388e-06	0.000394977	0.000300339	13380/56213/14465/14463/21419/15208/73230/11482/14734	9
GO:0048562	embryonic organ morphogenesis	16/305	318/23210	5.40008e-06	0.000394977	0.000300339	20671/16147/18595/224796/21410/14165/20378/14463/15416/17921/21380/20204/15427/20897/16869/17920	16
GO:0050920	regulation of chemotaxis	13/305	213/23210	5.3078e-06	0.000394977	0.000300339	18595/18596/268902/14165/13617/19141/13508/18654/21803/14456/13143/54713/18438	13
GO:0042692	muscle cell differentiation	18/305	395/23210	5.57166e-06	0.000399377	0.000303685	13380/18595/16002/16011/237611/18596/14465/14165/211323/14463/68760/16691/22422/21803/21380/74318/18018/226101	18
GO:0001654	eye development	18/305	397/23210	5.97175e-06	0.000419662	0.000319109	16147/16772/18595/12826/18596/14165/13508/12161/14184/15208/12955/21803/11482/268396/214301/20897/270120/16869	18
GO:0042060	wound healing	17/305	360/23210	6.37787e-06	0.000431787	0.00032833	18595/15376/14460/14165/14463/15442/76509/21803/11482/19124/72828/74318/12496/12306/14456/226101/21788	17
GO:0060993	kidney morphogenesis	9/305	99/23210	6.38525e-06	0.000431787	0.00032833	12705/21410/14165/15208/18654/22422/21803/14734/16869	9
GO:0150063	visual system development	18/305	400/23210	6.62047e-06	0.000439403	0.000334121	16147/16772/18595/12826/18596/14165/13508/12161/14184/15208/12955/21803/11482/268396/214301/20897/270120/16869	18
GO:0048880	sensory system development	18/305	403/23210	7.33193e-06	0.000477775	0.000363299	16147/16772/18595/12826/18596/14165/13508/12161/14184/15208/12955/21803/11482/268396/214301/20897/270120/16869	18
GO:0045995	regulation of embryonic development	10/305	129/23210	8.2139e-06	0.00052569	0.000399733	20671/16772/13380/27494/15376/14460/15208/20613/27206/16869	10
GO:0061326	renal tubule development	9/305	104/23210	9.57052e-06	0.000591392	0.000449693	12826/21410/21419/15208/18654/22422/21803/14734/16869	9
GO:0072210	metanephric nephron development	6/305	38/23210	9.49925e-06	0.000591392	0.000449693	12705/18595/18596/21419/15208/16869	6
GO:0050730	regulation of peptidyl-tyrosine phosphorylation	14/305	263/23210	1.11287e-05	0.00067602	0.000514044	20730/18595/16002/18596/14460/14165/211323/12161/14184/15208/21803/14456/20459/18003	14
GO:0010959	regulation of metal ion transport	18/305	421/23210	1.32416e-05	0.000782508	0.000595017	20730/17178/80982/20855/237611/18596/13617/98660/76560/242735/21803/75607/72828/71912/12306/14199/18438/20193	18
GO:0060430	lung saccule development	4/305	12/23210	1.33184e-05	0.000782508	0.000595017	14465/14165/14184/20897	4
GO:0072009	nephron epithelium development	9/305	109/23210	1.4025e-05	0.000797865	0.000606695	12705/21410/21419/15208/18654/22422/21803/14734/16869	9
GO:0090092	regulation of transmembrane receptor protein serine/threonine kinase signaling pathway	13/305	233/23210	1.39427e-05	0.000797865	0.000606695	13132/13380/56213/14465/14165/12161/14463/21419/15208/73230/21803/11482/14734	13
GO:0008589	regulation of smoothened signaling pathway	8/305	84/23210	1.48817e-05	0.000833376	0.000633696	16147/56788/15376/14165/14184/22422/14734/20204	8
GO:0010171	body morphogenesis	7/305	62/23210	1.67332e-05	0.000902946	0.000686597	16147/13380/18595/21803/21380/14734/20897	7
GO:0043010	camera-type eye development	16/305	348/23210	1.66059e-05	0.000902946	0.000686597	16147/16772/18595/12826/18596/14165/13508/14184/15208/12955/21803/11482/214301/20897/270120/16869	16
GO:0050921	positive regulation of chemotaxis	10/305	140/23210	1.68798e-05	0.000902946	0.000686597	18596/14165/13617/19141/13508/18654/21803/14456/13143/18438	10
GO:1905330	regulation of morphogenesis of an epithelium	9/305	112/23210	1.7465e-05	0.000920508	0.000699952	12705/13132/18595/21410/14165/22422/21803/14734/16869	9
GO:0032103	positive regulation of response to external stimulus	15/305	312/23210	1.81529e-05	0.000942897	0.000716976	18596/14165/13617/19141/13508/12161/13032/18654/244911/21803/14456/109820/14131/13143/18438	15
GO:0009880	embryonic pattern specification	7/305	64/23210	2.06683e-05	0.00105822	0.000804666	12705/16147/15376/14165/16869/18187/235320	7
GO:0051146	striated muscle cell differentiation	15/305	316/23210	2.10605e-05	0.00106311	0.000808385	13380/18595/16002/16011/237611/18596/14465/211323/14463/68760/16691/21803/21380/74318/226101	15
GO:0060425	lung morphogenesis	7/305	65/23210	2.29048e-05	0.00114015	0.000866965	16772/18595/15376/14165/14463/13036/22422	7
GO:0050678	regulation of epithelial cell proliferation	16/305	358/23210	2.34642e-05	0.00115199	0.000875974	16147/13132/16002/56213/20692/14165/13617/12161/14184/15208/18654/21803/11482/21380/14734/228852	16
GO:0003338	metanephros morphogenesis	5/305	27/23210	2.41461e-05	0.00115386	0.000877393	12705/14165/15208/22422/16869	5
GO:0061298	retina vasculature development in camera-type eye	5/305	27/23210	2.41461e-05	0.00115386	0.000877393	16772/18595/12826/18596/11482	5
GO:0008015	blood circulation	19/305	484/23210	2.49687e-05	0.00117747	0.000895348	20855/13809/27494/13617/13731/12161/14463/98660/52589/244911/21803/11482/74318/14456/69219/18438/17896/14387/20193	19
GO:0060323	head morphogenesis	6/305	46/23210	2.95093e-05	0.00137352	0.00104442	16147/13380/18595/21803/21380/20897	6
GO:0048608	reproductive structure development	18/305	449/23210	3.10573e-05	0.00142704	0.00108512	12705/18595/16002/56213/14460/21410/14165/12161/14463/69982/20613/12394/16691/22422/74297/20897/27206/16869	18
GO:0001570	vasculogenesis	8/305	94/23210	3.39267e-05	0.00150115	0.00114147	20671/12705/27494/18596/13731/14463/22422/21803	8
GO:0003013	circulatory system process	19/305	495/23210	3.38854e-05	0.00150115	0.00114147	20855/13809/27494/13617/13731/12161/14463/98660/52589/244911/21803/11482/74318/14456/69219/18438/17896/14387/20193	19
GO:0008544	epidermis development	15/305	329/23210	3.35569e-05	0.00150115	0.00114147	13380/224796/16939/16011/14165/15442/15220/15208/17921/20613/12394/76560/13607/17920/73822	15
GO:0052547	regulation of peptidase activity	17/305	411/23210	3.49263e-05	0.00150815	0.00114679	20730/20680/19141/97848/69982/12406/21858/12955/13036/227753/14734/14456/13638/21788/21859/67701/52377	17
GO:0061458	reproductive system development	18/305	453/23210	3.48642e-05	0.00150815	0.00114679	12705/18595/16002/56213/14460/21410/14165/12161/14463/69982/20613/12394/16691/22422/74297/20897/27206/16869	18
GO:0001711	endodermal cell fate commitment	4/305	15/23210	3.5599e-05	0.00150893	0.00114738	20671/13380/14465/21410	4
GO:0045766	positive regulation of angiogenesis	11/305	185/23210	3.57865e-05	0.00150893	0.00114738	16002/14465/14463/12394/73230/18654/13036/11482/228852/69219/20193	11
GO:0043491	protein kinase B signaling	11/305	186/23210	3.75984e-05	0.00156689	0.00119146	16002/16011/211323/14463/15442/234515/21803/240752/14456/18438/52377	11
GO:0051896	regulation of protein kinase B signaling	10/305	155/23210	4.06e-05	0.00167253	0.00127179	16002/16011/211323/14463/15442/234515/21803/14456/18438/52377	10
GO:0007596	blood coagulation	10/305	156/23210	4.28846e-05	0.00174657	0.00132809	18595/15376/14460/15442/19124/72828/12496/12306/14456/21788	10
GO:0010594	regulation of endothelial cell migration	10/305	157/23210	4.52781e-05	0.00182307	0.00138626	20855/16002/27494/20692/19141/13731/73230/21803/11482/18438	10
GO:0010632	regulation of epithelial cell migration	12/305	225/23210	4.62889e-05	0.00182307	0.00138626	20855/16002/27494/20692/14165/19141/13731/73230/13036/21803/11482/18438	12
GO:0072080	nephron tubule development	8/305	98/23210	4.58383e-05	0.00182307	0.00138626	21410/21419/15208/18654/22422/21803/14734/16869	8
GO:0007599	hemostasis	10/305	158/23210	4.77846e-05	0.00186152	0.00141549	18595/15376/14460/15442/19124/72828/12496/12306/14456/21788	10
GO:1905314	semi-lunar valve development	5/305	31/23210	4.8679e-05	0.00187598	0.00142649	268902/14463/21803/18018/20897	5
GO:0050817	coagulation	10/305	159/23210	5.04084e-05	0.00192196	0.00146145	18595/15376/14460/15442/19124/72828/12496/12306/14456/21788	10
GO:0031214	biomineral tissue development	10/305	160/23210	5.31542e-05	0.00200474	0.0015244	19228/19073/14460/12161/14184/21803/21380/14734/12306/14456	10
GO:0048806	genitalia development	6/305	51/23210	5.36983e-05	0.00200474	0.0015244	18595/21410/14165/12161/20897/16869	6
GO:0050731	positive regulation of peptidyl-tyrosine phosphorylation	11/305	195/23210	5.77904e-05	0.00213527	0.00162365	18595/16002/14460/14165/211323/12161/14184/15208/21803/14456/18003	11
GO:0030278	regulation of ossification	12/305	233/23210	6.48237e-05	0.00237069	0.00180267	12705/13380/56788/19073/16011/14460/12161/14184/22422/21803/18018/235320	12
GO:0090287	regulation of cellular response to growth factor stimulus	13/305	271/23210	6.69783e-05	0.00242475	0.00184377	13132/13380/56213/14465/14165/14463/21419/15208/73230/21803/11482/14734/226101	13
GO:0050679	positive regulation of epithelial cell proliferation	11/305	199/23210	6.93953e-05	0.00246712	0.00187599	16147/16002/56213/14165/12161/14184/18654/21803/11482/21380/228852	11
GO:0051924	regulation of calcium ion transport	13/305	272/23210	6.95254e-05	0.00246712	0.00187599	20730/80982/20855/237611/18596/13617/98660/21803/72828/71912/12306/18438/20193	13
GO:0043473	pigmentation	8/305	105/23210	7.50305e-05	0.00263636	0.00200468	12705/16147/20692/17921/216892/13607/13798/73822	8
GO:0031069	hair follicle morphogenesis	5/305	34/23210	7.719e-05	0.00268591	0.00204236	16011/14165/15220/20613/12394	5
GO:0030509	BMP signaling pathway	10/305	168/23210	8.00831e-05	0.00274201	0.00208502	13380/56213/14465/12161/14463/21419/15208/73230/11482/14734	10
GO:0043062	extracellular structure organization	14/305	315/23210	8.03324e-05	0.00274201	0.00208502	16147/18595/12827/12826/268780/223920/12406/16777/241327/21803/268396/12306/16891/18451	14
GO:0001823	mesonephros development	8/305	107/23210	8.57518e-05	0.00289938	0.00220468	268902/21410/73230/18654/21803/14734/16869/235320	8
GO:1904018	positive regulation of vasculature development	11/305	204/23210	8.66627e-05	0.0029028	0.00220728	16002/14465/14463/12394/73230/18654/13036/11482/228852/69219/20193	11
GO:0007369	gastrulation	10/305	170/23210	8.8385e-05	0.00290281	0.00220728	20671/13380/20680/27494/15376/14465/21410/14463/20613/16869	10
GO:0043114	regulation of vascular permeability	5/305	35/23210	8.90928e-05	0.00290281	0.00220728	27494/12161/244911/21803/69219	5
GO:0060441	epithelial tube branching involved in lung morphogenesis	5/305	35/23210	8.90928e-05	0.00290281	0.00220728	16772/18595/15376/14165/13036	5
GO:0048638	regulation of developmental growth	16/305	401/23210	9.02367e-05	0.00291359	0.00221549	16002/231507/14465/21410/19141/211323/13508/14463/14184/20980/14955/17919/74318/268396/27206/71653	16
GO:0018108	peptidyl-tyrosine phosphorylation	14/305	319/23210	9.18201e-05	0.00293824	0.00223423	20730/18595/16002/18596/14460/14165/211323/12161/14184/15208/21803/14456/20459/18003	14
GO:0050818	regulation of coagulation	7/305	81/23210	9.56538e-05	0.00303383	0.00230692	18595/15376/15442/19124/72828/12306/21788	7
GO:0003180	aortic valve morphogenesis	4/305	19/23210	9.69754e-05	0.00304525	0.0023156	268902/14463/21803/18018	4
GO:0048144	fibroblast proliferation	8/305	109/23210	9.7713e-05	0.00304525	0.0023156	18595/18596/14165/13617/21803/12306/14456/671535	8
GO:0018212	peptidyl-tyrosine modification	14/305	322/23210	0.000101349	0.00310457	0.00236071	20730/18595/16002/18596/14460/14165/211323/12161/14184/15208/21803/14456/20459/18003	14
GO:0043270	positive regulation of ion transport	14/305	322/23210	0.000101349	0.00310457	0.00236071	80982/20855/237611/18596/13617/14077/76560/242735/75607/12306/14199/18438/20193/59020	14
GO:0072088	nephron epithelium morphogenesis	7/305	82/23210	0.00010342	0.00313803	0.00238615	12705/21410/15208/18654/21803/14734/16869	7
GO:0090100	positive regulation of transmembrane receptor protein serine/threonine kinase signaling pathway	8/305	110/23210	0.000104192	0.00313803	0.00238615	13132/14465/12161/14463/15208/21803/11482/14734	8
GO:0072028	nephron morphogenesis	7/305	83/23210	0.000111691	0.00333584	0.00253656	12705/21410/15208/18654/21803/14734/16869	7
GO:0045880	positive regulation of smoothened signaling pathway	5/305	37/23210	0.000117087	0.0034681	0.00263713	16147/56788/15376/14734/20204	5
GO:0007224	smoothened signaling pathway	9/305	143/23210	0.000118893	0.00349273	0.00265587	16147/56788/15376/14165/14184/15208/22422/14734/20204	9
GO:0030513	positive regulation of BMP signaling pathway	5/305	38/23210	0.000133388	0.00385058	0.00292797	14465/14463/15208/11482/14734	5
GO:0071772	response to BMP	10/305	179/23210	0.000135372	0.00385058	0.00292797	13380/56213/14465/12161/14463/21419/15208/73230/11482/14734	10
GO:0071773	cellular response to BMP stimulus	10/305	179/23210	0.000135372	0.00385058	0.00292797	13380/56213/14465/12161/14463/21419/15208/73230/11482/14734	10
GO:0090183	regulation of kidney development	6/305	60/23210	0.000135213	0.00385058	0.00292797	12705/18596/21410/13617/21803/16869	6
GO:0061333	renal tubule morphogenesis	7/305	86/23210	0.000139784	0.00394478	0.0029996	12826/21410/15208/18654/21803/14734/16869	7
GO:0048286	lung alveolus development	6/305	61/23210	0.000148326	0.00412093	0.00313354	16011/14465/14165/14184/74318/20897	6
GO:1905207	regulation of cardiocyte differentiation	6/305	61/23210	0.000148326	0.00412093	0.00313354	20671/13380/14465/211323/14463/21803	6
GO:0048730	epidermis morphogenesis	5/305	39/23210	0.000151371	0.00417319	0.00317328	16011/14165/15220/20613/12394	5
GO:0060393	regulation of pathway-restricted SMAD protein phosphorylation	6/305	62/23210	0.000162425	0.00444375	0.00337902	13132/13380/12161/73230/21803/11482	6
GO:0048732	gland development	17/305	467/23210	0.000165214	0.00448581	0.003411	16772/18595/16002/16011/18596/14465/21410/14165/18503/20378/246728/12394/18740/21803/21380/20897/13607	17
GO:0031016	pancreas development	7/305	89/23210	0.00017335	0.00453494	0.00344836	16147/16002/15376/14465/21410/14165/12161	7
GO:0042476	odontogenesis	8/305	118/23210	0.000169959	0.00453494	0.00344836	18595/14165/13617/16777/22422/21803/21380/13607	8
GO:0060325	face morphogenesis	5/305	40/23210	0.00017115	0.00453494	0.00344836	13380/18595/21803/21380/20897	5
GO:0060349	bone morphogenesis	8/305	118/23210	0.000169959	0.00453494	0.00344836	16147/20855/56788/18503/12161/14184/12406/12306	8
GO:1905954	positive regulation of lipid localization	7/305	89/23210	0.00017335	0.00453494	0.00344836	13132/56489/12161/14077/12394/12306/16891	7
GO:0051604	protein maturation	13/305	300/23210	0.000184384	0.00478863	0.00364126	50528/16147/13809/19073/19141/12406/18791/13036/385493/19142/227753/14598/12306	13
GO:0002062	chondrocyte differentiation	8/305	120/23210	0.000190866	0.00485151	0.00368907	16147/56788/19228/12161/12406/21803/12306/235320	8
GO:0050878	regulation of body fluid levels	14/305	342/23210	0.00018975	0.00485151	0.00368907	18595/15376/14460/14165/13731/246728/15442/21419/19124/72828/12496/12306/14456/21788	14
GO:0090596	sensory organ morphogenesis	13/305	301/23210	0.000190478	0.00485151	0.00368907	16147/224796/14165/20378/13508/14184/17921/21380/20204/20897/270120/16869/17920	13
GO:0003176	aortic valve development	4/305	23/23210	0.000212554	0.00525375	0.00399493	268902/14463/21803/18018	4
GO:0023019	signal transduction involved in regulation of gene expression	4/305	23/23210	0.000212554	0.00525375	0.00399493	20671/18595/15376/14463	4
GO:0031638	zymogen activation	6/305	65/23210	0.000211172	0.00525375	0.00399493	19141/18791/13036/19142/14598/12306	6
GO:0060389	pathway-restricted SMAD protein phosphorylation	6/305	65/23210	0.000211172	0.00525375	0.00399493	13132/13380/12161/73230/21803/11482	6
GO:0034765	regulation of ion transmembrane transport	17/305	478/23210	0.000217176	0.00533123	0.00405385	17178/80982/16494/224796/237611/13617/209195/98660/76560/242735/21803/75607/72828/71912/14199/20193/59020	17
GO:0043900	regulation of multi-organism process	15/305	391/23210	0.00022793	0.00555716	0.00422565	50528/20730/56213/24014/665270/12161/246727/18791/19215/227753/218454/12306/109820/671535/207686	15
GO:0048863	stem cell differentiation	11/305	228/23210	0.000229938	0.00556822	0.00423406	20671/18595/14465/21410/13617/20378/14463/15208/22422/21380/18187	11
GO:1904062	regulation of cation transmembrane transport	14/305	349/23210	0.000233499	0.00561651	0.00427078	17178/80982/237611/13617/98660/76560/242735/21803/75607/72828/71912/14199/20193/59020	14
GO:0048771	tissue remodeling	10/305	193/23210	0.000249471	0.00592434	0.00450485	16147/19228/16011/14165/14463/14184/234515/11482/72828/21380	10
GO:0060688	regulation of morphogenesis of a branching structure	6/305	67/23210	0.000249603	0.00592434	0.00450485	18595/21410/14165/18654/21803/16869	6
GO:0060348	bone development	11/305	231/23210	0.0002573	0.00603319	0.00458762	16147/20855/56788/20692/18503/12161/14184/12406/216892/268396/12306	11
GO:0060560	developmental growth involved in morphogenesis	12/305	270/23210	0.000257555	0.00603319	0.00458762	21410/14165/71436/211323/13508/20980/17919/22422/21803/16869/18187/71653	12
GO:0030198	extracellular matrix organization	12/305	271/23210	0.000266385	0.00619951	0.00471409	16147/18595/12827/12826/268780/12406/16777/241327/21803/268396/12306/18451	12
GO:0030279	negative regulation of ossification	7/305	96/23210	0.000277362	0.00641332	0.00487667	12705/13380/19073/16011/14460/21803/18018	7
GO:0007178	transmembrane receptor protein serine/threonine kinase signaling pathway	14/305	357/23210	0.000293879	0.00666622	0.00506897	12705/13132/13380/56213/14465/14165/12161/14463/21419/15208/73230/21803/11482/14734	14
GO:0032370	positive regulation of lipid transport	6/305	69/23210	0.000293328	0.00666622	0.00506897	13132/12161/14077/12394/12306/16891	6
GO:0048146	positive regulation of fibroblast proliferation	6/305	69/23210	0.000293328	0.00666622	0.00506897	18595/18596/14165/21803/12306/14456	6
GO:0043542	endothelial cell migration	10/305	198/23210	0.000306094	0.00689962	0.00524645	20855/16002/27494/20692/19141/13731/73230/21803/11482/18438	10
GO:0001649	osteoblast differentiation	10/305	199/23210	0.000318617	0.0070927	0.00539327	12705/16147/16002/56788/19228/16011/12161/22422/268396/18018	10
GO:0060041	retina development in camera-type eye	9/305	163/23210	0.000317567	0.0070927	0.00539327	16147/16772/18595/12826/18596/13508/11482/270120/16869	9
GO:1903727	positive regulation of phospholipid metabolic process	5/305	46/23210	0.000334339	0.00739673	0.00562445	18595/18596/14184/14077/21803	5
GO:0001667	ameboidal-type cell migration	15/305	406/23210	0.000339856	0.00742169	0.00564343	20671/20855/16002/27494/20692/14165/19141/13731/73230/13036/21803/11482/21380/18187/18438	15
GO:0016485	protein processing	11/305	239/23210	0.00034404	0.00742169	0.00564343	50528/16147/13809/19073/19141/18791/13036/19142/227753/14598/12306	11
GO:0038063	collagen-activated tyrosine kinase receptor signaling pathway	3/305	11/23210	0.00034287	0.00742169	0.00564343	12827/12826/72828	3
GO:0060070	canonical Wnt signaling pathway	12/305	279/23210	0.000346754	0.00742169	0.00564343	20671/13132/13380/20680/14165/20378/14463/14184/22422/75607/14734/13607	12
GO:0070168	negative regulation of biomineral tissue development	4/305	26/23210	0.000347892	0.00742169	0.00564343	19073/14460/21803/14456	4
GO:0072178	nephric duct morphogenesis	3/305	11/23210	0.00034287	0.00742169	0.00564343	21410/14734/16869	3
GO:0010631	epithelial cell migration	12/305	280/23210	0.000358111	0.0075945	0.00577483	20855/16002/27494/20692/14165/19141/13731/73230/13036/21803/11482/18438	12
GO:0003179	heart valve morphogenesis	5/305	47/23210	0.000370158	0.0078038	0.00593399	268902/14463/21803/18018/20897	5
GO:0010466	negative regulation of peptidase activity	11/305	242/23210	0.000382357	0.00783066	0.00595441	20730/97848/69982/12406/21858/12955/14734/14456/21788/21859/67701	11
GO:0043583	ear development	11/305	242/23210	0.000382357	0.00783066	0.00595441	224796/14165/20378/14184/15208/17921/73230/21380/20204/20897/17920	11
GO:0070371	ERK1 and ERK2 cascade	13/305	323/23210	0.000375764	0.00783066	0.00595441	13132/18595/18596/14165/13617/14463/14184/73230/13036/21803/75607/14456/21859	13
GO:0090132	epithelium migration	12/305	282/23210	0.000381772	0.00783066	0.00595441	20855/16002/27494/20692/14165/19141/13731/73230/13036/21803/11482/18438	12
GO:0110110	positive regulation of animal organ morphogenesis	7/305	101/23210	0.000378563	0.00783066	0.00595441	13380/18595/268902/14165/13617/21803/16869	7
GO:0035987	endodermal cell differentiation	4/305	27/23210	0.000404195	0.00809294	0.00615385	20671/13380/14465/21410	4
GO:0051145	smooth muscle cell differentiation	6/305	73/23210	0.000398681	0.00809294	0.00615385	18596/14465/14165/22422/21803/18018	6
GO:0051897	positive regulation of protein kinase B signaling	7/305	102/23210	0.000401959	0.00809294	0.00615385	16002/16011/211323/15442/21803/14456/18438	7
GO:0051928	positive regulation of calcium ion transport	8/305	134/23210	0.000404194	0.00809294	0.00615385	80982/20855/237611/18596/13617/12306/18438/20193	8
GO:0090130	tissue migration	12/305	284/23210	0.000406743	0.0080987	0.00615823	20855/16002/27494/20692/14165/19141/13731/73230/13036/21803/11482/18438	12
GO:0010876	lipid localization	14/305	370/23210	0.000420551	0.00832737	0.00633211	13132/56489/12161/11833/69836/223920/14077/77577/12394/216892/99031/12306/20897/16891	14
GO:0001657	ureteric bud development	7/305	104/23210	0.000452215	0.00867674	0.00659777	268902/21410/73230/18654/21803/14734/16869	7
GO:0014888	striated muscle adaptation	5/305	49/23210	0.000450413	0.00867674	0.00659777	16011/14465/14463/227753/18018	5
GO:0055091	phospholipid homeostasis	3/305	12/23210	0.000452721	0.00867674	0.00659777	14077/16891/52377	3
GO:0072163	mesonephric epithelium development	7/305	104/23210	0.000452215	0.00867674	0.00659777	268902/21410/73230/18654/21803/14734/16869	7
GO:0072164	mesonephric tubule development	7/305	104/23210	0.000452215	0.00867674	0.00659777	268902/21410/73230/18654/21803/14734/16869	7
GO:0072176	nephric duct development	3/305	12/23210	0.000452721	0.00867674	0.00659777	21410/14734/16869	3
GO:0006869	lipid transport	13/305	330/23210	0.000460189	0.00873894	0.00664506	13132/12161/11833/69836/223920/14077/77577/12394/216892/99031/12306/20897/16891	13
GO:0007548	sex differentiation	12/305	288/23210	0.000460842	0.00873894	0.00664506	18595/14460/21410/14165/12161/14463/69982/12394/74297/218454/20897/16869	12
GO:0061311	cell surface receptor signaling pathway involved in heart development	4/305	28/23210	0.000466714	0.00875761	0.00665926	20671/13380/20613/21803	4
GO:0080154	regulation of fertilization	4/305	28/23210	0.000466714	0.00875761	0.00665926	20730/665270/218454/207686	4
GO:2000241	regulation of reproductive process	9/305	172/23210	0.000470611	0.00878473	0.00667988	20730/665270/20613/12394/18791/19215/218454/27206/207686	9
GO:0048844	artery morphogenesis	6/305	76/23210	0.00049547	0.00915343	0.00696024	18596/21419/11482/21380/20204/20897	6
GO:0060350	endochondral bone morphogenesis	6/305	76/23210	0.00049547	0.00915343	0.00696024	16147/20855/56788/12161/12406/12306	6
GO:0045446	endothelial cell differentiation	7/305	106/23210	0.000507363	0.00923041	0.00701877	20671/20855/12161/22422/11482/12306/228852	7
GO:0048839	inner ear development	10/305	211/23210	0.000505421	0.00923041	0.00701877	224796/14165/20378/14184/15208/17921/73230/21380/20204/17920	10
GO:0060840	artery development	7/305	106/23210	0.000507363	0.00923041	0.00701877	18596/268902/21419/11482/21380/20204/20897	7
GO:0003014	renal system process	7/305	107/23210	0.000536876	0.00934082	0.00710273	20855/13617/19141/13731/21419/227753/14456	7
GO:0003148	outflow tract septum morphogenesis	4/305	29/23210	0.000535827	0.00934082	0.00710273	268902/14465/21380/18187	4
GO:0006816	calcium ion transport	15/305	423/23210	0.000521045	0.00934082	0.00710273	20730/80982/20855/237611/18596/13617/98660/21803/72828/71912/12306/18018/14456/18438/20193	15
GO:0030193	regulation of blood coagulation	6/305	77/23210	0.000531495	0.00934082	0.00710273	18595/15376/15442/72828/12306/21788	6
GO:0035107	appendage morphogenesis	9/305	175/23210	0.000533406	0.00934082	0.00710273	16147/13380/14165/21419/18740/14734/20204/13798/235320	9
GO:0035108	limb morphogenesis	9/305	175/23210	0.000533406	0.00934082	0.00710273	16147/13380/14165/21419/18740/14734/20204/13798/235320	9
GO:0043552	positive regulation of phosphatidylinositol 3-kinase activity	4/305	29/23210	0.000535827	0.00934082	0.00710273	18595/18596/14184/21803	4
GO:0043588	skin development	12/305	293/23210	0.000536889	0.00934082	0.00710273	13380/16939/16011/14165/15442/21419/15220/20613/12394/76560/13607/73822	12
GO:0048145	regulation of fibroblast proliferation	7/305	107/23210	0.000536876	0.00934082	0.00710273	18595/18596/14165/21803/12306/14456/671535	7
GO:0033619	membrane protein proteolysis	5/305	51/23210	0.000543119	0.00935836	0.00711607	56175/21858/13036/21803/21859	5
GO:0050819	negative regulation of coagulation	5/305	51/23210	0.000543119	0.00935836	0.00711607	18595/19124/72828/12306/21788	5
GO:0070838	divalent metal ion transport	16/305	472/23210	0.000558232	0.00957274	0.00727908	20730/80982/20855/237611/18596/13617/67547/98660/21803/72828/71912/12306/18018/14456/18438/20193	16
GO:0007219	Notch signaling pathway	9/305	177/23210	0.000578966	0.00962601	0.00731959	12563/15376/268902/21410/14165/233552/15208/20613/21803	9
GO:0030316	osteoclast differentiation	7/305	108/23210	0.000567739	0.00962601	0.00731959	14184/234515/21803/72828/14734/12306/18018	7
GO:0038065	collagen-activated signaling pathway	3/305	13/23210	0.000582825	0.00962601	0.00731959	12827/12826/72828	3
GO:0042693	muscle cell fate commitment	3/305	13/23210	0.000582825	0.00962601	0.00731959	13380/14165/21380	3
GO:0048639	positive regulation of developmental growth	10/305	214/23210	0.000564154	0.00962601	0.00731959	16002/14465/211323/13508/14463/20980/17919/74318/268396/71653	10
GO:0060391	positive regulation of SMAD protein signal transduction	3/305	13/23210	0.000582825	0.00962601	0.00731959	13132/12161/21803	3
GO:1900046	regulation of hemostasis	6/305	78/23210	0.000569523	0.00962601	0.00731959	18595/15376/15442/72828/12306/21788	6
GO:2000833	positive regulation of steroid hormone secretion	3/305	13/23210	0.000582825	0.00962601	0.00731959	13132/12161/12394	3
GO:0060351	cartilage development involved in endochondral bone morphogenesis	5/305	52/23210	0.00059451	0.00977397	0.0074321	16147/20855/56788/12406/12306	5
GO:0032963	collagen metabolic process	7/305	109/23210	0.000599996	0.00977447	0.00743248	16147/18596/210530/14184/12406/21803/52377	7
GO:0072511	divalent inorganic cation transport	16/305	475/23210	0.000597455	0.00977447	0.00743248	20730/80982/20855/237611/18596/13617/67547/98660/21803/72828/71912/12306/18018/14456/18438/20193	16
GO:0002573	myeloid leukocyte differentiation	10/305	216/23210	0.000606364	0.00978923	0.0074437	12398/14460/14184/234515/12394/21803/72828/14734/12306/18018	10
GO:0048762	mesenchymal cell differentiation	10/305	216/23210	0.000606364	0.00978923	0.0074437	13132/15376/14165/13617/20378/20613/21803/21380/18018/18187	10
GO:0033674	positive regulation of kinase activity	16/305	476/23210	0.000611043	0.00982054	0.00746751	80982/13132/13380/18595/320825/18596/14165/211323/13731/14184/22422/21803/17873/14456/27206/18003	16
GO:0001935	endothelial cell proliferation	8/305	143/23210	0.000622834	0.00992105	0.00754394	16002/20692/12161/14184/73230/18654/11482/228852	8
GO:0010634	positive regulation of epithelial cell migration	8/305	143/23210	0.000622834	0.00992105	0.00754394	16002/27494/20692/14165/19141/13036/21803/18438	8
GO:0002065	columnar/cuboidal epithelial cell differentiation	8/305	144/23210	0.000652096	0.0102956	0.00782878	224796/14465/12161/14463/15208/17921/20459/17920	8
GO:0072078	nephron tubule morphogenesis	6/305	80/23210	0.000651896	0.0102956	0.00782878	21410/15208/18654/21803/14734/16869	6
GO:0060795	cell fate commitment involved in formation of primary germ layer	4/305	31/23210	0.000695354	0.0108828	0.00827521	20671/13380/14465/21410	4
GO:0070741	response to interleukin-6	4/305	31/23210	0.000695354	0.0108828	0.00827521	12705/15376/67445/12496	4
GO:0032964	collagen biosynthetic process	5/305	54/23210	0.000708132	0.0109868	0.00835432	16147/18596/12406/21803/52377	5
GO:0035051	cardiocyte differentiation	9/305	182/23210	0.000706955	0.0109868	0.00835432	20671/13380/18595/18596/14465/211323/14463/21803/12306	9
GO:1905516	positive regulation of fertilization	3/305	14/23210	0.000734583	0.011348	0.00862902	665270/218454/207686	3
GO:0003206	cardiac chamber morphogenesis	8/305	148/23210	0.000780439	0.0119796	0.00910927	268902/14465/14463/215798/21803/21380/18018/18187	8
GO:0042472	inner ear morphogenesis	7/305	114/23210	0.000783781	0.0119796	0.00910927	224796/14165/20378/17921/21380/20204/17920	7
GO:0070372	regulation of ERK1 and ERK2 cascade	12/305	306/23210	0.000785494	0.0119796	0.00910927	13132/18595/18596/14165/13617/14463/14184/73230/21803/75607/14456/21859	12
GO:0060828	regulation of canonical Wnt signaling pathway	10/305	224/23210	0.000802201	0.0121826	0.00926359	20671/13132/13380/20680/14165/20378/14184/75607/14734/13607	10
GO:0003151	outflow tract morphogenesis	6/305	84/23210	0.000844105	0.012658	0.00962514	20671/268902/14465/14463/21380/18187	6
GO:0045844	positive regulation of striated muscle tissue development	6/305	84/23210	0.000844105	0.012658	0.00962514	20671/14465/211323/14463/21803/21380	6
GO:0048636	positive regulation of muscle organ development	6/305	84/23210	0.000844105	0.012658	0.00962514	20671/14465/211323/14463/21803/21380	6
GO:0090218	positive regulation of lipid kinase activity	4/305	33/23210	0.000885845	0.0132286	0.010059	18595/18596/14184/21803	4
GO:1901863	positive regulation of muscle tissue development	6/305	85/23210	0.000898352	0.0133597	0.0101587	20671/14465/211323/14463/21803/21380	6
GO:0003170	heart valve development	5/305	57/23210	0.000908012	0.0134476	0.0102255	268902/14463/21803/18018/20897	5
GO:0030099	myeloid cell differentiation	14/305	401/23210	0.000921994	0.0135985	0.0103402	13132/12398/14460/319155/14184/15416/234515/12394/21803/72828/14734/12306/18018/235320	14
GO:0060411	cardiac septum morphogenesis	6/305	86/23210	0.000955245	0.0140311	0.0106692	268902/14465/14463/21380/18018/18187	6
GO:0003158	endothelium development	7/305	119/23210	0.00100945	0.0147668	0.0112286	20671/20855/12161/22422/11482/12306/228852	7
GO:0034764	positive regulation of transmembrane transport	10/305	233/23210	0.00108189	0.0157622	0.0119855	80982/237611/24014/13617/76560/242735/75607/14734/20193/59020	10
GO:0035909	aorta morphogenesis	4/305	35/23210	0.00111039	0.0160469	0.012202	18596/21419/11482/21380	4
GO:0038084	vascular endothelial growth factor signaling pathway	4/305	35/23210	0.00111039	0.0160469	0.012202	18595/18596/18654/18187	4
GO:0003205	cardiac chamber development	9/305	195/23210	0.00115067	0.0164302	0.0124935	268902/14465/14463/215798/21803/21380/18018/20897/18187	9
GO:0045834	positive regulation of lipid metabolic process	8/305	157/23210	0.00114397	0.0164302	0.0124935	13132/18595/16002/18596/12161/14184/14077/21803	8
GO:0060324	face development	5/305	60/23210	0.00114709	0.0164302	0.0124935	13380/18595/21803/21380/20897	5
GO:0006941	striated muscle contraction	8/305	158/23210	0.00119153	0.0168793	0.012835	20855/237611/14463/98660/71912/18438/17896/14387	8
GO:1903707	negative regulation of hemopoiesis	8/305	158/23210	0.00119153	0.0168793	0.012835	16147/319155/15416/234515/15208/12394/72828/235320	8
GO:0032526	response to retinoic acid	6/305	90/23210	0.001211	0.0170874	0.0129932	13380/14463/12394/13036/21380/20459	6
GO:0001702	gastrulation with mouth forming second	4/305	36/23210	0.00123639	0.0173078	0.0131608	27494/15376/14463/16869	4
GO:0045666	positive regulation of neuron differentiation	15/305	461/23210	0.0012411	0.0173078	0.0131608	13380/15376/330863/268902/233552/211323/13508/12161/20980/21858/574437/17919/54713/20459/71653	15
GO:1905209	positive regulation of cardiocyte differentiation	4/305	36/23210	0.00123639	0.0173078	0.0131608	14465/211323/14463/21803	4
GO:0001938	positive regulation of endothelial cell proliferation	6/305	91/23210	0.00128242	0.0176777	0.0134421	16002/12161/14184/18654/11482/228852	6
GO:0002028	regulation of sodium ion transport	6/305	91/23210	0.00128242	0.0176777	0.0134421	17178/98660/76560/21803/75607/18438	6
GO:0009798	axis specification	6/305	91/23210	0.00128242	0.0176777	0.0134421	12705/20855/15376/14165/14734/16869	6
GO:1903169	regulation of calcium ion transmembrane transport	8/305	160/23210	0.00129139	0.0177331	0.0134842	80982/237611/13617/98660/21803/72828/71912/20193	8
GO:0003184	pulmonary valve morphogenesis	3/305	17/23210	0.00133281	0.0180939	0.0137585	268902/18018/20897	3
GO:0035988	chondrocyte proliferation	3/305	17/23210	0.00133281	0.0180939	0.0137585	16147/20855/56788	3
GO:0040015	negative regulation of multicellular organism growth	3/305	17/23210	0.00133281	0.0180939	0.0137585	231507/19141/14955	3
GO:0007162	negative regulation of cell adhesion	11/305	284/23210	0.00142001	0.019064	0.0144962	16147/13508/12161/16777/76509/12394/21803/11482/72828/53624/27205	11
GO:0048736	appendage development	9/305	201/23210	0.00142022	0.019064	0.0144962	16147/13380/14165/21419/18740/14734/20204/13798/235320	9
GO:0060173	limb development	9/305	201/23210	0.00142022	0.019064	0.0144962	16147/13380/14165/21419/18740/14734/20204/13798/235320	9
GO:0035904	aorta development	5/305	63/23210	0.00142985	0.0191216	0.01454	18596/268902/21419/11482/21380	5
GO:1904064	positive regulation of cation transmembrane transport	8/305	163/23210	0.00145355	0.0193663	0.0147261	80982/237611/13617/76560/242735/75607/20193/59020	8
GO:0001658	branching involved in ureteric bud morphogenesis	5/305	64/23210	0.0015346	0.0203705	0.0154896	21410/18654/21803/14734/16869	5
GO:0003279	cardiac septum development	7/305	128/23210	0.00154168	0.0203889	0.0155036	268902/14465/14463/21380/18018/20897/18187	7
GO:0030540	female genitalia development	3/305	18/23210	0.0015839	0.0208702	0.0158696	14165/20897/16869	3
GO:0001936	regulation of endothelial cell proliferation	7/305	129/23210	0.00161219	0.0211651	0.0160939	16002/20692/12161/14184/18654/11482/228852	7
GO:0043112	receptor metabolic process	9/305	205/23210	0.00162659	0.0212763	0.0161784	13132/13380/103967/19141/211323/21803/16976/12306/17920	9
GO:0043551	regulation of phosphatidylinositol 3-kinase activity	4/305	39/23210	0.00167395	0.0218161	0.0165889	18595/18596/14184/21803	4
GO:0061053	somite development	6/305	96/23210	0.00168903	0.0219329	0.0166777	16147/13380/15376/18503/20378/16869	6
GO:0010595	positive regulation of endothelial cell migration	6/305	97/23210	0.0017809	0.0227615	0.0173077	16002/27494/20692/19141/21803/18438	6
GO:0030111	regulation of Wnt signaling pathway	11/305	292/23210	0.00176812	0.0227615	0.0173077	20671/13132/13380/20680/21410/14165/20378/14184/75607/14734/13607	11
GO:0045638	negative regulation of myeloid cell differentiation	6/305	97/23210	0.0017809	0.0227615	0.0173077	319155/15416/234515/12394/72828/235320	6
GO:0052548	regulation of endopeptidase activity	12/305	337/23210	0.00178459	0.0227615	0.0173077	20730/20680/19141/97848/69982/12406/21858/12955/227753/14456/13638/21859	12
GO:0070167	regulation of biomineral tissue development	6/305	97/23210	0.0017809	0.0227615	0.0173077	19073/14460/12161/14184/21803/14456	6
GO:0001558	regulation of cell growth	14/305	431/23210	0.00181544	0.0230728	0.0175445	20671/13132/16011/66102/20378/211323/13508/20980/12955/17919/21803/11482/14199/71653	14
GO:0010470	regulation of gastrulation	4/305	40/23210	0.00184093	0.0233141	0.017728	20671/13380/15376/16869	4
GO:0010984	regulation of lipoprotein particle clearance	3/305	19/23210	0.00186269	0.0233423	0.0177494	16976/12306/16891	3
GO:0046886	positive regulation of hormone biosynthetic process	3/305	19/23210	0.00186269	0.0233423	0.0177494	13132/16002/12161	3
GO:0090030	regulation of steroid hormone biosynthetic process	3/305	19/23210	0.00186269	0.0233423	0.0177494	13132/16002/12161	3
GO:0030900	forebrain development	13/305	386/23210	0.00191089	0.0238628	0.0181452	13380/268902/14165/233552/211323/14184/16777/15208/18740/22422/54713/16869/18187	13
GO:0055081	anion homeostasis	5/305	68/23210	0.0020107	0.0249354	0.0189608	20855/21419/14077/16891/52377	5
GO:1904888	cranial skeletal system development	5/305	68/23210	0.0020107	0.0249354	0.0189608	18595/21380/268396/20204/16869	5
GO:0045860	positive regulation of protein kinase activity	14/305	438/23210	0.00210447	0.0260083	0.0197766	80982/13132/13380/320825/18596/14165/211323/13731/22422/21803/17873/14456/27206/18003	14
GO:0061035	regulation of cartilage development	5/305	69/23210	0.00214487	0.0264165	0.020087	20378/12161/21803/12306/235320	5
GO:0003012	muscle system process	13/305	392/23210	0.00218551	0.0267333	0.0203279	20855/16011/237611/14465/13617/14463/98660/227753/71912/18018/18438/17896/14387	13
GO:0042471	ear morphogenesis	7/305	136/23210	0.00217868	0.0267333	0.0203279	224796/14165/20378/17921/21380/20204/17920	7
GO:0045637	regulation of myeloid cell differentiation	9/305	215/23210	0.00224897	0.027416	0.0208471	14460/319155/14184/15416/234515/12394/21803/72828/235320	9
GO:0043902	positive regulation of multi-organism process	8/305	175/23210	0.00227055	0.0275853	0.0209758	50528/665270/12161/18791/218454/12306/109820/207686	8
GO:1903725	regulation of phospholipid metabolic process	5/305	70/23210	0.00228545	0.0276724	0.021042	18595/18596/14184/14077/21803	5
GO:0010522	regulation of calcium ion transport into cytosol	6/305	102/23210	0.00229831	0.0277345	0.0210893	80982/13617/21803/72828/71912/18438	6
GO:0030010	establishment of cell polarity	7/305	138/23210	0.0023658	0.0284531	0.0216357	16772/27494/78906/14165/15208/227753/71653	7
GO:0045861	negative regulation of proteolysis	12/305	349/23210	0.00238152	0.0285463	0.0217065	20730/97848/69982/12406/21858/12955/18791/14734/14456/21788/21859/67701	12
GO:0001708	cell fate specification	6/305	103/23210	0.0024141	0.0288404	0.0219302	20671/16147/13380/15376/21410/21380	6
GO:0008016	regulation of heart contraction	8/305	177/23210	0.00243615	0.0289111	0.0219839	20855/14463/98660/74318/18438/17896/14387/20193	8
GO:0060675	ureteric bud morphogenesis	5/305	71/23210	0.00243261	0.0289111	0.0219839	21410/18654/21803/14734/16869	5
GO:0048706	embryonic skeletal system development	7/305	139/23210	0.00246389	0.0291039	0.0221305	16147/18595/15416/21380/20204/15427/16869	7
GO:0070374	positive regulation of ERK1 and ERK2 cascade	9/305	218/23210	0.00246863	0.0291039	0.0221305	18595/18596/14165/13617/14463/14184/73230/21803/14456	9
GO:0003094	glomerular filtration	3/305	21/23210	0.0025075	0.0291781	0.022187	13617/13731/14456	3
GO:0003177	pulmonary valve development	3/305	21/23210	0.0025075	0.0291781	0.022187	268902/18018/20897	3
GO:0031579	membrane raft organization	3/305	21/23210	0.0025075	0.0291781	0.022187	13731/227753/12306	3
GO:0032332	positive regulation of chondrocyte differentiation	3/305	21/23210	0.0025075	0.0291781	0.022187	12161/12306/235320	3
GO:0010951	negative regulation of endopeptidase activity	8/305	178/23210	0.00252242	0.0292568	0.0222468	20730/97848/69982/12406/21858/12955/14456/21859	8
GO:0001569	branching involved in blood vessel morphogenesis	4/305	44/23210	0.00262451	0.0297666	0.0226344	16147/12826/13617/21380	4
GO:0003156	regulation of animal organ formation	4/305	44/23210	0.00262451	0.0297666	0.0226344	13380/268902/14165/21380	4
GO:0034767	positive regulation of ion transmembrane transport	8/305	179/23210	0.00261106	0.0297666	0.0226344	80982/237611/13617/76560/242735/75607/20193/59020	8
GO:0043406	positive regulation of MAP kinase activity	9/305	220/23210	0.0026243	0.0297666	0.0226344	13132/13380/320825/18596/14165/22422/21803/17873/27206	9
GO:0048645	animal organ formation	5/305	72/23210	0.00258655	0.0297666	0.0226344	13380/268902/14465/14165/21380	5
GO:0072171	mesonephric tubule morphogenesis	5/305	72/23210	0.00258655	0.0297666	0.0226344	21410/18654/21803/14734/16869	5
GO:1901861	regulation of muscle tissue development	8/305	179/23210	0.00261106	0.0297666	0.0226344	20671/13380/16011/14465/211323/14463/21803/21380	8
GO:0035282	segmentation	6/305	105/23210	0.00265876	0.0299445	0.0227697	13380/15376/18503/15208/16869/18187	6
GO:0045927	positive regulation of growth	11/305	308/23210	0.00267362	0.0299445	0.0227697	16002/14465/66102/211323/13508/14463/20980/17919/74318/268396/71653	11
GO:0048704	embryonic skeletal system morphogenesis	6/305	105/23210	0.00265876	0.0299445	0.0227697	18595/15416/21380/20204/15427/16869	6
GO:0061041	regulation of wound healing	7/305	141/23210	0.00266942	0.0299445	0.0227697	18595/15376/15442/72828/74318/12306/21788	7
GO:0050808	synapse organization	14/305	451/23210	0.00274241	0.0306193	0.0232828	13380/12826/19073/103967/20692/71436/19141/211323/574437/17919/22422/100042150/18187/17920	14
GO:0006898	receptor-mediated endocytosis	9/305	222/23210	0.00278764	0.0310277	0.0235934	65969/13132/13380/93835/103967/66102/16976/12306/17920	9
GO:0030326	embryonic limb morphogenesis	7/305	143/23210	0.00288788	0.0312694	0.0237772	16147/13380/18740/14734/20204/13798/235320	7
GO:0035113	embryonic appendage morphogenesis	7/305	143/23210	0.00288788	0.0312694	0.0237772	16147/13380/18740/14734/20204/13798/235320	7
GO:0055007	cardiac muscle cell differentiation	7/305	143/23210	0.00288788	0.0312694	0.0237772	13380/18595/18596/14465/211323/14463/21803	7
GO:0060575	intestinal epithelial cell differentiation	3/305	22/23210	0.0028754	0.0312694	0.0237772	14465/14463/20459	3
GO:0060602	branch elongation of an epithelium	3/305	22/23210	0.0028754	0.0312694	0.0237772	21410/14165/21803	3
GO:0072215	regulation of metanephros development	3/305	22/23210	0.0028754	0.0312694	0.0237772	12705/18596/21410	3
GO:0072273	metanephric nephron morphogenesis	3/305	22/23210	0.0028754	0.0312694	0.0237772	12705/15208/16869	3
GO:0090184	positive regulation of kidney development	4/305	45/23210	0.00285117	0.0312694	0.0237772	18596/13617/21803/16869	4
GO:0097205	renal filtration	3/305	22/23210	0.0028754	0.0312694	0.0237772	13617/13731/14456	3
GO:0002687	positive regulation of leukocyte migration	7/305	144/23210	0.00300212	0.0324084	0.0246433	13617/19141/18654/21803/14456/13143/18438	7
GO:0030048	actin filament-based movement	6/305	108/23210	0.00306003	0.0329343	0.0250432	20855/13731/14463/98660/17921/71653	6
GO:1905952	regulation of lipid localization	7/305	145/23210	0.00311978	0.033477	0.0254558	13132/56489/12161/14077/12394/12306/16891	7
GO:0051961	negative regulation of nervous system development	12/305	361/23210	0.00313231	0.0335111	0.0254817	13132/13380/103967/15376/211323/14184/13032/15208/22422/21803/270120/54713	12
GO:0010770	positive regulation of cell morphogenesis involved in differentiation	8/305	185/23210	0.00319528	0.034083	0.0259166	13132/268902/211323/13508/574437/17919/71653/18003	8
GO:0030539	male genitalia development	3/305	23/23210	0.00327483	0.0346224	0.0263268	18595/14165/12161	3
GO:0060390	regulation of SMAD protein signal transduction	3/305	23/23210	0.00327483	0.0346224	0.0263268	13132/12161/21803	3
GO:2000831	regulation of steroid hormone secretion	3/305	23/23210	0.00327483	0.0346224	0.0263268	13132/12161/12394	3
GO:1905475	regulation of protein localization to membrane	8/305	186/23210	0.0033018	0.0348048	0.0264655	80982/13132/237611/17919/21803/227753/14734/59020	8
GO:0003197	endocardial cushion development	4/305	47/23210	0.00334396	0.0351459	0.0267249	268902/14463/20613/11482	4
GO:0046660	female sex differentiation	7/305	147/23210	0.00336566	0.0352705	0.0268196	18595/14165/12394/74297/218454/20897/16869	7
GO:0021782	glial cell development	6/305	111/23210	0.00350487	0.0366224	0.0278475	225608/211323/14184/15208/215798/21803	6
GO:0010862	positive regulation of pathway-restricted SMAD protein phosphorylation	4/305	48/23210	0.00361079	0.0372942	0.0283584	13132/12161/21803/11482	4
GO:0030857	negative regulation of epithelial cell differentiation	4/305	48/23210	0.00361079	0.0372942	0.0283584	12705/20378/15208/11482	4
GO:0043550	regulation of lipid kinase activity	4/305	48/23210	0.00361079	0.0372942	0.0283584	18595/18596/14184/21803	4
GO:0048483	autonomic nervous system development	4/305	48/23210	0.00361079	0.0372942	0.0283584	13617/21419/21380/18187	4
GO:0001892	embryonic placenta development	6/305	112/23210	0.00366332	0.0375124	0.0285244	12705/16002/20613/16691/22422/27206	6
GO:0043507	positive regulation of JUN kinase activity	5/305	78/23210	0.00366212	0.0375124	0.0285244	13132/13380/320825/22422/27206	5
GO:0060976	coronary vasculature development	5/305	78/23210	0.00366212	0.0375124	0.0285244	18596/14465/14463/21380/14734	5
GO:0032352	positive regulation of hormone metabolic process	3/305	24/23210	0.0037066	0.0378474	0.0287791	13132/16002/12161	3
GO:0048663	neuron fate commitment	5/305	79/23210	0.00386837	0.0392754	0.0298649	16147/15376/211323/12394/54713	5
GO:0051279	regulation of release of sequestered calcium ion into cytosol	5/305	79/23210	0.00386837	0.0392754	0.0298649	80982/13617/21803/72828/71912	5
GO:0030195	negative regulation of blood coagulation	4/305	49/23210	0.00389172	0.0394009	0.0299603	18595/72828/12306/21788	4
GO:0043534	blood vessel endothelial cell migration	6/305	114/23210	0.0039961	0.0403437	0.0306773	16002/27494/13731/21803/11482/18438	6
GO:0071902	positive regulation of protein serine/threonine kinase activity	10/305	279/23210	0.00401218	0.0403923	0.0307142	80982/13132/13380/320825/18596/14165/22422/21803/17873/27206	10
GO:0046661	male sex differentiation	7/305	152/23210	0.004045	0.0406086	0.0308787	18595/14460/14165/12161/14463/69982/218454	7
GO:0060113	inner ear receptor cell differentiation	5/305	80/23210	0.0040828	0.0408736	0.0310802	224796/14184/15208/17921/17920	5
GO:0030325	adrenal gland development	3/305	25/23210	0.00417149	0.0408896	0.0310923	18595/18596/20897	3
GO:0032368	regulation of lipid transport	6/305	115/23210	0.00417064	0.0408896	0.0310923	13132/12161/14077/12394/12306/16891	6
GO:0035137	hindlimb morphogenesis	4/305	50/23210	0.00418707	0.0408896	0.0310923	21419/18740/14734/235320	4
GO:0042491	inner ear auditory receptor cell differentiation	4/305	50/23210	0.00418707	0.0408896	0.0310923	224796/15208/17921/17920	4
GO:0043171	peptide catabolic process	3/305	25/23210	0.00417149	0.0408896	0.0310923	13809/13036/14598	3
GO:0048701	embryonic cranial skeleton morphogenesis	4/305	50/23210	0.00418707	0.0408896	0.0310923	18595/21380/20204/16869	4
GO:0060537	muscle tissue development	14/305	472/23210	0.00410336	0.0408896	0.0310923	20671/16147/13380/18595/16011/237611/18596/14465/211323/14463/18740/21803/21380/20897	14
GO:0070588	calcium ion transmembrane transport	10/305	280/23210	0.0041138	0.0408896	0.0310923	80982/237611/13617/98660/21803/72828/71912/14456/18438/20193	10
GO:1900047	negative regulation of hemostasis	4/305	50/23210	0.00418707	0.0408896	0.0310923	18595/72828/12306/21788	4
GO:2000243	positive regulation of reproductive process	5/305	81/23210	0.00430559	0.0419327	0.0318855	665270/12394/18791/218454/207686	5
GO:0010927	cellular component assembly involved in morphogenesis	6/305	116/23210	0.00435074	0.0421434	0.0320457	16147/18595/18596/69982/68760/16691	6
GO:0030282	bone mineralization	6/305	116/23210	0.00435074	0.0421434	0.0320457	19228/19073/14460/12161/14184/14734	6
GO:0031018	endocrine pancreas development	4/305	51/23210	0.0044972	0.0434446	0.0330352	15376/14465/21410/12161	4
GO:0007498	mesoderm development	6/305	117/23210	0.00453653	0.043473	0.0330568	20671/13380/15376/20613/21380/16869	6
GO:0015850	organic hydroxy compound transport	9/305	239/23210	0.00452424	0.043473	0.0330568	13132/12161/11833/20980/223920/12306/20897/14131/16891	9
GO:0043500	muscle adaptation	6/305	117/23210	0.00453653	0.043473	0.0330568	16011/14465/14463/227753/18018/18438	6
GO:0016055	Wnt signaling pathway	13/305	428/23210	0.00459704	0.0439355	0.0334084	20671/13132/13380/20680/21410/14165/20378/14463/14184/22422/75607/14734/13607	13
GO:0035929	steroid hormone secretion	3/305	26/23210	0.00467022	0.044398	0.0337601	13132/12161/12394	3
GO:0090189	regulation of branching involved in ureteric bud morphogenesis	3/305	26/23210	0.00467022	0.044398	0.0337601	21410/21803/16869	3
GO:0198738	cell-cell signaling by wnt	13/305	430/23210	0.00477705	0.0452935	0.034441	20671/13132/13380/20680/21410/14165/20378/14463/14184/22422/75607/14734/13607	13
GO:0010712	regulation of collagen metabolic process	4/305	52/23210	0.00482242	0.0454753	0.0345793	16147/18596/14184/21803	4
GO:0035924	cellular response to vascular endothelial growth factor stimulus	4/305	52/23210	0.00482242	0.0454753	0.0345793	18595/18596/18654/18187	4
GO:1901615	organic hydroxy compound metabolic process	14/305	481/23210	0.00483429	0.0454753	0.0345793	12705/65969/13132/16833/19228/54447/665270/12161/223920/234515/20613/15186/233549/226101	14
GO:0002244	hematopoietic progenitor cell differentiation	7/305	158/23210	0.00499191	0.0468351	0.0356133	18595/68519/18596/245945/15208/12394/21803	7
GO:0008217	regulation of blood pressure	8/305	200/23210	0.00510222	0.0477451	0.0363052	13809/13731/98660/52589/11482/14456/69219/18438	8
GO:0010893	positive regulation of steroid biosynthetic process	3/305	27/23210	0.00520347	0.0479415	0.0364546	13132/16002/12161	3
GO:0021871	forebrain regionalization	3/305	27/23210	0.00520347	0.0479415	0.0364546	22422/54713/16869	3
GO:0032801	receptor catabolic process	3/305	27/23210	0.00520347	0.0479415	0.0364546	19141/21803/12306	3
GO:0042552	myelination	7/305	159/23210	0.00516467	0.0479415	0.0364546	225608/211323/14184/13032/15208/215798/21803	7
GO:0048745	smooth muscle tissue development	3/305	27/23210	0.00520347	0.0479415	0.0364546	16147/18596/20897	3
GO:0060536	cartilage morphogenesis	3/305	27/23210	0.00520347	0.0479415	0.0364546	20855/20613/22422	3
GO:0050768	negative regulation of neurogenesis	11/305	337/23210	0.00524608	0.0482102	0.0366589	13132/13380/103967/15376/211323/14184/15208/22422/21803/270120/54713	11
GO:0007411	axon guidance	9/305	245/23210	0.00530607	0.0486368	0.0369832	16772/268902/71436/13508/22422/13638/54713/16869/18187	9
GO:0019216	regulation of lipid metabolic process	11/305	338/23210	0.00536103	0.0490151	0.0372709	13132/18595/16002/71597/15376/18596/12161/14184/14077/20613/21803	11
GO:0010721	negative regulation of cell development	12/305	387/23210	0.00542084	0.0494358	0.0375909	13132/13380/103967/15376/20378/211323/14184/15208/22422/21803/270120/54713	12
GO:0097485	neuron projection guidance	9/305	246/23210	0.00544597	0.0495389	0.0376693	16772/268902/71436/13508/22422/13638/54713/16869/18187	9
GO:0031589	cell-substrate adhesion	11/305	339/23210	0.00547795	0.0497038	0.0377946	13132/268780/13731/15442/16777/76509/11482/14456/13607/77569/18003	11
GO:0035272	exocrine system development	4/305	54/23210	0.00551946	0.0497402	0.0378223	16772/16002/14165/13607	4
GO:0051147	regulation of muscle cell differentiation	7/305	161/23210	0.00552361	0.0497402	0.0378223	13380/16002/211323/21803/21380/74318/18018	7
GO:0055025	positive regulation of cardiac muscle tissue development	4/305	54/23210	0.00551946	0.0497402	0.0378223	14465/211323/14463/21803	4
GO:0007586	digestion	6/305	122/23210	0.00555426	0.0497662	0.037842	17063/71597/14165/54447/109820/233549	6
GO:0042490	mechanoreceptor differentiation	5/305	86/23210	0.00555102	0.0497662	0.037842	224796/14184/15208/17921/17920	5
GO:0003018	vascular process in circulatory system	8/305	203/23210	0.00557053	0.0497875	0.0378583	27494/13617/12161/98660/244911/21803/69219/18438	8
GO:0050900	leukocyte migration	11/305	340/23210	0.00559689	0.0498986	0.0379428	13617/19141/66102/18654/21803/216892/14456/14131/13143/27205/18438	11
GO:0001759	organ induction	3/305	28/23210	0.00577188	0.050578	0.0384594	13380/268902/14165	3
GO:0001945	lymph vessel development	3/305	28/23210	0.00577188	0.050578	0.0384594	11482/21380/18018	3
GO:0007272	ensheathment of neurons	7/305	162/23210	0.00570994	0.050578	0.0384594	225608/211323/14184/13032/15208/215798/21803	7
GO:0008366	axon ensheathment	7/305	162/23210	0.00570994	0.050578	0.0384594	225608/211323/14184/13032/15208/215798/21803	7
GO:0045992	negative regulation of embryonic development	3/305	28/23210	0.00577188	0.050578	0.0384594	20671/13380/20613	3
GO:0061217	regulation of mesonephros development	3/305	28/23210	0.00577188	0.050578	0.0384594	21410/21803/16869	3
GO:1902932	positive regulation of alcohol biosynthetic process	3/305	28/23210	0.00577188	0.050578	0.0384594	13132/19228/12161	3
GO:0002690	positive regulation of leukocyte chemotaxis	5/305	87/23210	0.00582762	0.0506946	0.038548	13617/19141/18654/14456/13143	5
GO:0042475	odontogenesis of dentin-containing tooth	5/305	87/23210	0.00582762	0.0506946	0.038548	18595/14165/22422/21380/13607	5
GO:0070252	actin-mediated cell contraction	5/305	87/23210	0.00582762	0.0506946	0.038548	20855/13731/14463/98660/71653	5
GO:0035315	hair cell differentiation	4/305	55/23210	0.00589192	0.0510064	0.0387851	224796/15208/17921/17920	4
GO:0045773	positive regulation of axon extension	4/305	55/23210	0.00589192	0.0510064	0.0387851	211323/13508/17919/71653	4
GO:0044403	symbiont process	11/305	343/23210	0.00596595	0.0515228	0.0391778	50528/14776/24014/17951/246727/21803/227753/12306/14456/671535/14469	11
GO:0007368	determination of left/right symmetry	6/305	124/23210	0.00600476	0.0516093	0.0392435	20671/16147/14165/14463/21380/75691	6
GO:0060048	cardiac muscle contraction	6/305	124/23210	0.00600476	0.0516093	0.0392435	20855/14463/98660/18438/17896/14387	6
GO:0060538	skeletal muscle organ development	8/305	206/23210	0.00607094	0.0520532	0.0395811	20671/13380/237611/14463/18740/21803/21380/20897	8
GO:0044344	cellular response to fibroblast growth factor stimulus	5/305	88/23210	0.00611378	0.0522954	0.0397653	14165/71436/14184/83379/21380	5
GO:0007588	excretion	4/305	56/23210	0.00628074	0.0533416	0.0405608	13132/20855/93835/140494	4
GO:0035567	non-canonical Wnt signaling pathway	4/305	56/23210	0.00628074	0.0533416	0.0405608	13132/20378/22422/14734	4
GO:0043536	positive regulation of blood vessel endothelial cell migration	4/305	56/23210	0.00628074	0.0533416	0.0405608	16002/27494/21803/18438	4
GO:0043901	negative regulation of multi-organism process	7/305	165/23210	0.00629719	0.0533549	0.0405709	56213/24014/246727/19215/227753/12306/671535	7
GO:0003413	chondrocyte differentiation involved in endochondral bone morphogenesis	3/305	29/23210	0.00637604	0.0537688	0.0408856	16147/56788/12406	3
GO:0060914	heart formation	3/305	29/23210	0.00637604	0.0537688	0.0408856	13380/268902/21380	3
GO:0060326	cell chemotaxis	10/305	299/23210	0.00646157	0.0543621	0.0413368	18595/18596/13617/19141/66102/18654/14456/14131/13143/18438	10
GO:0006644	phospholipid metabolic process	11/305	348/23210	0.00662337	0.0554569	0.0421693	18595/18596/14465/665270/69836/18947/14184/14077/234515/21803/240752	11
GO:0007626	locomotory behavior	9/305	254/23210	0.00667047	0.0554569	0.0421693	15376/211323/13508/98660/15416/54713/13798/17920/14387	9
GO:0010463	mesenchymal cell proliferation	4/305	57/23210	0.00668623	0.0554569	0.0421693	16147/21380/14734/20204	4
GO:0032412	regulation of ion transmembrane transporter activity	9/305	254/23210	0.00667047	0.0554569	0.0421693	17178/237611/98660/242735/75607/71912/14199/20193/59020	9
GO:0040014	regulation of multicellular organism growth	5/305	90/23210	0.00671548	0.0554569	0.0421693	16002/231507/19141/14955/268396	5
GO:0043535	regulation of blood vessel endothelial cell migration	5/305	90/23210	0.00671548	0.0554569	0.0421693	16002/27494/21803/11482/18438	5
GO:0060395	SMAD protein signal transduction	5/305	90/23210	0.00671548	0.0554569	0.0421693	12705/13132/12161/14463/21803	5
GO:0071774	response to fibroblast growth factor	5/305	90/23210	0.00671548	0.0554569	0.0421693	14165/71436/14184/83379/21380	5
GO:0002011	morphogenesis of an epithelial sheet	4/305	58/23210	0.00710868	0.05741	0.0436544	16772/71436/76509/11482	4
GO:0002176	male germ cell proliferation	2/305	10/23210	0.0072243	0.05741	0.0436544	69982/19215	2
GO:0003129	heart induction	2/305	10/23210	0.0072243	0.05741	0.0436544	13380/268902	2
GO:0021826	substrate-independent telencephalic tangential migration	2/305	10/23210	0.0072243	0.05741	0.0436544	211323/54713	2
GO:0021843	substrate-independent telencephalic tangential interneuron migration	2/305	10/23210	0.0072243	0.05741	0.0436544	211323/54713	2
GO:0022011	myelination in peripheral nervous system	3/305	30/23210	0.0070165	0.05741	0.0436544	225608/211323/215798	3
GO:0030260	entry into host cell	4/305	58/23210	0.00710868	0.05741	0.0436544	50528/17951/227753/14456	4
GO:0032292	peripheral nervous system axon ensheathment	3/305	30/23210	0.0070165	0.05741	0.0436544	225608/211323/215798	3
GO:0044409	entry into host	4/305	58/23210	0.00710868	0.05741	0.0436544	50528/17951/227753/14456	4
GO:0048382	mesendoderm development	2/305	10/23210	0.0072243	0.05741	0.0436544	15376/16869	2
GO:0048703	embryonic viscerocranium morphogenesis	2/305	10/23210	0.0072243	0.05741	0.0436544	21380/16869	2
GO:0051806	entry into cell of other organism involved in symbiotic interaction	4/305	58/23210	0.00710868	0.05741	0.0436544	50528/17951/227753/14456	4
GO:0051828	entry into other organism involved in symbiotic interaction	4/305	58/23210	0.00710868	0.05741	0.0436544	50528/17951/227753/14456	4
GO:0060047	heart contraction	8/305	211/23210	0.00697999	0.05741	0.0436544	20855/14463/98660/74318/18438/17896/14387/20193	8
GO:0072070	loop of Henle development	2/305	10/23210	0.0072243	0.05741	0.0436544	15208/22422	2
GO:0072203	cell proliferation involved in metanephros development	2/305	10/23210	0.0072243	0.05741	0.0436544	18596/14734	2
GO:0090009	primitive streak formation	2/305	10/23210	0.0072243	0.05741	0.0436544	15376/16869	2
GO:0051346	negative regulation of hydrolase activity	12/305	402/23210	0.00725088	0.0574937	0.043718	20730/27494/97848/69982/12406/21858/12955/14734/14456/21788/21859/67701	12
GO:0001890	placenta development	7/305	170/23210	0.00737441	0.0583441	0.0443647	12705/16002/56213/20613/16691/22422/27206	7
GO:0002026	regulation of the force of heart contraction	3/305	31/23210	0.00769376	0.0600767	0.0456822	98660/17896/14387	3
GO:0032967	positive regulation of collagen biosynthetic process	3/305	31/23210	0.00769376	0.0600767	0.0456822	16147/18596/21803	3
GO:0042634	regulation of hair cycle	3/305	31/23210	0.00769376	0.0600767	0.0456822	99662/15442/18018	3
GO:0043506	regulation of JUN kinase activity	5/305	93/23210	0.00769398	0.0600767	0.0456822	13132/13380/320825/22422/27206	5
GO:0055075	potassium ion homeostasis	3/305	31/23210	0.00769376	0.0600767	0.0456822	21419/192113/98660	3
GO:0061036	positive regulation of cartilage development	3/305	31/23210	0.00769376	0.0600767	0.0456822	12161/12306/235320	3
GO:0001947	heart looping	4/305	60/23210	0.00800562	0.06197	0.0471218	20671/16147/14463/21380	4
GO:0007163	establishment or maintenance of cell polarity	8/305	216/23210	0.00798835	0.06197	0.0471218	16772/27494/78906/14165/15208/22422/227753/71653	8
GO:0071156	regulation of cell cycle arrest	4/305	60/23210	0.00800562	0.06197	0.0471218	14465/14165/21803/69034	4
GO:1903706	regulation of hemopoiesis	12/305	407/23210	0.0079586	0.06197	0.0471218	16147/14460/319155/14184/15416/234515/15208/12394/21803/72828/14456/235320	12
GO:0030177	positive regulation of Wnt signaling pathway	6/305	132/23210	0.00807573	0.062378	0.0474321	13132/14165/14184/75607/14734/13607	6
GO:0022898	regulation of transmembrane transporter activity	9/305	262/23210	0.00809618	0.0624015	0.0474499	17178/237611/98660/242735/75607/71912/14199/20193/59020	9
GO:0009855	determination of bilateral symmetry	6/305	133/23210	0.00836656	0.0642545	0.0488589	20671/16147/14165/14463/21380/75691	6
GO:0051180	vitamin transport	3/305	32/23210	0.0084083	0.0642545	0.0488589	65969/93835/20897	3
GO:0060561	apoptotic process involved in morphogenesis	3/305	32/23210	0.0084083	0.0642545	0.0488589	21410/12955/22422	3
GO:0060977	coronary vasculature morphogenesis	3/305	32/23210	0.0084083	0.0642545	0.0488589	18596/14463/21380	3
GO:0097006	regulation of plasma lipoprotein particle levels	4/305	61/23210	0.00848066	0.0645322	0.0490701	223920/16976/12306/16891	4
GO:1902305	regulation of sodium ion transmembrane transport	4/305	61/23210	0.00848066	0.0645322	0.0490701	17178/98660/76560/75607	4
GO:0001765	membrane raft assembly	2/305	11/23210	0.00875351	0.0649536	0.0493905	13731/12306	2
GO:0009111	vitamin catabolic process	2/305	11/23210	0.00875351	0.0649536	0.0493905	65969/12903	2
GO:0009799	specification of symmetry	6/305	134/23210	0.00866485	0.0649536	0.0493905	20671/16147/14165/14463/21380/75691	6
GO:0019511	peptidyl-proline hydroxylation	2/305	11/23210	0.00875351	0.0649536	0.0493905	210530/18451	2
GO:0032342	aldosterone biosynthetic process	2/305	11/23210	0.00875351	0.0649536	0.0493905	13132/12161	2
GO:0032463	negative regulation of protein homooligomerization	2/305	11/23210	0.00875351	0.0649536	0.0493905	12955/53624	2
GO:0036093	germ cell proliferation	2/305	11/23210	0.00875351	0.0649536	0.0493905	69982/19215	2
GO:0048617	embryonic foregut morphogenesis	2/305	11/23210	0.00875351	0.0649536	0.0493905	20671/14463	2
GO:0060872	semicircular canal development	2/305	11/23210	0.00875351	0.0649536	0.0493905	14165/21380	2
GO:0061299	retina vasculature morphogenesis in camera-type eye	2/305	11/23210	0.00875351	0.0649536	0.0493905	16772/12826	2
GO:0071600	otic vesicle morphogenesis	2/305	11/23210	0.00875351	0.0649536	0.0493905	14165/21380	2
GO:0072102	glomerulus morphogenesis	2/305	11/23210	0.00875351	0.0649536	0.0493905	18595/18596	2
GO:0016202	regulation of striated muscle tissue development	7/305	176/23210	0.00884041	0.0654629	0.0497778	20671/13380/14465/211323/14463/21803/21380	7
GO:0050807	regulation of synapse organization	9/305	266/23210	0.00889069	0.0656995	0.0499577	13380/19073/103967/20692/71436/574437/17919/100042150/18187	9
GO:0006066	alcohol metabolic process	10/305	314/23210	0.00896196	0.0660899	0.0502545	65969/13132/19228/54447/665270/12161/223920/234515/233549/226101	10
GO:0007265	Ras protein signal transduction	12/305	414/23210	0.00903916	0.0665223	0.0505834	99662/18596/330863/14165/13617/211323/194231/21858/68760/58222/71653/104445	12
GO:0003015	heart process	8/305	221/23210	0.00910243	0.0665952	0.0506388	20855/14463/98660/74318/18438/17896/14387/20193	8
GO:0006775	fat-soluble vitamin metabolic process	3/305	33/23210	0.00916055	0.0665952	0.0506388	71597/12903/20613	3
GO:0014044	Schwann cell development	3/305	33/23210	0.00916055	0.0665952	0.0506388	225608/211323/215798	3
GO:0031346	positive regulation of cell projection organization	13/305	466/23210	0.00910556	0.0665952	0.0506388	114602/99662/103967/330863/268902/211323/13508/20980/574437/17919/20459/71653/104445	13
GO:0045879	negative regulation of smoothened signaling pathway	3/305	33/23210	0.00916055	0.0665952	0.0506388	14184/22422/14734	3
GO:0060487	lung epithelial cell differentiation	3/305	33/23210	0.00916055	0.0665952	0.0506388	15376/14465/14165	3
GO:0046579	positive regulation of Ras protein signal transduction	4/305	63/23210	0.00948523	0.0688159	0.0523274	18596/14165/211323/68760	4
GO:0048593	camera-type eye morphogenesis	6/305	137/23210	0.00960538	0.0695468	0.0528832	16147/13508/14184/20897/270120/16869	6
GO:1903034	regulation of response to wounding	7/305	179/23210	0.00964876	0.0697201	0.0530149	18595/15376/15442/72828/74318/12306/21788	7
GO:0007409	axonogenesis	13/305	470/23210	0.0097326	0.0701844	0.053368	16772/268902/71436/211323/13508/14184/17919/22422/13638/54713/16869/18187/71653	13
GO:0003203	endocardial cushion morphogenesis	3/305	34/23210	0.00995089	0.0707619	0.0538072	268902/20613/11482	3
GO:0007416	synapse assembly	7/305	180/23210	0.00992984	0.0707619	0.0538072	13380/103967/71436/211323/574437/100042150/17920	7
GO:0010714	positive regulation of collagen metabolic process	3/305	34/23210	0.00995089	0.0707619	0.0538072	16147/18596/21803	3
GO:0018208	peptidyl-proline modification	3/305	34/23210	0.00995089	0.0707619	0.0538072	210530/73075/18451	3
GO:0035116	embryonic hindlimb morphogenesis	3/305	34/23210	0.00995089	0.0707619	0.0538072	18740/14734/235320	3
GO:0048634	regulation of muscle organ development	7/305	180/23210	0.00992984	0.0707619	0.0538072	20671/13380/14465/211323/14463/21803/21380	7
GO:0060479	lung cell differentiation	3/305	34/23210	0.00995089	0.0707619	0.0538072	15376/14465/14165	3
GO:0051926	negative regulation of calcium ion transport	4/305	64/23210	0.0100153	0.0707983	0.0538348	20730/20855/98660/21803	4
GO:0060042	retina morphogenesis in camera-type eye	4/305	64/23210	0.0100153	0.0707983	0.0538348	16147/13508/270120/16869	4
GO:2000736	regulation of stem cell differentiation	4/305	64/23210	0.0100153	0.0707983	0.0538348	18595/14465/14463/15208	4
GO:0032409	regulation of transporter activity	9/305	272/23210	0.0101916	0.0719028	0.0546747	17178/237611/98660/242735/75607/71912/14199/20193/59020	9
GO:0003306	Wnt signaling pathway involved in heart development	2/305	12/23210	0.0104137	0.072612	0.055214	20671/13380	2
GO:0006705	mineralocorticoid biosynthetic process	2/305	12/23210	0.0104137	0.072612	0.055214	13132/12161	2
GO:0007440	foregut morphogenesis	2/305	12/23210	0.0104137	0.072612	0.055214	20671/14463	2
GO:0032341	aldosterone metabolic process	2/305	12/23210	0.0104137	0.072612	0.055214	13132/12161	2
GO:0045778	positive regulation of ossification	5/305	100/23210	0.0103541	0.072612	0.055214	56788/12161/14184/22422/235320	5
GO:0072044	collecting duct development	2/305	12/23210	0.0104137	0.072612	0.055214	21419/22422	2
GO:0051235	maintenance of location	10/305	322/23210	0.010568	0.0735452	0.0559236	80982/56489/19073/13617/21803/72828/227753/71912/105785/14387	10
GO:0009954	proximal/distal pattern formation	3/305	35/23210	0.0107797	0.0741543	0.0563868	14165/15208/13798	3
GO:0031532	actin cytoskeleton reorganization	5/305	101/23210	0.0107795	0.0741543	0.0563868	14165/21803/227753/27206/18003	5
GO:0034381	plasma lipoprotein particle clearance	3/305	35/23210	0.0107797	0.0741543	0.0563868	16976/12306/16891	3
GO:0045940	positive regulation of steroid metabolic process	3/305	35/23210	0.0107797	0.0741543	0.0563868	13132/16002/12161	3
GO:0055024	regulation of cardiac muscle tissue development	5/305	101/23210	0.0107795	0.0741543	0.0563868	13380/14465/211323/14463/21803	5
GO:0090263	positive regulation of canonical Wnt signaling pathway	5/305	101/23210	0.0107795	0.0741543	0.0563868	14165/14184/75607/14734/13607	5
GO:0001909	leukocyte mediated cytotoxicity	6/305	141/23210	0.0109697	0.0753171	0.0572709	16002/13731/13032/13036/16904/14131	6
GO:0019218	regulation of steroid metabolic process	5/305	102/23210	0.0112167	0.0761373	0.0578946	13132/16002/15376/12161/20613	5
GO:0046849	bone remodeling	5/305	102/23210	0.0112167	0.0761373	0.0578946	16147/19228/14184/234515/72828	5
GO:0050772	positive regulation of axonogenesis	5/305	102/23210	0.0112167	0.0761373	0.0578946	268902/211323/13508/17919/71653	5
GO:0050803	regulation of synapse structure or activity	9/305	276/23210	0.0111353	0.0761373	0.0578946	13380/19073/103967/20692/71436/574437/17919/100042150/18187	9
GO:1901617	organic hydroxy compound biosynthetic process	8/305	229/23210	0.0111209	0.0761373	0.0578946	12705/13132/16833/19228/54447/12161/20613/15186	8
GO:1905477	positive regulation of protein localization to membrane	5/305	102/23210	0.0112167	0.0761373	0.0578946	80982/237611/17919/21803/59020	5
GO:0045667	regulation of osteoblast differentiation	6/305	142/23210	0.0113312	0.0766244	0.058265	12705/56788/16011/12161/22422/18018	6
GO:0050680	negative regulation of epithelial cell proliferation	6/305	142/23210	0.0113312	0.0766244	0.058265	13132/20692/14184/21803/11482/14734	6
GO:0001764	neuron migration	7/305	185/23210	0.0114256	0.0771171	0.0586396	211323/14456/270120/54713/16869/18187/71653	7
GO:0003401	axis elongation	3/305	36/23210	0.0116473	0.0783186	0.0595532	21410/14165/21803	3
GO:0035886	vascular smooth muscle cell differentiation	3/305	36/23210	0.0116473	0.0783186	0.0595532	18596/14465/18018	3
GO:0003143	embryonic heart tube morphogenesis	4/305	67/23210	0.0117194	0.0783623	0.0595865	20671/16147/14463/21380	4
GO:0046330	positive regulation of JNK cascade	6/305	143/23210	0.011701	0.0783623	0.0595865	13132/13380/320825/22422/17873/27206	6
GO:0061371	determination of heart left/right asymmetry	4/305	67/23210	0.0117194	0.0783623	0.0595865	20671/16147/14463/21380	4
GO:0001553	luteinization	2/305	13/23210	0.0122011	0.0792187	0.0602376	18595/12394	2
GO:0001894	tissue homeostasis	8/305	232/23210	0.0119571	0.0792187	0.0602376	16147/17063/19228/18596/14460/13036/72828/52377	8
GO:0003093	regulation of glomerular filtration	2/305	13/23210	0.0122011	0.0792187	0.0602376	13731/14456	2
GO:0003157	endocardium development	2/305	13/23210	0.0122011	0.0792187	0.0602376	20671/12306	2
GO:0007501	mesodermal cell fate specification	2/305	13/23210	0.0122011	0.0792187	0.0602376	20671/13380	2
GO:0008212	mineralocorticoid metabolic process	2/305	13/23210	0.0122011	0.0792187	0.0602376	13132/12161	2
GO:0032525	somite rostral/caudal axis specification	2/305	13/23210	0.0122011	0.0792187	0.0602376	15376/16869	2
GO:0034309	primary alcohol biosynthetic process	2/305	13/23210	0.0122011	0.0792187	0.0602376	13132/12161	2
GO:0036376	sodium ion export across plasma membrane	2/305	13/23210	0.0122011	0.0792187	0.0602376	192113/98660	2
GO:0042482	positive regulation of odontogenesis	2/305	13/23210	0.0122011	0.0792187	0.0602376	13617/21803	2
GO:0045862	positive regulation of proteolysis	10/305	328/23210	0.0119096	0.0792187	0.0602376	13132/20680/12398/330863/19141/13032/13036/227753/13638/52377	10
GO:0060911	cardiac cell fate commitment	2/305	13/23210	0.0122011	0.0792187	0.0602376	20671/13380	2
GO:0061140	lung secretory cell differentiation	2/305	13/23210	0.0122011	0.0792187	0.0602376	14465/14165	2
GO:0072659	protein localization to plasma membrane	9/305	279/23210	0.0118849	0.0792187	0.0602376	13132/93835/237611/13731/17919/21803/12306/14456/59020	9
GO:1905048	regulation of metallopeptidase activity	2/305	13/23210	0.0122011	0.0792187	0.0602376	21858/21859	2
GO:2001054	negative regulation of mesenchymal cell apoptotic process	2/305	13/23210	0.0122011	0.0792187	0.0602376	21410/21380	2
GO:0046637	regulation of alpha-beta T cell differentiation	4/305	68/23210	0.0123262	0.0798859	0.060745	16147/12394/21803/235320	4
GO:0007264	small GTPase mediated signal transduction	13/305	485/23210	0.0123901	0.0801552	0.0609498	99662/27494/18596/330863/14165/13617/211323/194231/21858/68760/58222/71653/104445	13
GO:0002053	positive regulation of mesenchymal cell proliferation	3/305	37/23210	0.0125539	0.080345	0.0610941	16147/21380/20204	3
GO:0007435	salivary gland morphogenesis	3/305	37/23210	0.0125539	0.080345	0.0610941	16772/14165/13607	3
GO:0014003	oligodendrocyte development	3/305	37/23210	0.0125539	0.080345	0.0610941	14184/15208/21803	3
GO:0021884	forebrain neuron development	3/305	37/23210	0.0125539	0.080345	0.0610941	268902/54713/18187	3
GO:0060071	Wnt signaling pathway, planar cell polarity pathway	3/305	37/23210	0.0125539	0.080345	0.0610941	13132/22422/14734	3
GO:1903900	regulation of viral life cycle	6/305	145/23210	0.0124659	0.080345	0.0610941	50528/24014/246727/227753/12306/671535	6
GO:0034754	cellular hormone metabolic process	5/305	105/23210	0.0126004	0.0804986	0.0612109	13132/18595/12903/665270/12161	5
GO:0006766	vitamin metabolic process	4/305	69/23210	0.0129527	0.0824555	0.0626989	65969/71597/12903/20613	4
GO:0055117	regulation of cardiac muscle contraction	4/305	69/23210	0.0129527	0.0824555	0.0626989	20855/14463/98660/18438	4
GO:0030856	regulation of epithelial cell differentiation	6/305	147/23210	0.0132653	0.084296	0.0640984	12705/20378/12161/15208/11482/16869	6
GO:0000578	embryonic axis specification	3/305	38/23210	0.0134999	0.0853324	0.0648865	12705/15376/16869	3
GO:0030851	granulocyte differentiation	3/305	38/23210	0.0134999	0.0853324	0.0648865	12398/14460/12394	3
GO:0040019	positive regulation of embryonic development	3/305	38/23210	0.0134999	0.0853324	0.0648865	27494/15376/16869	3
GO:0022029	telencephalon cell migration	4/305	70/23210	0.0135992	0.0855079	0.06502	211323/16777/54713/18187	4
GO:0048641	regulation of skeletal muscle tissue development	4/305	70/23210	0.0135992	0.0855079	0.06502	20671/13380/21803/21380	4
GO:0051057	positive regulation of small GTPase mediated signal transduction	4/305	70/23210	0.0135992	0.0855079	0.06502	18596/14165/211323/68760	4
GO:0021903	rostrocaudal neural tube patterning	2/305	14/23210	0.0141122	0.0862376	0.0655748	20671/13798	2
GO:0030007	cellular potassium ion homeostasis	2/305	14/23210	0.0141122	0.0862376	0.0655748	192113/98660	2
GO:0031340	positive regulation of vesicle fusion	2/305	14/23210	0.0141122	0.0862376	0.0655748	20980/12306	2
GO:0033690	positive regulation of osteoblast proliferation	2/305	14/23210	0.0141122	0.0862376	0.0655748	14460/15442	2
GO:0035725	sodium ion transmembrane transport	5/305	108/23210	0.0140953	0.0862376	0.0655748	17178/192113/98660/76560/75607	5
GO:0043116	negative regulation of vascular permeability	2/305	14/23210	0.0141122	0.0862376	0.0655748	27494/69219	2
GO:0045444	fat cell differentiation	8/305	238/23210	0.0137672	0.0862376	0.0655748	231507/24014/14165/20378/21419/21803/268396/235320	8
GO:0045621	positive regulation of lymphocyte differentiation	5/305	108/23210	0.0140953	0.0862376	0.0655748	16147/12394/21803/14456/235320	5
GO:0048505	regulation of timing of cell differentiation	2/305	14/23210	0.0141122	0.0862376	0.0655748	233552/15208	2
GO:0055002	striated muscle cell development	7/305	193/23210	0.0141484	0.0862376	0.0655748	18595/237611/18596/14463/68760/16691/226101	7
GO:0060019	radial glial cell differentiation	2/305	14/23210	0.0141122	0.0862376	0.0655748	14165/15208	2
GO:0071371	cellular response to gonadotropin stimulus	2/305	14/23210	0.0141122	0.0862376	0.0655748	14465/14463	2
GO:0072224	metanephric glomerulus development	2/305	14/23210	0.0141122	0.0862376	0.0655748	18595/18596	2
GO:1901387	positive regulation of voltage-gated calcium channel activity	2/305	14/23210	0.0141122	0.0862376	0.0655748	237611/20193	2
GO:1903522	regulation of blood circulation	8/305	239/23210	0.0140873	0.0862376	0.0655748	20855/14463/98660/74318/18438/17896/14387/20193	8
GO:1990138	neuron projection extension	7/305	193/23210	0.0141484	0.0862376	0.0655748	71436/211323/13508/20980/17919/18187/71653	7
GO:2000052	positive regulation of non-canonical Wnt signaling pathway	2/305	14/23210	0.0141122	0.0862376	0.0655748	13132/14734	2
GO:2001044	regulation of integrin-mediated signaling pathway	2/305	14/23210	0.0141122	0.0862376	0.0655748	13132/13731	2
GO:0061045	negative regulation of wound healing	4/305	71/23210	0.0142659	0.0868061	0.0660071	18595/72828/12306/21788	4
GO:0010092	specification of animal organ identity	3/305	39/23210	0.0144853	0.0875472	0.0665706	13380/268902/14165	3
GO:0031076	embryonic camera-type eye development	3/305	39/23210	0.0144853	0.0875472	0.0665706	16147/14165/20897	3
GO:0046885	regulation of hormone biosynthetic process	3/305	39/23210	0.0144853	0.0875472	0.0665706	13132/16002/12161	3
GO:0090175	regulation of establishment of planar polarity	3/305	39/23210	0.0144853	0.0875472	0.0665706	13132/22422/14734	3
GO:0030308	negative regulation of cell growth	7/305	194/23210	0.0145186	0.0876007	0.0666113	20671/13132/20378/12955/21803/11482/14199	7
GO:0006936	muscle contraction	9/305	289/23210	0.0146577	0.088291	0.0671362	20855/237611/13617/14463/98660/71912/18438/17896/14387	9
GO:0007266	Rho protein signal transduction	7/305	195/23210	0.0148958	0.0895747	0.0681124	99662/18596/13617/194231/68760/71653/104445	7
GO:0030239	myofibril assembly	4/305	72/23210	0.0149529	0.0896172	0.0681447	18595/18596/68760/16691	4
GO:0043627	response to estrogen	4/305	72/23210	0.0149529	0.0896172	0.0681447	12705/17952/14465/14463	4
GO:0003009	skeletal muscle contraction	3/305	40/23210	0.0155106	0.0915813	0.0696382	237611/71912/14387	3
GO:0014037	Schwann cell differentiation	3/305	40/23210	0.0155106	0.0915813	0.0696382	225608/211323/215798	3
GO:0032970	regulation of actin filament-based process	11/305	393/23210	0.0154124	0.0915813	0.0696382	20855/18596/14463/98660/68760/21803/227753/268396/72042/77569/104445	11
GO:0035307	positive regulation of protein dephosphorylation	3/305	40/23210	0.0155106	0.0915813	0.0696382	18596/21803/228852	3
GO:0045747	positive regulation of Notch signaling pathway	3/305	40/23210	0.0155106	0.0915813	0.0696382	268902/14165/15208	3
GO:0071542	dopaminergic neuron differentiation	3/305	40/23210	0.0155106	0.0915813	0.0696382	13380/15376/13798	3
GO:0086004	regulation of cardiac muscle cell contraction	3/305	40/23210	0.0155106	0.0915813	0.0696382	20855/14463/98660	3
GO:0098801	regulation of renal system process	3/305	40/23210	0.0155106	0.0915813	0.0696382	20855/13731/14456	3
GO:1905332	positive regulation of morphogenesis of an epithelium	3/305	40/23210	0.0155106	0.0915813	0.0696382	18595/21803/16869	3
GO:0007519	skeletal muscle tissue development	7/305	197/23210	0.015671	0.0919227	0.0698977	20671/13380/237611/14463/18740/21803/21380	7
GO:0021885	forebrain cell migration	4/305	73/23210	0.0156604	0.0919227	0.0698977	211323/16777/54713/18187	4
GO:0050810	regulation of steroid biosynthetic process	4/305	73/23210	0.0156604	0.0919227	0.0698977	13132/16002/12161/20613	4
GO:0051155	positive regulation of striated muscle cell differentiation	4/305	73/23210	0.0156604	0.0919227	0.0698977	211323/21803/21380/74318	4
GO:0002688	regulation of leukocyte chemotaxis	5/305	111/23210	0.015705	0.091972	0.0699352	13617/19141/18654/14456/13143	5
GO:0003128	heart field specification	2/305	15/23210	0.0161434	0.0922773	0.0701674	13380/268902	2
GO:0010769	regulation of cell morphogenesis involved in differentiation	10/305	343/23210	0.015825	0.0922773	0.0701674	13132/103967/268902/211323/13508/574437/17919/54713/71653/18003	10
GO:0021781	glial cell fate commitment	2/305	15/23210	0.0161434	0.0922773	0.0701674	211323/15208	2
GO:0030100	regulation of endocytosis	9/305	293/23210	0.0158909	0.0922773	0.0701674	13132/13380/12263/21803/14734/16976/12306/14456/14131	9
GO:0030656	regulation of vitamin metabolic process	2/305	15/23210	0.0161434	0.0922773	0.0701674	71597/20613	2
GO:0034698	response to gonadotropin	2/305	15/23210	0.0161434	0.0922773	0.0701674	14465/14463	2
GO:0043117	positive regulation of vascular permeability	2/305	15/23210	0.0161434	0.0922773	0.0701674	12161/21803	2
GO:0043129	surfactant homeostasis	2/305	15/23210	0.0161434	0.0922773	0.0701674	13036/52377	2
GO:0048070	regulation of developmental pigmentation	2/305	15/23210	0.0161434	0.0922773	0.0701674	16147/216892	2
GO:0050930	induction of positive chemotaxis	2/305	15/23210	0.0161434	0.0922773	0.0701674	14165/18654	2
GO:0060700	regulation of ribonuclease activity	2/305	15/23210	0.0161434	0.0922773	0.0701674	246728/246727	2
GO:0071599	otic vesicle development	2/305	15/23210	0.0161434	0.0922773	0.0701674	14165/21380	2
GO:0072283	metanephric renal vesicle morphogenesis	2/305	15/23210	0.0161434	0.0922773	0.0701674	12705/16869	2
GO:1990778	protein localization to cell periphery	10/305	344/23210	0.0161164	0.0922773	0.0701674	13132/93835/237611/78906/13731/17919/21803/12306/14456/59020	10
GO:2000095	regulation of Wnt signaling pathway, planar cell polarity pathway	2/305	15/23210	0.0161434	0.0922773	0.0701674	13132/14734	2
GO:0046632	alpha-beta T cell differentiation	5/305	112/23210	0.0162677	0.0928401	0.0705953	16147/18503/12394/21803/235320	5
GO:0008543	fibroblast growth factor receptor signaling pathway	4/305	74/23210	0.0163887	0.0933818	0.0710073	14165/71436/14184/83379	4
GO:0006509	membrane protein ectodomain proteolysis	3/305	41/23210	0.0165757	0.0935547	0.0711387	56175/21858/21859	3
GO:0007431	salivary gland development	3/305	41/23210	0.0165757	0.0935547	0.0711387	16772/14165/13607	3
GO:0019058	viral life cycle	7/305	199/23210	0.0164744	0.0935547	0.0711387	50528/24014/246727/227753/12306/14456/671535	7
GO:0043405	regulation of MAP kinase activity	9/305	295/23210	0.0165353	0.0935547	0.0711387	13132/13380/320825/18596/14165/22422/21803/17873/27206	9
GO:0060122	inner ear receptor cell stereocilium organization	3/305	41/23210	0.0165757	0.0935547	0.0711387	224796/15208/17921	3
GO:1903672	positive regulation of sprouting angiogenesis	3/305	41/23210	0.0165757	0.0935547	0.0711387	73230/228852/20193	3
GO:0002064	epithelial cell development	8/305	247/23210	0.0168465	0.0949335	0.0721872	16147/20855/224796/12161/14184/17921/22422/228852	8
GO:0032388	positive regulation of intracellular transport	7/305	200/23210	0.0168869	0.0950118	0.0722467	80982/13132/20980/21803/12306/14456/59020	7
GO:0042326	negative regulation of phosphorylation	12/305	452/23210	0.0170328	0.0956825	0.0727567	20730/13132/13380/12398/15376/21803/75607/72828/17873/20459/21859/19085	12
GO:0060563	neuroepithelial cell differentiation	4/305	75/23210	0.0171379	0.0961225	0.0730912	224796/15208/17921/17920	4
GO:0032147	activation of protein kinase activity	8/305	248/23210	0.0172169	0.0964145	0.0733133	13132/14165/211323/13731/22422/17873/14456/27206	8
GO:0002685	regulation of leukocyte migration	7/305	201/23210	0.0173066	0.0967561	0.0735731	13617/19141/18654/21803/14456/13143/18438	7
GO:0007015	actin filament organization	11/305	400/23210	0.0173319	0.0967561	0.0735731	13731/68760/227753/268396/72042/77569/229474/320878/71653/104445/18003	11
GO:0032414	positive regulation of ion transmembrane transporter activity	5/305	114/23210	0.017433	0.0971695	0.0738874	237611/242735/75607/20193/59020	5
GO:0001709	cell fate determination	3/305	42/23210	0.0176808	0.0979414	0.0744743	20671/14465/54713	3
GO:0010518	positive regulation of phospholipase activity	3/305	42/23210	0.0176808	0.0979414	0.0744743	18595/18596/14184	3
GO:1902742	apoptotic process involved in development	3/305	42/23210	0.0176808	0.0979414	0.0744743	21410/12955/22422	3
GO:2000826	regulation of heart morphogenesis	3/305	42/23210	0.0176808	0.0979414	0.0744743	13380/268902/21380	3
GO:0048015	phosphatidylinositol-mediated signaling	6/305	157/23210	0.017805	0.0983254	0.0747663	18595/18596/211323/227753/240752/228852	6
GO:0060402	calcium ion transport into cytosol	6/305	157/23210	0.017805	0.0983254	0.0747663	80982/13617/21803/72828/71912/18438	6
GO:0001913	T cell mediated cytotoxicity	4/305	76/23210	0.0179082	0.0984399	0.0748534	13731/13032/13036/16904	4
GO:0021879	forebrain neuron differentiation	4/305	76/23210	0.0179082	0.0984399	0.0748534	268902/15208/54713/18187	4
GO:0030168	platelet activation	4/305	76/23210	0.0179082	0.0984399	0.0748534	18595/14460/72828/12496	4
GO:0001977	renal system process involved in regulation of blood volume	2/305	16/23210	0.0182912	0.0987286	0.075073	13731/14456	2
GO:0014733	regulation of skeletal muscle adaptation	2/305	16/23210	0.0182912	0.0987286	0.075073	16011/18018	2
GO:0016045	detection of bacterium	2/305	16/23210	0.0182912	0.0987286	0.075073	17952/17951	2
GO:0040034	regulation of development, heterochronic	2/305	16/23210	0.0182912	0.0987286	0.075073	233552/15208	2
GO:0042659	regulation of cell fate specification	2/305	16/23210	0.0182912	0.0987286	0.075073	20671/13380	2
GO:0043374	CD8-positive, alpha-beta T cell differentiation	2/305	16/23210	0.0182912	0.0987286	0.075073	18503/12394	2
GO:0051209	release of sequestered calcium ion into cytosol	5/305	115/23210	0.0180359	0.0987286	0.075073	80982/13617/21803/72828/71912	5
GO:0097284	hepatocyte apoptotic process	2/305	16/23210	0.0182912	0.0987286	0.075073	16691/227753	2
GO:0098543	detection of other organism	2/305	16/23210	0.0182912	0.0987286	0.075073	17952/17951	2
GO:1990000	amyloid fibril formation	2/305	16/23210	0.0182912	0.0987286	0.075073	12955/227753	2
GO:2000647	negative regulation of stem cell proliferation	2/305	16/23210	0.0182912	0.0987286	0.075073	21803/18018	2
GO:2001053	regulation of mesenchymal cell apoptotic process	2/305	16/23210	0.0182912	0.0987286	0.075073	21410/21380	2
GO:0001666	response to hypoxia	7/305	204/23210	0.0186098	0.0999964	0.076037	12398/14465/13617/12955/18654/18791/69219	7
GO:0031032	actomyosin structure organization	7/305	204/23210	0.0186098	0.0999964	0.076037	18595/18596/68760/16691/268396/77569/229474	7
GO:0071560	cellular response to transforming growth factor beta stimulus	7/305	204/23210	0.0186098	0.0999964	0.076037	12705/13132/56213/12827/12394/21803/11482	7
GO:0001738	morphogenesis of a polarized epithelium	4/305	77/23210	0.0186996	0.100179	0.0761755	16772/13132/22422/14734	4
GO:0001756	somitogenesis	4/305	77/23210	0.0186996	0.100179	0.0761755	13380/15376/18503/16869	4
GO:0031128	developmental induction	3/305	43/23210	0.0188261	0.100555	0.0764621	13380/268902/14165	3
GO:0031670	cellular response to nutrient	3/305	43/23210	0.0188261	0.100555	0.0764621	15376/14456/18438	3
GO:0051283	negative regulation of sequestering of calcium ion	5/305	117/23210	0.0192825	0.102687	0.078083	80982/13617/21803/72828/71912	5
GO:0051701	interaction with host	5/305	117/23210	0.0192825	0.102687	0.078083	50528/17951/21803/227753/14456	5
GO:0048017	inositol lipid-mediated signaling	6/305	160/23210	0.0193517	0.102903	0.078247	18595/18596/211323/227753/240752/228852	6
GO:0044419	interspecies interaction between organisms	11/305	408/23210	0.0197382	0.104803	0.0796915	50528/14776/24014/17951/246727/21803/227753/12306/14456/671535/14469	11
GO:0001921	positive regulation of receptor recycling	2/305	17/23210	0.0205524	0.104942	0.079798	13132/12306	2
GO:0003073	regulation of systemic arterial blood pressure	5/305	119/23210	0.0205844	0.104942	0.079798	13809/13731/52589/14456/69219	5
GO:0006029	proteoglycan metabolic process	4/305	79/23210	0.0203468	0.104942	0.079798	16147/15476/268780/15442	4
GO:0009886	post-embryonic animal morphogenesis	2/305	17/23210	0.0205524	0.104942	0.079798	13508/17921	2
GO:0010454	negative regulation of cell fate commitment	2/305	17/23210	0.0205524	0.104942	0.079798	20671/13380	2
GO:0010934	macrophage cytokine production	2/305	17/23210	0.0205524	0.104942	0.079798	21803/14456	2
GO:0010952	positive regulation of peptidase activity	6/305	162/23210	0.0204323	0.104942	0.079798	20680/19141/13036/227753/13638/52377	6
GO:0019751	polyol metabolic process	5/305	118/23210	0.0199265	0.104942	0.079798	19228/54447/234515/233549/226101	5
GO:0032460	negative regulation of protein oligomerization	2/305	17/23210	0.0205524	0.104942	0.079798	12955/53624	2
GO:0035313	wound healing, spreading of epidermal cells	2/305	17/23210	0.0205524	0.104942	0.079798	76509/11482	2
GO:0042074	cell migration involved in gastrulation	2/305	17/23210	0.0205524	0.104942	0.079798	20671/27494	2
GO:0044406	adhesion of symbiont to host	2/305	17/23210	0.0205524	0.104942	0.079798	14456/14469	2
GO:0045603	positive regulation of endothelial cell differentiation	2/305	17/23210	0.0205524	0.104942	0.079798	12161/11482	2
GO:0048875	chemical homeostasis within a tissue	2/305	17/23210	0.0205524	0.104942	0.079798	13036/52377	2
GO:0050918	positive chemotaxis	3/305	44/23210	0.0200116	0.104942	0.079798	14165/18654/22422	3
GO:0050919	negative chemotaxis	3/305	44/23210	0.0200116	0.104942	0.079798	268902/211323/18187	3
GO:0051282	regulation of sequestering of calcium ion	5/305	119/23210	0.0205844	0.104942	0.079798	80982/13617/21803/72828/71912	5
GO:0055001	muscle cell development	7/305	207/23210	0.0199805	0.104942	0.079798	18595/237611/18596/14463/68760/16691/226101	7
GO:0060046	regulation of acrosome reaction	2/305	17/23210	0.0205524	0.104942	0.079798	20730/665270	2
GO:0060973	cell migration involved in heart development	2/305	17/23210	0.0205524	0.104942	0.079798	18596/71436	2
GO:0070527	platelet aggregation	3/305	44/23210	0.0200116	0.104942	0.079798	18595/14460/72828	3
GO:0071559	response to transforming growth factor beta	7/305	208/23210	0.0204526	0.104942	0.079798	12705/13132/56213/12827/12394/21803/11482	7
GO:0072234	metanephric nephron tubule development	2/305	17/23210	0.0205524	0.104942	0.079798	15208/22422	2
GO:0090090	negative regulation of canonical Wnt signaling pathway	5/305	119/23210	0.0205844	0.104942	0.079798	20671/13132/13380/20378/14734	5
GO:0090185	negative regulation of kidney development	2/305	17/23210	0.0205524	0.104942	0.079798	12705/21410	2
GO:0097152	mesenchymal cell apoptotic process	2/305	17/23210	0.0205524	0.104942	0.079798	21410/21380	2
GO:2000380	regulation of mesoderm development	2/305	17/23210	0.0205524	0.104942	0.079798	20671/13380	2
GO:2001028	positive regulation of endothelial cell chemotaxis	2/305	17/23210	0.0205524	0.104942	0.079798	19141/18438	2
GO:0051403	stress-activated MAPK cascade	8/305	257/23210	0.0208184	0.105984	0.0805903	13132/13380/320825/14184/12955/22422/17873/27206	8
GO:0062012	regulation of small molecule metabolic process	10/305	359/23210	0.0209801	0.106656	0.0811013	13132/16002/19228/12398/71597/15376/12161/14077/20613/21803	10
GO:0001961	positive regulation of cytokine-mediated signaling pathway	3/305	45/23210	0.0212373	0.106848	0.0812472	56489/67445/14456	3
GO:0010464	regulation of mesenchymal cell proliferation	3/305	45/23210	0.0212373	0.106848	0.0812472	16147/21380/20204	3
GO:0030500	regulation of bone mineralization	4/305	80/23210	0.0212028	0.106848	0.0812472	19073/14460/12161/14184	4
GO:0032965	regulation of collagen biosynthetic process	3/305	45/23210	0.0212373	0.106848	0.0812472	16147/18596/21803	3
GO:0035136	forelimb morphogenesis	3/305	45/23210	0.0212373	0.106848	0.0812472	21419/13798/235320	3
GO:0051208	sequestering of calcium ion	5/305	120/23210	0.0212564	0.106848	0.0812472	80982/13617/21803/72828/71912	5
GO:1901136	carbohydrate derivative catabolic process	5/305	120/23210	0.0212564	0.106848	0.0812472	80982/74091/18947/15442/21803	5
GO:1904427	positive regulation of calcium ion transmembrane transport	4/305	80/23210	0.0212028	0.106848	0.0812472	80982/237611/13617/20193	4
GO:0051056	regulation of small GTPase mediated signal transduction	8/305	259/23210	0.0216862	0.108769	0.0827073	99662/27494/18596/330863/14165/211323/21858/68760	8
GO:2001233	regulation of apoptotic signaling pathway	11/305	414/23210	0.0216991	0.108769	0.0827073	13132/14460/14165/54447/14463/13032/20613/13036/227753/13143/21859	11
GO:0006814	sodium ion transport	7/305	211/23210	0.0219157	0.109225	0.0830543	17178/192113/98660/76560/21803/75607/18438	7
GO:0010810	regulation of cell-substrate adhesion	7/305	211/23210	0.0219157	0.109225	0.0830543	13132/268780/13731/76509/11482/77569/18003	7
GO:0030595	leukocyte chemotaxis	7/305	211/23210	0.0219157	0.109225	0.0830543	13617/19141/66102/18654/14456/14131/13143	7
GO:0032411	positive regulation of transporter activity	5/305	121/23210	0.0219425	0.109225	0.0830543	237611/242735/75607/20193/59020	5
GO:0046546	development of primary male sexual characteristics	5/305	121/23210	0.0219425	0.109225	0.0830543	18595/14460/14463/69982/218454	5
GO:0048588	developmental cell growth	8/305	260/23210	0.0221296	0.110003	0.0836462	71436/211323/13508/14463/20980/17919/18187/71653	8
GO:0035264	multicellular organism growth	7/305	212/23210	0.0224191	0.111288	0.084623	16147/16002/231507/19141/14955/268396/13798	7
GO:0001101	response to acid chemical	10/305	364/23210	0.0228173	0.111299	0.0846314	13380/18595/12826/14463/12394/13036/16691/21380/12306/20459	10
GO:0001710	mesodermal cell fate commitment	2/305	18/23210	0.0229234	0.111299	0.0846314	20671/13380	2
GO:0006027	glycosaminoglycan catabolic process	2/305	18/23210	0.0229234	0.111299	0.0846314	80982/21803	2
GO:0006700	C21-steroid hormone biosynthetic process	2/305	18/23210	0.0229234	0.111299	0.0846314	13132/12161	2
GO:0007398	ectoderm development	2/305	18/23210	0.0229234	0.111299	0.0846314	15376/16869	2
GO:0010002	cardioblast differentiation	2/305	18/23210	0.0229234	0.111299	0.0846314	14465/14463	2
GO:0010566	regulation of ketone biosynthetic process	2/305	18/23210	0.0229234	0.111299	0.0846314	13132/12161	2
GO:0021783	preganglionic parasympathetic fiber development	2/305	18/23210	0.0229234	0.111299	0.0846314	21380/18187	2
GO:0035050	embryonic heart tube development	4/305	82/23210	0.0229803	0.111299	0.0846314	20671/16147/14463/21380	4
GO:0060712	spongiotrophoblast layer development	2/305	18/23210	0.0229234	0.111299	0.0846314	12705/27206	2
GO:0060947	cardiac vascular smooth muscle cell differentiation	2/305	18/23210	0.0229234	0.111299	0.0846314	18596/14465	2
GO:0072077	renal vesicle morphogenesis	2/305	18/23210	0.0229234	0.111299	0.0846314	12705/16869	2
GO:0072148	epithelial cell fate commitment	2/305	18/23210	0.0229234	0.111299	0.0846314	14463/14184	2
GO:0090279	regulation of calcium ion import	3/305	46/23210	0.0225034	0.111299	0.0846314	20730/20855/18596	3
GO:1903901	negative regulation of viral life cycle	4/305	82/23210	0.0229803	0.111299	0.0846314	24014/246727/227753/671535	4
GO:1903909	regulation of receptor clustering	2/305	18/23210	0.0229234	0.111299	0.0846314	21803/227753	2
GO:2000696	regulation of epithelial cell differentiation involved in kidney development	2/305	18/23210	0.0229234	0.111299	0.0846314	12705/16869	2
GO:2000846	regulation of corticosteroid hormone secretion	2/305	18/23210	0.0229234	0.111299	0.0846314	13132/12161	2
GO:0002683	negative regulation of immune system process	12/305	473/23210	0.0232828	0.112612	0.0856298	16147/16002/56213/14776/319155/15416/234515/15208/12394/21803/72828/235320	12
GO:0051153	regulation of striated muscle cell differentiation	5/305	123/23210	0.0233576	0.112821	0.085789	13380/211323/21803/21380/74318	5
GO:0006942	regulation of striated muscle contraction	4/305	83/23210	0.0239019	0.114525	0.0870844	20855/14463/98660/18438	4
GO:0010718	positive regulation of epithelial to mesenchymal transition	3/305	47/23210	0.0238097	0.114525	0.0870844	13132/20613/21803	3
GO:0021532	neural tube patterning	3/305	47/23210	0.0238097	0.114525	0.0870844	20671/15376/13798	3
GO:0030203	glycosaminoglycan metabolic process	4/305	83/23210	0.0239019	0.114525	0.0870844	80982/268780/18596/21803	4
GO:0048010	vascular endothelial growth factor receptor signaling pathway	3/305	47/23210	0.0238097	0.114525	0.0870844	14165/18654/226101	3
GO:1901019	regulation of calcium ion transmembrane transporter activity	4/305	83/23210	0.0239019	0.114525	0.0870844	237611/98660/71912/20193	4
GO:0035265	organ growth	7/305	215/23210	0.0239771	0.114732	0.0872417	20855/18595/18596/14465/14165/14463/12306	7
GO:0061008	hepaticobiliary system development	5/305	124/23210	0.0240867	0.115102	0.0875233	20671/14465/21410/20378/12394	5
GO:0002043	blood vessel endothelial cell proliferation involved in sprouting angiogenesis	2/305	19/23210	0.0254012	0.118078	0.0897858	73230/228852	2
GO:0002761	regulation of myeloid leukocyte differentiation	5/305	125/23210	0.0248303	0.118078	0.0897858	14184/234515/12394/21803/72828	5
GO:0002762	negative regulation of myeloid leukocyte differentiation	3/305	48/23210	0.0251563	0.118078	0.0897858	234515/12394/72828	3
GO:0006071	glycerol metabolic process	2/305	19/23210	0.0254012	0.118078	0.0897858	233549/226101	2
GO:0006883	cellular sodium ion homeostasis	2/305	19/23210	0.0254012	0.118078	0.0897858	192113/98660	2
GO:0007517	muscle organ development	11/305	424/23210	0.0252802	0.118078	0.0897858	20671/13380/237611/14465/211323/14463/12955/18740/21803/21380/20897	11
GO:0010107	potassium ion import	3/305	48/23210	0.0251563	0.118078	0.0897858	192113/98660/75607	3
GO:0010544	negative regulation of platelet activation	2/305	19/23210	0.0254012	0.118078	0.0897858	18595/72828	2
GO:0010766	negative regulation of sodium ion transport	2/305	19/23210	0.0254012	0.118078	0.0897858	98660/75607	2
GO:0030502	negative regulation of bone mineralization	2/305	19/23210	0.0254012	0.118078	0.0897858	19073/14460	2
GO:0031648	protein destabilization	3/305	48/23210	0.0251563	0.118078	0.0897858	20671/13036/227753	3
GO:0034103	regulation of tissue remodeling	4/305	84/23210	0.0248458	0.118078	0.0897858	14463/14184/234515/72828	4
GO:0035930	corticosteroid hormone secretion	2/305	19/23210	0.0254012	0.118078	0.0897858	13132/12161	2
GO:0046184	aldehyde biosynthetic process	2/305	19/23210	0.0254012	0.118078	0.0897858	13132/12161	2
GO:0048712	negative regulation of astrocyte differentiation	2/305	19/23210	0.0254012	0.118078	0.0897858	14184/15208	2
GO:0060088	auditory receptor cell stereocilium organization	2/305	19/23210	0.0254012	0.118078	0.0897858	224796/17921	2
GO:0060401	cytosolic calcium ion transport	6/305	170/23210	0.025163	0.118078	0.0897858	80982/13617/21803/72828/71912/18438	6
GO:0072520	seminiferous tubule development	2/305	19/23210	0.0254012	0.118078	0.0897858	14463/69982	2
GO:1903115	regulation of actin filament-based movement	3/305	48/23210	0.0251563	0.118078	0.0897858	20855/14463/98660	3
GO:2000114	regulation of establishment of cell polarity	2/305	19/23210	0.0254012	0.118078	0.0897858	227753/71653	2
GO:2000725	regulation of cardiac muscle cell differentiation	3/305	48/23210	0.0251563	0.118078	0.0897858	13380/211323/21803	3
GO:0031623	receptor internalization	5/305	126/23210	0.0255885	0.118579	0.0901668	13132/13380/103967/16976/17920	5
GO:0042445	hormone metabolic process	7/305	218/23210	0.0256082	0.118579	0.0901668	13132/18595/13809/16002/12903/665270/12161	7
GO:0045137	development of primary sexual characteristics	7/305	218/23210	0.0256082	0.118579	0.0901668	18595/14460/14463/69982/12394/74297/218454	7
GO:0002088	lens development in camera-type eye	4/305	85/23210	0.0258118	0.11906	0.0905327	14184/12955/21803/214301	4
GO:0032874	positive regulation of stress-activated MAPK cascade	6/305	171/23210	0.0258014	0.11906	0.0905327	13132/13380/320825/22422/17873/27206	6
GO:0042632	cholesterol homeostasis	4/305	85/23210	0.0258118	0.11906	0.0905327	69836/223920/14077/16891	4
GO:0070304	positive regulation of stress-activated protein kinase signaling cascade	6/305	172/23210	0.0264506	0.121693	0.092535	13132/13380/320825/22422/17873/27206	6
GO:0071900	regulation of protein serine/threonine kinase activity	11/305	427/23210	0.0264337	0.121693	0.092535	80982/13132/13380/320825/18596/14165/22422/21803/17873/27206/19085	11
GO:0046638	positive regulation of alpha-beta T cell differentiation	3/305	49/23210	0.0265431	0.121806	0.0926209	16147/12394/235320	3
GO:0090102	cochlea development	3/305	49/23210	0.0265431	0.121806	0.0926209	20378/14184/21380	3
GO:0003281	ventricular septum development	4/305	86/23210	0.0268001	0.122359	0.0930412	268902/14463/18018/20897	4
GO:0008593	regulation of Notch signaling pathway	4/305	86/23210	0.0268001	0.122359	0.0930412	268902/14165/233552/15208	4
GO:0035304	regulation of protein dephosphorylation	4/305	86/23210	0.0268001	0.122359	0.0930412	18596/21803/77976/228852	4
GO:0055092	sterol homeostasis	4/305	86/23210	0.0268001	0.122359	0.0930412	69836/223920/14077/16891	4
GO:1901343	negative regulation of vasculature development	5/305	128/23210	0.0271491	0.123794	0.0941328	12827/27494/20692/18018/13638	5
GO:0001946	lymphangiogenesis	2/305	20/23210	0.0279824	0.125205	0.0952052	11482/18018	2
GO:0008038	neuron recognition	3/305	50/23210	0.0279701	0.125205	0.0952052	268902/13508/54713	3
GO:0010596	negative regulation of endothelial cell migration	3/305	50/23210	0.0279701	0.125205	0.0952052	20855/21803/11482	3
GO:0010717	regulation of epithelial to mesenchymal transition	4/305	87/23210	0.0278108	0.125205	0.0952052	13132/15376/20613/21803	4
GO:0010842	retina layer formation	2/305	20/23210	0.0279824	0.125205	0.0952052	270120/16869	2
GO:0032330	regulation of chondrocyte differentiation	3/305	50/23210	0.0279701	0.125205	0.0952052	12161/12306/235320	3
GO:0042063	gliogenesis	9/305	323/23210	0.0276794	0.125205	0.0952052	14165/225608/211323/14184/16777/15208/215798/21803/18438	9
GO:0048871	multicellular organismal homeostasis	12/305	486/23210	0.0279168	0.125205	0.0952052	16147/17063/14776/19228/231507/18596/14460/12161/21419/13036/72828/52377	12
GO:0070269	pyroptosis	2/305	20/23210	0.0279824	0.125205	0.0952052	17952/17951	2
GO:0071157	negative regulation of cell cycle arrest	2/305	20/23210	0.0279824	0.125205	0.0952052	14165/69034	2
GO:0072079	nephron tubule formation	2/305	20/23210	0.0279824	0.125205	0.0952052	21410/15208	2
GO:0072087	renal vesicle development	2/305	20/23210	0.0279824	0.125205	0.0952052	12705/16869	2
GO:0072243	metanephric nephron epithelium development	2/305	20/23210	0.0279824	0.125205	0.0952052	15208/22422	2
GO:1902930	regulation of alcohol biosynthetic process	3/305	50/23210	0.0279701	0.125205	0.0952052	13132/19228/12161	3
GO:1903392	negative regulation of adherens junction organization	2/305	20/23210	0.0279824	0.125205	0.0952052	12161/11482	2
GO:0045807	positive regulation of endocytosis	6/305	175/23210	0.0284628	0.127196	0.0967191	13132/12263/14734/12306/14456/14131	6
GO:0042176	regulation of protein catabolic process	10/305	378/23210	0.0285786	0.127554	0.0969915	20671/13132/12398/330863/211323/13032/21858/14734/12306/21859	10
GO:0051149	positive regulation of muscle cell differentiation	4/305	88/23210	0.028844	0.128419	0.0976491	211323/21803/21380/74318	4
GO:1903035	negative regulation of response to wounding	4/305	88/23210	0.028844	0.128419	0.0976491	18595/72828/12306/21788	4
GO:0055074	calcium ion homeostasis	12/305	489/23210	0.0290751	0.129287	0.0983094	80982/20855/18595/19228/13617/21419/98660/234515/21803/72828/71912/18438	12
GO:0048592	eye morphogenesis	6/305	176/23210	0.0291554	0.129323	0.0983368	16147/13508/14184/20897/270120/16869	6
GO:0050890	cognition	9/305	326/23210	0.0291262	0.129323	0.0983368	13380/16002/71828/19141/98660/16777/20897/13798/19085	9
GO:0001974	blood vessel remodeling	3/305	51/23210	0.0294371	0.12961	0.0985552	14165/11482/21380	3
GO:0030901	midbrain development	3/305	51/23210	0.0294371	0.12961	0.0985552	13380/14184/13798	3
GO:0045912	negative regulation of carbohydrate metabolic process	3/305	51/23210	0.0294371	0.12961	0.0985552	12398/15376/21803	3
GO:0060760	positive regulation of response to cytokine stimulus	3/305	51/23210	0.0294371	0.12961	0.0985552	56489/67445/14456	3
GO:0072132	mesenchyme morphogenesis	3/305	51/23210	0.0294371	0.12961	0.0985552	268902/20613/11482	3
GO:2000649	regulation of sodium ion transmembrane transporter activity	3/305	51/23210	0.0294371	0.12961	0.0985552	17178/98660/75607	3
GO:0021953	central nervous system neuron differentiation	7/305	225/23210	0.0297055	0.130631	0.0993318	13380/268902/233552/15208/54713/16869/18187	7
GO:0021872	forebrain generation of neurons	4/305	89/23210	0.0298998	0.131324	0.0998587	268902/15208/54713/18187	4
GO:0022010	central nervous system myelination	2/305	21/23210	0.0306639	0.133698	0.101663	14184/15208	2
GO:0032291	axon ensheathment in central nervous system	2/305	21/23210	0.0306639	0.133698	0.101663	14184/15208	2
GO:0036303	lymph vessel morphogenesis	2/305	21/23210	0.0306639	0.133698	0.101663	11482/18018	2
GO:0046716	muscle cell cellular homeostasis	2/305	21/23210	0.0306639	0.133698	0.101663	21803/14387	2
GO:0048486	parasympathetic nervous system development	2/305	21/23210	0.0306639	0.133698	0.101663	21380/18187	2
GO:0072170	metanephric tubule development	2/305	21/23210	0.0306639	0.133698	0.101663	15208/22422	2
GO:0043268	positive regulation of potassium ion transport	3/305	52/23210	0.0309441	0.134756	0.102468	242735/75607/14199	3
GO:0032386	regulation of intracellular transport	11/305	438/23210	0.0309902	0.134792	0.102496	80982/13132/225608/20980/234515/12955/21803/12306/14456/17920/59020	11
GO:0001837	epithelial to mesenchymal transition	5/305	133/23210	0.0313115	0.13586	0.103308	13132/15376/20613/21803/18018	5
GO:0001906	cell killing	6/305	179/23210	0.0312993	0.13586	0.103308	16002/13731/13032/13036/16904/14131	6
GO:0046578	regulation of Ras protein signal transduction	7/305	228/23210	0.0315896	0.136901	0.104099	99662/18596/330863/14165/211323/21858/68760	7
GO:0048864	stem cell development	4/305	91/23210	0.0320791	0.138854	0.105584	13617/22422/21380/18187	4
GO:1904375	regulation of protein localization to cell periphery	5/305	134/23210	0.0321893	0.139163	0.105819	13132/237611/78906/17919/21803	5
GO:0097191	extrinsic apoptotic signaling pathway	7/305	229/23210	0.032235	0.139193	0.105842	13132/14460/14165/14184/16691/21803/21859	7
GO:0009948	anterior/posterior axis specification	3/305	53/23210	0.032491	0.139292	0.105917	15376/14734/16869	3
GO:0010517	regulation of phospholipase activity	3/305	53/23210	0.032491	0.139292	0.105917	18595/18596/14184	3
GO:0030514	negative regulation of BMP signaling pathway	3/305	53/23210	0.032491	0.139292	0.105917	13380/56213/73230	3
GO:0055078	sodium ion homeostasis	3/305	53/23210	0.032491	0.139292	0.105917	21419/192113/98660	3
GO:0061383	trabecula morphogenesis	3/305	53/23210	0.032491	0.139292	0.105917	14184/215798/18018	3
GO:0072503	cellular divalent inorganic cation homeostasis	12/305	497/23210	0.0323339	0.139292	0.105917	80982/20855/18595/19228/13617/67547/98660/234515/21803/72828/71912/18438	12
GO:0036293	response to decreased oxygen levels	7/305	230/23210	0.0328892	0.14083	0.107087	12398/14465/13617/12955/18654/18791/69219	7
GO:0014033	neural crest cell differentiation	4/305	92/23210	0.0332028	0.141343	0.107477	13617/20378/21380/18187	4
GO:0019400	alditol metabolic process	2/305	22/23210	0.0334428	0.141343	0.107477	233549/226101	2
GO:0021516	dorsal spinal cord development	2/305	22/23210	0.0334428	0.141343	0.107477	15416/16869	2
GO:0032462	regulation of protein homooligomerization	2/305	22/23210	0.0334428	0.141343	0.107477	12955/53624	2
GO:0051043	regulation of membrane protein ectodomain proteolysis	2/305	22/23210	0.0334428	0.141343	0.107477	21858/21859	2
GO:0060438	trachea development	2/305	22/23210	0.0334428	0.141343	0.107477	22422/13607	2
GO:0071800	podosome assembly	2/305	22/23210	0.0334428	0.141343	0.107477	227753/268396	2
GO:0072111	cell proliferation involved in kidney development	2/305	22/23210	0.0334428	0.141343	0.107477	18596/14734	2
GO:0098581	detection of external biotic stimulus	2/305	22/23210	0.0334428	0.141343	0.107477	17952/17951	2
GO:1902307	positive regulation of sodium ion transmembrane transport	2/305	22/23210	0.0334428	0.141343	0.107477	76560/75607	2
GO:2001026	regulation of endothelial cell chemotaxis	2/305	22/23210	0.0334428	0.141343	0.107477	19141/18438	2
GO:0007585	respiratory gaseous exchange	3/305	54/23210	0.0340776	0.142513	0.108367	13617/98660/14387	3
GO:0030199	collagen fibril organization	3/305	54/23210	0.0340776	0.142513	0.108367	12406/12306/18451	3
GO:0032350	regulation of hormone metabolic process	3/305	54/23210	0.0340776	0.142513	0.108367	13132/16002/12161	3
GO:0044060	regulation of endocrine process	3/305	54/23210	0.0340776	0.142513	0.108367	13132/12161/12394	3
GO:0046718	viral entry into host cell	3/305	54/23210	0.0340776	0.142513	0.108367	50528/227753/14456	3
GO:0050905	neuromuscular process	5/305	136/23210	0.0339906	0.142513	0.108367	224796/211323/17921/20897/14387	5
GO:0051496	positive regulation of stress fiber assembly	3/305	54/23210	0.0340776	0.142513	0.108367	68760/268396/77569	3
GO:0060193	positive regulation of lipase activity	3/305	54/23210	0.0340776	0.142513	0.108367	18595/18596/14184	3
GO:0097553	calcium ion transmembrane import into cytosol	5/305	136/23210	0.0339906	0.142513	0.108367	80982/13617/21803/72828/71912	5
GO:0016032	viral process	8/305	283/23210	0.0341681	0.142725	0.108528	50528/24014/246727/21803/227753/12306/14456/671535	8
GO:0046889	positive regulation of lipid biosynthetic process	4/305	93/23210	0.0343493	0.143149	0.10885	13132/16002/12161/14077	4
GO:0050792	regulation of viral process	6/305	183/23210	0.0343143	0.143149	0.10885	50528/24014/246727/227753/12306/671535	6
GO:0044262	cellular carbohydrate metabolic process	8/305	284/23210	0.0347753	0.144756	0.110072	16002/19228/12398/15376/234515/233549/226101/14387	8
GO:0048675	axon extension	5/305	137/23210	0.0349143	0.145166	0.110384	211323/13508/17919/18187/71653	5
GO:0060249	anatomical structure homeostasis	10/305	392/23210	0.0353073	0.14663	0.111497	16147/17063/19228/18596/14460/13036/21803/72828/52377/14387	10
GO:0071496	cellular response to external stimulus	8/305	285/23210	0.0353899	0.146802	0.111628	15376/13617/12161/98660/240752/14456/18438/69034	8
GO:0001523	retinoid metabolic process	3/305	55/23210	0.0357037	0.147083	0.111841	71597/12903/665270	3
GO:0006813	potassium ion transport	7/305	234/23210	0.0355944	0.147083	0.111841	17178/16494/192113/98660/242735/75607/14199	7
GO:0035019	somatic stem cell population maintenance	3/305	55/23210	0.0357037	0.147083	0.111841	21410/14165/14184	3
GO:0035306	positive regulation of dephosphorylation	3/305	55/23210	0.0357037	0.147083	0.111841	18596/21803/228852	3
GO:0048066	developmental pigmentation	3/305	55/23210	0.0357037	0.147083	0.111841	12705/16147/216892	3
GO:0097061	dendritic spine organization	4/305	94/23210	0.0355185	0.147083	0.111841	103967/19141/574437/17919	4
GO:0002093	auditory receptor cell morphogenesis	2/305	23/23210	0.0363159	0.148242	0.112723	224796/17921	2
GO:0014706	striated muscle tissue development	11/305	449/23210	0.0360819	0.148242	0.112723	20671/13380/18595/237611/18596/14465/211323/14463/18740/21803/21380	11
GO:0043501	skeletal muscle adaptation	2/305	23/23210	0.0363159	0.148242	0.112723	16011/18018	2
GO:0048333	mesodermal cell differentiation	2/305	23/23210	0.0363159	0.148242	0.112723	20671/13380	2
GO:0048485	sympathetic nervous system development	2/305	23/23210	0.0363159	0.148242	0.112723	21419/18187	2
GO:0072337	modified amino acid transport	2/305	23/23210	0.0363159	0.148242	0.112723	30962/59020	2
GO:0090190	positive regulation of branching involved in ureteric bud morphogenesis	2/305	23/23210	0.0363159	0.148242	0.112723	21803/16869	2
GO:1903077	negative regulation of protein localization to plasma membrane	2/305	23/23210	0.0363159	0.148242	0.112723	13132/21803	2
GO:0045582	positive regulation of T cell differentiation	4/305	95/23210	0.0367106	0.149682	0.113818	16147/12394/21803/235320	4
GO:0031641	regulation of myelination	3/305	56/23210	0.0373691	0.152021	0.115597	211323/13032/15208	3
GO:0048538	thymus development	3/305	56/23210	0.0373691	0.152021	0.115597	14165/18503/21380	3
GO:0022408	negative regulation of cell-cell adhesion	6/305	187/23210	0.037511	0.152426	0.115904	16147/12161/12394/21803/72828/27205	6
GO:0046328	regulation of JNK cascade	6/305	188/23210	0.0383389	0.155613	0.118328	13132/13380/320825/22422/17873/27206	6
GO:0031098	stress-activated protein kinase signaling cascade	8/305	290/23210	0.0385729	0.156386	0.118916	13132/13380/320825/14184/12955/22422/17873/27206	8
GO:0001736	establishment of planar polarity	3/305	57/23210	0.0390737	0.156423	0.118944	13132/22422/14734	3
GO:0001825	blastocyst formation	3/305	57/23210	0.0390737	0.156423	0.118944	20671/21410/74318	3
GO:0003272	endocardial cushion formation	2/305	24/23210	0.0392804	0.156423	0.118944	268902/20613	2
GO:0010001	glial cell differentiation	7/305	239/23210	0.039178	0.156423	0.118944	14165/225608/211323/14184/15208/215798/21803	7
GO:0015672	monovalent inorganic cation transport	11/305	455/23210	0.0390945	0.156423	0.118944	17178/16494/192113/98660/76560/242735/21803/75607/140494/14199/18438	11
GO:0016101	diterpenoid metabolic process	3/305	57/23210	0.0390737	0.156423	0.118944	71597/12903/665270	3
GO:0032878	regulation of establishment or maintenance of cell polarity	2/305	24/23210	0.0392804	0.156423	0.118944	227753/71653	2
GO:0034104	negative regulation of tissue remodeling	2/305	24/23210	0.0392804	0.156423	0.118944	14463/72828	2
GO:0042474	middle ear morphogenesis	2/305	24/23210	0.0392804	0.156423	0.118944	21380/20204	2
GO:0045071	negative regulation of viral genome replication	3/305	57/23210	0.0390737	0.156423	0.118944	24014/246727/671535	3
GO:0048525	negative regulation of viral process	4/305	97/23210	0.0391633	0.156423	0.118944	24014/246727/227753/671535	4
GO:0050879	multicellular organismal movement	3/305	57/23210	0.0390737	0.156423	0.118944	237611/71912/14387	3
GO:0050881	musculoskeletal movement	3/305	57/23210	0.0390737	0.156423	0.118944	237611/71912/14387	3
GO:0055088	lipid homeostasis	5/305	141/23210	0.0387636	0.156423	0.118944	69836/223920/14077/16891/52377	5
GO:0060216	definitive hemopoiesis	2/305	24/23210	0.0392804	0.156423	0.118944	14460/12394	2
GO:0072207	metanephric epithelium development	2/305	24/23210	0.0392804	0.156423	0.118944	15208/22422	2
GO:0007611	learning or memory	8/305	292/23210	0.0398981	0.158707	0.12068	13380/16002/19141/98660/16777/20897/13798/19085	8
GO:0007164	establishment of tissue polarity	3/305	58/23210	0.0408173	0.161585	0.122869	13132/22422/14734	3
GO:0032835	glomerulus development	3/305	58/23210	0.0408173	0.161585	0.122869	18595/13809/18596	3
GO:0060443	mammary gland morphogenesis	3/305	58/23210	0.0408173	0.161585	0.122869	16011/14165/21803	3
GO:0071804	cellular potassium ion transport	6/305	191/23210	0.0408922	0.161585	0.122869	16494/192113/98660/242735/75607/14199	6
GO:0071805	potassium ion transmembrane transport	6/305	191/23210	0.0408922	0.161585	0.122869	16494/192113/98660/242735/75607/14199	6
GO:1903510	mucopolysaccharide metabolic process	3/305	58/23210	0.0408173	0.161585	0.122869	80982/268780/21803	3
GO:0016358	dendrite development	8/305	294/23210	0.0412535	0.162654	0.123682	103967/211323/13508/574437/17919/270120/54713/17920	8
GO:1902105	regulation of leukocyte differentiation	8/305	294/23210	0.0412535	0.162654	0.123682	16147/14184/234515/12394/21803/72828/14456/235320	8
GO:0009595	detection of biotic stimulus	2/305	25/23210	0.0423334	0.163494	0.124321	17952/17951	2
GO:0010575	positive regulation of vascular endothelial growth factor production	2/305	25/23210	0.0423334	0.163494	0.124321	14463/15442	2
GO:0018126	protein hydroxylation	2/305	25/23210	0.0423334	0.163494	0.124321	210530/18451	2
GO:0021895	cerebral cortex neuron differentiation	2/305	25/23210	0.0423334	0.163494	0.124321	233552/54713	2
GO:0031639	plasminogen activation	2/305	25/23210	0.0423334	0.163494	0.124321	18791/12306	2
GO:0032373	positive regulation of sterol transport	2/305	25/23210	0.0423334	0.163494	0.124321	12306/16891	2
GO:0032376	positive regulation of cholesterol transport	2/305	25/23210	0.0423334	0.163494	0.124321	12306/16891	2
GO:0043567	regulation of insulin-like growth factor receptor signaling pathway	2/305	25/23210	0.0423334	0.163494	0.124321	16011/16012	2
GO:0045787	positive regulation of cell cycle	9/305	349/23210	0.0420112	0.163494	0.124321	16002/18596/14465/14165/19141/233552/14463/21803/69034	9
GO:0048266	behavioral response to pain	2/305	25/23210	0.0423334	0.163494	0.124321	12394/18438	2
GO:0050832	defense response to fungus	2/305	25/23210	0.0423334	0.163494	0.124321	21803/72042	2
GO:0061213	positive regulation of mesonephros development	2/305	25/23210	0.0423334	0.163494	0.124321	21803/16869	2
GO:0071677	positive regulation of mononuclear cell migration	2/305	25/23210	0.0423334	0.163494	0.124321	19141/21803	2
GO:0071711	basement membrane organization	2/305	25/23210	0.0423334	0.163494	0.124321	12826/16777	2
GO:0085029	extracellular matrix assembly	2/305	25/23210	0.0423334	0.163494	0.124321	16147/21803	2
GO:0090023	positive regulation of neutrophil chemotaxis	2/305	25/23210	0.0423334	0.163494	0.124321	13617/13143	2
GO:0090280	positive regulation of calcium ion import	2/305	25/23210	0.0423334	0.163494	0.124321	20855/18596	2
GO:1904376	negative regulation of protein localization to cell periphery	2/305	25/23210	0.0423334	0.163494	0.124321	13132/21803	2
GO:1905809	negative regulation of synapse organization	2/305	25/23210	0.0423334	0.163494	0.124321	13380/103967	2
GO:0010524	positive regulation of calcium ion transport into cytosol	3/305	59/23210	0.0425995	0.163968	0.124681	80982/13617/18438	3
GO:0050954	sensory perception of mechanical stimulus	8/305	296/23210	0.0426391	0.163968	0.124681	80982/224796/17921/21380/330483/140494/18438/17920	8
GO:0060119	inner ear receptor cell development	3/305	59/23210	0.0425995	0.163968	0.124681	224796/15208/17921	3
GO:0060986	endocrine hormone secretion	3/305	59/23210	0.0425995	0.163968	0.124681	13132/12161/12394	3
GO:0007584	response to nutrient	4/305	100/23210	0.0430138	0.165232	0.125642	65969/15376/14456/18438	4
GO:0099173	postsynapse organization	6/305	194/23210	0.0435507	0.167115	0.127074	19073/103967/19141/574437/17919/18187	6
GO:0001933	negative regulation of protein phosphorylation	10/305	408/23210	0.0442667	0.16943	0.128834	20730/13132/13380/21803/75607/72828/17873/20459/21859/19085	10
GO:0006022	aminoglycan metabolic process	4/305	101/23210	0.0443431	0.16943	0.128834	80982/268780/18596/21803	4
GO:0034446	substrate adhesion-dependent cell spreading	4/305	101/23210	0.0443431	0.16943	0.128834	13132/268780/16777/18003	4
GO:0051651	maintenance of location in cell	4/305	101/23210	0.0443431	0.16943	0.128834	19073/227753/105785/14387	4
GO:0030307	positive regulation of cell growth	6/305	195/23210	0.0444604	0.169517	0.1289	66102/211323/13508/20980/17919/71653	6
GO:0046850	regulation of bone remodeling	3/305	60/23210	0.0444203	0.169517	0.1289	14184/234515/72828	3
GO:0003299	muscle hypertrophy in response to stress	2/305	26/23210	0.045472	0.171009	0.130035	14465/14463	2
GO:0006026	aminoglycan catabolic process	2/305	26/23210	0.045472	0.171009	0.130035	80982/21803	2
GO:0008643	carbohydrate transport	5/305	147/23210	0.0450056	0.171009	0.130035	24014/13617/70652/14734/73822	5
GO:0010863	positive regulation of phospholipase C activity	2/305	26/23210	0.045472	0.171009	0.130035	18595/18596	2
GO:0014898	cardiac muscle hypertrophy in response to stress	2/305	26/23210	0.045472	0.171009	0.130035	14465/14463	2
GO:0033688	regulation of osteoblast proliferation	2/305	26/23210	0.045472	0.171009	0.130035	14460/15442	2
GO:0048642	negative regulation of skeletal muscle tissue development	2/305	26/23210	0.045472	0.171009	0.130035	13380/21803	2
GO:0050927	positive regulation of positive chemotaxis	2/305	26/23210	0.045472	0.171009	0.130035	14165/18654	2
GO:0055003	cardiac myofibril assembly	2/305	26/23210	0.045472	0.171009	0.130035	18595/18596	2
GO:0060065	uterus development	2/305	26/23210	0.045472	0.171009	0.130035	20897/16869	2
GO:0072012	glomerulus vasculature development	2/305	26/23210	0.045472	0.171009	0.130035	18595/18596	2
GO:2000050	regulation of non-canonical Wnt signaling pathway	2/305	26/23210	0.045472	0.171009	0.130035	13132/14734	2
GO:2000738	positive regulation of stem cell differentiation	2/305	26/23210	0.045472	0.171009	0.130035	14465/14463	2
GO:0050886	endocrine process	4/305	102/23210	0.0456952	0.171309	0.130263	13132/13809/12161/12394	4
GO:0106027	neuron projection organization	4/305	102/23210	0.0456952	0.171309	0.130263	103967/19141/574437/17919	4
GO:1902106	negative regulation of leukocyte differentiation	4/305	102/23210	0.0456952	0.171309	0.130263	16147/234515/12394/72828	4
GO:0003231	cardiac ventricle development	5/305	148/23210	0.046101	0.172481	0.131154	268902/14463/21803/18018/20897	5
GO:0045785	positive regulation of cell adhesion	10/305	411/23210	0.0461039	0.172481	0.131154	16147/13132/16002/268780/13731/12394/21803/27205/235320/18003	10
GO:0008202	steroid metabolic process	8/305	301/23210	0.046237	0.172596	0.131241	65969/13132/18595/16002/15376/12161/223920/20613	8
GO:0045600	positive regulation of fat cell differentiation	3/305	61/23210	0.0462792	0.172596	0.131241	20378/268396/235320	3
GO:0045840	positive regulation of mitotic nuclear division	3/305	61/23210	0.0462792	0.172596	0.131241	16002/18596/21803	3
GO:0021537	telencephalon development	7/305	249/23210	0.0470348	0.174818	0.132931	268902/211323/16777/15208/54713/16869/18187	7
GO:0030038	contractile actin filament bundle assembly	4/305	103/23210	0.0470701	0.174818	0.132931	68760/268396/77569/229474	4
GO:0043149	stress fiber assembly	4/305	103/23210	0.0470701	0.174818	0.132931	68760/268396/77569/229474	4
GO:0048709	oligodendrocyte differentiation	4/305	103/23210	0.0470701	0.174818	0.132931	211323/14184/15208/21803	4
GO:0043903	regulation of symbiosis, encompassing mutualism through parasitism	6/305	198/23210	0.0472604	0.175343	0.13333	50528/24014/246727/227753/12306/671535	6
GO:0003071	renal system process involved in regulation of systemic arterial blood pressure	2/305	27/23210	0.0486934	0.17628	0.134043	13731/14456	2
GO:0006721	terpenoid metabolic process	3/305	62/23210	0.0481761	0.17628	0.134043	71597/12903/665270	3
GO:0014887	cardiac muscle adaptation	2/305	27/23210	0.0486934	0.17628	0.134043	14465/14463	2
GO:0021533	cell differentiation in hindbrain	2/305	27/23210	0.0486934	0.17628	0.134043	15376/16869	2
GO:0022612	gland morphogenesis	5/305	150/23210	0.0483391	0.17628	0.134043	16772/16011/14165/21803/13607	5
GO:0030212	hyaluronan metabolic process	2/305	27/23210	0.0486934	0.17628	0.134043	80982/21803	2
GO:0030858	positive regulation of epithelial cell differentiation	3/305	62/23210	0.0481761	0.17628	0.134043	12161/11482/16869	3
GO:0030878	thyroid gland development	2/305	27/23210	0.0486934	0.17628	0.134043	14165/21380	2
GO:0032069	regulation of nuclease activity	2/305	27/23210	0.0486934	0.17628	0.134043	246728/246727	2
GO:0032365	intracellular lipid transport	2/305	27/23210	0.0486934	0.17628	0.134043	14077/12306	2
GO:0034308	primary alcohol metabolic process	3/305	62/23210	0.0481761	0.17628	0.134043	13132/665270/12161	3
GO:0036037	CD8-positive, alpha-beta T cell activation	2/305	27/23210	0.0486934	0.17628	0.134043	18503/12394	2
GO:0045668	negative regulation of osteoblast differentiation	3/305	62/23210	0.0481761	0.17628	0.134043	12705/16011/18018	3
GO:0046634	regulation of alpha-beta T cell activation	4/305	104/23210	0.0484678	0.17628	0.134043	16147/12394/21803/235320	4
GO:0046639	negative regulation of alpha-beta T cell differentiation	2/305	27/23210	0.0486934	0.17628	0.134043	16147/12394	2
GO:0048008	platelet-derived growth factor receptor signaling pathway	3/305	62/23210	0.0481761	0.17628	0.134043	18595/18596/18791	3
GO:0050926	regulation of positive chemotaxis	2/305	27/23210	0.0486934	0.17628	0.134043	14165/18654	2
GO:0060045	positive regulation of cardiac muscle cell proliferation	2/305	27/23210	0.0486934	0.17628	0.134043	14465/14463	2
GO:0061437	renal system vasculature development	2/305	27/23210	0.0486934	0.17628	0.134043	18595/18596	2
GO:0061440	kidney vasculature development	2/305	27/23210	0.0486934	0.17628	0.134043	18595/18596	2
GO:0071624	positive regulation of granulocyte chemotaxis	2/305	27/23210	0.0486934	0.17628	0.134043	13617/13143	2
GO:0086003	cardiac muscle cell contraction	3/305	62/23210	0.0481761	0.17628	0.134043	20855/14463/98660	3
GO:0090103	cochlea morphogenesis	2/305	27/23210	0.0486934	0.17628	0.134043	20378/21380	2
GO:2000727	positive regulation of cardiac muscle cell differentiation	2/305	27/23210	0.0486934	0.17628	0.134043	211323/21803	2
GO:0006874	cellular calcium ion homeostasis	11/305	473/23210	0.0491751	0.177844	0.135232	80982/20855/18595/19228/13617/98660/234515/21803/72828/71912/18438	11
GO:0030178	negative regulation of Wnt signaling pathway	5/305	151/23210	0.0494818	0.178773	0.135939	20671/13132/13380/20378/14734	5
GO:0014897	striated muscle hypertrophy	4/305	105/23210	0.0498883	0.179698	0.136642	16011/14465/14463/18438	4
GO:0038127	ERBB signaling pathway	4/305	105/23210	0.0498883	0.179698	0.136642	19141/225608/21803/100042150	4
GO:0050764	regulation of phagocytosis	4/305	105/23210	0.0498883	0.179698	0.136642	12263/21803/14456/14131	4
GO:0010976	positive regulation of neuron projection development	9/305	362/23210	0.0507753	0.18271	0.138932	330863/268902/211323/13508/20980/574437/17919/20459/71653	9
GO:0007254	JNK cascade	6/305	202/23210	0.0511602	0.183726	0.139704	13132/13380/320825/22422/17873/27206	6
GO:0098742	cell-cell adhesion via plasma-membrane adhesion molecules	6/305	202/23210	0.0511602	0.183726	0.139704	12563/268902/71436/13508/16858/270120	6
GO:0022600	digestive system process	4/305	106/23210	0.0513316	0.183972	0.139892	17063/71597/14165/233549	4
GO:0120034	positive regulation of plasma membrane bounded cell projection assembly	4/305	106/23210	0.0513316	0.183972	0.139892	114602/99662/103967/104445	4
GO:0002507	tolerance induction	2/305	28/23210	0.0519951	0.184999	0.140673	12394/21803	2
GO:0006929	substrate-dependent cell migration	2/305	28/23210	0.0519951	0.184999	0.140673	18187/71653	2
GO:0032233	positive regulation of actin filament bundle assembly	3/305	64/23210	0.0520825	0.184999	0.140673	68760/268396/77569	3
GO:0035162	embryonic hemopoiesis	2/305	28/23210	0.0519951	0.184999	0.140673	14460/12394	2
GO:0045671	negative regulation of osteoclast differentiation	2/305	28/23210	0.0519951	0.184999	0.140673	234515/72828	2
GO:0048596	embryonic camera-type eye morphogenesis	2/305	28/23210	0.0519951	0.184999	0.140673	16147/20897	2
GO:0060445	branching involved in salivary gland morphogenesis	2/305	28/23210	0.0519951	0.184999	0.140673	16772/14165	2
GO:0090314	positive regulation of protein targeting to membrane	2/305	28/23210	0.0519951	0.184999	0.140673	80982/59020	2
GO:1903391	regulation of adherens junction organization	3/305	64/23210	0.0520825	0.184999	0.140673	12161/11482/77569	3
GO:0034330	cell junction organization	7/305	255/23210	0.0521996	0.185231	0.140849	12563/12161/20613/21803/11482/77569/54419	7
GO:0014896	muscle hypertrophy	4/305	107/23210	0.0527975	0.187167	0.142321	16011/14465/14463/18438	4
GO:0071248	cellular response to metal ion	5/305	154/23210	0.0530051	0.187718	0.14274	19141/12161/20980/227753/18438	5
GO:0007160	cell-matrix adhesion	6/305	204/23210	0.0531819	0.188158	0.143075	13731/15442/76509/11482/13607/77569	6
GO:0001707	mesoderm formation	3/305	65/23210	0.0540915	0.190811	0.145092	20671/13380/20613	3
GO:0003407	neural retina development	3/305	65/23210	0.0540915	0.190811	0.145092	16147/270120/16869	3
GO:0044282	small molecule catabolic process	8/305	311/23210	0.0540161	0.190811	0.145092	65969/80982/74091/12903/234515/21803/15186/69219	8
GO:0050770	regulation of axonogenesis	6/305	205/23210	0.0542107	0.191043	0.145269	268902/211323/13508/17919/54713/71653	6
GO:0001919	regulation of receptor recycling	2/305	29/23210	0.0553743	0.194189	0.147661	13132/12306	2
GO:0010800	positive regulation of peptidyl-threonine phosphorylation	2/305	29/23210	0.0553743	0.194189	0.147661	80982/21803	2
GO:0033687	osteoblast proliferation	2/305	29/23210	0.0553743	0.194189	0.147661	14460/15442	2
GO:0060117	auditory receptor cell development	2/305	29/23210	0.0553743	0.194189	0.147661	224796/17921	2
GO:0071354	cellular response to interleukin-6	2/305	29/23210	0.0553743	0.194189	0.147661	67445/12496	2
GO:0051302	regulation of cell division	5/305	156/23210	0.0554331	0.194206	0.147673	20671/16002/71733/18654/21803	5
GO:0008344	adult locomotory behavior	4/305	109/23210	0.0557971	0.194909	0.148208	15376/98660/15416/13798	4
GO:0048259	regulation of receptor-mediated endocytosis	4/305	109/23210	0.0557971	0.194909	0.148208	13132/13380/16976/12306	4
GO:1903076	regulation of protein localization to plasma membrane	4/305	109/23210	0.0557971	0.194909	0.148208	13132/237611/17919/21803	4
GO:0034394	protein localization to cell surface	3/305	66/23210	0.0561372	0.195906	0.148966	14165/211323/13731	3
GO:0015893	drug transport	6/305	207/23210	0.0563044	0.196108	0.14912	65969/93835/209837/20980/12394/20897	6
GO:0097529	myeloid leukocyte migration	6/305	207/23210	0.0563044	0.196108	0.14912	13617/19141/18654/14131/13143/18438	6
GO:0019932	second-messenger-mediated signaling	10/305	427/23210	0.0567739	0.196977	0.149781	170761/20730/19228/211323/52589/215798/71912/18018/18438/19085	10
GO:0045665	negative regulation of neuron differentiation	7/305	260/23210	0.0567662	0.196977	0.149781	13132/13380/103967/15376/15208/270120/54713	7
GO:0046631	alpha-beta T cell activation	5/305	157/23210	0.0566709	0.196977	0.149781	16147/18503/12394/21803/235320	5
GO:0048738	cardiac muscle tissue development	7/305	260/23210	0.0567662	0.196977	0.149781	13380/18595/18596/14465/211323/14463/21803	7
GO:0007156	homophilic cell adhesion via plasma membrane adhesion molecules	4/305	110/23210	0.0573308	0.198659	0.151059	12563/268902/13508/270120	4
GO:1903708	positive regulation of hemopoiesis	6/305	208/23210	0.0573693	0.198659	0.151059	16147/14460/12394/21803/14456/235320	6
GO:0000132	establishment of mitotic spindle orientation	2/305	30/23210	0.0588284	0.201184	0.15298	78906/14165	2
GO:0001885	endothelial cell development	3/305	67/23210	0.0582193	0.201184	0.15298	20855/22422/228852	3
GO:0003309	type B pancreatic cell differentiation	2/305	30/23210	0.0588284	0.201184	0.15298	14465/12161	2
GO:0021602	cranial nerve morphogenesis	2/305	30/23210	0.0588284	0.201184	0.15298	21380/18187	2
GO:0035767	endothelial cell chemotaxis	2/305	30/23210	0.0588284	0.201184	0.15298	19141/18438	2
GO:0042481	regulation of odontogenesis	2/305	30/23210	0.0588284	0.201184	0.15298	13617/21803	2
GO:0044319	wound healing, spreading of cells	2/305	30/23210	0.0588284	0.201184	0.15298	76509/11482	2
GO:0048643	positive regulation of skeletal muscle tissue development	2/305	30/23210	0.0588284	0.201184	0.15298	20671/21380	2
GO:0048678	response to axon injury	3/305	67/23210	0.0582193	0.201184	0.15298	71436/14184/18438	3
GO:0061082	myeloid leukocyte cytokine production	2/305	30/23210	0.0588284	0.201184	0.15298	21803/14456	2
GO:0070306	lens fiber cell differentiation	2/305	30/23210	0.0588284	0.201184	0.15298	14184/21803	2
GO:0090505	epiboly involved in wound healing	2/305	30/23210	0.0588284	0.201184	0.15298	76509/11482	2
GO:1900274	regulation of phospholipase C activity	2/305	30/23210	0.0588284	0.201184	0.15298	18595/18596	2
GO:0019079	viral genome replication	4/305	111/23210	0.0588869	0.201192	0.152986	24014/246727/14456/671535	4
GO:0045732	positive regulation of protein catabolic process	6/305	210/23210	0.0595353	0.203214	0.154523	20671/13132/12398/330863/13032/14734	6
GO:0051480	regulation of cytosolic calcium ion concentration	9/305	374/23210	0.0598647	0.204144	0.15523	80982/18595/19228/13617/98660/21803/72828/71912/18438	9
GO:0016525	negative regulation of angiogenesis	4/305	112/23210	0.0604654	0.205216	0.156046	12827/27494/20692/13638	4
GO:0030516	regulation of axon extension	4/305	112/23210	0.0604654	0.205216	0.156046	211323/13508/17919/71653	4
GO:0034109	homotypic cell-cell adhesion	3/305	68/23210	0.0603374	0.205216	0.156046	18595/14460/72828	3
GO:0034219	carbohydrate transmembrane transport	4/305	112/23210	0.0604654	0.205216	0.156046	24014/13617/70652/14734	4
GO:0045669	positive regulation of osteoblast differentiation	3/305	68/23210	0.0603374	0.205216	0.156046	56788/12161/22422	3
GO:0001952	regulation of cell-matrix adhesion	4/305	113/23210	0.0620662	0.208731	0.158719	13731/76509/11482/77569	4
GO:0010574	regulation of vascular endothelial growth factor production	2/305	31/23210	0.0623549	0.208731	0.158719	14463/15442	2
GO:0010633	negative regulation of epithelial cell migration	3/305	69/23210	0.0624913	0.208731	0.158719	20855/21803/11482	3
GO:0021536	diencephalon development	3/305	69/23210	0.0624913	0.208731	0.158719	14165/18740/18187	3
GO:0043537	negative regulation of blood vessel endothelial cell migration	2/305	31/23210	0.0623549	0.208731	0.158719	21803/11482	2
GO:0046635	positive regulation of alpha-beta T cell activation	3/305	69/23210	0.0624913	0.208731	0.158719	16147/12394/235320	3
GO:0048332	mesoderm morphogenesis	3/305	69/23210	0.0624913	0.208731	0.158719	20671/13380/20613	3
GO:0048535	lymph node development	2/305	31/23210	0.0623549	0.208731	0.158719	21803/216892	2
GO:0050885	neuromuscular process controlling balance	3/305	69/23210	0.0624913	0.208731	0.158719	224796/17921/14387	3
GO:0060997	dendritic spine morphogenesis	3/305	69/23210	0.0624913	0.208731	0.158719	103967/574437/17919	3
GO:0090022	regulation of neutrophil chemotaxis	2/305	31/23210	0.0623549	0.208731	0.158719	13617/13143	2
GO:0090162	establishment of epithelial cell polarity	2/305	31/23210	0.0623549	0.208731	0.158719	16772/15208	2
GO:0090504	epiboly	2/305	31/23210	0.0623549	0.208731	0.158719	76509/11482	2
GO:0098884	postsynaptic neurotransmitter receptor internalization	2/305	31/23210	0.0623549	0.208731	0.158719	103967/17920	2
GO:0140239	postsynaptic endocytosis	2/305	31/23210	0.0623549	0.208731	0.158719	103967/17920	2
GO:1903670	regulation of sprouting angiogenesis	3/305	69/23210	0.0624913	0.208731	0.158719	73230/228852/20193	3
GO:1905476	negative regulation of protein localization to membrane	2/305	31/23210	0.0623549	0.208731	0.158719	13132/21803	2
GO:0007605	sensory perception of sound	7/305	266/23210	0.0625641	0.20878	0.158756	80982/224796/17921/21380/330483/140494/17920	7
GO:0016054	organic acid catabolic process	6/305	213/23210	0.0628747	0.209426	0.159247	80982/74091/12903/21803/15186/69219	6
GO:0046395	carboxylic acid catabolic process	6/305	213/23210	0.0628747	0.209426	0.159247	80982/74091/12903/21803/15186/69219	6
GO:0022412	cellular process involved in reproduction in multicellular organism	10/305	436/23210	0.0634357	0.211099	0.160519	16147/20730/75514/22441/240697/69982/574437/12394/21803/235320	10
GO:0008406	gonad development	6/305	214/23210	0.0640119	0.212819	0.161827	18595/14460/14463/69982/12394/74297	6
GO:0030336	negative regulation of cell migration	7/305	268/23210	0.0645742	0.214489	0.163097	20855/16011/211323/21803/11482/77569/28010	7
GO:0002090	regulation of receptor internalization	3/305	70/23210	0.0646805	0.214643	0.163214	13132/13380/16976	3
GO:0003016	respiratory system process	2/305	32/23210	0.0659514	0.217052	0.165046	98660/14387	2
GO:0010453	regulation of cell fate commitment	2/305	32/23210	0.0659514	0.217052	0.165046	20671/13380	2
GO:0030947	regulation of vascular endothelial growth factor receptor signaling pathway	2/305	32/23210	0.0659514	0.217052	0.165046	14165/226101	2
GO:0035025	positive regulation of Rho protein signal transduction	2/305	32/23210	0.0659514	0.217052	0.165046	18596/68760	2
GO:0046466	membrane lipid catabolic process	2/305	32/23210	0.0659514	0.217052	0.165046	54447/18947	2
GO:0048048	embryonic eye morphogenesis	2/305	32/23210	0.0659514	0.217052	0.165046	16147/20897	2
GO:0051150	regulation of smooth muscle cell differentiation	2/305	32/23210	0.0659514	0.217052	0.165046	21803/18018	2
GO:0060669	embryonic placenta morphogenesis	2/305	32/23210	0.0659514	0.217052	0.165046	16002/22422	2
GO:0060706	cell differentiation involved in embryonic placenta development	2/305	32/23210	0.0659514	0.217052	0.165046	20613/16691	2
GO:0002040	sprouting angiogenesis	4/305	116/23210	0.0670016	0.219701	0.16706	73230/18654/228852/20193	4
GO:0046545	development of primary female sexual characteristics	4/305	116/23210	0.0670016	0.219701	0.16706	18595/12394/74297/218454	4
GO:1903052	positive regulation of proteolysis involved in cellular protein catabolic process	4/305	116/23210	0.0670016	0.219701	0.16706	13132/12398/330863/13032	4
GO:2000181	negative regulation of blood vessel morphogenesis	4/305	116/23210	0.0670016	0.219701	0.16706	12827/27494/20692/13638	4
GO:0007179	transforming growth factor beta receptor signaling pathway	5/305	165/23210	0.0671419	0.21996	0.167257	12705/13132/56213/21803/11482	5
GO:0007204	positive regulation of cytosolic calcium ion concentration	8/305	327/23210	0.068118	0.222954	0.169534	80982/18595/19228/13617/21803/72828/71912/18438	8
GO:0045931	positive regulation of mitotic cell cycle	5/305	166/23210	0.0685216	0.224071	0.170383	16002/18596/14165/19141/21803	5
GO:0010543	regulation of platelet activation	2/305	33/23210	0.0696153	0.225385	0.171382	18595/72828	2
GO:0010573	vascular endothelial growth factor production	2/305	33/23210	0.0696153	0.225385	0.171382	14463/15442	2
GO:0014741	negative regulation of muscle hypertrophy	2/305	33/23210	0.0696153	0.225385	0.171382	16011/18438	2
GO:0035094	response to nicotine	2/305	33/23210	0.0696153	0.225385	0.171382	16002/98660	2
GO:0035883	enteroendocrine cell differentiation	2/305	33/23210	0.0696153	0.225385	0.171382	14465/12161	2
GO:0040001	establishment of mitotic spindle localization	2/305	33/23210	0.0696153	0.225385	0.171382	78906/14165	2
GO:0046596	regulation of viral entry into host cell	2/305	33/23210	0.0696153	0.225385	0.171382	50528/227753	2
GO:0071709	membrane assembly	2/305	33/23210	0.0696153	0.225385	0.171382	13731/12306	2
GO:0071827	plasma lipoprotein particle organization	2/305	33/23210	0.0696153	0.225385	0.171382	223920/16891	2
GO:1901099	negative regulation of signal transduction in absence of ligand	2/305	33/23210	0.0696153	0.225385	0.171382	14460/14165	2
GO:2001240	negative regulation of extrinsic apoptotic signaling pathway in absence of ligand	2/305	33/23210	0.0696153	0.225385	0.171382	14460/14165	2
GO:0035303	regulation of dephosphorylation	5/305	167/23210	0.069917	0.226158	0.17197	19051/18596/21803/77976/228852	5
GO:0007422	peripheral nervous system development	3/305	73/23210	0.0714564	0.230099	0.174966	225608/211323/215798	3
GO:0045670	regulation of osteoclast differentiation	3/305	73/23210	0.0714564	0.230099	0.174966	14184/234515/72828	3
GO:0060191	regulation of lipase activity	3/305	73/23210	0.0714564	0.230099	0.174966	18595/18596/14184	3
GO:0061572	actin filament bundle organization	5/305	168/23210	0.071328	0.230099	0.174966	68760/268396/77569/229474/71653	5
GO:1902107	positive regulation of leukocyte differentiation	5/305	168/23210	0.071328	0.230099	0.174966	16147/12394/21803/14456/235320	5
GO:0051963	regulation of synapse assembly	4/305	119/23210	0.0721346	0.232074	0.176468	13380/71436/574437/100042150	4
GO:0040013	negative regulation of locomotion	8/305	332/23210	0.072949	0.234483	0.178301	20855/16011/268902/211323/21803/11482/77569/28010	8
GO:0000186	activation of MAPKK activity	2/305	34/23210	0.0733443	0.234702	0.178467	17873/27206	2
GO:0031338	regulation of vesicle fusion	2/305	34/23210	0.0733443	0.234702	0.178467	20980/12306	2
GO:0090313	regulation of protein targeting to membrane	2/305	34/23210	0.0733443	0.234702	0.178467	80982/59020	2
GO:0140115	export across plasma membrane	2/305	34/23210	0.0733443	0.234702	0.178467	192113/98660	2
GO:1902624	positive regulation of neutrophil migration	2/305	34/23210	0.0733443	0.234702	0.178467	13617/13143	2
GO:0002066	columnar/cuboidal epithelial cell development	3/305	74/23210	0.0737832	0.235475	0.179055	224796/12161/17921	3
GO:0045453	bone resorption	3/305	74/23210	0.0737832	0.235475	0.179055	16147/19228/72828	3
GO:1901224	positive regulation of NIK/NF-kappaB signaling	3/305	74/23210	0.0737832	0.235475	0.179055	320825/67445/13607	3
GO:0008584	male gonad development	4/305	120/23210	0.073889	0.235603	0.179152	18595/14460/14463/69982	4
GO:0046890	regulation of lipid biosynthetic process	5/305	170/23210	0.0741968	0.236375	0.179739	13132/16002/12161/14077/20613	5
GO:0031668	cellular response to extracellular stimulus	6/305	223/23210	0.0747897	0.23784	0.180853	15376/12161/240752/14456/18438/69034	6
GO:0090150	establishment of protein localization to membrane	6/305	223/23210	0.0747897	0.23784	0.180853	80982/93835/224454/17919/666060/59020	6
GO:0001889	liver development	4/305	121/23210	0.0756649	0.239985	0.182484	14465/21410/20378/12394	4
GO:0007612	learning	5/305	171/23210	0.0756545	0.239985	0.182484	13380/19141/98660/20897/13798	5
GO:0043271	negative regulation of ion transport	5/305	171/23210	0.0756545	0.239985	0.182484	20730/20855/98660/21803/75607	5
GO:0007260	tyrosine phosphorylation of STAT protein	3/305	75/23210	0.0761434	0.240651	0.18299	14184/15208/20459	3
GO:0042446	hormone biosynthetic process	3/305	75/23210	0.0761434	0.240651	0.18299	13132/16002/12161	3
GO:0061097	regulation of protein tyrosine kinase activity	3/305	75/23210	0.0761434	0.240651	0.18299	14456/20459/18003	3
GO:0070373	negative regulation of ERK1 and ERK2 cascade	3/305	75/23210	0.0761434	0.240651	0.18299	13132/75607/21859	3
GO:0015804	neutral amino acid transport	2/305	35/23210	0.0771361	0.242081	0.184077	30962/209837	2
GO:0030201	heparan sulfate proteoglycan metabolic process	2/305	35/23210	0.0771361	0.242081	0.184077	15476/15442	2
GO:0045686	negative regulation of glial cell differentiation	2/305	35/23210	0.0771361	0.242081	0.184077	14184/15208	2
GO:0048710	regulation of astrocyte differentiation	2/305	35/23210	0.0771361	0.242081	0.184077	14184/15208	2
GO:0055083	monovalent inorganic anion homeostasis	2/305	35/23210	0.0771361	0.242081	0.184077	20855/21419	2
GO:0055090	acylglycerol homeostasis	2/305	35/23210	0.0771361	0.242081	0.184077	69836/16891	2
GO:0070328	triglyceride homeostasis	2/305	35/23210	0.0771361	0.242081	0.184077	69836/16891	2
GO:2000171	negative regulation of dendrite development	2/305	35/23210	0.0771361	0.242081	0.184077	103967/270120	2
GO:0060996	dendritic spine development	4/305	122/23210	0.0774623	0.242891	0.184694	103967/211323/574437/17919	4
GO:0010948	negative regulation of cell cycle process	6/305	226/23210	0.0785986	0.246024	0.187076	14165/71733/14184/14199/28010/69034	6
GO:2000146	negative regulation of cell motility	7/305	281/23210	0.0785873	0.246024	0.187076	20855/16011/211323/21803/11482/77569/28010	7
GO:0070482	response to oxygen levels	7/305	282/23210	0.0797332	0.249358	0.189611	12398/14465/13617/12955/18654/18791/69219	7
GO:0002861	regulation of inflammatory response to antigenic stimulus	2/305	36/23210	0.0809884	0.250011	0.190107	14776/14131	2
GO:0002920	regulation of humoral immune response	2/305	36/23210	0.0809884	0.250011	0.190107	216892/109820	2
GO:0003417	growth plate cartilage development	2/305	36/23210	0.0809884	0.250011	0.190107	20855/12306	2
GO:0007281	germ cell development	8/305	339/23210	0.0800539	0.250011	0.190107	16147/20730/75514/22441/240697/69982/574437/235320	8
GO:0015918	sterol transport	3/305	77/23210	0.0809625	0.250011	0.190107	223920/12306/16891	3
GO:0030301	cholesterol transport	3/305	77/23210	0.0809625	0.250011	0.190107	223920/12306/16891	3
GO:0033363	secretory granule organization	2/305	36/23210	0.0809884	0.250011	0.190107	19073/69982	2
GO:0045601	regulation of endothelial cell differentiation	2/305	36/23210	0.0809884	0.250011	0.190107	12161/11482	2
GO:0048009	insulin-like growth factor receptor signaling pathway	2/305	36/23210	0.0809884	0.250011	0.190107	16011/16012	2
GO:0050766	positive regulation of phagocytosis	3/305	77/23210	0.0809625	0.250011	0.190107	12263/14456/14131	3
GO:0051181	cofactor transport	2/305	36/23210	0.0809884	0.250011	0.190107	65969/93835	2
GO:0051294	establishment of spindle orientation	2/305	36/23210	0.0809884	0.250011	0.190107	78906/14165	2
GO:0051785	positive regulation of nuclear division	3/305	77/23210	0.0809625	0.250011	0.190107	16002/18596/21803	3
GO:0061384	heart trabecula morphogenesis	2/305	36/23210	0.0809884	0.250011	0.190107	215798/18018	2
GO:2001259	positive regulation of cation channel activity	3/305	77/23210	0.0809625	0.250011	0.190107	237611/242735/20193	3
GO:0099175	regulation of postsynapse organization	4/305	125/23210	0.0829816	0.255943	0.194618	19073/103967/574437/18187	4
GO:0035148	tube formation	5/305	176/23210	0.0831742	0.256317	0.194903	21410/14165/15208/21803/13607	5
GO:1901862	negative regulation of muscle tissue development	3/305	78/23210	0.0834205	0.256855	0.195312	13380/16011/21803	3
GO:0002675	positive regulation of acute inflammatory response	2/305	37/23210	0.084899	0.25852	0.196578	244911/14131	2
GO:0007340	acrosome reaction	2/305	37/23210	0.084899	0.25852	0.196578	20730/665270	2
GO:0019934	cGMP-mediated signaling	2/305	37/23210	0.084899	0.25852	0.196578	170761/19085	2
GO:0032885	regulation of polysaccharide biosynthetic process	2/305	37/23210	0.084899	0.25852	0.196578	16002/21803	2
GO:0034332	adherens junction organization	4/305	126/23210	0.0848633	0.25852	0.196578	12563/12161/11482/77569	4
GO:0035850	epithelial cell differentiation involved in kidney development	2/305	37/23210	0.084899	0.25852	0.196578	12705/16869	2
GO:0048846	axon extension involved in axon guidance	2/305	37/23210	0.084899	0.25852	0.196578	13508/18187	2
GO:0050892	intestinal absorption	2/305	37/23210	0.084899	0.25852	0.196578	71597/233549	2
GO:0071158	positive regulation of cell cycle arrest	2/305	37/23210	0.084899	0.25852	0.196578	14465/21803	2
GO:0071825	protein-lipid complex subunit organization	2/305	37/23210	0.084899	0.25852	0.196578	223920/16891	2
GO:0097028	dendritic cell differentiation	2/305	37/23210	0.084899	0.25852	0.196578	14460/21803	2
GO:1901385	regulation of voltage-gated calcium channel activity	2/305	37/23210	0.084899	0.25852	0.196578	237611/20193	2
GO:1902284	neuron projection extension involved in neuron projection guidance	2/305	37/23210	0.084899	0.25852	0.196578	13508/18187	2
GO:2001234	negative regulation of apoptotic signaling pathway	6/305	231/23210	0.0851854	0.259172	0.197073	13132/14460/14165/54447/14463/20613	6
GO:0032956	regulation of actin cytoskeleton organization	8/305	344/23210	0.0853728	0.259522	0.197339	18596/68760/21803/227753/268396/72042/77569/104445	8
GO:0051781	positive regulation of cell division	3/305	79/23210	0.0859102	0.260934	0.198414	16002/18654/21803	3
GO:0043524	negative regulation of neuron apoptotic process	5/305	178/23210	0.0862891	0.261863	0.19912	12705/19141/21419/15220/13798	5
GO:0010811	positive regulation of cell-substrate adhesion	4/305	127/23210	0.0867658	0.2622	0.199376	13132/268780/13731/18003	4
GO:0014065	phosphatidylinositol 3-kinase signaling	4/305	127/23210	0.0867658	0.2622	0.199376	18596/211323/240752/228852	4
GO:0032872	regulation of stress-activated MAPK cascade	6/305	232/23210	0.0865383	0.2622	0.199376	13132/13380/320825/22422/17873/27206	6
GO:0048640	negative regulation of developmental growth	4/305	127/23210	0.0867658	0.2622	0.199376	231507/19141/14184/14955	4
GO:0061387	regulation of extent of cell growth	4/305	127/23210	0.0867658	0.2622	0.199376	211323/13508/17919/71653	4
GO:0021675	nerve development	3/305	80/23210	0.0884313	0.267007	0.203032	14184/21380/18187	3
GO:0001953	negative regulation of cell-matrix adhesion	2/305	38/23210	0.0888656	0.267193	0.203173	76509/11482	2
GO:0032781	positive regulation of ATPase activity	2/305	38/23210	0.0888656	0.267193	0.203173	14165/17896	2
GO:0048265	response to pain	2/305	38/23210	0.0888656	0.267193	0.203173	12394/18438	2
GO:0099590	neurotransmitter receptor internalization	2/305	38/23210	0.0888656	0.267193	0.203173	103967/17920	2
GO:1900026	positive regulation of substrate adhesion-dependent cell spreading	2/305	38/23210	0.0888656	0.267193	0.203173	13132/18003	2
GO:0033002	muscle cell proliferation	6/305	234/23210	0.0892796	0.267988	0.203778	16011/18596/14465/13617/14463/15208	6
GO:0070302	regulation of stress-activated protein kinase signaling cascade	6/305	234/23210	0.0892796	0.267988	0.203778	13132/13380/320825/22422/17873/27206	6
GO:0042177	negative regulation of protein catabolic process	4/305	129/23210	0.0906325	0.271822	0.206692	211323/21858/12306/21859	4
GO:0043367	CD4-positive, alpha-beta T cell differentiation	3/305	81/23210	0.0909832	0.272645	0.207319	18503/12394/21803	3
GO:0007257	activation of JUN kinase activity	2/305	39/23210	0.0928861	0.275811	0.209726	13132/22422	2
GO:0008207	C21-steroid hormone metabolic process	2/305	39/23210	0.0928861	0.275811	0.209726	13132/12161	2
GO:0009620	response to fungus	2/305	39/23210	0.0928861	0.275811	0.209726	21803/72042	2
GO:0016331	morphogenesis of embryonic epithelium	5/305	182/23210	0.0927	0.275811	0.209726	21410/14165/15208/22422/21803	5
GO:0021983	pituitary gland development	2/305	39/23210	0.0928861	0.275811	0.209726	14165/18740	2
GO:0044331	cell-cell adhesion mediated by cadherin	2/305	39/23210	0.0928861	0.275811	0.209726	12563/12161	2
GO:0045619	regulation of lymphocyte differentiation	5/305	182/23210	0.0927	0.275811	0.209726	16147/12394/21803/14456/235320	5
GO:0060337	type I interferon signaling pathway	2/305	39/23210	0.0928861	0.275811	0.209726	56489/246728	2
GO:0071357	cellular response to type I interferon	2/305	39/23210	0.0928861	0.275811	0.209726	56489/246728	2
GO:0120032	regulation of plasma membrane bounded cell projection assembly	5/305	182/23210	0.0927	0.275811	0.209726	114602/99662/103967/27205/104445	5
GO:1901021	positive regulation of calcium ion transmembrane transporter activity	2/305	39/23210	0.0928861	0.275811	0.209726	237611/20193	2
GO:0006720	isoprenoid metabolic process	3/305	82/23210	0.0935656	0.277369	0.210911	71597/12903/665270	3
GO:0051899	membrane depolarization	3/305	82/23210	0.0935656	0.277369	0.210911	14199/18438/71653	3
GO:0015696	ammonium transport	4/305	131/23210	0.0945805	0.279915	0.212846	13617/20980/14131/59020	4
GO:0090316	positive regulation of intracellular protein transport	4/305	131/23210	0.0945805	0.279915	0.212846	80982/21803/14456/59020	4
GO:0060491	regulation of cell projection assembly	5/305	184/23210	0.0959949	0.283866	0.215851	114602/99662/103967/27205/104445	5
GO:1901888	regulation of cell junction assembly	3/305	83/23210	0.096178	0.284173	0.216084	20613/11482/77569	3
GO:0090257	regulation of muscle system process	6/305	239/23210	0.096338	0.284411	0.216266	20855/16011/14463/98660/18018/18438	6
GO:0001881	receptor recycling	2/305	40/23210	0.0969585	0.284836	0.216588	13132/12306	2
GO:0044091	membrane biogenesis	2/305	40/23210	0.0969585	0.284836	0.216588	13731/12306	2
GO:0045022	early endosome to late endosome transport	2/305	40/23210	0.0969585	0.284836	0.216588	13132/13731	2
GO:0046456	icosanoid biosynthetic process	2/305	40/23210	0.0969585	0.284836	0.216588	19215/14598	2
GO:0060603	mammary gland duct morphogenesis	2/305	40/23210	0.0969585	0.284836	0.216588	14165/21803	2
GO:0110111	negative regulation of animal organ morphogenesis	2/305	40/23210	0.0969585	0.284836	0.216588	12705/21410	2
GO:0009566	fertilization	5/305	185/23210	0.0976644	0.28644	0.217808	20730/665270/69982/218454/207686	5
GO:0051668	localization within membrane	5/305	185/23210	0.0976644	0.28644	0.217808	103967/17919/21803/227753/17920	5
GO:0043393	regulation of protein binding	6/305	240/23210	0.0977845	0.286557	0.217897	13132/13380/72828/74318/16976/12306	6
GO:1903829	positive regulation of cellular protein localization	7/305	297/23210	0.0980794	0.287187	0.218376	80982/237611/211323/17919/21803/14456/59020	7
GO:1901379	regulation of potassium ion transmembrane transport	3/305	84/23210	0.0988199	0.289119	0.219845	242735/75607/14199	3
GO:0006109	regulation of carbohydrate metabolic process	5/305	186/23210	0.0993487	0.290429	0.220841	16002/19228/12398/15376/21803	5
GO:0001937	negative regulation of endothelial cell proliferation	2/305	41/23210	0.101081	0.293339	0.223054	20692/11482	2
GO:0010972	negative regulation of G2/M transition of mitotic cell cycle	2/305	41/23210	0.101081	0.293339	0.223054	14199/28010	2
GO:0022409	positive regulation of cell-cell adhesion	6/305	242/23210	0.100712	0.293339	0.223054	16147/16002/12394/21803/27205/235320	6
GO:0030501	positive regulation of bone mineralization	2/305	41/23210	0.101081	0.293339	0.223054	12161/14184	2
GO:0032459	regulation of protein oligomerization	2/305	41/23210	0.101081	0.293339	0.223054	12955/53624	2
GO:0046326	positive regulation of glucose import	2/305	41/23210	0.101081	0.293339	0.223054	24014/14734	2
GO:0050870	positive regulation of T cell activation	5/305	187/23210	0.101048	0.293339	0.223054	16147/16002/12394/21803/235320	5
GO:0051281	positive regulation of release of sequestered calcium ion into cytosol	2/305	41/23210	0.101081	0.293339	0.223054	80982/13617	2
GO:1903170	negative regulation of calcium ion transmembrane transport	2/305	41/23210	0.101081	0.293339	0.223054	98660/21803	2
GO:0014032	neural crest cell development	3/305	85/23210	0.101491	0.293816	0.223416	13617/21380/18187	3
GO:0098659	inorganic cation import across plasma membrane	3/305	85/23210	0.101491	0.293816	0.223416	67547/192113/98660	3
GO:0099587	inorganic ion import across plasma membrane	3/305	85/23210	0.101491	0.293816	0.223416	67547/192113/98660	3
GO:0045598	regulation of fat cell differentiation	4/305	135/23210	0.102716	0.296881	0.225747	20378/21803/268396/235320	4
GO:1903364	positive regulation of cellular protein catabolic process	4/305	135/23210	0.102716	0.296881	0.225747	13132/12398/330863/13032	4
GO:0046942	carboxylic acid transport	7/305	301/23210	0.103334	0.298429	0.226924	30962/209837/11833/69836/14077/20897/17920	7
GO:0010827	regulation of glucose transmembrane transport	3/305	86/23210	0.104191	0.300418	0.228437	24014/13617/14734	3
GO:0070509	calcium ion import	3/305	86/23210	0.104191	0.300418	0.228437	20730/20855/18596	3
GO:0015849	organic acid transport	7/305	302/23210	0.104671	0.301562	0.229307	30962/209837/11833/69836/14077/20897/17920	7
GO:0010559	regulation of glycoprotein biosynthetic process	2/305	42/23210	0.105251	0.301775	0.229469	14460/56175	2
GO:0010765	positive regulation of sodium ion transport	2/305	42/23210	0.105251	0.301775	0.229469	76560/75607	2
GO:0046636	negative regulation of alpha-beta T cell activation	2/305	42/23210	0.105251	0.301775	0.229469	16147/12394	2
GO:0055023	positive regulation of cardiac muscle tissue growth	2/305	42/23210	0.105251	0.301775	0.229469	14465/14463	2
GO:0098927	vesicle-mediated transport between endosomal compartments	2/305	42/23210	0.105251	0.301775	0.229469	13132/13731	2
GO:1902622	regulation of neutrophil migration	2/305	42/23210	0.105251	0.301775	0.229469	13617/13143	2
GO:0044706	multi-multicellular organism process	5/305	190/23210	0.106231	0.304098	0.231236	16011/13731/16777/268396/27206	5
GO:0046394	carboxylic acid biosynthetic process	8/305	362/23210	0.106193	0.304098	0.231236	216019/16833/12398/54447/19215/21803/14598/16891	8
GO:0002456	T cell mediated immunity	4/305	137/23210	0.1069	0.305092	0.231991	13731/13032/13036/16904	4
GO:0006754	ATP biosynthetic process	4/305	137/23210	0.1069	0.305092	0.231991	216019/16833/12398/21803	4
GO:0034341	response to interferon-gamma	4/305	137/23210	0.1069	0.305092	0.231991	12705/66102/227753/14469	4
GO:0072091	regulation of stem cell proliferation	3/305	87/23210	0.106918	0.305092	0.231991	20671/21803/18018	3
GO:0016053	organic acid biosynthetic process	8/305	363/23210	0.107425	0.306295	0.232906	216019/16833/12398/54447/19215/21803/14598/16891	8
GO:0021915	neural tube development	5/305	191/23210	0.107987	0.307408	0.233752	20671/15376/15208/21803/13798	5
GO:0050773	regulation of dendrite development	5/305	191/23210	0.107987	0.307408	0.233752	103967/211323/574437/17919/270120	5
GO:0003416	endochondral bone growth	2/305	43/23210	0.109467	0.309163	0.235087	20855/12306	2
GO:0006024	glycosaminoglycan biosynthetic process	2/305	43/23210	0.109467	0.309163	0.235087	18596/21803	2
GO:0007050	cell cycle arrest	4/305	138/23210	0.109021	0.309163	0.235087	14465/14165/21803/69034	4
GO:0032371	regulation of sterol transport	2/305	43/23210	0.109467	0.309163	0.235087	12306/16891	2
GO:0032374	regulation of cholesterol transport	2/305	43/23210	0.109467	0.309163	0.235087	12306/16891	2
GO:0040018	positive regulation of multicellular organism growth	2/305	43/23210	0.109467	0.309163	0.235087	16002/268396	2
GO:0043277	apoptotic cell clearance	2/305	43/23210	0.109467	0.309163	0.235087	12263/14456	2
GO:0051293	establishment of spindle localization	2/305	43/23210	0.109467	0.309163	0.235087	78906/14165	2
GO:1901381	positive regulation of potassium ion transmembrane transport	2/305	43/23210	0.109467	0.309163	0.235087	242735/75607	2
GO:1990573	potassium ion import across plasma membrane	2/305	43/23210	0.109467	0.309163	0.235087	192113/98660	2
GO:0051492	regulation of stress fiber assembly	3/305	88/23210	0.109674	0.309505	0.235347	68760/268396/77569	3
GO:0016042	lipid catabolic process	7/305	306/23210	0.110114	0.310502	0.236104	12903/54447/665270/69836/18947/66857/16891	7
GO:0031669	cellular response to nutrient levels	5/305	194/23210	0.113341	0.319101	0.242643	15376/240752/14456/18438/69034	5
GO:0072089	stem cell proliferation	4/305	140/23210	0.113319	0.319101	0.242643	20671/68519/21803/18018	4
GO:0032881	regulation of polysaccharide metabolic process	2/305	44/23210	0.113726	0.319182	0.242705	16002/21803	2
GO:0034340	response to type I interferon	2/305	44/23210	0.113726	0.319182	0.242705	56489/246728	2
GO:0042181	ketone biosynthetic process	2/305	44/23210	0.113726	0.319182	0.242705	13132/12161	2
GO:0061098	positive regulation of protein tyrosine kinase activity	2/305	44/23210	0.113726	0.319182	0.242705	14456/18003	2
GO:0014031	mesenchymal cell development	3/305	90/23210	0.115267	0.322746	0.245415	13617/21380/18187	3
GO:1902600	proton transmembrane transport	3/305	90/23210	0.115267	0.322746	0.245415	192113/98660/140494	3
GO:1902905	positive regulation of supramolecular fiber organization	5/305	195/23210	0.115154	0.322746	0.245415	68760/227753/268396/77569/104445	5
GO:0046165	alcohol biosynthetic process	4/305	141/23210	0.115495	0.323135	0.245711	13132/19228/54447/12161	4
GO:0007346	regulation of mitotic cell cycle	10/305	493/23210	0.117038	0.327195	0.248798	16002/18596/14165/19141/54447/14184/21858/21803/14199/28010	10
GO:0021954	central nervous system neuron development	3/305	91/23210	0.118102	0.328378	0.249698	268902/54713/18187	3
GO:0045685	regulation of glial cell differentiation	3/305	91/23210	0.118102	0.328378	0.249698	14184/15208/21803	3
GO:0046683	response to organophosphorus	3/305	91/23210	0.118102	0.328378	0.249698	12705/16011/18438	3
GO:0050729	positive regulation of inflammatory response	4/305	142/23210	0.11769	0.328378	0.249698	13617/13032/244911/14131	4
GO:0060421	positive regulation of heart growth	2/305	45/23210	0.118028	0.328378	0.249698	14465/14463	2
GO:0061028	establishment of endothelial barrier	2/305	45/23210	0.118028	0.328378	0.249698	22422/228852	2
GO:1902893	regulation of pri-miRNA transcription by RNA polymerase II	2/305	45/23210	0.118028	0.328378	0.249698	14465/21803	2
GO:0002318	myeloid progenitor cell differentiation	1/305	10/23210	0.123927	0.329247	0.250358	12394	1
GO:0003382	epithelial cell morphogenesis	2/305	46/23210	0.12237	0.329247	0.250358	16147/20855	2
GO:0008300	isoprenoid catabolic process	1/305	10/23210	0.123927	0.329247	0.250358	12903	1
GO:0010677	negative regulation of cellular carbohydrate metabolic process	2/305	46/23210	0.12237	0.329247	0.250358	12398/15376	2
GO:0010799	regulation of peptidyl-threonine phosphorylation	2/305	46/23210	0.12237	0.329247	0.250358	80982/21803	2
GO:0014883	transition between fast and slow fiber	1/305	10/23210	0.123927	0.329247	0.250358	18018	1
GO:0014909	smooth muscle cell migration	3/305	92/23210	0.120964	0.329247	0.250358	16011/18596/18791	3
GO:0019374	galactolipid metabolic process	1/305	10/23210	0.123927	0.329247	0.250358	18947	1
GO:0021612	facial nerve structural organization	1/305	10/23210	0.123927	0.329247	0.250358	18187	1
GO:0021800	cerebral cortex tangential migration	1/305	10/23210	0.123927	0.329247	0.250358	18187	1
GO:0021940	positive regulation of cerebellar granule cell precursor proliferation	1/305	10/23210	0.123927	0.329247	0.250358	16869	1
GO:0030853	negative regulation of granulocyte differentiation	1/305	10/23210	0.123927	0.329247	0.250358	12394	1
GO:0030854	positive regulation of granulocyte differentiation	1/305	10/23210	0.123927	0.329247	0.250358	12394	1
GO:0031274	positive regulation of pseudopodium assembly	1/305	10/23210	0.123927	0.329247	0.250358	104445	1
GO:0031333	negative regulation of protein complex assembly	4/305	143/23210	0.119904	0.329247	0.250358	13380/12955/227753/53624	4
GO:0031642	negative regulation of myelination	1/305	10/23210	0.123927	0.329247	0.250358	13032	1
GO:0032354	response to follicle-stimulating hormone	1/305	10/23210	0.123927	0.329247	0.250358	14463	1
GO:0032908	regulation of transforming growth factor beta1 production	1/305	10/23210	0.123927	0.329247	0.250358	14465	1
GO:0033084	regulation of immature T cell proliferation in thymus	1/305	10/23210	0.123927	0.329247	0.250358	16147	1
GO:0033085	negative regulation of T cell differentiation in thymus	1/305	10/23210	0.123927	0.329247	0.250358	16147	1
GO:0033131	regulation of glucokinase activity	1/305	10/23210	0.123927	0.329247	0.250358	15376	1
GO:0034370	triglyceride-rich lipoprotein particle remodeling	1/305	10/23210	0.123927	0.329247	0.250358	16891	1
GO:0035437	maintenance of protein localization in endoplasmic reticulum	1/305	10/23210	0.123927	0.329247	0.250358	105785	1
GO:0035907	dorsal aorta development	1/305	10/23210	0.123927	0.329247	0.250358	11482	1
GO:0040009	regulation of growth rate	1/305	10/23210	0.123927	0.329247	0.250358	214523	1
GO:0043029	T cell homeostasis	2/305	46/23210	0.12237	0.329247	0.250358	21803/216892	2
GO:0043416	regulation of skeletal muscle tissue regeneration	1/305	10/23210	0.123927	0.329247	0.250358	74318	1
GO:0045607	regulation of inner ear auditory receptor cell differentiation	1/305	10/23210	0.123927	0.329247	0.250358	15208	1
GO:0045631	regulation of mechanoreceptor differentiation	1/305	10/23210	0.123927	0.329247	0.250358	15208	1
GO:0045762	positive regulation of adenylate cyclase activity	1/305	10/23210	0.123927	0.329247	0.250358	21858	1
GO:0046512	sphingosine biosynthetic process	1/305	10/23210	0.123927	0.329247	0.250358	54447	1
GO:0046543	development of secondary female sexual characteristics	1/305	10/23210	0.123927	0.329247	0.250358	21803	1
GO:0048469	cell maturation	5/305	198/23210	0.120675	0.329247	0.250358	16147/20730/19228/15208/12394	5
GO:0052803	imidazole-containing compound metabolic process	1/305	10/23210	0.123927	0.329247	0.250358	15186	1
GO:0060215	primitive hemopoiesis	1/305	10/23210	0.123927	0.329247	0.250358	14460	1
GO:0060484	lung-associated mesenchyme development	1/305	10/23210	0.123927	0.329247	0.250358	22422	1
GO:0060513	prostatic bud formation	1/305	10/23210	0.123927	0.329247	0.250358	14165	1
GO:0060710	chorio-allantoic fusion	1/305	10/23210	0.123927	0.329247	0.250358	22422	1
GO:0060982	coronary artery morphogenesis	1/305	10/23210	0.123927	0.329247	0.250358	21380	1
GO:0060998	regulation of dendritic spine development	3/305	92/23210	0.120964	0.329247	0.250358	103967/211323/574437	3
GO:0071257	cellular response to electrical stimulus	1/305	10/23210	0.123927	0.329247	0.250358	17920	1
GO:0071635	negative regulation of transforming growth factor beta production	1/305	10/23210	0.123927	0.329247	0.250358	14465	1
GO:0072017	distal tubule development	1/305	10/23210	0.123927	0.329247	0.250358	21419	1
GO:0072173	metanephric tubule morphogenesis	1/305	10/23210	0.123927	0.329247	0.250358	15208	1
GO:0072604	interleukin-6 secretion	2/305	46/23210	0.12237	0.329247	0.250358	67445/14456	2
GO:0098598	learned vocalization behavior or vocal learning	1/305	10/23210	0.123927	0.329247	0.250358	20897	1
GO:0098693	regulation of synaptic vesicle cycle	4/305	144/23210	0.122135	0.329247	0.250358	103967/20980/17920/19085	4
GO:0098868	bone growth	2/305	46/23210	0.12237	0.329247	0.250358	20855/12306	2
GO:0110053	regulation of actin filament organization	6/305	255/23210	0.120845	0.329247	0.250358	68760/227753/268396/72042/77569/104445	6
GO:1900038	negative regulation of cellular response to hypoxia	1/305	10/23210	0.123927	0.329247	0.250358	69219	1
GO:1902093	positive regulation of flagellated sperm motility	1/305	10/23210	0.123927	0.329247	0.250358	207686	1
GO:1902667	regulation of axon guidance	2/305	46/23210	0.12237	0.329247	0.250358	13508/54713	2
GO:1902947	regulation of tau-protein kinase activity	1/305	10/23210	0.123927	0.329247	0.250358	13380	1
GO:1903800	positive regulation of production of miRNAs involved in gene silencing by miRNA	1/305	10/23210	0.123927	0.329247	0.250358	21803	1
GO:1905245	regulation of aspartic-type peptidase activity	1/305	10/23210	0.123927	0.329247	0.250358	13638	1
GO:1905456	regulation of lymphoid progenitor cell differentiation	1/305	10/23210	0.123927	0.329247	0.250358	15208	1
GO:2000060	positive regulation of ubiquitin-dependent protein catabolic process	3/305	93/23210	0.123851	0.329247	0.250358	13132/12398/330863	3
GO:2000302	positive regulation of synaptic vesicle exocytosis	1/305	10/23210	0.123927	0.329247	0.250358	20980	1
GO:2000644	regulation of receptor catabolic process	1/305	10/23210	0.123927	0.329247	0.250358	12306	1
GO:2000980	regulation of inner ear receptor cell differentiation	1/305	10/23210	0.123927	0.329247	0.250358	15208	1
GO:0045216	cell-cell junction organization	4/305	145/23210	0.124384	0.329971	0.250909	12563/20613/21803/54419	4
GO:0051271	negative regulation of cellular component movement	7/305	316/23210	0.124362	0.329971	0.250909	20855/16011/211323/21803/11482/77569/28010	7
GO:0021700	developmental maturation	7/305	317/23210	0.125837	0.333579	0.253653	16147/20730/19228/14184/15208/12394/100042150	7
GO:0045069	regulation of viral genome replication	3/305	94/23210	0.126763	0.334551	0.254392	24014/246727/671535	3
GO:0045581	negative regulation of T cell differentiation	2/305	47/23210	0.126751	0.334551	0.254392	16147/12394	2
GO:0060021	roof of mouth development	3/305	94/23210	0.126763	0.334551	0.254392	18595/20613/21380	3
GO:0071300	cellular response to retinoic acid	2/305	47/23210	0.126751	0.334551	0.254392	21380/20459	2
GO:1903018	regulation of glycoprotein metabolic process	2/305	47/23210	0.126751	0.334551	0.254392	14460/56175	2
GO:2001239	regulation of extrinsic apoptotic signaling pathway in absence of ligand	2/305	47/23210	0.126751	0.334551	0.254392	14460/14165	2
GO:0016050	vesicle organization	6/305	259/23210	0.127414	0.336019	0.255508	19073/103967/20980/69982/17921/12306	6
GO:0009206	purine ribonucleoside triphosphate biosynthetic process	4/305	147/23210	0.128934	0.339779	0.258367	216019/16833/12398/21803	4
GO:0001824	blastocyst development	4/305	149/23210	0.133553	0.340573	0.258971	20671/21410/381546/74318	4
GO:0001865	NK T cell differentiation	1/305	11/23210	0.135444	0.340573	0.258971	235320	1
GO:0002664	regulation of T cell tolerance induction	1/305	11/23210	0.135444	0.340573	0.258971	12394	1
GO:0002714	positive regulation of B cell mediated immunity	2/305	48/23210	0.131168	0.340573	0.258971	21803/14131	2
GO:0002891	positive regulation of immunoglobulin mediated immune response	2/305	48/23210	0.131168	0.340573	0.258971	21803/14131	2
GO:0003263	cardioblast proliferation	1/305	11/23210	0.135444	0.340573	0.258971	21380	1
GO:0003266	regulation of secondary heart field cardioblast proliferation	1/305	11/23210	0.135444	0.340573	0.258971	21380	1
GO:0006054	N-acetylneuraminate metabolic process	1/305	11/23210	0.135444	0.340573	0.258971	74091	1
GO:0006527	arginine catabolic process	1/305	11/23210	0.135444	0.340573	0.258971	69219	1
GO:0009145	purine nucleoside triphosphate biosynthetic process	4/305	148/23210	0.131235	0.340573	0.258971	216019/16833/12398/21803	4
GO:0009201	ribonucleoside triphosphate biosynthetic process	4/305	150/23210	0.135887	0.340573	0.258971	216019/16833/12398/21803	4
GO:0014013	regulation of gliogenesis	4/305	150/23210	0.135887	0.340573	0.258971	14184/15208/21803/18438	4
GO:0014066	regulation of phosphatidylinositol 3-kinase signaling	3/305	96/23210	0.13266	0.340573	0.258971	18596/211323/228852	3
GO:0014824	artery smooth muscle contraction	1/305	11/23210	0.135444	0.340573	0.258971	13617	1
GO:0014889	muscle atrophy	1/305	11/23210	0.135444	0.340573	0.258971	227753	1
GO:0015718	monocarboxylic acid transport	4/305	150/23210	0.135887	0.340573	0.258971	11833/69836/14077/20897	4
GO:0021545	cranial nerve development	2/305	49/23210	0.13562	0.340573	0.258971	21380/18187	2
GO:0021892	cerebral cortex GABAergic interneuron differentiation	1/305	11/23210	0.135444	0.340573	0.258971	54713	1
GO:0022602	ovulation cycle process	2/305	48/23210	0.131168	0.340573	0.258971	18595/12394	2
GO:0030004	cellular monovalent inorganic cation homeostasis	3/305	96/23210	0.13266	0.340573	0.258971	192113/98660/140494	3
GO:0031272	regulation of pseudopodium assembly	1/305	11/23210	0.135444	0.340573	0.258971	104445	1
GO:0031630	regulation of synaptic vesicle fusion to presynaptic active zone membrane	1/305	11/23210	0.135444	0.340573	0.258971	20980	1
GO:0032905	transforming growth factor beta1 production	1/305	11/23210	0.135444	0.340573	0.258971	14465	1
GO:0033080	immature T cell proliferation in thymus	1/305	11/23210	0.135444	0.340573	0.258971	16147	1
GO:0033173	calcineurin-NFAT signaling cascade	2/305	49/23210	0.13562	0.340573	0.258971	211323/18018	2
GO:0033327	Leydig cell differentiation	1/305	11/23210	0.135444	0.340573	0.258971	18595	1
GO:0035733	hepatic stellate cell activation	1/305	11/23210	0.135444	0.340573	0.258971	18596	1
GO:0038066	p38MAPK cascade	2/305	48/23210	0.131168	0.340573	0.258971	14184/17873	2
GO:0042368	vitamin D biosynthetic process	1/305	11/23210	0.135444	0.340573	0.258971	20613	1
GO:0043502	regulation of muscle adaptation	3/305	97/23210	0.135644	0.340573	0.258971	16011/18018/18438	3
GO:0043523	regulation of neuron apoptotic process	6/305	264/23210	0.135863	0.340573	0.258971	12705/19141/14184/21419/15220/13798	6
GO:0043568	positive regulation of insulin-like growth factor receptor signaling pathway	1/305	11/23210	0.135444	0.340573	0.258971	16011	1
GO:0045580	regulation of T cell differentiation	4/305	150/23210	0.135887	0.340573	0.258971	16147/12394/21803/235320	4
GO:0045602	negative regulation of endothelial cell differentiation	1/305	11/23210	0.135444	0.340573	0.258971	11482	1
GO:0045945	positive regulation of transcription by RNA polymerase III	1/305	11/23210	0.135444	0.340573	0.258971	15376	1
GO:0046520	sphingoid biosynthetic process	1/305	11/23210	0.135444	0.340573	0.258971	54447	1
GO:0048563	post-embryonic animal organ morphogenesis	1/305	11/23210	0.135444	0.340573	0.258971	17921	1
GO:0048644	muscle organ morphogenesis	3/305	97/23210	0.135644	0.340573	0.258971	14463/21803/21380	3
GO:0050850	positive regulation of calcium-mediated signaling	2/305	48/23210	0.131168	0.340573	0.258971	211323/18438	2
GO:0050866	negative regulation of cell activation	5/305	203/23210	0.130145	0.340573	0.258971	16147/18595/12394/21803/72828	5
GO:0051014	actin filament severing	1/305	11/23210	0.135444	0.340573	0.258971	227753	1
GO:0051653	spindle localization	2/305	48/23210	0.131168	0.340573	0.258971	78906/14165	2
GO:0055067	monovalent inorganic cation homeostasis	4/305	148/23210	0.131235	0.340573	0.258971	21419/192113/98660/140494	4
GO:0060056	mammary gland involution	1/305	11/23210	0.135444	0.340573	0.258971	16011	1
GO:0060174	limb bud formation	1/305	11/23210	0.135444	0.340573	0.258971	14165	1
GO:0060600	dichotomous subdivision of an epithelial terminal unit	1/305	11/23210	0.135444	0.340573	0.258971	13036	1
GO:0060693	regulation of branching involved in salivary gland morphogenesis	1/305	11/23210	0.135444	0.340573	0.258971	14165	1
GO:0060900	embryonic camera-type eye formation	1/305	11/23210	0.135444	0.340573	0.258971	20897	1
GO:0061005	cell differentiation involved in kidney development	2/305	48/23210	0.131168	0.340573	0.258971	12705/16869	2
GO:0070142	synaptic vesicle budding	1/305	11/23210	0.135444	0.340573	0.258971	103967	1
GO:0070169	positive regulation of biomineral tissue development	2/305	49/23210	0.13562	0.340573	0.258971	12161/14184	2
GO:0070213	protein auto-ADP-ribosylation	1/305	11/23210	0.135444	0.340573	0.258971	671535	1
GO:0070831	basement membrane assembly	1/305	11/23210	0.135444	0.340573	0.258971	16777	1
GO:0071864	positive regulation of cell proliferation in bone marrow	1/305	11/23210	0.135444	0.340573	0.258971	14184	1
GO:0072172	mesonephric tubule formation	1/305	11/23210	0.135444	0.340573	0.258971	21410	1
GO:0072182	regulation of nephron tubule epithelial cell differentiation	1/305	11/23210	0.135444	0.340573	0.258971	16869	1
GO:0072330	monocarboxylic acid biosynthetic process	6/305	264/23210	0.135863	0.340573	0.258971	216019/16833/12398/54447/19215/16891	6
GO:0072676	lymphocyte migration	3/305	97/23210	0.135644	0.340573	0.258971	66102/216892/14456	3
GO:0090281	negative regulation of calcium ion import	1/305	11/23210	0.135444	0.340573	0.258971	20730	1
GO:0097709	connective tissue replacement	1/305	11/23210	0.135444	0.340573	0.258971	14463	1
GO:0098722	asymmetric stem cell division	1/305	11/23210	0.135444	0.340573	0.258971	235320	1
GO:1901678	iron coordination entity transport	1/305	11/23210	0.135444	0.340573	0.258971	65969	1
GO:1903039	positive regulation of leukocyte cell-cell adhesion	5/305	203/23210	0.130145	0.340573	0.258971	16147/16002/12394/21803/235320	5
GO:1903299	regulation of hexokinase activity	1/305	11/23210	0.135444	0.340573	0.258971	15376	1
GO:1903431	positive regulation of cell maturation	1/305	11/23210	0.135444	0.340573	0.258971	12394	1
GO:1903799	negative regulation of production of miRNAs involved in gene silencing by miRNA	1/305	11/23210	0.135444	0.340573	0.258971	21803	1
GO:1903867	extraembryonic membrane development	1/305	11/23210	0.135444	0.340573	0.258971	56213	1
GO:1903977	positive regulation of glial cell migration	1/305	11/23210	0.135444	0.340573	0.258971	18438	1
GO:2000288	positive regulation of myoblast proliferation	1/305	11/23210	0.135444	0.340573	0.258971	14465	1
GO:2000344	positive regulation of acrosome reaction	1/305	11/23210	0.135444	0.340573	0.258971	665270	1
GO:0042593	glucose homeostasis	6/305	265/23210	0.137584	0.344584	0.262021	216019/16011/15376/56175/21419/14456	6
GO:0032760	positive regulation of tumor necrosis factor production	3/305	98/23210	0.138651	0.346774	0.263686	67445/12481/14131	3
GO:2001237	negative regulation of extrinsic apoptotic signaling pathway	3/305	98/23210	0.138651	0.346774	0.263686	13132/14460/14165	3
GO:0033500	carbohydrate homeostasis	6/305	266/23210	0.139315	0.34819	0.264763	216019/16011/15376/56175/21419/14456	6
GO:0010828	positive regulation of glucose transmembrane transport	2/305	50/23210	0.140105	0.348465	0.264971	24014/14734	2
GO:0031663	lipopolysaccharide-mediated signaling pathway	2/305	50/23210	0.140105	0.348465	0.264971	12161/21803	2
GO:0043370	regulation of CD4-positive, alpha-beta T cell differentiation	2/305	50/23210	0.140105	0.348465	0.264971	12394/21803	2
GO:0046189	phenol-containing compound biosynthetic process	2/305	50/23210	0.140105	0.348465	0.264971	12705/15186	2
GO:0060043	regulation of cardiac muscle cell proliferation	2/305	50/23210	0.140105	0.348465	0.264971	14465/14463	2
GO:0071622	regulation of granulocyte chemotaxis	2/305	50/23210	0.140105	0.348465	0.264971	13617/13143	2
GO:0071675	regulation of mononuclear cell migration	2/305	50/23210	0.140105	0.348465	0.264971	19141/21803	2
GO:0001778	plasma membrane repair	1/305	12/23210	0.146811	0.348919	0.265317	226101	1
GO:0003091	renal water homeostasis	1/305	12/23210	0.146811	0.348919	0.265317	21419	1
GO:0003183	mitral valve morphogenesis	1/305	12/23210	0.146811	0.348919	0.265317	14463	1
GO:0003264	regulation of cardioblast proliferation	1/305	12/23210	0.146811	0.348919	0.265317	21380	1
GO:0003337	mesenchymal to epithelial transition involved in metanephros morphogenesis	1/305	12/23210	0.146811	0.348919	0.265317	12705	1
GO:0006750	glutathione biosynthetic process	1/305	12/23210	0.146811	0.348919	0.265317	14598	1
GO:0006821	chloride transport	3/305	99/23210	0.141681	0.348919	0.265317	224796/14404/209195	3
GO:0006937	regulation of muscle contraction	4/305	154/23210	0.145389	0.348919	0.265317	20855/14463/98660/18438	4
GO:0007168	receptor guanylyl cyclase signaling pathway	1/305	12/23210	0.146811	0.348919	0.265317	170761	1
GO:0010038	response to metal ion	6/305	269/23210	0.144569	0.348919	0.265317	19141/12161/20980/192113/227753/18438	6
GO:0010675	regulation of cellular carbohydrate metabolic process	4/305	152/23210	0.140606	0.348919	0.265317	16002/19228/12398/15376	4
GO:0010749	regulation of nitric oxide mediated signal transduction	1/305	12/23210	0.146811	0.348919	0.265317	20730	1
GO:0010838	positive regulation of keratinocyte proliferation	1/305	12/23210	0.146811	0.348919	0.265317	14165	1
GO:0010950	positive regulation of endopeptidase activity	4/305	153/23210	0.14299	0.348919	0.265317	20680/19141/227753/13638	4
GO:0014745	negative regulation of muscle adaptation	1/305	12/23210	0.146811	0.348919	0.265317	16011	1
GO:0015816	glycine transport	1/305	12/23210	0.146811	0.348919	0.265317	209837	1
GO:0017145	stem cell division	2/305	51/23210	0.144622	0.348919	0.265317	20671/235320	2
GO:0019471	4-hydroxyproline metabolic process	1/305	12/23210	0.146811	0.348919	0.265317	18451	1
GO:0019722	calcium-mediated signaling	5/305	209/23210	0.14194	0.348919	0.265317	211323/52589/71912/18018/18438	5
GO:0021561	facial nerve development	1/305	12/23210	0.146811	0.348919	0.265317	18187	1
GO:0021610	facial nerve morphogenesis	1/305	12/23210	0.146811	0.348919	0.265317	18187	1
GO:0030593	neutrophil chemotaxis	3/305	100/23210	0.144732	0.348919	0.265317	13617/14131/13143	3
GO:0032355	response to estradiol	2/305	51/23210	0.144622	0.348919	0.265317	21803/14598	2
GO:0032488	Cdc42 protein signal transduction	1/305	12/23210	0.146811	0.348919	0.265317	71653	1
GO:0032799	low-density lipoprotein receptor particle metabolic process	1/305	12/23210	0.146811	0.348919	0.265317	12306	1
GO:0032825	positive regulation of natural killer cell differentiation	1/305	12/23210	0.146811	0.348919	0.265317	14456	1
GO:0033083	regulation of immature T cell proliferation	1/305	12/23210	0.146811	0.348919	0.265317	16147	1
GO:0033157	regulation of intracellular protein transport	5/305	210/23210	0.14395	0.348919	0.265317	80982/225608/21803/14456/59020	5
GO:0033632	regulation of cell-cell adhesion mediated by integrin	1/305	12/23210	0.146811	0.348919	0.265317	27205	1
GO:0034375	high-density lipoprotein particle remodeling	1/305	12/23210	0.146811	0.348919	0.265317	16891	1
GO:0035457	cellular response to interferon-alpha	1/305	12/23210	0.146811	0.348919	0.265317	14456	1
GO:0035710	CD4-positive, alpha-beta T cell activation	3/305	100/23210	0.144732	0.348919	0.265317	18503/12394/21803	3
GO:0042268	regulation of cytolysis	1/305	12/23210	0.146811	0.348919	0.265317	21803	1
GO:0042989	sequestering of actin monomers	1/305	12/23210	0.146811	0.348919	0.265317	227753	1
GO:0043691	reverse cholesterol transport	1/305	12/23210	0.146811	0.348919	0.265317	16891	1
GO:0044058	regulation of digestive system process	2/305	51/23210	0.144622	0.348919	0.265317	71597/14165	2
GO:0045639	positive regulation of myeloid cell differentiation	3/305	99/23210	0.141681	0.348919	0.265317	14460/12394/21803	3
GO:0045786	negative regulation of cell cycle	9/305	452/23210	0.143145	0.348919	0.265317	14465/14165/71733/14184/21858/21803/14199/28010/69034	9
GO:0046434	organophosphate catabolic process	5/305	210/23210	0.14395	0.348919	0.265317	216019/12398/18947/234515/12496	5
GO:0051280	negative regulation of release of sequestered calcium ion into cytosol	1/305	12/23210	0.146811	0.348919	0.265317	21803	1
GO:0051798	positive regulation of hair follicle development	1/305	12/23210	0.146811	0.348919	0.265317	15442	1
GO:0055013	cardiac muscle cell development	3/305	100/23210	0.144732	0.348919	0.265317	18595/18596/14463	3
GO:0060033	anatomical structure regression	1/305	12/23210	0.146811	0.348919	0.265317	22422	1
GO:0060068	vagina development	1/305	12/23210	0.146811	0.348919	0.265317	16869	1
GO:0060412	ventricular septum morphogenesis	2/305	51/23210	0.144622	0.348919	0.265317	268902/18018	2
GO:0060433	bronchus development	1/305	12/23210	0.146811	0.348919	0.265317	22422	1
GO:0060439	trachea morphogenesis	1/305	12/23210	0.146811	0.348919	0.265317	22422	1
GO:0060586	multicellular organismal iron ion homeostasis	1/305	12/23210	0.146811	0.348919	0.265317	12161	1
GO:0061001	regulation of dendritic spine morphogenesis	2/305	51/23210	0.144622	0.348919	0.265317	103967/574437	2
GO:0062014	negative regulation of small molecule metabolic process	3/305	99/23210	0.141681	0.348919	0.265317	12398/20613/21803	3
GO:0070341	fat cell proliferation	1/305	12/23210	0.146811	0.348919	0.265317	14165	1
GO:0070344	regulation of fat cell proliferation	1/305	12/23210	0.146811	0.348919	0.265317	14165	1
GO:0071073	positive regulation of phospholipid biosynthetic process	1/305	12/23210	0.146811	0.348919	0.265317	14077	1
GO:0071281	cellular response to iron ion	1/305	12/23210	0.146811	0.348919	0.265317	12161	1
GO:0071294	cellular response to zinc ion	1/305	12/23210	0.146811	0.348919	0.265317	18438	1
GO:0071318	cellular response to ATP	1/305	12/23210	0.146811	0.348919	0.265317	18438	1
GO:0071838	cell proliferation in bone marrow	1/305	12/23210	0.146811	0.348919	0.265317	14184	1
GO:0071863	regulation of cell proliferation in bone marrow	1/305	12/23210	0.146811	0.348919	0.265317	14184	1
GO:0072540	T-helper 17 cell lineage commitment	1/305	12/23210	0.146811	0.348919	0.265317	21803	1
GO:0090161	Golgi ribbon formation	1/305	12/23210	0.146811	0.348919	0.265317	229474	1
GO:0099639	neurotransmitter receptor transport, endosome to plasma membrane	1/305	12/23210	0.146811	0.348919	0.265317	17919	1
GO:0110020	regulation of actomyosin structure organization	3/305	100/23210	0.144732	0.348919	0.265317	68760/268396/77569	3
GO:1900165	negative regulation of interleukin-6 secretion	1/305	12/23210	0.146811	0.348919	0.265317	14456	1
GO:1900426	positive regulation of defense response to bacterium	1/305	12/23210	0.146811	0.348919	0.265317	109820	1
GO:1902805	positive regulation of synaptic vesicle transport	1/305	12/23210	0.146811	0.348919	0.265317	20980	1
GO:1903557	positive regulation of tumor necrosis factor superfamily cytokine production	3/305	99/23210	0.141681	0.348919	0.265317	67445/12481/14131	3
GO:2000035	regulation of stem cell division	1/305	12/23210	0.146811	0.348919	0.265317	20671	1
GO:0003300	cardiac muscle hypertrophy	3/305	101/23210	0.147806	0.350354	0.266408	14465/14463/18438	3
GO:0050848	regulation of calcium-mediated signaling	3/305	101/23210	0.147806	0.350354	0.266408	211323/71912/18438	3
GO:0062013	positive regulation of small molecule metabolic process	4/305	155/23210	0.147804	0.350354	0.266408	13132/16002/19228/12161	4
GO:1901222	regulation of NIK/NF-kappaB signaling	3/305	101/23210	0.147806	0.350354	0.266408	320825/67445/13607	3
GO:0048247	lymphocyte chemotaxis	2/305	52/23210	0.14917	0.351958	0.267628	66102/14456	2
GO:0061614	pri-miRNA transcription by RNA polymerase II	2/305	52/23210	0.14917	0.351958	0.267628	14465/21803	2
GO:0097720	calcineurin-mediated signaling	2/305	52/23210	0.14917	0.351958	0.267628	211323/18018	2
GO:1901570	fatty acid derivative biosynthetic process	2/305	52/23210	0.14917	0.351958	0.267628	19215/14598	2
GO:1902750	negative regulation of cell cycle G2/M phase transition	2/305	52/23210	0.14917	0.351958	0.267628	14199/28010	2
GO:2000677	regulation of transcription regulatory region DNA binding	2/305	52/23210	0.14917	0.351958	0.267628	14460/21803	2
GO:2001222	regulation of neuron migration	2/305	52/23210	0.14917	0.351958	0.267628	211323/71653	2
GO:0001845	phagolysosome assembly	1/305	13/23210	0.158028	0.353541	0.268832	17921	1
GO:0002087	regulation of respiratory gaseous exchange by neurological system process	1/305	13/23210	0.158028	0.353541	0.268832	98660	1
GO:0002091	negative regulation of receptor internalization	1/305	13/23210	0.158028	0.353541	0.268832	16976	1
GO:0002328	pro-B cell differentiation	1/305	13/23210	0.158028	0.353541	0.268832	15208	1
GO:0002517	T cell tolerance induction	1/305	13/23210	0.158028	0.353541	0.268832	12394	1
GO:0002551	mast cell chemotaxis	1/305	13/23210	0.158028	0.353541	0.268832	18654	1
GO:0003174	mitral valve development	1/305	13/23210	0.158028	0.353541	0.268832	14463	1
GO:0006023	aminoglycan biosynthetic process	2/305	53/23210	0.153745	0.353541	0.268832	18596/21803	2
GO:0006670	sphingosine metabolic process	1/305	13/23210	0.158028	0.353541	0.268832	54447	1
GO:0006694	steroid biosynthetic process	4/305	156/23210	0.150235	0.353541	0.268832	13132/16002/12161/20613	4
GO:0007009	plasma membrane organization	3/305	104/23210	0.15715	0.353541	0.268832	225608/227753/226101	3
GO:0007183	SMAD protein complex assembly	1/305	13/23210	0.158028	0.353541	0.268832	21803	1
GO:0009127	purine nucleoside monophosphate biosynthetic process	4/305	158/23210	0.155143	0.353541	0.268832	216019/16833/12398/21803	4
GO:0009135	purine nucleoside diphosphate metabolic process	3/305	103/23210	0.154015	0.353541	0.268832	216019/12398/12496	3
GO:0009168	purine ribonucleoside monophosphate biosynthetic process	4/305	158/23210	0.155143	0.353541	0.268832	216019/16833/12398/21803	4
GO:0009179	purine ribonucleoside diphosphate metabolic process	3/305	103/23210	0.154015	0.353541	0.268832	216019/12398/12496	3
GO:0009913	epidermal cell differentiation	5/305	213/23210	0.150053	0.353541	0.268832	224796/16939/15208/17921/17920	5
GO:0009953	dorsal/ventral pattern formation	3/305	103/23210	0.154015	0.353541	0.268832	15376/13798/16869	3
GO:0010755	regulation of plasminogen activation	1/305	13/23210	0.158028	0.353541	0.268832	12306	1
GO:0010988	regulation of low-density lipoprotein particle clearance	1/305	13/23210	0.158028	0.353541	0.268832	12306	1
GO:0014014	negative regulation of gliogenesis	2/305	53/23210	0.153745	0.353541	0.268832	14184/15208	2
GO:0014820	tonic smooth muscle contraction	1/305	13/23210	0.158028	0.353541	0.268832	13617	1
GO:0017015	regulation of transforming growth factor beta receptor signaling pathway	3/305	103/23210	0.154015	0.353541	0.268832	13132/56213/21803	3
GO:0019370	leukotriene biosynthetic process	1/305	13/23210	0.158028	0.353541	0.268832	14598	1
GO:0021510	spinal cord development	3/305	102/23210	0.1509	0.353541	0.268832	233552/15416/16869	3
GO:0021604	cranial nerve structural organization	1/305	13/23210	0.158028	0.353541	0.268832	18187	1
GO:0021877	forebrain neuron fate commitment	1/305	13/23210	0.158028	0.353541	0.268832	54713	1
GO:0021936	regulation of cerebellar granule cell precursor proliferation	1/305	13/23210	0.158028	0.353541	0.268832	16869	1
GO:0022407	regulation of cell-cell adhesion	8/305	395/23210	0.15092	0.353541	0.268832	16147/16002/12161/12394/21803/72828/27205/235320	8
GO:0030219	megakaryocyte differentiation	2/305	53/23210	0.153745	0.353541	0.268832	14460/319155	2
GO:0030317	flagellated sperm motility	3/305	103/23210	0.154015	0.353541	0.268832	16833/26366/207686	3
GO:0031223	auditory behavior	1/305	13/23210	0.158028	0.353541	0.268832	20897	1
GO:0031269	pseudopodium assembly	1/305	13/23210	0.158028	0.353541	0.268832	104445	1
GO:0032060	bleb assembly	1/305	13/23210	0.158028	0.353541	0.268832	13731	1
GO:0032102	negative regulation of response to external stimulus	7/305	336/23210	0.155493	0.353541	0.268832	18595/56213/14776/268902/72828/12306/21788	7
GO:0032231	regulation of actin filament bundle assembly	3/305	103/23210	0.154015	0.353541	0.268832	68760/268396/77569	3
GO:0032486	Rap protein signal transduction	1/305	13/23210	0.158028	0.353541	0.268832	21858	1
GO:0032535	regulation of cellular component size	8/305	397/23210	0.153889	0.353541	0.268832	211323/13508/17919/22422/227753/72042/71653/104445	8
GO:0033079	immature T cell proliferation	1/305	13/23210	0.158028	0.353541	0.268832	16147	1
GO:0033673	negative regulation of kinase activity	5/305	214/23210	0.152111	0.353541	0.268832	15376/72828/17873/20459/19085	5
GO:0034350	regulation of glial cell apoptotic process	1/305	13/23210	0.158028	0.353541	0.268832	14456	1
GO:0035176	social behavior	2/305	53/23210	0.153745	0.353541	0.268832	21380/13798	2
GO:0035810	positive regulation of urine volume	1/305	13/23210	0.158028	0.353541	0.268832	21419	1
GO:0042048	olfactory behavior	1/305	13/23210	0.158028	0.353541	0.268832	207686	1
GO:0042136	neurotransmitter biosynthetic process	3/305	104/23210	0.15715	0.353541	0.268832	15186/69219/18438	3
GO:0042635	positive regulation of hair cycle	1/305	13/23210	0.158028	0.353541	0.268832	15442	1
GO:0042983	amyloid precursor protein biosynthetic process	1/305	13/23210	0.158028	0.353541	0.268832	56175	1
GO:0042984	regulation of amyloid precursor protein biosynthetic process	1/305	13/23210	0.158028	0.353541	0.268832	56175	1
GO:0043255	regulation of carbohydrate biosynthetic process	3/305	103/23210	0.154015	0.353541	0.268832	16002/19228/21803	3
GO:0043666	regulation of phosphoprotein phosphatase activity	2/305	53/23210	0.153745	0.353541	0.268832	18596/77976	2
GO:0044090	positive regulation of vacuole organization	1/305	13/23210	0.158028	0.353541	0.268832	12306	1
GO:0045136	development of secondary sexual characteristics	1/305	13/23210	0.158028	0.353541	0.268832	21803	1
GO:0045214	sarcomere organization	2/305	53/23210	0.153745	0.353541	0.268832	68760/16691	2
GO:0045820	negative regulation of glycolytic process	1/305	13/23210	0.158028	0.353541	0.268832	12398	1
GO:0046427	positive regulation of JAK-STAT cascade	3/305	102/23210	0.1509	0.353541	0.268832	14184/15208/20897	3
GO:0050711	negative regulation of interleukin-1 secretion	1/305	13/23210	0.158028	0.353541	0.268832	14456	1
GO:0050746	regulation of lipoprotein metabolic process	1/305	13/23210	0.158028	0.353541	0.268832	16891	1
GO:0050867	positive regulation of cell activation	9/305	461/23210	0.155374	0.353541	0.268832	16147/16002/18596/14165/13032/12394/21803/14456/235320	9
GO:0051549	positive regulation of keratinocyte migration	1/305	13/23210	0.158028	0.353541	0.268832	14165	1
GO:0051703	intraspecies interaction between organisms	2/305	53/23210	0.153745	0.353541	0.268832	21380/13798	2
GO:0055119	relaxation of cardiac muscle	1/305	13/23210	0.158028	0.353541	0.268832	18438	1
GO:0060340	positive regulation of type I interferon-mediated signaling pathway	1/305	13/23210	0.158028	0.353541	0.268832	56489	1
GO:0060394	negative regulation of pathway-restricted SMAD protein phosphorylation	1/305	13/23210	0.158028	0.353541	0.268832	13380	1
GO:0060601	lateral sprouting from an epithelium	1/305	13/23210	0.158028	0.353541	0.268832	14165	1
GO:0071295	cellular response to vitamin	1/305	13/23210	0.158028	0.353541	0.268832	14456	1
GO:0072110	glomerular mesangial cell proliferation	1/305	13/23210	0.158028	0.353541	0.268832	18596	1
GO:0072160	nephron tubule epithelial cell differentiation	1/305	13/23210	0.158028	0.353541	0.268832	16869	1
GO:0072216	positive regulation of metanephros development	1/305	13/23210	0.158028	0.353541	0.268832	18596	1
GO:0097202	activation of cysteine-type endopeptidase activity	1/305	13/23210	0.158028	0.353541	0.268832	19141	1
GO:0097722	sperm motility	3/305	104/23210	0.15715	0.353541	0.268832	16833/26366/207686	3
GO:0099159	regulation of modification of postsynaptic structure	1/305	13/23210	0.158028	0.353541	0.268832	17919	1
GO:1900024	regulation of substrate adhesion-dependent cell spreading	2/305	53/23210	0.153745	0.353541	0.268832	13132/18003	2
GO:1902285	semaphorin-plexin signaling pathway involved in neuron projection guidance	1/305	13/23210	0.158028	0.353541	0.268832	18187	1
GO:1902715	positive regulation of interferon-gamma secretion	1/305	13/23210	0.158028	0.353541	0.268832	12481	1
GO:1903587	regulation of blood vessel endothelial cell proliferation involved in sprouting angiogenesis	1/305	13/23210	0.158028	0.353541	0.268832	228852	1
GO:1903651	positive regulation of cytoplasmic transport	1/305	13/23210	0.158028	0.353541	0.268832	13132	1
GO:1903825	organic acid transmembrane transport	3/305	104/23210	0.15715	0.353541	0.268832	30962/209837/20897	3
GO:1904177	regulation of adipose tissue development	1/305	13/23210	0.158028	0.353541	0.268832	268396	1
GO:1904478	regulation of intestinal absorption	1/305	13/23210	0.158028	0.353541	0.268832	71597	1
GO:1905039	carboxylic acid transmembrane transport	3/305	104/23210	0.15715	0.353541	0.268832	30962/209837/20897	3
GO:2000484	positive regulation of interleukin-8 secretion	1/305	13/23210	0.158028	0.353541	0.268832	12481	1
GO:2000650	negative regulation of sodium ion transmembrane transporter activity	1/305	13/23210	0.158028	0.353541	0.268832	98660	1
GO:2001223	negative regulation of neuron migration	1/305	13/23210	0.158028	0.353541	0.268832	211323	1
GO:0051290	protein heterotetramerization	2/305	54/23210	0.158348	0.353814	0.269039	319155/12306	2
GO:1903533	regulation of protein targeting	2/305	54/23210	0.158348	0.353814	0.269039	80982/59020	2
GO:0009991	response to extracellular stimulus	8/305	401/23210	0.15991	0.357082	0.271524	65969/224796/15376/12161/240752/14456/18438/69034	8
GO:0007286	spermatid development	5/305	218/23210	0.160462	0.357203	0.271616	20730/75514/22441/69982/574437	5
GO:0009142	nucleoside triphosphate biosynthetic process	4/305	160/23210	0.16011	0.357203	0.271616	216019/16833/12398/21803	4
GO:0043266	regulation of potassium ion transport	3/305	105/23210	0.160304	0.357203	0.271616	242735/75607/14199	3
GO:0051495	positive regulation of cytoskeleton organization	5/305	218/23210	0.160462	0.357203	0.271616	68760/227753/268396/77569/104445	5
GO:1903844	regulation of cellular response to transforming growth factor beta stimulus	3/305	105/23210	0.160304	0.357203	0.271616	13132/56213/21803	3
GO:0002833	positive regulation of response to biotic stimulus	2/305	55/23210	0.162976	0.359894	0.273662	12161/109820	2
GO:0006900	vesicle budding from membrane	2/305	55/23210	0.162976	0.359894	0.273662	103967/12306	2
GO:0010665	regulation of cardiac muscle cell apoptotic process	2/305	55/23210	0.162976	0.359894	0.273662	14465/14463	2
GO:0014812	muscle cell migration	3/305	106/23210	0.163478	0.359894	0.273662	16011/18596/18791	3
GO:0021795	cerebral cortex cell migration	2/305	55/23210	0.162976	0.359894	0.273662	16777/18187	2
GO:0030042	actin filament depolymerization	2/305	55/23210	0.162976	0.359894	0.273662	227753/320878	2
GO:0032091	negative regulation of protein binding	3/305	106/23210	0.163478	0.359894	0.273662	13132/13380/16976	3
GO:0042531	positive regulation of tyrosine phosphorylation of STAT protein	2/305	55/23210	0.162976	0.359894	0.273662	14184/15208	2
GO:0045185	maintenance of protein location	3/305	106/23210	0.163478	0.359894	0.273662	19073/227753/105785	3
GO:0046580	negative regulation of Ras protein signal transduction	2/305	55/23210	0.162976	0.359894	0.273662	330863/21858	2
GO:0048661	positive regulation of smooth muscle cell proliferation	3/305	106/23210	0.163478	0.359894	0.273662	16011/18596/15208	3
GO:0050732	negative regulation of peptidyl-tyrosine phosphorylation	2/305	55/23210	0.162976	0.359894	0.273662	20730/20459	2
GO:0050775	positive regulation of dendrite morphogenesis	2/305	55/23210	0.162976	0.359894	0.273662	574437/17919	2
GO:0051098	regulation of binding	8/305	403/23210	0.162961	0.359894	0.273662	13132/13380/14460/21803/72828/74318/16976/12306	8
GO:0055006	cardiac cell development	3/305	106/23210	0.163478	0.359894	0.273662	18595/18596/14463	3
GO:0072175	epithelial tube formation	4/305	161/23210	0.162615	0.359894	0.273662	21410/14165/15208/21803	4
GO:1904894	positive regulation of STAT cascade	3/305	106/23210	0.163478	0.359894	0.273662	14184/15208/20897	3
GO:2001236	regulation of extrinsic apoptotic signaling pathway	4/305	161/23210	0.162615	0.359894	0.273662	13132/14460/14165/21859	4
GO:0002885	positive regulation of hypersensitivity	1/305	14/23210	0.169099	0.360529	0.274145	14131	1
GO:0007033	vacuole organization	4/305	162/23210	0.165134	0.360529	0.274145	17921/240752/12306/14387	4
GO:0007088	regulation of mitotic nuclear division	4/305	163/23210	0.167668	0.360529	0.274145	16002/18596/14184/21803	4
GO:0009156	ribonucleoside monophosphate biosynthetic process	4/305	162/23210	0.165134	0.360529	0.274145	216019/16833/12398/21803	4
GO:0009185	ribonucleoside diphosphate metabolic process	3/305	107/23210	0.166671	0.360529	0.274145	216019/12398/12496	3
GO:0010561	negative regulation of glycoprotein biosynthetic process	1/305	14/23210	0.169099	0.360529	0.274145	56175	1
GO:0010804	negative regulation of tumor necrosis factor-mediated signaling pathway	1/305	14/23210	0.169099	0.360529	0.274145	14456	1
GO:0014074	response to purine-containing compound	3/305	107/23210	0.166671	0.360529	0.274145	12705/16011/18438	3
GO:0019184	nonribosomal peptide biosynthetic process	1/305	14/23210	0.169099	0.360529	0.274145	14598	1
GO:0021527	spinal cord association neuron differentiation	1/305	14/23210	0.169099	0.360529	0.274145	16869	1
GO:0021702	cerebellar Purkinje cell differentiation	1/305	14/23210	0.169099	0.360529	0.274145	16869	1
GO:0030213	hyaluronan biosynthetic process	1/305	14/23210	0.169099	0.360529	0.274145	21803	1
GO:0030812	negative regulation of nucleotide catabolic process	1/305	14/23210	0.169099	0.360529	0.274145	12398	1
GO:0030879	mammary gland development	4/305	163/23210	0.167668	0.360529	0.274145	16011/14165/246728/21803	4
GO:0030949	positive regulation of vascular endothelial growth factor receptor signaling pathway	1/305	14/23210	0.169099	0.360529	0.274145	14165	1
GO:0032536	regulation of cell projection size	1/305	14/23210	0.169099	0.360529	0.274145	22422	1
GO:0034433	steroid esterification	1/305	14/23210	0.169099	0.360529	0.274145	223920	1
GO:0034434	sterol esterification	1/305	14/23210	0.169099	0.360529	0.274145	223920	1
GO:0034435	cholesterol esterification	1/305	14/23210	0.169099	0.360529	0.274145	223920	1
GO:0035456	response to interferon-beta	2/305	56/23210	0.167628	0.360529	0.274145	56489/14469	2
GO:0035791	platelet-derived growth factor receptor-beta signaling pathway	1/305	14/23210	0.169099	0.360529	0.274145	18596	1
GO:0038061	NIK/NF-kappaB signaling	3/305	107/23210	0.166671	0.360529	0.274145	320825/67445/13607	3
GO:0042362	fat-soluble vitamin biosynthetic process	1/305	14/23210	0.169099	0.360529	0.274145	20613	1
GO:0045198	establishment of epithelial cell apical/basal polarity	1/305	14/23210	0.169099	0.360529	0.274145	16772	1
GO:0045591	positive regulation of regulatory T cell differentiation	1/305	14/23210	0.169099	0.360529	0.274145	21803	1
GO:0045620	negative regulation of lymphocyte differentiation	2/305	56/23210	0.167628	0.360529	0.274145	16147/12394	2
[truncated: 2,129 more rows]

## Sheet: GO_DW2_295
ID	Description	GeneRatio	BgRatio	pvalue	p.adjust (FDR)	qvalue	geneID	Count
[truncated: 3,146 more rows]
