# Supplementary material for: β-catenin perturbations control differentiation programs in mouse embryonic stem cells
Source: iScience. 2022 Jan 10;25(2):103756. doi: 10.1016/j.isci.2022.103756 (PMC8804270; doi:10.1016/j.isci.2022.103756)
Supplement: Table S6. Differentially expressed genes, C1HV vs C1T, related to Figure 4 — List of differentially expressed genes before and after the filtering for the FDR (< 0.05) and log fold change (−2 > log > 2); GO and pathway analysis in differentiated C1HV vs C1T ESCs. [file mmc7.xlsx]

## Sheet: C1HVvsC1T
EnsemblGeneID	Symbol	logFC_C1DHVvsC1D	PValue_C1DHVvsC1D	FDR_C1DHVvsC1D
ENSMUSG00000000001	Gnai3	-0.093	0.5956	0.742011
ENSMUSG00000000028	Cdc45	0.106	0.51869	0.674842
ENSMUSG00000000031	H19	2.811	0	3.57975e-35
ENSMUSG00000000037	Scml2	0.766	0.00495	0.0188336
ENSMUSG00000000049	Apoh	-0.098	0.63131	0.767825
ENSMUSG00000000056	Narf	0.619	0.00309	0.0127521
ENSMUSG00000000078	Klf6	0.227	0.00727	0.0261632
ENSMUSG00000000085	Scmh1	0.051	0.75638	0.858866
ENSMUSG00000000088	Cox5a	0.226	0.00288	0.0119888
ENSMUSG00000000093	Tbx2	0.178	0.91486	0.959428
ENSMUSG00000000094	Tbx4	-1.373	0.00144	0.0066083
ENSMUSG00000000120	Ngfr	0.141	0.36648	0.534325
ENSMUSG00000000125	Wnt3	-1.569	0.0003	0.00166948
ENSMUSG00000000126	Wnt9a	0.434	0.48487	0.646633
ENSMUSG00000000127	Fer	-0.054	0.74023	0.848081
ENSMUSG00000000131	Xpo6	0.118	0.40509	0.573237
ENSMUSG00000000134	Tfe3	-0.492	0	1.66062e-07
ENSMUSG00000000142	Axin2	0.422	0.32549	0.49508
ENSMUSG00000000148	Brat1	-0.3	0.43719	0.603333
ENSMUSG00000000149	Gna12	0.317	0.18085	0.327575
ENSMUSG00000000154	Slc22a18	0.994	0.07719	0.175352
ENSMUSG00000000159	Igsf5	0.138	0.90089	0.952649
ENSMUSG00000000167	Pih1d2	-1.153	0.1839	0.331821
ENSMUSG00000000168	Dlat	0.317	0.01554	0.0490362
ENSMUSG00000000171	Sdhd	-0.112	0.72427	0.837861
ENSMUSG00000000184	Ccnd2	-1.446	0	3.77823e-32
ENSMUSG00000000194	Gpr107	0.123	0.2571	0.423473
ENSMUSG00000000197	Nalcn	-0.222	0.82625	0.90614
ENSMUSG00000000202	Btbd17	-1.816	0	2.47945e-07
ENSMUSG00000000214	Th	-0.865	0.51078	0.66849
ENSMUSG00000000223	Drp2	0.797	0.45455	0.619611
ENSMUSG00000000244	Tspan32	1.557	0.01454	0.0464208
ENSMUSG00000000247	Lhx2	-0.825	0.03593	0.0962453
ENSMUSG00000000253	Gmpr	-0.026	0.91109	0.95715
ENSMUSG00000000263	Glra1	-0.896	0.03914	0.10315
ENSMUSG00000000266	Mid2	0.164	0.92286	0.963794
ENSMUSG00000000275	Trim25	0.707	0	2.5797e-10
ENSMUSG00000000276	Dgke	-0.241	0.35595	0.524525
ENSMUSG00000000278	Scpep1	0.835	0	1.5619e-29
ENSMUSG00000000282	Mnt	0.232	0.02286	0.0671843
ENSMUSG00000000295	Hddc2	-0.275	0.03214	0.0883728
ENSMUSG00000000296	Tpd52l1	1.586	0	1.90406e-13
ENSMUSG00000000301	Pemt	-0.175	0.48311	0.645039
ENSMUSG00000000303	Cdh1	-0.499	0	2.37474e-07
ENSMUSG00000000305	Cdh4	0.658	0.0089	0.0311273
ENSMUSG00000000308	Ckmt1	-0.047	0.86557	0.933669
ENSMUSG00000000317	Bcl6b	-0.494	0.1548	0.293106
ENSMUSG00000000318	Clec10a	0.116	0.89036	0.94666
ENSMUSG00000000320	Alox12	0.551	0.22027	0.379695
ENSMUSG00000000325	Arvcf	0.686	0.00036	0.00197633
ENSMUSG00000000326	Comt	0.336	0.02741	0.0777311
ENSMUSG00000000339	Rtca	-0.083	0.51706	0.673383
ENSMUSG00000000340	Dbt	-0.797	0	1.76617e-07
ENSMUSG00000000346	Dazap2	0.346	0.00396	0.0155969
ENSMUSG00000000355	Mcts1	-0.323	0.01551	0.0489532
ENSMUSG00000000365	Rnf17	-0.05	0.70224	0.821055
ENSMUSG00000000374	Trappc10	0.054	0.73898	0.847074
ENSMUSG00000000378	Ccm2	0.109	0.48329	0.645066
ENSMUSG00000000384	Tbrg4	-0.409	0	1.96177e-05
ENSMUSG00000000385	Tmprss2	6.184	0	1.52214e-24
ENSMUSG00000000399	Ndufa9	-0.184	0.08567	0.189709
ENSMUSG00000000402	Egfl6	-0.888	0.16467	0.30647
ENSMUSG00000000409	Lck	-0.521	0.02906	0.0815671
ENSMUSG00000000416	Cttnbp2	0.149	0.87642	0.938527
ENSMUSG00000000420	Galnt1	0.45	0.00016	0.000950825
ENSMUSG00000000439	Mkrn2	0.692	0	1.71417e-05
ENSMUSG00000000441	Raf1	-0.21	0.36803	0.535499
ENSMUSG00000000486	Sept1	-0.452	0.0004	0.00216963
ENSMUSG00000000489	Pdgfb	1.279	0.32168	0.490443
ENSMUSG00000000530	Acvrl1	3.242	0.0021	0.00911035
ENSMUSG00000000531	Grasp	1.022	0	2.79881e-10
ENSMUSG00000000532	Acvr1b	1.148	1e-05	5.87861e-05
ENSMUSG00000000538	Tom1l2	-0.623	0.00163	0.00733324
ENSMUSG00000000544	Gpa33	-0.943	2e-05	0.000114951
ENSMUSG00000000552	Zfp385a	-0.392	0.07004	0.162637
ENSMUSG00000000555	Itga5	0.152	0.59095	0.738077
ENSMUSG00000000561	Wdr77	-0.325	0.00019	0.0010961
ENSMUSG00000000563	Atp5f1	0.121	0.12531	0.250148
ENSMUSG00000000567	Sox9	0.383	0.31876	0.48809
ENSMUSG00000000568	Hnrnpd	-0.793	0	3.05149e-26
ENSMUSG00000000581	C1d	-0.15	0.33966	0.509534
ENSMUSG00000000594	Gm2a	1.155	0	5.09765e-10
ENSMUSG00000000600	Krit1	-0.135	0.36646	0.534325
ENSMUSG00000000605	Clcn4	-0.039	0.88692	0.944963
ENSMUSG00000000627	Sema4f	-0.096	0.93056	0.968014
ENSMUSG00000000628	Hk2	-0.463	9e-05	0.000576962
ENSMUSG00000000631	Myo18a	1.097	0	1.12272e-24
ENSMUSG00000000632	Sez6	-0.339	0.68461	0.808588
ENSMUSG00000000673	Haao	-0.172	0.54466	0.698682
ENSMUSG00000000682	Cd52	-2.476	0.01949	0.0589806
ENSMUSG00000000686	Abhd15	-0.758	0.4819	0.644029
ENSMUSG00000000693	Loxl3	-4.139	0.00256	0.0108443
ENSMUSG00000000706	Btn1a1	-3.044	0.05283	0.130696
ENSMUSG00000000708	Kat2b	0.226	0.10963	0.226714
ENSMUSG00000000711	Rab5b	0.605	0.00098	0.00474002
ENSMUSG00000000730	Dnmt3l	0.123	0.14953	0.285293
ENSMUSG00000000731	Aire	-0.612	0.09113	0.198676
ENSMUSG00000000732	Icosl	-0.004	0.98056	0.99541
ENSMUSG00000000738	Spg7	0.22	0.03032	0.0844406
ENSMUSG00000000739	Sult5a1	2.129	1e-05	4.20907e-05
ENSMUSG00000000740	Rpl13	0.415	0	4.12532e-08
ENSMUSG00000000743	Chmp1a	-0.175	0.02932	0.0821721
ENSMUSG00000000751	Rpa1	-0.035	0.70167	0.820777
ENSMUSG00000000753	Serpinf1	0.415	0.12997	0.257222
ENSMUSG00000000759	Tubgcp3	0.289	0.17889	0.325333
ENSMUSG00000000776	Polr3d	-0.12	0.03122	0.0863274
ENSMUSG00000000782	Tcf7	-0.306	0.31907	0.48838
ENSMUSG00000000787	Ddx3x	-0.297	0	6.14263e-07
ENSMUSG00000000791	Il12rb1	-1.387	0.15872	0.298072
ENSMUSG00000000792	Slc5a5	-0.578	0.2162	0.374463
ENSMUSG00000000794	Kcnn3	-1.302	0.35041	0.520481
ENSMUSG00000000804	Usp32	-0.368	0.05116	0.127432
ENSMUSG00000000805	Car4	1.752	0	1.1075e-29
ENSMUSG00000000811	Txnrd3	-0.456	0.01024	0.0349766
ENSMUSG00000000823	Zfp512b	-0.392	0.00261	0.0110033
ENSMUSG00000000826	Dnajc5	-0.298	0.0002	0.00114761
ENSMUSG00000000827	Tpd52l2	0.026	0.80832	0.89429
ENSMUSG00000000838	Fmr1	0.045	0.70164	0.820777
ENSMUSG00000000861	Bcl11a	-1.826	0	1.10265e-25
ENSMUSG00000000876	Pxmp4	-0.343	0.04897	0.123248
ENSMUSG00000000881	Dlg3	0.381	0.00835	0.0294957
ENSMUSG00000000884	Gnb1l	0.253	0.27674	0.443902
ENSMUSG00000000901	Mmp11	-0.339	0.00341	0.0138065
ENSMUSG00000000902	Smarcb1	0.065	0.52317	0.679161
ENSMUSG00000000903	Vpreb3	-0.029	0.96544	0.987268
ENSMUSG00000000915	Hip1r	0.981	2e-05	0.000132763
ENSMUSG00000000916	Nsun5	-0.731	2e-05	0.00013642
ENSMUSG00000000934	Top1mt	0.702	0.02427	0.0705945
ENSMUSG00000000938	Hoxa10	-0.7	0.1922	0.342601
ENSMUSG00000000942	Hoxa4	-1.906	0.00124	0.00582894
ENSMUSG00000000948	Gm38393	-0.248	0.54889	0.70189
ENSMUSG00000000957	Mmp14	0.061	0.7851	0.878864
ENSMUSG00000000958	Slc7a7	-0.936	0	4.16796e-20
ENSMUSG00000000959	Oxa1l	0.244	0.0182	0.0558291
ENSMUSG00000000976	Heatr6	-0.18	0.09346	0.202502
ENSMUSG00000001014	Icam4	0.575	0.6488	0.782617
ENSMUSG00000001016	Ilf2	-0.223	0.0234	0.0684581
ENSMUSG00000001017	Chtop	-0.241	0.00088	0.0043023
ENSMUSG00000001018	Snapin	-0.229	0.15796	0.297104
ENSMUSG00000001025	S100a6	1.268	0	1.29616e-08
ENSMUSG00000001029	Icam2	-2.47	0.02804	0.0791369
ENSMUSG00000001034	Mapk7	-0.104	0.5126	0.669483
ENSMUSG00000001036	Epn2	0.048	0.56775	0.718751
ENSMUSG00000001039	B9d1	-1.173	0	5.98067e-09
ENSMUSG00000001052	Sec24b	0.161	0.41956	0.587305
ENSMUSG00000001053	N4bp3	0.194	0.36647	0.534325
ENSMUSG00000001054	Rmnd5b	0.148	0.4524	0.617647
ENSMUSG00000001056	Nhp2	-0.48	0	3.64454e-08
ENSMUSG00000001062	Vps9d1	-0.091	0.71015	0.826782
ENSMUSG00000001065	Zfp276	-0.492	0.11618	0.236355
ENSMUSG00000001076	C1ql4	-0.234	0.82082	0.902689
ENSMUSG00000001082	Mfsd10	-0.154	0.2959	0.463904
ENSMUSG00000001089	Luzp1	-0.333	6e-05	0.00037098
ENSMUSG00000001095	Slc13a2	0.689	0.44721	0.612815
ENSMUSG00000001098	Kctd10	-0.313	0.08027	0.180782
ENSMUSG00000001100	Poldip2	-0.013	0.89311	0.948097
ENSMUSG00000001105	Ift20	-0.543	0	2.14558e-07
ENSMUSG00000001120	Pcbp3	0.428	0.00479	0.0183232
ENSMUSG00000001123	Lgals9	-0.016	0.93803	0.972484
ENSMUSG00000001127	Araf	0.277	0.0426	0.110232
ENSMUSG00000001128	Cfp	-1.35	0.00207	0.00899739
ENSMUSG00000001131	Timp1	0.663	0.00812	0.0287435
ENSMUSG00000001134	Uxt	-0.466	0.08442	0.187615
ENSMUSG00000001138	Cnnm3	0.17	0.1592	0.298863
ENSMUSG00000001143	Lman2l	0.592	0	1.80493e-05
ENSMUSG00000001150	Mcm3ap	-0.704	0	9.28318e-11
ENSMUSG00000001151	Pcnt	-0.413	0	1.30841e-06
ENSMUSG00000001155	Ftcd	-0.136	0.50597	0.665291
ENSMUSG00000001156	Mxd1	-0.562	0.1081	0.224536
ENSMUSG00000001157	Gmcl1	0.137	0.27516	0.442328
ENSMUSG00000001158	Snrnp27	-0.088	0.13752	0.268323
ENSMUSG00000001166	Oas1c	0.93	0.03312	0.0903861
ENSMUSG00000001173	Ocrl	0.6	0.00046	0.00246409
ENSMUSG00000001175	Calm1	-0.179	2e-05	0.000113756
ENSMUSG00000001211	Agpat3	0.192	0.15664	0.295281
ENSMUSG00000001227	Sema6b	1.106	0.09191	0.199916
ENSMUSG00000001228	Uhrf1	-0.353	0.00089	0.00433707
ENSMUSG00000001229	Dpp9	-0.363	0.02339	0.0684454
ENSMUSG00000001240	Ramp2	0.614	0.00722	0.0260268
ENSMUSG00000001247	Lsr	-0.206	0.10599	0.221565
ENSMUSG00000001248	Gramd1a	0.519	0.03182	0.0877023
ENSMUSG00000001249	Hpn	0.188	0.70825	0.825671
ENSMUSG00000001270	Ckb	0.981	0	2.81204e-15
ENSMUSG00000001280	Sp1	-0.327	0.00013	0.000810845
ENSMUSG00000001281	Itgb7	1.114	0.0255	0.0731627
ENSMUSG00000001285	Myg1	-0.148	0.17117	0.315642
ENSMUSG00000001288	Rarg	-1.315	0	3.74672e-72
ENSMUSG00000001289	Pfdn5	0.059	0.51948	0.675533
ENSMUSG00000001300	Efnb2	0.07	0.62249	0.761251
ENSMUSG00000001305	Rrp15	-0.021	0.81441	0.898138
ENSMUSG00000001313	Rnd2	-0.256	0.06578	0.155284
ENSMUSG00000001323	Srr	-0.222	0.52441	0.680217
ENSMUSG00000001333	Sync	-1.309	0.20925	0.365404
ENSMUSG00000001334	Fndc5	1.202	0.00011	0.000711984
ENSMUSG00000001348	Acp5	0.212	0.36694	0.534605
ENSMUSG00000001349	Cnn1	0.78	0.01186	0.0394766
ENSMUSG00000001366	Fbxo9	0.13	0.29232	0.460644
ENSMUSG00000001376	Vps50	-0.243	0.23469	0.397613
ENSMUSG00000001380	Hars	-0.193	0.08256	0.184562
ENSMUSG00000001383	Zmat2	-0.501	0	1.12472e-14
ENSMUSG00000001403	Ube2c	-0.484	0	1.2327e-11
ENSMUSG00000001415	Smg5	-0.14	0.14187	0.274608
ENSMUSG00000001416	Cct3	-0.115	0.11042	0.227957
ENSMUSG00000001418	Glmp	0.868	0	2.3663e-08
ENSMUSG00000001419	Mef2d	0.357	0.02428	0.0706144
ENSMUSG00000001420	Tmem79	-1.09	0.00667	0.0243133
ENSMUSG00000001424	Snd1	0.362	7e-05	0.000472826
ENSMUSG00000001435	Col18a1	0.515	0	3.95802e-08
ENSMUSG00000001436	Slc19a1	0.119	0.59201	0.738791
ENSMUSG00000001440	Kpnb1	-0.506	0	2.38263e-19
ENSMUSG00000001441	Npepps	-0.14	0.06084	0.146105
ENSMUSG00000001444	Tbx21	-2.669	0.034	0.0923744
ENSMUSG00000001445	Mrpl10	-0.165	0.12548	0.250382
ENSMUSG00000001467	Cyp51	-0.26	0.00023	0.00130745
ENSMUSG00000001472	Tcf25	0.186	0.00048	0.00252743
ENSMUSG00000001473	Tubb6	-0.623	0	9.27726e-09
ENSMUSG00000001482	Def8	-0.25	0.00484	0.0184871
ENSMUSG00000001493	Meox1	-2.574	0.12146	0.244346
ENSMUSG00000001497	Pax9	-1.177	0.3485	0.51876
ENSMUSG00000001504	Irx2	0.762	0.13259	0.261188
ENSMUSG00000001506	Col1a1	2.79	0.00013	0.000808745
ENSMUSG00000001507	Itga3	0.021	0.87098	0.936968
ENSMUSG00000001510	Dlx3	-1.638	0.25157	0.417796
ENSMUSG00000001517	Foxm1	-0.162	0.19887	0.352045
ENSMUSG00000001518	Itfg2	-0.089	0.54075	0.69547
ENSMUSG00000001521	Tulp3	-0.151	0.45117	0.616704
ENSMUSG00000001524	Gtf2h4	0.019	0.89767	0.951234
ENSMUSG00000001525	Tubb5	-0.42	0	7.39477e-12
ENSMUSG00000001542	Ell2	-0.807	0	4.45335e-10
ENSMUSG00000001552	Jup	-0.073	0.68011	0.805441
ENSMUSG00000001555	Fkbp10	0.486	0.03054	0.0848726
ENSMUSG00000001558	Klhl10	0.513	0.37587	0.544801
ENSMUSG00000001566	Mnx1	0.639	0.43681	0.603125
ENSMUSG00000001569	Nom1	-0.504	1e-05	8.3097e-05
ENSMUSG00000001576	Ergic1	0.122	0.24903	0.414671
ENSMUSG00000001583	Tnk1	1.203	0.00075	0.00375134
ENSMUSG00000001588	Acap1	0.475	0.35429	0.522972
ENSMUSG00000001604	Tcea3	-0.726	0	4.55618e-08
ENSMUSG00000001622	Csn3	-5.901	1e-05	4.28007e-05
ENSMUSG00000001627	Ifrd1	-0.34	2e-05	0.000161913
ENSMUSG00000001630	Stk38l	-0.232	0.1956	0.34758
ENSMUSG00000001632	Brpf1	-0.212	0.04356	0.112389
ENSMUSG00000001642	Akr1b3	-1.193	0	1.90378e-06
ENSMUSG00000001655	Hoxc13	-0.218	0.57911	0.728356
ENSMUSG00000001656	Hoxc11	-0.066	0.96718	0.987905
ENSMUSG00000001657	Hoxc8	-1.606	0.29307	0.461113
ENSMUSG00000001661	Hoxc6	-0.106	0.9093	0.956373
ENSMUSG00000001663	Gstt1	0.423	0.17354	0.318369
ENSMUSG00000001665	Gstt3	-0.061	0.78886	0.881323
ENSMUSG00000001666	Ddt	-0.62	0	1.25243e-08
ENSMUSG00000001670	Tat	0.196	0.65285	0.78569
ENSMUSG00000001672	Marveld3	-1.494	0.10118	0.21416
ENSMUSG00000001674	Ddx18	-0.278	0.0013	0.00605836
ENSMUSG00000001687	Ubl3	-0.244	0.07763	0.17612
ENSMUSG00000001700	Gramd3	0.059	0.78831	0.881018
ENSMUSG00000001707	Eef1e1	0.288	0.16969	0.3135
ENSMUSG00000001729	Akt1	0.148	0.27296	0.440012
ENSMUSG00000001739	Cldn15	0.063	0.95352	0.981232
ENSMUSG00000001750	Tcirg1	0.471	0.10361	0.217913
ENSMUSG00000001751	Naglu	1.254	0	2.61092e-05
ENSMUSG00000001755	Coasy	0.395	9e-05	0.000571852
ENSMUSG00000001761	Smo	-0.175	0.61146	0.754145
ENSMUSG00000001763	Tspan33	0.043	0.83536	0.912617
ENSMUSG00000001767	Crnkl1	-0.794	0	2.36248e-14
ENSMUSG00000001768	Rin2	0.326	0.28024	0.447875
ENSMUSG00000001774	Chordc1	-0.601	0	1.15924e-10
ENSMUSG00000001783	Rtcb	-0.07	0.32837	0.498175
ENSMUSG00000001785	Pwp1	-0.434	0	4.96557e-06
ENSMUSG00000001786	Fbxo7	0.213	0.29179	0.460378
ENSMUSG00000001794	Capns1	-0.332	0	1.49367e-06
ENSMUSG00000001802	Lrp3	-0.254	0.20391	0.358638
ENSMUSG00000001819	Hoxd13	-0.361	0.65669	0.788568
ENSMUSG00000001823	Hoxd12	0.405	0.81161	0.896051
ENSMUSG00000001827	Folr1	0.27	0.04457	0.11438
ENSMUSG00000001829	Clpb	-0.415	3e-05	0.000195404
ENSMUSG00000001833	Sept7	-0.293	8e-05	0.000529591
ENSMUSG00000001844	Zdhhc4	-0.793	0	3.4952e-10
ENSMUSG00000001847	Rac1	-0.241	0.00197	0.00862169
ENSMUSG00000001855	Nup214	-0.591	0	3.37681e-06
ENSMUSG00000001864	Aif1l	-0.549	0.00506	0.0191516
ENSMUSG00000001870	Ltbp1	0.776	0.0101	0.0345806
ENSMUSG00000001891	Ugp2	0.34	0.10378	0.21815
ENSMUSG00000001901	Kcnh6	0.746	0.49961	0.659358
ENSMUSG00000001909	Trmt1	-0.185	0.05417	0.133292
ENSMUSG00000001910	Nacc1	-0.112	0.11421	0.233669
ENSMUSG00000001911	Nfix	-0.037	0.90305	0.953618
ENSMUSG00000001918	Slc1a5	0.483	0	5.90578e-07
ENSMUSG00000001924	Uba1	-0.444	0	2.13306e-07
ENSMUSG00000001930	Vwf	2.383	0.05197	0.128929
ENSMUSG00000001942	Siae	0.607	0.0003	0.00169785
ENSMUSG00000001943	Vsig2	1.014	0.14159	0.274141
ENSMUSG00000001946	Esam	-0.602	0.25446	0.420695
ENSMUSG00000001948	Spa17	0.216	0.23939	0.403189
ENSMUSG00000001962	Fam50a	0.328	0.00295	0.0122437
ENSMUSG00000001964	Emd	-0.124	0.16177	0.302335
ENSMUSG00000001983	Taco1	0.224	0.49981	0.659488
ENSMUSG00000001985	Grik3	0.088	0.65815	0.789544
ENSMUSG00000001986	Gria3	-0.263	0.68512	0.809014
ENSMUSG00000001995	Sipa1l2	1.048	0	2.03026e-10
ENSMUSG00000001998	Ap4e1	-0.455	0.00474	0.0181711
ENSMUSG00000001999	Blvra	0.922	0	1.49459e-05
ENSMUSG00000002006	Pdzd4	-2.214	0	3.78872e-36
ENSMUSG00000002010	Idh3g	0.034	0.71593	0.831123
ENSMUSG00000002012	Pnck	1.758	0.0076	0.0271657
ENSMUSG00000002014	Ssr4	0.344	0.00011	0.00070264
ENSMUSG00000002015	Bcap31	0.469	0	9.62604e-06
ENSMUSG00000002017	Fam98a	-0.394	0.01616	0.0505883
ENSMUSG00000002020	Ltbp2	-2.477	0.01802	0.0553522
ENSMUSG00000002028	Kmt2a	-0.39	5e-05	0.000345236
ENSMUSG00000002031	Ift46	0.258	0.05517	0.135274
ENSMUSG00000002032	Tmem25	0.259	0.75292	0.856488
ENSMUSG00000002043	Trappc6a	0.982	0	3.44675e-14
ENSMUSG00000002052	Supt6	-0.578	0	1.44401e-12
ENSMUSG00000002055	Spag5	0.079	0.48169	0.643803
ENSMUSG00000002058	Unc119	0.37	0.0039	0.0153958
ENSMUSG00000002059	Rab34	0.094	0.53535	0.691003
ENSMUSG00000002064	Sdf2	0.348	0.06905	0.160903
ENSMUSG00000002068	Ccne1	-0.839	0	7.0248e-19
ENSMUSG00000002076	Hsf2bp	0.208	0.00437	0.0169458
ENSMUSG00000002083	Bbc3	0.001	0.996	1
ENSMUSG00000002100	Mybpc3	1.351	0.04164	0.108259
ENSMUSG00000002102	Psmc3	-0.165	0.00721	0.0259933
ENSMUSG00000002103	Acp2	-0.171	0.26916	0.435712
ENSMUSG00000002104	Rapsn	-0.43	0.55153	0.704129
ENSMUSG00000002105	Slc39a13	-0.313	0.43356	0.600311
ENSMUSG00000002107	Celf2	0.083	0.59121	0.738285
ENSMUSG00000002108	Nr1h3	-0.444	0.40553	0.573553
ENSMUSG00000002109	Ddb2	0.225	0.56231	0.713757
ENSMUSG00000002111	Spi1	-1.156	0.03127	0.0864462
ENSMUSG00000002129	Sf3a1	-0.175	0.01716	0.0531331
ENSMUSG00000002147	Stat6	-0.082	0.71579	0.831091
ENSMUSG00000002190	Clgn	-0.497	0.00016	0.000952036
ENSMUSG00000002204	Napsa	0.812	0.00358	0.0143456
ENSMUSG00000002205	Vrk3	0.15	0.26002	0.426487
ENSMUSG00000002210	Smg9	-0.354	0.00152	0.00691131
ENSMUSG00000002221	Paxip1	-0.261	0.18969	0.33944
ENSMUSG00000002222	Rmnd5a	-0.196	0.30268	0.470801
ENSMUSG00000002227	Mov10	0.895	0	8.57197e-09
ENSMUSG00000002228	Ppm1j	-0.505	0.00968	0.0333942
ENSMUSG00000002233	Rhoc	0.295	0.00015	0.000934465
ENSMUSG00000002249	Tead3	-0.207	0.74829	0.85406
ENSMUSG00000002250	Ppard	-0.027	0.90637	0.955271
ENSMUSG00000002257	Def6	-1.575	0	1.78888e-16
ENSMUSG00000002265	Peg3	-0.067	0.53548	0.691061
ENSMUSG00000002274	Metrn	-0.355	0.09922	0.211281
ENSMUSG00000002279	Lmf1	0.041	0.85434	0.925754
ENSMUSG00000002280	Narfl	-0.235	0.30043	0.468179
ENSMUSG00000002289	Angptl4	-0.134	0.64539	0.779431
ENSMUSG00000002297	Dbf4	-0.02	0.76772	0.866088
ENSMUSG00000002307	Daxx	-0.288	0.00275	0.011574
ENSMUSG00000002308	Cd320	-0.093	0.437	0.603283
ENSMUSG00000002319	Ipo4	-0.363	0.00201	0.00877736
ENSMUSG00000002320	Tm9sf1	-0.257	0.54908	0.702029
ENSMUSG00000002324	Rec8	-0.679	0.05778	0.140247
ENSMUSG00000002325	Irf9	0.963	1e-05	0.00010611
ENSMUSG00000002326	Gmpr2	-0.239	0.26478	0.43127
ENSMUSG00000002329	Mdp1	0.253	0.005	0.0189946
ENSMUSG00000002332	Dhrs1	-0.142	0.4318	0.598717
ENSMUSG00000002341	Ncan	-0.182	0.51215	0.669206
ENSMUSG00000002342	Tmem161a	0.718	0	9.57792e-08
ENSMUSG00000002343	Armc6	-0.589	0.00079	0.00391398
ENSMUSG00000002345	Borcs8	-0.238	0.05733	0.139528
ENSMUSG00000002346	Slc25a42	-0.513	0.37517	0.543939
ENSMUSG00000002365	Snx9	1.235	7e-05	0.000449414
ENSMUSG00000002372	Ranbp3	-0.292	0.00586	0.0217828
ENSMUSG00000002379	Ndufa11	-0.248	0.00053	0.00279016
ENSMUSG00000002384	Bmp8b	0.755	0.3325	0.502269
ENSMUSG00000002393	Nr2f6	-0.031	0.83141	0.910414
ENSMUSG00000002395	Use1	0.228	0.03633	0.0970676
ENSMUSG00000002396	Ocel1	0.24	0.36116	0.529779
ENSMUSG00000002409	Dyrk1b	-1.22	0.00173	0.00771287
ENSMUSG00000002413	Braf	-0.895	0	1.23444e-18
ENSMUSG00000002416	Ndufb2	-0.208	0.03154	0.0870825
ENSMUSG00000002428	Hltf	0.431	1e-05	0.00010177
ENSMUSG00000002455	Prpf6	-0.403	0	8.63695e-07
ENSMUSG00000002458	Rgs19	0.014	0.93234	0.969099
ENSMUSG00000002459	Rgs20	-2.402	0.00166	0.00742882
ENSMUSG00000002475	Abhd3	-0.398	0.78126	0.875991
ENSMUSG00000002477	Snrpd1	-0.366	0	3.94052e-05
ENSMUSG00000002486	Tchp	0.068	0.5912	0.738285
ENSMUSG00000002489	Tiam1	0.266	0.19608	0.348171
ENSMUSG00000002496	Tsc2	-0.481	0.00191	0.00838928
ENSMUSG00000002500	Rpl3l	0.017	0.97714	0.99391
ENSMUSG00000002504	Slc9a3r2	-0.887	4e-05	0.000259566
ENSMUSG00000002524	Puf60	-0.001	0.98865	1
ENSMUSG00000002546	Golga2	0.409	0.00515	0.0194821
ENSMUSG00000002550	Uck1	-0.392	0.0002	0.00118543
ENSMUSG00000002578	Ikzf4	0.449	0.29549	0.463422
ENSMUSG00000002580	Mien1	0.093	0.41746	0.58514
ENSMUSG00000002588	Pon1	0.449	0.14651	0.280736
ENSMUSG00000002602	Axl	0.078	0.91176	0.957572
ENSMUSG00000002603	Tgfb1	1.961	0.00578	0.0215424
ENSMUSG00000002608	Ccdc97	0.062	0.64102	0.775933
ENSMUSG00000002617	Zfp40	-0.328	0.45419	0.619389
ENSMUSG00000002625	Akap8l	0.788	0	2.77363e-17
ENSMUSG00000002635	Pdcd2l	-0.021	0.92811	0.967553
ENSMUSG00000002658	Gtf2f1	-0.392	0.00011	0.000659489
ENSMUSG00000002660	Clpp	-0.385	0.00048	0.00255032
ENSMUSG00000002661	Alkbh7	-0.691	0.00065	0.0033228
ENSMUSG00000002668	Dennd1c	1.357	0.35312	0.522546
ENSMUSG00000002679	Med6	-0.509	0.03211	0.0883359
ENSMUSG00000002688	Prkd1	0.58	0.19547	0.347424
ENSMUSG00000002718	Cse1l	-0.221	0.0101	0.0345944
ENSMUSG00000002728	Naa20	-0.41	0.00995	0.0341599
ENSMUSG00000002731	Prkra	0.058	0.75331	0.856796
ENSMUSG00000002732	Fkbp7	1.146	0.00231	0.00989378
ENSMUSG00000002733	Plekha3	-0.159	0.33905	0.509132
ENSMUSG00000002741	Ykt6	0.128	0.25637	0.422611
ENSMUSG00000002748	Baz1b	-0.063	0.33544	0.505263
ENSMUSG00000002763	Pex6	0.273	0.23143	0.393592
ENSMUSG00000002767	Mrpl2	0.234	0.02012	0.0604648
ENSMUSG00000002768	Mea1	0.078	0.62139	0.760793
ENSMUSG00000002769	Gnmt	-0.082	0.66397	0.793673
ENSMUSG00000002771	Grin2d	-1.668	0.0089	0.0311338
ENSMUSG00000002778	Kdelr1	0.852	0	3.94293e-17
ENSMUSG00000002781	Tmem143	0.396	0.02758	0.0780817
ENSMUSG00000002797	Ggct	-0.651	2e-05	0.000134775
ENSMUSG00000002799	Jag2	0.04	0.86832	0.935363
ENSMUSG00000002803	Btbd6	-0.21	0.47297	0.636118
ENSMUSG00000002804	Nudt14	0.088	0.59704	0.742931
ENSMUSG00000002808	Epdr1	0.569	0.06316	0.150521
ENSMUSG00000002812	Flii	0.654	0	8.12158e-08
ENSMUSG00000002814	Top3a	0.504	0.04032	0.105489
ENSMUSG00000002820	Atg4d	-0.1	0.54331	0.697466
ENSMUSG00000002825	Qtrt1	0.175	0.23736	0.400759
ENSMUSG00000002833	Hdgfl2	-0.494	0	5.6249e-07
ENSMUSG00000002835	Chaf1a	-0.148	0.0711	0.164644
ENSMUSG00000002844	Adprh	0.299	0.00371	0.0147549
ENSMUSG00000002845	Tmem39a	-0.268	0.12649	0.251931
ENSMUSG00000002846	Timmdc1	-0.354	0.04415	0.113536
ENSMUSG00000002847	Pla1a	1.759	1e-05	7.17234e-05
ENSMUSG00000002870	Mcm2	0.119	0.11445	0.234026
ENSMUSG00000002871	Tpra1	0.735	0.00661	0.0241612
ENSMUSG00000002881	Nab1	0.725	8e-05	0.000542394
ENSMUSG00000002885	Adgre5	0.104	0.61898	0.759541
ENSMUSG00000002897	Il17ra	-0.382	0.11097	0.228669
ENSMUSG00000002900	Lamb1	2.755	0	2.01868e-142
ENSMUSG00000002908	Kcnn1	0.982	0.00435	0.0168765
ENSMUSG00000002910	Arrdc2	-0.109	0.7156	0.830925
ENSMUSG00000002930	Ppp1r17	3.109	0.06338	0.150945
ENSMUSG00000002944	Cd36	-1.712	0.06645	0.156461
ENSMUSG00000002948	Map2k7	0.266	0.01539	0.0486079
ENSMUSG00000002949	Timm44	0.103	0.26937	0.436007
ENSMUSG00000002957	Ap2a2	0.92	0	1.13457e-28
ENSMUSG00000002963	Pnkp	0.285	0.1003	0.212928
ENSMUSG00000002968	Med25	-0.675	0	2.14049e-11
ENSMUSG00000002980	Bcam	0.769	0	1.53134e-06
ENSMUSG00000002981	Clptm1	0.001	0.9953	1
ENSMUSG00000002983	Relb	1.204	9e-05	0.00056024
ENSMUSG00000002984	Tomm40	-1.474	0	9.46981e-27
ENSMUSG00000002985	Apoe	0.979	0	5.56371e-26
ENSMUSG00000002992	Apoc2	-0.275	0.65195	0.784898
ENSMUSG00000002996	Hbp1	0.336	0.0066	0.0241612
ENSMUSG00000002997	Prkar2b	0.991	0.00081	0.00399817
ENSMUSG00000003031	Cdkn1b	-0.006	0.95832	0.983567
ENSMUSG00000003032	Klf4	1.365	0	8.1045e-26
ENSMUSG00000003033	Ap1m1	-0.262	0.01022	0.0349216
ENSMUSG00000003037	Rab8a	0.159	0.01216	0.0402226
ENSMUSG00000003038	Hmgn2	-0.574	0	2.77172e-05
ENSMUSG00000003039	Fam32a	-0.138	0.09858	0.210341
ENSMUSG00000003051	Elf3	1.498	0	1.4174e-11
ENSMUSG00000003053	Cyp2c29	-0.345	0.25168	0.417806
ENSMUSG00000003062	Stard3nl	0.317	0.05755	0.139946
ENSMUSG00000003068	Stk11	-0.254	0.00953	0.0329413
ENSMUSG00000003070	Efna2	0.487	0.01424	0.0456761
ENSMUSG00000003072	Atp5d	-0.58	0	9.1038e-09
ENSMUSG00000003099	Ppp5c	-1.081	0	2.76996e-10
ENSMUSG00000003119	Cdk12	-0.772	0	1.43293e-18
ENSMUSG00000003123	Lipe	-1.436	0	9.56182e-07
ENSMUSG00000003131	Pafah1b2	-0.092	0.47635	0.639198
ENSMUSG00000003134	Tbc1d8	-0.352	0.34322	0.513318
ENSMUSG00000003135	Cnot11	0.077	0.48361	0.645378
ENSMUSG00000003153	Slc2a3	1.487	0	6.72014e-83
ENSMUSG00000003154	Foxj2	0.734	0.13472	0.264128
ENSMUSG00000003161	Sri	0.728	0	3.52341e-06
ENSMUSG00000003166	Dgcr2	0.158	0.17966	0.326217
ENSMUSG00000003184	Irf3	-0.294	0.08997	0.196689
ENSMUSG00000003190	Bcl2l12	0.269	0.48215	0.644138
ENSMUSG00000003198	Zfp959	-0.342	0.22496	0.385463
ENSMUSG00000003199	Mpnd	0.336	0.00915	0.0318298
ENSMUSG00000003200	Sh3gl1	0.165	0.29217	0.4606
ENSMUSG00000003206	Ebi3	2.207	2e-05	0.000129596
ENSMUSG00000003208	Ccdc94	-1.642	0	1.54249e-20
ENSMUSG00000003226	Ranbp2	0.076	0.47947	0.641864
ENSMUSG00000003228	Grk5	-0.582	0.2105	0.367
ENSMUSG00000003233	Dvl3	-0.223	0.32888	0.4986
ENSMUSG00000003234	Abcf3	-0.007	0.97943	0.994801
ENSMUSG00000003235	Eif2b5	0.026	0.74947	0.854567
ENSMUSG00000003269	Cyth2	-0.143	0.33396	0.504
ENSMUSG00000003271	Sult2b1	0.584	0.3878	0.556736
ENSMUSG00000003273	Car11	-0.834	0.21356	0.370989
ENSMUSG00000003279	Dlgap1	-0.923	0.03188	0.0878232
ENSMUSG00000003282	Plag1	-0.411	0.3396	0.509494
ENSMUSG00000003283	Hck	1.311	0	7.96966e-09
ENSMUSG00000003299	Mrpl4	0.151	0.17697	0.323176
ENSMUSG00000003308	Keap1	-0.099	0.38693	0.55559
ENSMUSG00000003309	Ap1m2	1.253	0.00061	0.00312426
ENSMUSG00000003316	Glg1	0.575	0	4.31269e-16
ENSMUSG00000003341	Atp8b3	-0.58	0.40608	0.57399
ENSMUSG00000003344	Btbd2	0.657	1e-05	0.000105386
ENSMUSG00000003345	Csnk1g2	-0.055	0.62606	0.763309
ENSMUSG00000003346	Abhd17a	-0.026	0.87842	0.939569
ENSMUSG00000003348	Mob3a	-0.723	0.00011	0.000691448
ENSMUSG00000003352	Cacnb3	-0.325	0.0195	0.0589958
ENSMUSG00000003354	Ccdc65	0.485	0.62119	0.760793
ENSMUSG00000003355	Fkbp11	0.421	0.00746	0.0267328
ENSMUSG00000003360	Ddx23	-0.037	0.81428	0.898116
ENSMUSG00000003363	Pld3	0.541	0.00323	0.0132115
ENSMUSG00000003378	Grik5	-0.7	0.01988	0.0598844
ENSMUSG00000003380	Rabac1	1.123	0	2.10168e-18
ENSMUSG00000003382	Etv3	0.275	0.29619	0.464087
ENSMUSG00000003402	Prkcsh	0.44	0	4.49312e-08
ENSMUSG00000003410	Elavl3	-0.912	3e-05	0.000184793
ENSMUSG00000003411	Rab3b	1.424	0.01212	0.0401381
ENSMUSG00000003418	St8sia6	-0.18	0.72954	0.841007
ENSMUSG00000003420	Fcgrt	0.583	0.11256	0.231144
ENSMUSG00000003421	Nosip	0.121	0.16405	0.305579
ENSMUSG00000003423	Pih1d1	-0.79	7e-05	0.000471865
ENSMUSG00000003429	Rps11	0.023	0.80602	0.892701
ENSMUSG00000003435	Supt5	0.057	0.54795	0.701128
ENSMUSG00000003436	Dll3	-0.011	0.97771	0.994284
ENSMUSG00000003437	Paf1	-0.213	0.14106	0.273272
ENSMUSG00000003438	Timm50	0.078	0.38196	0.550905
ENSMUSG00000003444	Med29	-0.271	0.08927	0.19567
ENSMUSG00000003452	Bicd1	-0.897	0	6.46178e-08
ENSMUSG00000003458	Ncstn	0.34	0.17158	0.316285
ENSMUSG00000003464	Pex19	-0.792	0	3.21205e-10
ENSMUSG00000003469	Phyhip	0.113	0.78958	0.881568
ENSMUSG00000003476	Crhr2	-0.487	0.72153	0.835855
ENSMUSG00000003477	Inmt	-0.033	0.89895	0.951893
ENSMUSG00000003500	Impdh1	0.094	0.56619	0.71738
ENSMUSG00000003518	Dusp3	0.351	0.00165	0.00740324
ENSMUSG00000003526	Prodh	-0.53	0.02037	0.0610789
ENSMUSG00000003527	Dgcr14	-0.38	0.03859	0.101925
ENSMUSG00000003528	Slc25a1	-0.317	0.00074	0.00372886
ENSMUSG00000003531	Dgcr6	0.441	0.0085	0.029951
ENSMUSG00000003534	Ddr1	0.432	0.03366	0.0915972
ENSMUSG00000003541	Ier3	0.834	0.00031	0.00173938
ENSMUSG00000003545	Fosb	3.15	0.05643	0.137734
ENSMUSG00000003546	Klc4	0.376	0.01875	0.0571284
ENSMUSG00000003549	Ercc1	-0.075	0.71088	0.827271
ENSMUSG00000003555	Cyp17a1	-0.255	0.41006	0.577676
ENSMUSG00000003559	As3mt	0.873	0.02632	0.0750892
ENSMUSG00000003573	Homer3	-0.191	0.14809	0.283081
ENSMUSG00000003575	Crtc1	-0.661	0.00326	0.0133341
ENSMUSG00000003581	Rnf215	0.697	0.00038	0.0020443
ENSMUSG00000003585	Sec14l2	0.532	0.00081	0.00399817
ENSMUSG00000003604	Aven	-0.688	1e-05	9.67392e-05
ENSMUSG00000003617	Cp	0.154	0.49803	0.65793
ENSMUSG00000003623	Crot	0.471	0.01626	0.050857
ENSMUSG00000003644	Rps6ka1	-0.011	0.90391	0.954051
ENSMUSG00000003657	Calb2	-0.31	0.5391	0.694263
ENSMUSG00000003660	Snrnp200	-0.118	0.07763	0.17612
ENSMUSG00000003662	Ciao1	-0.04	0.78599	0.879302
ENSMUSG00000003680	Taf6l	0.092	0.52021	0.676371
ENSMUSG00000003721	Insig2	0.148	0.36277	0.531304
ENSMUSG00000003731	Kpna6	-0.097	0.65416	0.786968
ENSMUSG00000003746	Man1a	0.117	0.83187	0.910564
ENSMUSG00000003752	Itpkc	-0.406	0.12212	0.245476
ENSMUSG00000003762	Coq8b	0.726	0.00035	0.00190257
ENSMUSG00000003778	Brd8	-0.098	0.13763	0.268468
ENSMUSG00000003779	Kif20a	-0.066	0.73627	0.845622
ENSMUSG00000003808	Farsa	-0.6	0	1.55886e-14
ENSMUSG00000003809	Gcdh	-0.295	0.14363	0.276984
ENSMUSG00000003810	Mast2	-0.073	0.68368	0.807858
ENSMUSG00000003812	Dnase2a	-1.295	0	2.9914e-26
ENSMUSG00000003813	Rad23a	0.152	0.14045	0.272259
ENSMUSG00000003814	Calr	-0.017	0.81965	0.901781
ENSMUSG00000003824	Syce2	-0.025	0.78276	0.877112
ENSMUSG00000003847	Nfat5	-0.169	0.4277	0.594777
ENSMUSG00000003848	Nob1	-0.079	0.64652	0.78052
ENSMUSG00000003849	Nqo1	-2.607	0	3.54279e-30
ENSMUSG00000003863	Ppfia3	0.347	0.2964	0.46428
ENSMUSG00000003865	Gys1	0.027	0.84227	0.917102
ENSMUSG00000003868	Ruvbl2	-0.151	0.29135	0.46006
ENSMUSG00000003872	Lin7b	0.425	0.65422	0.786968
ENSMUSG00000003873	Bax	-0.266	0.03265	0.0893831
ENSMUSG00000003923	Tfam	-0.159	0.16555	0.307623
ENSMUSG00000003929	Zfp81	-0.034	0.84892	0.921637
ENSMUSG00000003934	Efnb3	0.333	0.56863	0.719631
ENSMUSG00000003948	Mmd	0.177	0.60568	0.749786
ENSMUSG00000003949	Hlf	-0.464	0.37248	0.540523
ENSMUSG00000003955	Fam162a	-0.399	0.00087	0.00425838
ENSMUSG00000003970	Rpl8	0.121	0.02179	0.0646587
ENSMUSG00000003992	Ssbp2	-0.007	0.98814	0.99979
ENSMUSG00000004018	Fancl	-0.064	0.61089	0.754145
ENSMUSG00000004031	Brinp2	-3.671	0.01586	0.0498237
ENSMUSG00000004032	Gstm5	0.908	0	2.84171e-06
ENSMUSG00000004035	Gstm7	-0.878	0.05972	0.144143
ENSMUSG00000004038	Gstm3	-0.803	0.21113	0.36774
ENSMUSG00000004040	Stat3	1.554	0	1.64366e-37
ENSMUSG00000004043	Stat5a	1.396	0.00361	0.0144404
ENSMUSG00000004044	Cavin1	0.59	0	2.34366e-05
ENSMUSG00000004054	Map3k11	-0.286	0.36001	0.528753
ENSMUSG00000004056	Akt2	-0.053	0.74589	0.852397
ENSMUSG00000004069	Dnaja3	-0.322	0.13272	0.261247
ENSMUSG00000004070	Hmox2	-0.559	5e-05	0.000334589
ENSMUSG00000004071	Cdip1	0.116	0.24596	0.411163
ENSMUSG00000004085	Map3k20	-0.085	0.54271	0.696933
ENSMUSG00000004096	Cwc15	0.002	0.97867	0.994716
ENSMUSG00000004098	Col5a3	1.802	0	4.72712e-06
ENSMUSG00000004099	Dnmt1	-0.213	0.02366	0.0691137
ENSMUSG00000004100	Ppan	-0.526	0	1.48861e-07
ENSMUSG00000004105	Angptl2	0.508	0.50294	0.662469
ENSMUSG00000004110	Cacna1e	-2.411	0.04394	0.113118
ENSMUSG00000004113	Cacna1b	-1.326	0.00025	0.00143667
ENSMUSG00000004127	Trmt10a	-0.778	0	2.3333e-11
ENSMUSG00000004151	Etv1	-1.163	0	1.09218e-08
ENSMUSG00000004187	Kifc2	0.429	0.51071	0.668478
ENSMUSG00000004207	Psap	0.961	0	2.23741e-09
ENSMUSG00000004221	Ikbkg	0.333	0.22226	0.382195
ENSMUSG00000004231	Pax2	-0.689	0.40723	0.574882
ENSMUSG00000004233	Wars2	-0.31	0.22722	0.388273
ENSMUSG00000004263	Atn1	-0.431	0.08244	0.184461
ENSMUSG00000004264	Phb2	-0.283	2e-05	0.000175999
ENSMUSG00000004266	Ptpn6	-0.004	0.97959	0.994801
ENSMUSG00000004267	Eno2	0.878	0.00057	0.00294641
ENSMUSG00000004268	Emg1	-0.347	0.0003	0.00166589
ENSMUSG00000004270	Lpcat3	0.721	0	3.7928e-06
ENSMUSG00000004285	Atp6v1f	0.008	0.92792	0.967481
ENSMUSG00000004317	Clcn5	1.012	0	7.57731e-24
ENSMUSG00000004319	Clcn3	0.397	0	2.20559e-05
ENSMUSG00000004328	Hif3a	0.12	0.7929	0.883454
ENSMUSG00000004347	Pde1c	-2.518	0.11006	0.227402
ENSMUSG00000004356	Utp20	-0.538	0	2.73609e-06
ENSMUSG00000004359	Spic	0.614	0.24815	0.41377
ENSMUSG00000004360	9330159F19Rik	-4.325	0.00143	0.00657578
ENSMUSG00000004364	Cul3	-0.151	0.06023	0.145019
ENSMUSG00000004371	Il11	-2.001	0.02349	0.0686601
ENSMUSG00000004383	Large1	0.269	0.05384	0.132683
ENSMUSG00000004393	Ddx56	-0.542	0	4.42011e-07
ENSMUSG00000004394	Tmed4	0.048	0.84032	0.915821
ENSMUSG00000004415	Col26a1	2.248	0.00024	0.00135626
ENSMUSG00000004446	Bid	0.396	0.02031	0.0609471
ENSMUSG00000004451	Ralb	1.076	0	1.55259e-12
ENSMUSG00000004455	Ppp1cc	0.111	0.50825	0.666956
ENSMUSG00000004460	Dnajb11	-0.121	0.4086	0.576141
ENSMUSG00000004462	Tbccd1	-0.654	0.00172	0.00766375
ENSMUSG00000004473	Clec11a	-0.108	0.89559	0.949859
ENSMUSG00000004500	Zfp324	-0.773	0.0848	0.188219
ENSMUSG00000004508	Gab2	1.066	0.14486	0.278737
ENSMUSG00000004530	Coro1c	0.126	0.14378	0.277185
ENSMUSG00000004535	Tax1bp1	-0.184	0.00948	0.032794
ENSMUSG00000004558	Ndrg2	0.241	0.09332	0.202321
ENSMUSG00000004561	Mettl17	-0.163	0.58596	0.733822
ENSMUSG00000004562	Arhgef40	1.014	0.00436	0.0169055
ENSMUSG00000004565	Pnpla6	-0.419	0.00234	0.0100199
ENSMUSG00000004567	Mcoln1	0.963	0	6.06758e-14
ENSMUSG00000004568	Arhgef18	0.182	0.08983	0.196567
ENSMUSG00000004591	Pkn2	0.123	0.15553	0.294174
ENSMUSG00000004610	Etfb	0.357	1e-05	6.4465e-05
ENSMUSG00000004626	Stxbp2	0.826	0	1.71902e-11
ENSMUSG00000004630	Pcp2	-3.49	0.04459	0.114393
ENSMUSG00000004631	Sgce	0.661	0.03707	0.0986971
ENSMUSG00000004633	Chn2	1.137	0	7.45555e-07
ENSMUSG00000004637	Wwox	0.212	0.44505	0.61088
ENSMUSG00000004642	Slbp	-0.648	0.01027	0.035047
ENSMUSG00000004655	Aqp1	0.553	0.32475	0.494107
ENSMUSG00000004661	Arid3b	-0.105	0.29475	0.462607
ENSMUSG00000004665	Cnn2	-1.553	0	9.39502e-17
ENSMUSG00000004667	Polr2e	-0.835	0	2.29925e-25
ENSMUSG00000004677	Myo9b	0.079	0.62464	0.762623
ENSMUSG00000004698	Hdac9	-2.011	0.00274	0.0115192
ENSMUSG00000004748	Mtfp1	0.407	0.12348	0.247582
ENSMUSG00000004768	Rab23	-0.289	0.06653	0.156582
ENSMUSG00000004771	Rab11a	0.951	0	7.99056e-14
ENSMUSG00000004788	Eif2b2	-0.209	0.06087	0.14615
ENSMUSG00000004789	Dlst	0.196	0.05171	0.128495
ENSMUSG00000004791	Pgf	3.771	5e-05	0.00031265
ENSMUSG00000004798	Ulk2	0.5	0.05344	0.131837
ENSMUSG00000004815	Dgkq	0.106	0.58805	0.735618
ENSMUSG00000004843	Chmp2b	0.575	0	1.05544e-06
ENSMUSG00000004846	Plod3	0.483	4e-05	0.000293076
ENSMUSG00000004849	Ap1s1	0.36	0.01683	0.0522645
ENSMUSG00000004864	Mapk13	0.848	0.06108	0.146504
ENSMUSG00000004865	Srpk1	-0.206	0.00375	0.0149153
ENSMUSG00000004872	Pax3	-2.001	0.02633	0.0750892
ENSMUSG00000004880	Lbr	-0.165	0.00492	0.0187611
ENSMUSG00000004885	Crabp2	0.334	0.06191	0.148096
ENSMUSG00000004891	Nes	0.055	0.81936	0.901559
ENSMUSG00000004892	Bcan	0.413	0.49882	0.658633
ENSMUSG00000004895	Prcc	-0.175	0.47762	0.640292
ENSMUSG00000004896	Rrnad1	0.448	0.05079	0.126818
ENSMUSG00000004897	Hdgf	-0.077	0.16633	0.308586
ENSMUSG00000004929	Thop1	-0.257	0.05493	0.134889
ENSMUSG00000004931	Apba3	-0.727	0.03648	0.0974076
ENSMUSG00000004933	Matk	0.411	0.66522	0.794512
ENSMUSG00000004934	Pias4	0.083	0.51332	0.669996
ENSMUSG00000004936	Map2k1	-0.011	0.9525	0.980669
ENSMUSG00000004937	Sgta	0.272	0.0013	0.00604468
ENSMUSG00000004945	Tmem242	-0.317	0.00171	0.00763717
ENSMUSG00000004947	Dtx2	-0.2	0.29864	0.466395
ENSMUSG00000004948	Zp3	1.018	0.26002	0.426487
ENSMUSG00000004951	Hspb1	-0.08	0.36481	0.533095
ENSMUSG00000004952	Rasa4	-0.893	0.01318	0.042927
ENSMUSG00000004961	Syt5	-0.401	0.47306	0.636129
ENSMUSG00000004980	Hnrnpa2b1	-0.196	0.00121	0.0057044
ENSMUSG00000004988	Fxyd4	-1.838	0.16296	0.303938
ENSMUSG00000004994	Ccdc130	0.245	0.08909	0.195393
ENSMUSG00000004996	Mri1	0.934	0	2.45134e-06
ENSMUSG00000005034	Prkacb	-0.058	0.57368	0.724341
ENSMUSG00000005043	Sgsh	-0.391	0.17771	0.324111
ENSMUSG00000005045	Chd5	0.332	0.18123	0.328149
ENSMUSG00000005054	Cstb	0.917	0	3.67884e-14
ENSMUSG00000005057	Sh2b2	-0.536	0.1623	0.303098
ENSMUSG00000005069	Pex5	-0.204	0.4548	0.619694
ENSMUSG00000005078	Jkamp	0.245	0.0244	0.0708985
ENSMUSG00000005087	Cd44	0.112	0.9202	0.962288
ENSMUSG00000005089	Slc1a2	-0.133	0.75724	0.859247
ENSMUSG00000005102	Eif2ak4	0.309	0.08007	0.180421
ENSMUSG00000005103	Wdr1	-0.564	0.00018	0.00108235
ENSMUSG00000005107	Slc2a9	-0.055	0.95861	0.983791
ENSMUSG00000005124	Wisp1	-0.251	0.80534	0.892286
ENSMUSG00000005125	Ndrg1	1.672	0	1.1189e-13
ENSMUSG00000005131	4930550C14Rik	0.281	0.55807	0.709962
ENSMUSG00000005142	Man2b1	0.052	0.71132	0.827532
ENSMUSG00000005148	Klf5	0.857	0	2.3765e-45
ENSMUSG00000005150	Wdr83	0.633	1e-05	4.50998e-05
ENSMUSG00000005161	Prdx2	0.188	0.0244	0.0708985
ENSMUSG00000005198	Polr2a	-0.556	0	3.69616e-08
ENSMUSG00000005204	Senp3	-0.55	5e-05	0.000346981
ENSMUSG00000005225	Plekha8	-0.299	0.044	0.113244
ENSMUSG00000005233	Spc25	-0.679	0	9.84372e-17
ENSMUSG00000005237	Dnah2	-0.863	0.28719	0.455708
ENSMUSG00000005251	Ripk4	0.555	0.03388	0.092118
ENSMUSG00000005262	Ufd1	-0.144	0.13171	0.259834
ENSMUSG00000005267	Zfp287	-0.443	0.37736	0.546409
ENSMUSG00000005268	Prlr	-1.024	0.04202	0.10899
ENSMUSG00000005299	Letm1	-0.019	0.87572	0.938278
ENSMUSG00000005312	Ubqln1	0.3	0.00056	0.00290509
ENSMUSG00000005320	Fgfr4	0.994	0.1349	0.264383
ENSMUSG00000005338	Cadm3	-1.032	0.03336	0.0909234
ENSMUSG00000005354	Txn2	-0.314	0.00015	0.000921165
ENSMUSG00000005357	Slc1a6	1.051	0.02015	0.0604949
ENSMUSG00000005360	Slc1a3	0.921	0	2.34183e-08
ENSMUSG00000005362	Crbn	0.382	0.01002	0.0343432
ENSMUSG00000005370	Msh6	-0.377	0	4.25911e-07
ENSMUSG00000005371	Fbxo11	0.165	0.17675	0.322876
ENSMUSG00000005373	Mlxipl	-0.684	0.0667	0.156852
ENSMUSG00000005374	Tbl2	0.521	0	4.03035e-05
ENSMUSG00000005378	Bud23	-1.008	0	2.87947e-16
ENSMUSG00000005397	Nid1	1.1	0	3.98505e-06
ENSMUSG00000005410	Mcm5	-0.035	0.59004	0.737203
ENSMUSG00000005413	Hmox1	-0.057	0.66583	0.794841
ENSMUSG00000005417	Mprip	-0.025	0.78901	0.881369
ENSMUSG00000005442	Cic	-0.426	0.0002	0.00116024
ENSMUSG00000005447	Pafah1b3	0.158	0.11878	0.240455
ENSMUSG00000005465	Il27ra	0.948	0.35623	0.52475
ENSMUSG00000005469	Prkaca	0.321	0.04691	0.119114
ENSMUSG00000005470	Asf1b	-0.314	0.05096	0.127067
ENSMUSG00000005481	Ddx39	-0.352	0	1.09677e-05
ENSMUSG00000005483	Dnajb1	0.459	7e-05	0.000434376
ENSMUSG00000005501	Usp40	-0.095	0.44689	0.612598
ENSMUSG00000005505	Kbtbd4	-0.483	0.17061	0.314828
ENSMUSG00000005506	Celf1	0.097	0.10738	0.223362
ENSMUSG00000005510	Ndufs3	-0.505	3e-05	0.000199252
ENSMUSG00000005514	Por	-0.17	0.06441	0.153011
ENSMUSG00000005533	Igf1r	0.306	0.01384	0.0446444
ENSMUSG00000005534	Insr	0.809	0.00023	0.00132841
ENSMUSG00000005547	Cyp2a5	-0.679	0.0953	0.205204
ENSMUSG00000005553	Atp4a	0.209	0.65166	0.78472
ENSMUSG00000005566	Trim28	-0.604	0	1.42166e-19
ENSMUSG00000005575	Ube2m	-0.079	0.51768	0.67403
ENSMUSG00000005580	Adcy9	0.09	0.80811	0.894129
ENSMUSG00000005583	Mef2c	-0.682	0.36552	0.533857
ENSMUSG00000005609	Ctr9	-0.318	4e-05	0.000253967
ENSMUSG00000005610	Eif4g2	-0.347	0	6.72977e-08
ENSMUSG00000005615	Pcyt1a	-0.044	0.75763	0.859485
ENSMUSG00000005621	Zfp592	0.21	0.20648	0.36199
ENSMUSG00000005625	Psmd4	0.184	0.00927	0.0321502
ENSMUSG00000005628	Tmod4	-1.667	0.22915	0.390651
ENSMUSG00000005656	Snx6	0.903	0	1.47297e-20
ENSMUSG00000005667	Mthfd2	0.33	0.00019	0.00113745
ENSMUSG00000005672	Kit	0.831	0	3.65559e-06
ENSMUSG00000005674	Tomm40l	-0.22	0.26347	0.430023
ENSMUSG00000005677	Nr1i3	-1.351	0.00297	0.0122992
ENSMUSG00000005681	Apoa2	0.007	0.96142	0.985336
ENSMUSG00000005682	Pan2	0.273	0.26853	0.435168
ENSMUSG00000005683	Cs	-0.189	0.06109	0.146504
ENSMUSG00000005686	Ampd3	0.061	0.88493	0.943536
ENSMUSG00000005687	Bcas2	-0.26	0.00213	0.0092268
ENSMUSG00000005698	Ctcf	-0.302	0	3.11664e-06
ENSMUSG00000005699	Pard6a	0.23	0.18282	0.330433
ENSMUSG00000005705	Agrp	-1.496	0.13139	0.25946
ENSMUSG00000005716	Pvalb	0	1	1
ENSMUSG00000005718	Tfap4	0.374	0.03536	0.0952002
ENSMUSG00000005732	Ranbp1	-0.56	0	2.95375e-15
ENSMUSG00000005774	Rfx5	-0.641	0.01565	0.0492857
ENSMUSG00000005779	Psmb4	0.025	0.7287	0.840465
ENSMUSG00000005802	Slc30a4	0.791	0.01077	0.0364621
ENSMUSG00000005803	Sqor	1.053	0.24653	0.411764
ENSMUSG00000005804	Bloc1s6	0.153	0.27987	0.44746
ENSMUSG00000005813	Metap1	-0.41	3e-05	0.000184664
ENSMUSG00000005823	Gpr108	0.573	0.01055	0.0358775
ENSMUSG00000005836	Gata6	3.385	0	2.52357e-39
ENSMUSG00000005846	Rsl1d1	-0.324	0	4.8792e-06
ENSMUSG00000005871	Apc	0.011	0.90807	0.955924
ENSMUSG00000005873	Reep5	1.276	0	3.90266e-39
ENSMUSG00000005881	Ergic3	0.044	0.65482	0.787345
ENSMUSG00000005882	Uqcc1	-0.038	0.77273	0.869263
ENSMUSG00000005886	Ncoa2	-0.519	0.02507	0.0722672
ENSMUSG00000005892	Trh	0.247	0.1379	0.268684
ENSMUSG00000005893	Nr2c2	-0.357	0.00013	0.000784826
ENSMUSG00000005897	Nr2c1	-0.05	0.90763	0.955651
ENSMUSG00000005899	Smpd4	-0.904	0	3.5963e-12
ENSMUSG00000005907	Pex1	0.023	0.9052	0.954489
ENSMUSG00000005917	Otx1	-0.84	0.37571	0.54461
ENSMUSG00000005936	Kctd20	0.179	0.21199	0.368881
ENSMUSG00000005947	Itgae	0.661	0.46166	0.625425
ENSMUSG00000005949	Ctns	1.219	0	8.30818e-15
ENSMUSG00000005950	P2rx5	0.026	0.94454	0.976446
ENSMUSG00000005951	Shpk	0.517	0.4578	0.622279
ENSMUSG00000005958	Ephb3	0.412	0.00038	0.0020486
ENSMUSG00000005968	Tuft1	1.25	0.00028	0.00158862
ENSMUSG00000005973	Rcn1	0.547	0	6.11331e-06
ENSMUSG00000005981	Trap1	0.17	0.08543	0.189262
ENSMUSG00000005982	Naa60	-0.695	2e-05	0.000145196
ENSMUSG00000005983	1700037C18Rik	-0.282	0.63307	0.769373
ENSMUSG00000005986	Ankrd13d	-0.147	0.76337	0.863642
ENSMUSG00000006005	Tpr	-0.155	0.00902	0.0314685
ENSMUSG00000006010	BC003331	0.598	0	1.87823e-06
ENSMUSG00000006014	Prg4	-0.979	0.2412	0.405288
ENSMUSG00000006019	Dhx34	1.047	5e-05	0.000334985
ENSMUSG00000006021	Kptn	-0.126	0.64237	0.776916
ENSMUSG00000006024	Napa	0.308	0.00155	0.00704623
ENSMUSG00000006050	Sra1	-0.097	0.32468	0.494042
ENSMUSG00000006056	Calcoco2	0.338	0.05998	0.144583
ENSMUSG00000006057	Atp5g1	-1.132	0	3.31929e-41
ENSMUSG00000006058	Snf8	-0.106	0.40101	0.56975
ENSMUSG00000006095	Tbcb	-0.468	0	2.55649e-05
ENSMUSG00000006127	Inpp5k	-0.065	0.77758	0.873099
ENSMUSG00000006134	Crkl	0.252	0.01799	0.0552972
ENSMUSG00000006143	Upk3bl	0.112	0.93731	0.971994
ENSMUSG00000006154	Eps8l1	1.618	0.06634	0.156232
ENSMUSG00000006169	Clint1	0.018	0.84547	0.919637
ENSMUSG00000006179	Prss16	-1.129	0.07452	0.170623
ENSMUSG00000006191	Cdkal1	0.09	0.54405	0.698189
ENSMUSG00000006200	Rhox6	1.644	0	1.48168e-05
ENSMUSG00000006205	Htra1	4.293	0	2.70075e-62
ENSMUSG00000006215	Zbtb17	0.434	0.01325	0.0431081
ENSMUSG00000006216	Clcnkb	-0.817	0.36583	0.534016
ENSMUSG00000006218	Fam131c	0.559	0.20227	0.356425
ENSMUSG00000006219	Fblim1	1.288	0	1.55102e-28
ENSMUSG00000006221	Hspb7	-0.722	0.61194	0.754348
ENSMUSG00000006235	Epor	0.215	0.89046	0.9467
ENSMUSG00000006241	Ccdc159	0.904	0.27661	0.443776
ENSMUSG00000006262	Mob1b	-0.257	0.31804	0.487323
ENSMUSG00000006273	Atp6v1b2	0.449	0	1.5198e-09
ENSMUSG00000006276	Eps15l1	-0.079	0.50253	0.662195
ENSMUSG00000006281	Tep1	0.463	0.03626	0.0969356
ENSMUSG00000006288	Ttc5	0.103	0.59593	0.742308
ENSMUSG00000006289	Osgep	0.369	0.00188	0.00829557
ENSMUSG00000006299	Aamp	-0.211	0.02066	0.0617704
ENSMUSG00000006301	Tmbim1	0.423	0.05	0.12532
ENSMUSG00000006304	Arpc2	0.315	0	1.59016e-07
ENSMUSG00000006307	Kmt2b	-0.037	0.78568	0.879142
ENSMUSG00000006310	Zbtb32	-0.134	0.75392	0.857247
ENSMUSG00000006311	Etv2	0.352	0.38237	0.551241
ENSMUSG00000006313	Upk1a	0.034	0.96592	0.987384
ENSMUSG00000006315	Tmem147	0.061	0.53084	0.68692
ENSMUSG00000006333	Rps9	0.121	0.02313	0.0678215
ENSMUSG00000006335	Tfpt	-0.913	0.00175	0.00776982
ENSMUSG00000006342	Susd2	3.897	0	3.67876e-15
ENSMUSG00000006344	Ggt5	2.552	0.03504	0.0946331
ENSMUSG00000006345	Ggt1	2.207	0.00204	0.00890533
ENSMUSG00000006356	Crip2	-0.663	0	5.56529e-10
ENSMUSG00000006360	Crip1	0.796	3e-05	0.000235856
ENSMUSG00000006362	Cbfa2t3	4.254	2e-05	0.000130339
ENSMUSG00000006369	Fbln1	0.186	0.20636	0.361905
ENSMUSG00000006373	Pgrmc1	0.073	0.57067	0.721524
ENSMUSG00000006378	Gcat	-0.066	0.56929	0.720237
ENSMUSG00000006386	Tek	-0.21	0.62773	0.764525
ENSMUSG00000006390	Elovl1	0.914	0	9.36419e-07
ENSMUSG00000006392	Med8	-0.524	0	6.32037e-06
ENSMUSG00000006398	Cdc20	0.128	0.23248	0.394872
ENSMUSG00000006403	Adamts4	1.335	0.08592	0.189918
ENSMUSG00000006411	Nectin4	-1.487	0.03917	0.103209
ENSMUSG00000006412	Pfdn2	0.311	0.00033	0.00183853
ENSMUSG00000006418	Rnf114	0.305	0.02461	0.0713401
ENSMUSG00000006423	C330007P06Rik	-0.24	0.37999	0.548752
ENSMUSG00000006435	Neurl1a	0.886	0	2.72526e-06
ENSMUSG00000006442	Srm	-0.925	0	1.33415e-44
ENSMUSG00000006445	Epha2	-1.557	0	2.94008e-05
ENSMUSG00000006456	Rbm14	-0.466	0.00079	0.00393215
ENSMUSG00000006457	Actn3	-0.003	0.99256	1
ENSMUSG00000006463	Zdhhc24	-0.125	0.74867	0.854154
ENSMUSG00000006464	Bbs1	-0.759	0.05348	0.131929
ENSMUSG00000006469	Slc34a3	-0.377	0.60387	0.748426
ENSMUSG00000006471	Ndor1	0.174	0.40071	0.569426
ENSMUSG00000006476	Nsmf	0.026	0.93268	0.969099
ENSMUSG00000006494	Pdk1	-0.909	0	2.95559e-12
ENSMUSG00000006498	Ptbp1	-0.119	0.08115	0.182217
ENSMUSG00000006517	Mvd	-0.678	0	1.31479e-08
ENSMUSG00000006519	Cyba	2.462	0	1.10867e-45
ENSMUSG00000006522	Itih3	-0.219	0.30922	0.478014
ENSMUSG00000006526	Tmem110	0.512	0.00104	0.00498294
ENSMUSG00000006527	Sfmbt1	0.136	0.35107	0.521213
ENSMUSG00000006529	Itih1	-0.175	0.61321	0.755266
ENSMUSG00000006538	Ihh	5.42	0	7.25767e-10
ENSMUSG00000006546	Cryba2	-1.842	0.10876	0.22548
ENSMUSG00000006567	Atp7b	0.713	0.18862	0.338205
ENSMUSG00000006574	Slc4a1	-2.99	0.05161	0.128339
ENSMUSG00000006575	Rundc3a	1.113	0.00135	0.00624985
ENSMUSG00000006576	Slc4a3	-0.203	0.26594	0.432263
ENSMUSG00000006585	Cdt1	0.227	0.00683	0.024818
ENSMUSG00000006586	Runx1t1	-0.672	0	3.40473e-07
ENSMUSG00000006587	Snai3	0.237	0.62914	0.765834
ENSMUSG00000006589	Aprt	0.223	0.01261	0.0413878
ENSMUSG00000006599	Gtf2h1	0.159	0.04505	0.115311
ENSMUSG00000006611	Hfe	1.884	0.04092	0.106849
ENSMUSG00000006641	Slc5a6	0.698	0.07371	0.169324
ENSMUSG00000006642	Tcf23	2.322	0.00543	0.0204211
ENSMUSG00000006649	Nphs1	-0.968	0.09217	0.200399
ENSMUSG00000006651	Aplp1	-0.39	0.10306	0.217145
ENSMUSG00000006673	Qrich1	0.074	0.53876	0.694009
ENSMUSG00000006675	P4htm	-0.281	0.49328	0.653931
ENSMUSG00000006676	Usp19	-0.097	0.48068	0.642881
ENSMUSG00000006678	Pola1	-0.024	0.77989	0.874831
ENSMUSG00000006699	Cdc42	-0.137	0.07406	0.169957
ENSMUSG00000006705	Pknox1	0.163	0.19188	0.342188
ENSMUSG00000006715	Gmnn	-0.127	0.4014	0.570148
ENSMUSG00000006717	Acot13	0.924	0	1.56971e-23
ENSMUSG00000006720	Zfp184	0.642	0.08291	0.185125
ENSMUSG00000006728	Cdk4	0.037	0.65812	0.789544
ENSMUSG00000006731	B4galnt1	0.259	0.27177	0.438857
ENSMUSG00000006732	Mettl1	-0.614	0	1.60715e-09
ENSMUSG00000006736	Tspan31	-0.054	0.79385	0.884217
ENSMUSG00000006740	Kif5b	-0.575	0	1.62331e-25
ENSMUSG00000006763	Saal1	-0.058	0.71444	0.830002
ENSMUSG00000006764	Tph2	-3.683	0.0141	0.0452635
ENSMUSG00000006782	Cnp	0.319	0.1153	0.235158
ENSMUSG00000006784	Ttc25	1.441	0.00101	0.00487111
ENSMUSG00000006800	Sulf2	0.408	1e-05	5.2545e-05
ENSMUSG00000006818	Sod2	-0.154	0.21711	0.375582
ENSMUSG00000006850	Tmco6	0.013	0.97797	0.994306
ENSMUSG00000006906	Stambp	0.311	0.36629	0.534302
ENSMUSG00000006920	Ezh1	0.617	0.00189	0.00832384
ENSMUSG00000006930	Hap1	0.177	0.26593	0.432263
ENSMUSG00000006931	P3h4	0.392	0.04779	0.120875
ENSMUSG00000006932	Ctnnb1	-0.625	0.01592	0.0499666
ENSMUSG00000006941	Eif1b	0.861	0	3.7256e-23
ENSMUSG00000006958	Chrd	-0.368	0.54252	0.6969
ENSMUSG00000006998	Psmd2	-0.033	0.66851	0.796768
ENSMUSG00000007021	Syngr3	0.13	0.77845	0.873583
ENSMUSG00000007029	Vars	-0.385	1e-05	5.08557e-05
ENSMUSG00000007030	Vwa7	5.007	0.00011	0.000674689
ENSMUSG00000007034	Slc44a4	0.635	0.24381	0.40855
ENSMUSG00000007035	Msh5	0.45	0.4273	0.594407
ENSMUSG00000007036	Abhd16a	0.195	0.40649	0.574244
ENSMUSG00000007038	Neu1	1.572	0	3.87883e-25
ENSMUSG00000007039	Ddah2	1.395	0	6.44412e-41
ENSMUSG00000007041	Clic1	0.92	0	4.04388e-14
ENSMUSG00000007050	Lsm2	-0.191	0.03306	0.0902774
ENSMUSG00000007080	Pole	-0.116	0.22144	0.381388
ENSMUSG00000007097	Atp1a2	3.655	0	9.82762e-14
ENSMUSG00000007107	Atp1a4	-1.975	0.10219	0.215878
ENSMUSG00000007122	Casq1	-0.314	0.64824	0.782154
ENSMUSG00000007207	Stx1a	0.08	0.77195	0.868573
ENSMUSG00000007216	Zfp775	-0.372	0.04765	0.12063
ENSMUSG00000007279	Scube2	3.879	0	5.37028e-16
ENSMUSG00000007338	Mrpl49	-0.399	0	3.85515e-06
ENSMUSG00000007379	Dennd2c	-0.441	0.02692	0.0765627
ENSMUSG00000007411	Mark3	0.106	0.2237	0.384055
ENSMUSG00000007415	Gatad1	-0.285	0.01536	0.0485237
ENSMUSG00000007458	M6pr	-0.003	0.98349	0.996907
ENSMUSG00000007476	Lrrc8a	0.086	0.57379	0.724422
ENSMUSG00000007564	Ppp2r1a	-0.454	0	2.6936e-05
ENSMUSG00000007570	Fance	0.221	0.13158	0.259687
ENSMUSG00000007589	Tinf2	0.137	0.3363	0.506046
ENSMUSG00000007594	Hapln4	1.188	0	3.17578e-06
ENSMUSG00000007603	Dus3l	-0.353	0.06325	0.150662
ENSMUSG00000007610	Gtpbp3	-0.059	0.78841	0.88107
ENSMUSG00000007613	Tgfbr1	0.091	0.712	0.828089
ENSMUSG00000007617	Homer1	0.144	0.36701	0.534605
ENSMUSG00000007646	Rad51c	0.953	0	9.91216e-10
ENSMUSG00000007655	Cav1	0.247	0.74465	0.85135
ENSMUSG00000007656	Arpp19	-0.219	0.00135	0.00627023
ENSMUSG00000007659	Bcl2l1	0.489	0.00096	0.00466386
ENSMUSG00000007670	Khsrp	-0.35	1e-05	5.15843e-05
ENSMUSG00000007682	Dio2	-0.126	0.87855	0.939596
ENSMUSG00000007721	Ccdc124	0.406	1e-05	5.75242e-05
ENSMUSG00000007739	Cct4	0.459	0	9.87562e-08
ENSMUSG00000007777	0610009B22Rik	-0.915	0.00417	0.0163044
ENSMUSG00000007783	Cpt1c	0.241	0.14683	0.281227
ENSMUSG00000007805	Twist2	-0.947	0.46878	0.631536
ENSMUSG00000007812	Zfp655	0.923	0	3.02228e-10
ENSMUSG00000007815	Rhoa	0.067	0.45577	0.620588
ENSMUSG00000007817	Zmiz1	-0.58	4e-05	0.000283952
ENSMUSG00000007827	Ankrd26	0.263	0.0275	0.0779436
ENSMUSG00000007833	Aldh16a1	0.106	0.40229	0.571214
ENSMUSG00000007836	Hnrnpa0	0.033	0.54055	0.695338
ENSMUSG00000007837	Prrg2	-0.288	0.33631	0.506046
ENSMUSG00000007850	Hnrnph1	0.014	0.90073	0.952649
ENSMUSG00000007867	Ift43	0.051	0.79579	0.885499
ENSMUSG00000007872	Id3	-1.678	1e-05	0.000106374
ENSMUSG00000007880	Arid1a	-0.827	0	5.78034e-26
ENSMUSG00000007888	Crlf1	1.309	0.01345	0.0436383
ENSMUSG00000007891	Ctsd	0.819	0	1.7284e-16
ENSMUSG00000007892	Rplp1	0.021	0.8111	0.895789
ENSMUSG00000007907	Cabs1	-1.087	0.43048	0.597403
ENSMUSG00000007908	Hmgcll1	-0.761	0.23779	0.401141
ENSMUSG00000007944	Ttc9b	-1.51	0.21791	0.376683
ENSMUSG00000007946	Phox2a	0.357	0.70358	0.821859
ENSMUSG00000007950	Abhd8	0.218	0.38595	0.554679
ENSMUSG00000007987	Ift22	-0.598	0.00085	0.00419572
ENSMUSG00000007989	Fzd3	0.547	4e-05	0.000252974
ENSMUSG00000008028	1700008O03Rik	0.856	0.15385	0.291667
ENSMUSG00000008035	Mid1ip1	0.07	0.65721	0.788826
ENSMUSG00000008036	Ap2s1	0.105	0.29732	0.465203
ENSMUSG00000008090	Fgfrl1	-0.035	0.88264	0.942124
ENSMUSG00000008129	4930432K21Rik	0.251	0.49222	0.653079
ENSMUSG00000008136	Fhl2	2.181	0.07415	0.170077
ENSMUSG00000008140	Emc10	0.267	0.01416	0.0454264
ENSMUSG00000008153	Clstn3	0.563	0.02572	0.073714
ENSMUSG00000008167	Fbxw9	-1.248	0	1.00756e-19
ENSMUSG00000008193	Spib	0.871	0.21146	0.368109
ENSMUSG00000008200	Fnbp4	0.194	0.03457	0.0935804
ENSMUSG00000008206	Cers4	0.338	0.00138	0.0063743
ENSMUSG00000008226	Scrn3	0.588	0.07339	0.168852
ENSMUSG00000008301	Phax	-0.32	6e-05	0.000417785
ENSMUSG00000008305	Tle1	0.356	0.07208	0.166517
ENSMUSG00000008307	1700109H08Rik	-3.11	4e-05	0.000303846
ENSMUSG00000008318	Relt	0.11	0.71416	0.829748
ENSMUSG00000008333	Snrpb2	-0.425	0	2.72651e-13
ENSMUSG00000008348	Ubc	0.121	0.13536	0.265192
ENSMUSG00000008373	Prpf31	-0.621	0	8.04182e-09
ENSMUSG00000008384	Sertad1	-0.363	0.08245	0.184461
ENSMUSG00000008393	Carhsp1	0.551	1e-05	8.45537e-05
ENSMUSG00000008398	Elk3	0.397	0.23772	0.401117
ENSMUSG00000008429	Herpud2	-0.108	0.54936	0.702223
ENSMUSG00000008435	Rdh13	0.34	0.04272	0.110509
ENSMUSG00000008450	Nutf2	-0.664	0	1.20821e-06
ENSMUSG00000008461	Fut1	0.435	0.42164	0.589114
ENSMUSG00000008475	Arpc5	0.075	0.50716	0.666089
ENSMUSG00000008489	Elavl2	0.178	0.07154	0.165411
ENSMUSG00000008496	Pou2f2	-2.194	0	1.86303e-43
ENSMUSG00000008540	Mgst1	-0.173	0.43961	0.605566
ENSMUSG00000008575	Nfib	-0.956	0	1.05115e-10
ENSMUSG00000008601	Rab25	-0.854	0.13948	0.270876
ENSMUSG00000008604	Ubqln4	-0.03	0.69342	0.815044
ENSMUSG00000008658	Rbfox1	-2.997	0.06582	0.155338
ENSMUSG00000008668	Rps18	0.101	0.17954	0.326077
ENSMUSG00000008682	Rpl10	-0.06	0.5916	0.738547
ENSMUSG00000008683	Rps15a	0.21	0.01346	0.0436779
ENSMUSG00000008690	Ncaph2	0.054	0.5529	0.705426
ENSMUSG00000008730	Hipk1	-0.216	0.15202	0.288991
ENSMUSG00000008734	Gprc5b	0.398	0.0832	0.185548
ENSMUSG00000008763	Man1a2	-0.049	0.56546	0.716712
ENSMUSG00000008822	Acyp1	0.39	0.16956	0.313327
ENSMUSG00000008855	Hdac5	0.567	0.0013	0.00605841
ENSMUSG00000008859	Rala	0.026	0.69714	0.817599
ENSMUSG00000008892	Vdac3	0.312	0.00397	0.0156238
ENSMUSG00000008958	Vps72	-0.334	0.00094	0.00460097
ENSMUSG00000008976	Gabpa	-0.143	0.41051	0.578003
ENSMUSG00000008999	Bmp7	1.128	0.0001	0.000610454
ENSMUSG00000009013	Dynll1	-0.109	0.14032	0.27218
ENSMUSG00000009030	Pdcl	-0.069	0.73694	0.846201
ENSMUSG00000009035	Tmem184b	-0.151	0.52222	0.678261
ENSMUSG00000009073	Nf2	-0.238	0.00154	0.00697317
ENSMUSG00000009075	Cabp7	0.797	0.4548	0.619694
ENSMUSG00000009076	Zmat5	-0.079	0.68696	0.810054
ENSMUSG00000009079	Ewsr1	0.041	0.77118	0.868107
ENSMUSG00000009090	Ap1b1	0.281	0.0046	0.0177184
ENSMUSG00000009092	Derl3	-3.023	0.00231	0.00989378
ENSMUSG00000009097	Tbx1	3.43	1e-05	4.70767e-05
ENSMUSG00000009108	Gnat2	-0.38	0.54426	0.698377
ENSMUSG00000009112	Bcl2l13	0.196	0.03989	0.104549
ENSMUSG00000009145	Dqx1	-0.068	0.80933	0.894888
ENSMUSG00000009207	Lnpk	-0.292	0.0519	0.128798
ENSMUSG00000009216	Fam163b	0.122	0.85366	0.92543
ENSMUSG00000009248	Ascl2	0.358	0.30012	0.467826
ENSMUSG00000009281	Rarres2	-0.114	0.69844	0.818545
ENSMUSG00000009291	Pttg1ip	-0.209	0.02213	0.0654098
ENSMUSG00000009292	Trpm2	-0.205	0.81454	0.898138
ENSMUSG00000009293	Ube2g2	0.104	0.56595	0.717221
ENSMUSG00000009376	Met	-0.132	0.7464	0.852731
ENSMUSG00000009378	Slc16a12	2.97	0.00688	0.0249634
ENSMUSG00000009394	Syn2	0.108	0.92932	0.968014
ENSMUSG00000009406	Elk1	0.038	0.84846	0.921492
ENSMUSG00000009418	Nav1	0.197	0.06451	0.15317
ENSMUSG00000009470	Tnpo1	0.242	0.00113	0.00536881
ENSMUSG00000009487	Otog	0.875	0.51808	0.674438
ENSMUSG00000009535	Rnmt	-0.006	0.94991	0.979688
ENSMUSG00000009549	Srp14	0.009	0.92047	0.962381
ENSMUSG00000009555	Cdk9	0.051	0.779	0.874133
ENSMUSG00000009563	Tor2a	0.214	0.20699	0.362551
ENSMUSG00000009566	Fpgs	-0.451	0.03034	0.0844589
ENSMUSG00000009569	Mkl2	-0.119	0.54576	0.699342
ENSMUSG00000009575	Cbx5	-0.143	0.0212	0.06317
ENSMUSG00000009585	Apobec3	-0.53	4e-05	0.000261282
ENSMUSG00000009596	Taf7l	-0.514	0.00177	0.00787433
ENSMUSG00000009614	Sardh	0.067	0.80455	0.89174
ENSMUSG00000009621	Vav2	-0.178	0.35166	0.521806
ENSMUSG00000009628	Tex15	0.826	2e-05	0.000156041
ENSMUSG00000009630	Ppp2cb	0.336	0.27045	0.437331
ENSMUSG00000009633	G0s2	2.182	0	2.49826e-12
ENSMUSG00000009640	Dmap1	0.157	0.27151	0.438537
ENSMUSG00000009646	Pla2g12b	3.065	0	9.5914e-08
ENSMUSG00000009647	Mcu	0.872	0	2.1594e-09
ENSMUSG00000009654	Oit3	0.162	0.92358	0.964292
ENSMUSG00000009670	Tex11	0.855	0.00018	0.00105299
ENSMUSG00000009681	Bcr	0.49	0.00017	0.00102242
ENSMUSG00000009687	Fxyd5	2.048	0.00131	0.00608233
ENSMUSG00000009731	Kcnd1	-1.291	0.00072	0.00364981
ENSMUSG00000009733	Tfcp2	-0.021	0.91541	0.959688
ENSMUSG00000009734	Pou6f2	-0.83	0.05459	0.134145
ENSMUSG00000009739	Pou6f1	0.687	0.07563	0.172539
ENSMUSG00000009741	Ubp1	-0.031	0.70913	0.826152
ENSMUSG00000009772	Nuak2	0.012	0.95357	0.981232
ENSMUSG00000009828	Ick	0.063	0.69712	0.817599
ENSMUSG00000009863	Sdhb	0.365	5e-05	0.000362708
ENSMUSG00000009876	Cox4i2	0.172	0.91094	0.95715
ENSMUSG00000009894	Snap47	-0.363	0.00057	0.00296835
ENSMUSG00000009905	Kdsr	0.973	0	2.7252e-15
ENSMUSG00000009907	Vps4b	0.219	0.01251	0.0411448
ENSMUSG00000009927	Rps25	-0.172	0.0028	0.0117269
ENSMUSG00000009941	Nxf2	2.16	3e-05	0.000208484
ENSMUSG00000009995	Taz	0.143	0.44824	0.613941
ENSMUSG00000010021	Kif19a	0.67	0.67096	0.798871
ENSMUSG00000010025	Aldh3a2	0.727	0.00068	0.00344323
ENSMUSG00000010044	Zmynd10	4.739	0	1.66801e-05
ENSMUSG00000010045	Tmem115	0.052	0.78224	0.876715
ENSMUSG00000010047	Hyal2	0.346	0.14324	0.27645
ENSMUSG00000010048	Ifrd2	0.307	0.06546	0.154961
ENSMUSG00000010051	Hyal1	-0.194	0.57544	0.725702
ENSMUSG00000010054	Tusc2	-0.378	0.02014	0.0604949
ENSMUSG00000010057	Nprl2	0.28	0.06743	0.158225
ENSMUSG00000010064	Slc38a3	-0.447	0.16453	0.30629
ENSMUSG00000010066	Cacna2d2	1.073	0	5.2038e-07
ENSMUSG00000010067	Rassf1	0.451	0	1.58587e-05
ENSMUSG00000010086	Rnf112	-0.328	0.6482	0.782154
ENSMUSG00000010095	Slc3a2	0.453	0	2.64626e-06
ENSMUSG00000010097	Nxf1	-0.006	0.95522	0.982097
ENSMUSG00000010110	Stx5a	0.153	0.26855	0.435168
ENSMUSG00000010122	Slc47a1	-0.098	0.74414	0.851137
ENSMUSG00000010136	Pifo	0.332	0.84174	0.916717
ENSMUSG00000010142	Tnfrsf13b	0.829	0.05555	0.136056
ENSMUSG00000010154	Spire2	-0.321	0.32093	0.489759
ENSMUSG00000010175	Prox1	0.651	0.00131	0.00610899
ENSMUSG00000010277	2610507B11Rik	-0.182	0.04083	0.106643
ENSMUSG00000010290	AI597479	-0.241	0.18896	0.338521
ENSMUSG00000010307	Tmem86a	-0.327	0.42728	0.594407
ENSMUSG00000010342	Tex14	0.114	0.47955	0.641883
ENSMUSG00000010358	Ifi35	0.197	0.63014	0.766753
ENSMUSG00000010362	Rdm1	1.019	0	4.49327e-24
ENSMUSG00000010376	Nedd8	-0.173	0.03225	0.0885966
ENSMUSG00000010392	Gosr1	-0.141	0.65438	0.787011
ENSMUSG00000010406	Mrpl52	-0.226	0.00648	0.0237673
ENSMUSG00000010453	Kansl3	0.353	0	4.05885e-05
ENSMUSG00000010461	Eya4	-0.381	0.74983	0.854631
ENSMUSG00000010476	Ebf3	0.903	0.3289	0.4986
ENSMUSG00000010517	Faf1	0.299	0.00055	0.00287605
ENSMUSG00000010529	Gm266	-1.368	0.20079	0.354407
ENSMUSG00000010538	Tsacc	-0.52	0.00395	0.0155701
ENSMUSG00000010554	Mettl16	-0.047	0.57896	0.728216
ENSMUSG00000010592	Dazl	-0.27	0.18945	0.339077
ENSMUSG00000010601	Apol7a	-0.629	0.17943	0.325947
ENSMUSG00000010607	Pigyl	0.565	0.00206	0.0089757
ENSMUSG00000010608	Rbm25	-0.667	0	1.77896e-27
ENSMUSG00000010609	Psen2	0.353	0.01785	0.054926
ENSMUSG00000010651	Acaa1b	-0.182	0.18075	0.327479
ENSMUSG00000010660	Plcd1	0.088	0.80321	0.890938
ENSMUSG00000010663	Fads1	0.011	0.91889	0.961487
ENSMUSG00000010721	Lmbr1	0.061	0.82476	0.905324
ENSMUSG00000010751	Tnfrsf22	0.125	0.66623	0.795259
ENSMUSG00000010755	Cars	-0.14	0.10469	0.21955
ENSMUSG00000010760	Phlda2	1.927	0	2.17257e-11
ENSMUSG00000010796	Asz1	1.539	0.15515	0.29364
ENSMUSG00000010803	Gabra1	0.983	0.35224	0.52211
ENSMUSG00000010825	Grid2ip	-0.719	0.52098	0.677026
ENSMUSG00000010830	Kdelr3	2.584	0	7.11492e-22
ENSMUSG00000010911	Apip	-0.243	0.20707	0.36264
ENSMUSG00000010914	Pdhx	-0.045	0.75906	0.860566
ENSMUSG00000010936	Vac14	-0.67	0	1.83039e-06
ENSMUSG00000011034	Slc5a1	-2.57	2e-05	0.000149456
ENSMUSG00000011096	Akt1s1	0.059	0.81109	0.895789
ENSMUSG00000011114	Tbrg1	0.652	0	4.31772e-19
ENSMUSG00000011148	Adssl1	1.847	0.00084	0.00412152
ENSMUSG00000011154	Cfap161	-1.609	0.29272	0.460796
ENSMUSG00000011158	Brf1	-0.006	0.97273	0.991265
ENSMUSG00000011179	Odc1	-0.394	0.0002	0.00115736
ENSMUSG00000011254	Thg1l	-0.536	0.01472	0.0468919
ENSMUSG00000011256	Adam19	-0.278	0.11736	0.238177
ENSMUSG00000011257	Pabpc4	0.101	0.09388	0.203019
ENSMUSG00000011263	Exoc3l2	0.281	0.67574	0.802165
ENSMUSG00000011267	Zfp296	0.258	0.1449	0.278769
ENSMUSG00000011305	Plin5	-0.15	0.62056	0.760475
ENSMUSG00000011306	Sugp1	0.079	0.46035	0.624261
ENSMUSG00000011349	Dmrtc2	0.633	0.2897	0.45854
ENSMUSG00000011382	Dhdh	-0.386	0.00094	0.00459501
ENSMUSG00000011427	Zfp790	1.676	0.06758	0.158431
ENSMUSG00000011486	Slc25a41	3.108	0.05076	0.126771
ENSMUSG00000011589	Fsd1	-0.01	0.96498	0.9871
ENSMUSG00000011658	Fuz	-0.785	0.00149	0.00680237
ENSMUSG00000011751	Sptbn4	-0.573	0.05025	0.125766
ENSMUSG00000011752	Pgam1	0.154	0.26383	0.430335
ENSMUSG00000011831	Evi5	-0.252	0.00576	0.0214534
ENSMUSG00000011832	Evi5l	0.389	0.1486	0.283929
ENSMUSG00000011837	Snapc2	-0.125	0.4042	0.572687
ENSMUSG00000011877	Git1	0.766	0	8.79876e-08
ENSMUSG00000011884	Gltp	0.347	0.04959	0.124419
ENSMUSG00000011958	Bnip2	-0.295	0.00171	0.00763509
ENSMUSG00000011960	Ccnt1	-0.226	0.00362	0.0144858
ENSMUSG00000012017	Scarf2	-0.244	0.67684	0.802684
ENSMUSG00000012076	Brms1l	-0.067	0.81276	0.897066
ENSMUSG00000012114	Med15	-0.018	0.87494	0.938278
ENSMUSG00000012117	Dhdds	-0.197	0.34874	0.519007
ENSMUSG00000012123	Crybg2	0.188	0.43946	0.60552
ENSMUSG00000012126	Ubxn11	-0.633	0.44367	0.609513
ENSMUSG00000012282	Wnt8a	-2.391	0.00081	0.0040208
ENSMUSG00000012296	Tjap1	0.216	0.10222	0.2159
ENSMUSG00000012350	Ehf	0.071	0.96345	0.986478
ENSMUSG00000012396	Nanog	0.864	0	6.96785e-16
ENSMUSG00000012405	Rpl15	-0.501	0.01162	0.0387661
ENSMUSG00000012422	Tmem167	-0.38	0.00154	0.00699166
ENSMUSG00000012429	Mplkip	-0.257	0.12266	0.246291
ENSMUSG00000012443	Kif11	0.244	0.00348	0.0140257
ENSMUSG00000012483	Rpa3	-0.295	0.45759	0.622152
ENSMUSG00000012519	Mlkl	-1.3	0.07487	0.171153
ENSMUSG00000012535	Tnpo3	0.057	0.29762	0.465492
ENSMUSG00000012609	Ttll5	-0.17	0.29272	0.460796
ENSMUSG00000012640	Zfp715	0.1	0.71652	0.831634
ENSMUSG00000012705	Retn	-0.845	0.10126	0.214244
ENSMUSG00000012848	Rps5	0.253	0	1.70415e-05
ENSMUSG00000012889	Podnl1	-0.655	0.46278	0.626018
ENSMUSG00000013033	Adgrl1	0.122	0.21158	0.368276
ENSMUSG00000013076	Amotl1	0.054	0.63593	0.771641
ENSMUSG00000013089	Etv5	-0.036	0.70289	0.821414
ENSMUSG00000013150	Gfod2	-0.622	0.0001	0.00064314
ENSMUSG00000013155	Enkd1	-0.107	0.46522	0.628368
ENSMUSG00000013160	Atp6v0d1	1.131	0	1.26121e-46
ENSMUSG00000013236	Ptprs	0.353	0.00103	0.00494723
ENSMUSG00000013275	Slc41a1	0.525	0.01126	0.0378007
ENSMUSG00000013367	Iglon5	0.897	0.03573	0.0958755
ENSMUSG00000013415	Igf2bp1	-0.381	0	2.42677e-08
ENSMUSG00000013418	B4galnt2	4.31	0.00385	0.0152341
ENSMUSG00000013419	Zfp651	0.102	0.76046	0.861464
ENSMUSG00000013465	Nelfb	0.397	0.0015	0.00684304
ENSMUSG00000013483	Card14	3.783	0.00853	0.0300369
ENSMUSG00000013495	Tmem175	0.349	0.05933	0.143401
ENSMUSG00000013523	Bcas1	-0.125	0.7809	0.875834
ENSMUSG00000013539	Tango2	0.068	0.74073	0.848524
ENSMUSG00000013584	Aldh1a2	1.39	0.06274	0.149713
ENSMUSG00000013593	Ndufs2	0.438	0	3.76029e-06
ENSMUSG00000013611	Snx31	-1.751	0.27409	0.441397
ENSMUSG00000013622	Atraid	0.746	0	4.10839e-06
ENSMUSG00000013629	Cad	-0.601	0	1.19223e-10
ENSMUSG00000013646	Sh3bp5l	0.152	0.23198	0.394244
ENSMUSG00000013662	Atad1	0.099	0.34155	0.51157
ENSMUSG00000013663	Pten	-0.738	0	3.24602e-14
ENSMUSG00000013698	Pea15a	0.361	6e-05	0.000382269
ENSMUSG00000013701	Timm23	-0.277	0.10547	0.220676
ENSMUSG00000013736	Trnt1	-0.138	0.26107	0.427562
ENSMUSG00000013766	Ly6g6e	3.532	0.00073	0.00368564
ENSMUSG00000013787	Ehmt2	0.343	0.00072	0.00361973
ENSMUSG00000013822	Elof1	-0.373	0.00036	0.0019497
ENSMUSG00000013833	Med16	-0.929	0	2.4774e-10
ENSMUSG00000013846	St3gal1	0.37	0.5533	0.705712
ENSMUSG00000013858	Tmem259	0.188	0.11466	0.234262
ENSMUSG00000013878	Rnf170	0.021	0.92332	0.964081
ENSMUSG00000013921	Clip3	-1.089	0	6.10076e-06
ENSMUSG00000013928	Thap8	-1.685	0.18037	0.327061
ENSMUSG00000013936	Myl2	1.9	0.12062	0.243026
ENSMUSG00000013973	Dedd	-0.109	0.39692	0.565363
ENSMUSG00000013974	Mcemp1	0.19	0.91064	0.957093
ENSMUSG00000013997	Nit1	0.867	1e-05	8.04498e-05
ENSMUSG00000014030	Pax5	-1.658	0.23912	0.402834
ENSMUSG00000014039	Prdm15	-0.469	0.10427	0.218954
ENSMUSG00000014074	Rnf168	-0.081	0.30938	0.478108
ENSMUSG00000014075	Tctex1d2	0.327	0.11425	0.233694
ENSMUSG00000014077	Chp1	-0.221	0.15738	0.296255
ENSMUSG00000014158	Trpv4	0.306	0.76962	0.867174
ENSMUSG00000014164	Klhl3	-0.133	0.78879	0.881309
ENSMUSG00000014177	Tvp23b	0.088	0.55043	0.702954
ENSMUSG00000014195	Dnajc7	0.307	0.00024	0.00135201
ENSMUSG00000014198	Zfp385c	-0.373	0.78801	0.880796
ENSMUSG00000014226	Cacybp	-0.194	0.00023	0.00133981
ENSMUSG00000014232	Cluap1	0.189	0.30495	0.473399
ENSMUSG00000014243	Zswim7	-0.6	0.00027	0.0015049
ENSMUSG00000014245	Pigl	-0.571	2e-05	0.000153907
ENSMUSG00000014294	Ndufa2	-0.021	0.79866	0.887886
ENSMUSG00000014301	Pam16	-0.36	0.00231	0.00989455
ENSMUSG00000014303	Glis2	-0.779	0.00075	0.00374276
ENSMUSG00000014313	Cox6c	0.094	0.17779	0.324235
ENSMUSG00000014329	Bicc1	0.878	3e-05	0.000225407
ENSMUSG00000014349	Ube2z	-0.087	0.43354	0.600311
ENSMUSG00000014353	Tmem87b	0.155	0.24405	0.408866
ENSMUSG00000014355	Anapc1	-0.044	0.69203	0.813935
ENSMUSG00000014361	Mertk	0.534	0.01239	0.0408168
ENSMUSG00000014402	Tsg101	-0.231	0.09955	0.211768
ENSMUSG00000014418	Hps5	0.09	0.66824	0.796571
ENSMUSG00000014426	Map3k4	0.453	1e-05	0.000106902
ENSMUSG00000014444	Piezo1	0.297	0.00849	0.0299128
ENSMUSG00000014470	Rnf166	0.133	0.37525	0.543994
ENSMUSG00000014496	Ankrd28	0.29	0.03965	0.104026
ENSMUSG00000014498	Ankrd52	0.792	0.02682	0.0763382
ENSMUSG00000014504	Srp19	-0.725	0	3.20692e-13
ENSMUSG00000014542	Clec4f	-0.218	0.74786	0.853929
ENSMUSG00000014547	Wdfy2	-0.158	0.2802	0.447875
ENSMUSG00000014550	Rbsn	-0.157	0.34342	0.51357
ENSMUSG00000014551	Mrps25	0.338	0.00109	0.00519612
ENSMUSG00000014554	Dguok	0.523	0.01377	0.0444306
ENSMUSG00000014592	Camta1	0.53	0.00168	0.00753976
ENSMUSG00000014599	Csf1	1.236	0.1563	0.294955
ENSMUSG00000014601	Strip1	0.201	0.03612	0.0966275
ENSMUSG00000014602	Kif1a	0.808	0	1.18431e-06
ENSMUSG00000014606	Slc25a11	0.209	0.07961	0.179707
ENSMUSG00000014633	Cmc2	0.078	0.49857	0.65835
ENSMUSG00000014668	Chfr	0.226	0.0139	0.0447629
ENSMUSG00000014686	Ceacam16	2.095	0.07823	0.177188
ENSMUSG00000014704	Hoxa2	0.208	0.80187	0.890147
ENSMUSG00000014748	Tex261	-0.141	0.18035	0.327061
ENSMUSG00000014763	Fam120b	-0.072	0.66824	0.796571
ENSMUSG00000014767	Tbp	-0.479	0.03074	0.0853168
ENSMUSG00000014769	Psmb1	-0.05	0.38067	0.549635
ENSMUSG00000014771	Pdcd2	-0.006	0.96781	0.988235
ENSMUSG00000014773	Dll1	-0.269	0.36714	0.534738
ENSMUSG00000014776	Nol3	0.127	0.73578	0.845424
ENSMUSG00000014778	Fhod1	-0.867	5e-05	0.000331061
ENSMUSG00000014782	Plekhg4	0.657	0.44032	0.606284
ENSMUSG00000014786	Slc9a5	1.526	0	2.00808e-13
ENSMUSG00000014791	Elmo3	1.063	0.14512	0.279034
ENSMUSG00000014813	Stc1	4.513	0.00047	0.00249125
ENSMUSG00000014837	4931428F04Rik	-0.265	0.17484	0.320176
ENSMUSG00000014846	Tppp3	1.939	0	5.30223e-12
ENSMUSG00000014850	Msh3	-0.083	0.35433	0.522972
ENSMUSG00000014856	Tmem208	0.003	0.97926	0.994801
ENSMUSG00000014859	E2f4	-0.336	0.01638	0.0511322
ENSMUSG00000014867	Surf4	0.197	0.06692	0.15726
ENSMUSG00000014873	Surf2	-0.875	0	1.26317e-05
ENSMUSG00000014905	Dnajb9	0.758	0.0229	0.0672815
ENSMUSG00000014907	Naf1	-0.156	0.07715	0.175292
ENSMUSG00000014932	Yes1	0.898	0.00012	0.000723291
ENSMUSG00000014956	Ppp1cb	0.273	0.08881	0.194865
ENSMUSG00000014959	Gorasp2	0.164	0.09378	0.202876
ENSMUSG00000014980	Tsen15	0.227	0.07185	0.166052
ENSMUSG00000015001	Oc90	0	1	1
ENSMUSG00000015002	Efr3a	0.276	0.01046	0.0356105
ENSMUSG00000015013	Trappc2l	0.157	0.28004	0.447694
ENSMUSG00000015016	Acsf3	0.538	0.05757	0.139961
ENSMUSG00000015023	Ddx19a	0.136	0.24591	0.411163
ENSMUSG00000015027	Galns	0.786	0.00042	0.00226937
ENSMUSG00000015053	Gata2	-0.081	0.94575	0.977311
ENSMUSG00000015083	C8g	-0.03	0.90708	0.955382
ENSMUSG00000015085	Entpd2	2.656	0.01567	0.0493161
ENSMUSG00000015087	Rabl6	0.407	0	2.29592e-06
ENSMUSG00000015090	Ptgds	4.234	0	1.39967e-05
ENSMUSG00000015092	Edf1	0.209	0.00992	0.0340638
ENSMUSG00000015093	Clic3	3.53	0.02013	0.0604781
ENSMUSG00000015094	Npdc1	0.241	0.40984	0.577474
ENSMUSG00000015095	Fbxw5	0.145	0.49583	0.655987
ENSMUSG00000015112	Slc25a13	0.418	0	9.458e-08
ENSMUSG00000015120	Ube2i	-0.062	0.62581	0.763228
ENSMUSG00000015126	Tsr3	0.08	0.43942	0.60552
ENSMUSG00000015127	Unkl	-0.862	0.23343	0.39606
ENSMUSG00000015133	Lrrk1	-0.834	0.07432	0.170311
ENSMUSG00000015134	Aldh1a3	-0.553	0.55652	0.708787
ENSMUSG00000015143	Actn1	0.43	0	2.09959e-05
ENSMUSG00000015149	Sirt2	0.916	0	3.43074e-06
ENSMUSG00000015165	Hnrnpl	0.153	0.05568	0.136298
ENSMUSG00000015176	Nolc1	-0.437	0	1.62844e-10
ENSMUSG00000015189	Casd1	0.014	0.95521	0.982097
ENSMUSG00000015202	Cnksr3	0.029	0.9001	0.952358
ENSMUSG00000015214	Mtmr1	0.786	0.04197	0.108908
ENSMUSG00000015217	Hmgb3	-0.203	0.04838	0.122099
ENSMUSG00000015222	Map2	0.371	0.20926	0.365404
ENSMUSG00000015224	Cyp2j9	1.604	0.19946	0.352684
ENSMUSG00000015243	Abca1	0.152	0.78236	0.876787
ENSMUSG00000015247	Nipsnap3b	0.6	0.00709	0.0256153
ENSMUSG00000015289	Lage3	-0.798	0	2.21387e-08
ENSMUSG00000015290	Ubl4a	-0.182	0.06574	0.155267
ENSMUSG00000015291	Gdi1	-0.351	0.06993	0.162434
ENSMUSG00000015305	Sash1	0.038	0.76191	0.862603
ENSMUSG00000015312	Gadd45b	2.889	0	7.25239e-17
ENSMUSG00000015314	Slamf6	1.844	0.2245	0.385043
ENSMUSG00000015335	Zdhhc12	-0.565	0.00069	0.00348083
ENSMUSG00000015337	Endog	-0.052	0.77702	0.8726
ENSMUSG00000015340	Cybb	-1.08	0.12235	0.24578
ENSMUSG00000015341	Golga7	0.248	0.30943	0.478108
ENSMUSG00000015342	Xk	-0.323	0.53832	0.693591
ENSMUSG00000015354	Pcolce2	0.229	0.25588	0.422047
ENSMUSG00000015357	Clpx	-0.032	0.87446	0.938278
ENSMUSG00000015363	Trabd	0.409	0.00293	0.0121757
ENSMUSG00000015365	Mov10l1	0.1	0.61807	0.758897
ENSMUSG00000015377	Dennd6b	0.054	0.86639	0.934008
ENSMUSG00000015452	Ager	-1.524	0.00046	0.00246906
ENSMUSG00000015461	Atf6b	-0.9	0	7.38105e-06
ENSMUSG00000015467	Egfl8	0.039	0.96956	0.989253
ENSMUSG00000015468	Notch4	-0.906	0.02498	0.0720832
ENSMUSG00000015474	Ppt2	-0.083	0.78555	0.879142
ENSMUSG00000015478	Rnf5	-0.617	0.08477	0.188202
ENSMUSG00000015488	Cacfd1	0.076	0.59555	0.742011
ENSMUSG00000015501	Hivep2	-0.881	0.00527	0.0198732
ENSMUSG00000015522	Arnt	-0.096	0.61944	0.75978
ENSMUSG00000015536	Mocs2	-0.13	0.44409	0.609872
ENSMUSG00000015542	Nat9	0.292	0.11425	0.233694
ENSMUSG00000015568	Lpl	1.676	0	2.0753e-40
ENSMUSG00000015575	Atp6v0e	0.547	2e-05	0.000153619
ENSMUSG00000015579	Nkx2-5	2.173	0.07124	0.164844
ENSMUSG00000015597	Zfp318	0.221	0.0196	0.0592303
ENSMUSG00000015599	Ttbk1	-1.946	0.01119	0.0376375
ENSMUSG00000015605	Srf	-0.076	0.53106	0.687094
ENSMUSG00000015619	Gata3	1.383	0.01862	0.0568332
ENSMUSG00000015647	Lama5	0.469	0.00306	0.0126504
ENSMUSG00000015652	Steap1	-0.122	0.56392	0.71525
ENSMUSG00000015653	Steap2	-0.789	0.00087	0.00425838
ENSMUSG00000015656	Hspa8	-0.153	0.10973	0.226774
ENSMUSG00000015659	Serac1	0.822	0.06099	0.146376
ENSMUSG00000015668	Pdzd11	-0.315	0.00309	0.0127253
ENSMUSG00000015671	Psma2	-0.376	9e-05	0.000573447
ENSMUSG00000015672	Mrpl32	-0.015	0.91994	0.962145
ENSMUSG00000015697	Setdb1	-0.085	0.61502	0.75674
ENSMUSG00000015702	Anxa9	0.425	0.59976	0.745202
ENSMUSG00000015709	Arnt2	-0.48	0.03238	0.088818
ENSMUSG00000015711	Prune1	-0.052	0.76515	0.865042
ENSMUSG00000015714	Cers2	0.818	0	3.01262e-07
ENSMUSG00000015733	Capza2	0.212	0.02613	0.0746408
ENSMUSG00000015745	Plekho1	0.825	0	2.71677e-05
ENSMUSG00000015747	Vps45	0.392	0.03198	0.0880144
ENSMUSG00000015748	Prpf3	-0.176	0.02038	0.0610902
ENSMUSG00000015749	Anp32e	-0.055	0.50343	0.662996
ENSMUSG00000015750	Aph1a	0.222	0.13926	0.270587
ENSMUSG00000015755	Tab2	-0.004	0.96402	0.986777
ENSMUSG00000015757	Ppil4	-0.672	0	1.66564e-12
ENSMUSG00000015759	Cnih1	0.158	0.13068	0.258415
ENSMUSG00000015766	Eps8	0.267	0.05652	0.13791
ENSMUSG00000015776	Med22	0.015	0.9025	0.953319
ENSMUSG00000015787	Abo	-0.225	0.74446	0.851322
ENSMUSG00000015790	Surf1	0.156	0.26971	0.43646
ENSMUSG00000015804	Med28	-0.872	0	7.42938e-12
ENSMUSG00000015806	Qdpr	0.01	0.89027	0.94666
ENSMUSG00000015812	Gnrh1	0.045	0.93649	0.971612
ENSMUSG00000015837	Sqstm1	0.351	0	1.57103e-06
ENSMUSG00000015839	Nfe2l2	-0.001	0.98606	0.998211
ENSMUSG00000015843	Rxrg	-1.411	0.00024	0.00139455
ENSMUSG00000015846	Rxra	-0.042	0.77599	0.871993
ENSMUSG00000015850	Adamtsl4	-0.209	0.82016	0.902088
ENSMUSG00000015854	Cd5l	-0.138	0.84553	0.919637
ENSMUSG00000015869	Prpsap1	0.095	0.27493	0.442208
ENSMUSG00000015879	Fam184b	-0.322	0.72979	0.841234
ENSMUSG00000015880	Ncapg	0.032	0.70587	0.82326
ENSMUSG00000015882	Lcorl	0.678	0	7.94462e-06
ENSMUSG00000015889	Lta4h	0.119	0.58684	0.734632
ENSMUSG00000015890	Amdhd1	-0.793	0.0248	0.0717583
ENSMUSG00000015932	Dstn	-0.453	0	1.02976e-09
ENSMUSG00000015937	H2afy	0.839	0	1.51398e-41
ENSMUSG00000015942	Gtf2ird2	-0.245	0.38352	0.552548
ENSMUSG00000015943	Bola1	-0.519	0.00011	0.000704576
ENSMUSG00000015944	Gatsl2	0.012	0.96297	0.98616
ENSMUSG00000015950	Ncf1	1.449	0.33431	0.504378
ENSMUSG00000015957	Wnt11	1.553	0.14353	0.27688
ENSMUSG00000015961	Adss	-0.111	0.21424	0.371972
ENSMUSG00000015966	Il17rb	-0.56	0.51862	0.674807
ENSMUSG00000015968	Cacna1d	1.233	0.13426	0.263501
ENSMUSG00000015970	Chdh	-0.144	0.78876	0.881309
ENSMUSG00000015971	Actr8	-0.087	0.55672	0.708876
ENSMUSG00000015980	Lrrc27	0.655	0.07891	0.178444
ENSMUSG00000015981	Stk32c	2.211	6e-05	0.000377488
ENSMUSG00000015994	Fnta	0.399	2e-05	0.000153521
ENSMUSG00000016018	Skiv2l2	-0.045	0.54704	0.700315
ENSMUSG00000016024	Lbp	0.942	0.0411	0.107167
ENSMUSG00000016028	Celsr1	0.545	0.05459	0.134145
ENSMUSG00000016128	Stard13	-1.749	0.0251	0.0723395
ENSMUSG00000016150	Tenm1	-4.993	4e-05	0.000276823
ENSMUSG00000016179	Camk1g	-1.804	0.00668	0.0243417
ENSMUSG00000016181	Diexf	-0.336	0.00046	0.00244353
ENSMUSG00000016194	Hsd11b1	-0.154	0.65839	0.789711
ENSMUSG00000016200	Syt14	0.019	0.90386	0.954051
ENSMUSG00000016206	H2-M3	2.048	0.07058	0.16369
ENSMUSG00000016239	Lonrf3	1.512	0.01205	0.0399661
ENSMUSG00000016252	Atp5e	0.086	0.29925	0.466845
ENSMUSG00000016253	Nelfcd	-0.679	0	4.41762e-12
ENSMUSG00000016256	Ctsz	1.843	0	1.57823e-38
ENSMUSG00000016257	Prelid3b	-0.457	0	1.71561e-05
ENSMUSG00000016262	Sertad4	-0.44	0.22638	0.387072
ENSMUSG00000016308	Ube2a	0.247	0.0706	0.16369
ENSMUSG00000016319	Slc25a5	-1.021	0	1.70457e-10
ENSMUSG00000016344	Ppdpf	-0.651	5e-05	0.000323417
ENSMUSG00000016346	Kcnq2	0.846	0.00015	0.000889223
ENSMUSG00000016349	Eef1a2	-0.075	0.88862	0.945769
ENSMUSG00000016356	Col20a1	-0.317	0.66109	0.791864
ENSMUSG00000016382	Pls3	0.477	0.00028	0.00159041
ENSMUSG00000016386	Mpped2	-0.735	0.00034	0.00189896
ENSMUSG00000016409	Nkap	-0.202	0.09059	0.197757
ENSMUSG00000016427	Ndufa1	-0.055	0.69297	0.814698
ENSMUSG00000016458	Wt1	-4.208	0	1.29588e-14
ENSMUSG00000016477	E2f3	-0.434	0.00534	0.0200932
ENSMUSG00000016481	Cr1l	0.051	0.6632	0.793075
ENSMUSG00000016487	Ppfibp1	0.26	0.05022	0.125766
ENSMUSG00000016493	Cd46	-2.492	0.13188	0.260138
ENSMUSG00000016494	Cd34	0.036	0.92392	0.96452
ENSMUSG00000016495	Plgrkt	-0.607	0.19188	0.342188
ENSMUSG00000016496	Cd274	-3.611	0.00012	0.000752384
ENSMUSG00000016503	Gtf3a	0.336	0.00288	0.0120022
ENSMUSG00000016510	Mtif3	-0.131	0.44582	0.611672
ENSMUSG00000016520	Lnx2	-0.133	0.57756	0.727449
ENSMUSG00000016526	Dyrk3	-0.484	0.00051	0.00268378
ENSMUSG00000016528	Mapkapk2	0.817	0	8.68823e-09
ENSMUSG00000016534	Lamp2	0.924	0	1.61434e-21
ENSMUSG00000016541	Atxn10	0.687	0	3.67515e-28
ENSMUSG00000016552	Foxred2	-0.069	0.81063	0.895596
ENSMUSG00000016554	Eif3d	0.168	0.0417	0.108371
ENSMUSG00000016559	H3f3b	0.361	0	1.57885e-07
ENSMUSG00000016619	Nup50	0.027	0.73388	0.844224
ENSMUSG00000016624	Phf21b	0.231	0.25319	0.419312
ENSMUSG00000016626	Nlrp14	1.088	0.0087	0.0305295
ENSMUSG00000016637	Ift27	-0.356	0.0817	0.183172
ENSMUSG00000016664	Pacsin2	0.49	0.00285	0.0118983
ENSMUSG00000016756	Cmah	0.44	0.29938	0.466997
ENSMUSG00000016757	Ttll12	0.021	0.83328	0.911456
ENSMUSG00000016758	Bik	-0.435	0.54098	0.695657
ENSMUSG00000016763	Scube1	-0.553	0.55668	0.708876
ENSMUSG00000016831	Tox4	-0.047	0.70309	0.821468
ENSMUSG00000016833	Mrps18c	-0.228	0.1005	0.213235
ENSMUSG00000016918	Sulf1	-0.486	0	3.13257e-05
ENSMUSG00000016921	Srsf6	-0.394	0	1.56231e-06
ENSMUSG00000016933	Plcg1	0.165	0.06495	0.154119
ENSMUSG00000016940	Kctd2	0.277	0.006	0.0222437
ENSMUSG00000016942	Tmprss6	-0.365	0.42421	0.59161
ENSMUSG00000016946	Kctd5	-0.512	0.01795	0.0551728
ENSMUSG00000016984	Etaa1	-0.156	0.19778	0.350581
ENSMUSG00000016995	Matn4	-0.098	0.90052	0.95253
ENSMUSG00000017009	Sdc4	0.272	0.02552	0.0732114
ENSMUSG00000017057	Il13ra1	-0.026	0.98083	0.995549
ENSMUSG00000017119	Nbr1	-0.303	0.0572	0.139243
ENSMUSG00000017132	Cyth1	0.016	0.9846	0.997412
ENSMUSG00000017144	Rnd3	0.814	0.00034	0.00186644
ENSMUSG00000017146	Brca1	-0.232	0.10491	0.219818
ENSMUSG00000017167	Cntnap1	0.201	0.81676	0.899847
ENSMUSG00000017176	Nt5c3b	-0.021	0.92888	0.967929
ENSMUSG00000017188	Coa3	-0.294	0.00484	0.0184871
ENSMUSG00000017204	Gsdma	-0.259	0.7924	0.883281
ENSMUSG00000017210	Med24	-0.283	0.19384	0.345065
ENSMUSG00000017221	Psmd3	-0.024	0.71905	0.833893
ENSMUSG00000017264	Exosc10	0.071	0.48709	0.64879
ENSMUSG00000017286	Glod4	-0.171	0.34298	0.513088
ENSMUSG00000017288	Vps53	0.139	0.29507	0.46302
ENSMUSG00000017291	Taok1	-0.423	0	2.43038e-05
ENSMUSG00000017299	Dnttip1	0.282	0.04096	0.10691
ENSMUSG00000017300	Tnnc2	0.427	0.78956	0.881568
ENSMUSG00000017307	Acot8	-0.002	0.98916	1
ENSMUSG00000017309	Cd300lg	-0.815	0.31055	0.479175
ENSMUSG00000017311	Pyy	3.52	0.01938	0.0587319
ENSMUSG00000017314	Mpp2	0.185	0.73622	0.845622
ENSMUSG00000017344	Vtn	-0.165	0.38429	0.553199
ENSMUSG00000017376	Nlk	0.197	0.07223	0.166723
ENSMUSG00000017386	Traf4	-0.089	0.51745	0.673776
ENSMUSG00000017390	Aldoc	0.663	0.00079	0.00392971
ENSMUSG00000017400	Stac2	-0.194	0.59401	0.740618
ENSMUSG00000017404	Rpl19	0.261	0.001	0.00483502
ENSMUSG00000017405	Nek8	-0.531	0.07019	0.162935
ENSMUSG00000017417	Plxdc1	1.542	0.012	0.0398551
ENSMUSG00000017418	Arl5b	-0.044	0.73971	0.847597
ENSMUSG00000017421	Zfp207	-0.097	0.10629	0.221953
ENSMUSG00000017428	Psmd11	-0.213	0.00314	0.0129228
ENSMUSG00000017453	Pipox	-1.95	0	1.95289e-20
ENSMUSG00000017466	Timp2	3.248	0	2.2025e-56
ENSMUSG00000017478	Zc3h18	-0.324	0.0002	0.00116413
ENSMUSG00000017485	Top2b	0.063	0.36634	0.534319
ENSMUSG00000017491	Rarb	-1.59	0.06796	0.158982
ENSMUSG00000017493	Igfbp4	0.405	0.00952	0.0329237
ENSMUSG00000017499	Cdc6	-0.011	0.93264	0.969099
ENSMUSG00000017548	Suz12	-0.051	0.43274	0.599651
ENSMUSG00000017550	Atad5	-0.373	0.0005	0.00261875
ENSMUSG00000017561	Crlf3	-0.177	0.15652	0.295159
ENSMUSG00000017607	Tns4	5.064	0.00017	0.0010163
ENSMUSG00000017615	Tnfaip1	0.076	0.42027	0.587826
ENSMUSG00000017631	Abr	0.317	0.16445	0.306247
ENSMUSG00000017639	Rab11fip4	1.512	0	2.17751e-15
ENSMUSG00000017652	Cd40	1.327	0.00062	0.00318125
ENSMUSG00000017664	Slc35c2	0.506	3e-05	0.000232119
ENSMUSG00000017667	Zfp334	0.008	0.96803	0.988327
ENSMUSG00000017670	Elmo2	0.522	0.00357	0.0143422
ENSMUSG00000017677	Wsb1	0.632	4e-05	0.000292399
ENSMUSG00000017679	Ttpal	0.456	0.34699	0.517157
ENSMUSG00000017686	Rhot1	0.346	0.00334	0.0135651
ENSMUSG00000017692	Rhbdl3	1.21	0.13423	0.263501
ENSMUSG00000017697	Ada	-2.419	0.00037	0.00199974
ENSMUSG00000017707	Serinc3	0.561	0	3.38914e-09
ENSMUSG00000017715	Pgs1	0.045	0.74545	0.852078
ENSMUSG00000017716	Birc5	-0.538	0	5.64989e-13
ENSMUSG00000017718	Afmid	-0.216	0.72409	0.837828
ENSMUSG00000017721	Pigt	0.784	0	3.17612e-06
ENSMUSG00000017723	Wfdc2	2.824	0	3.68215e-61
ENSMUSG00000017724	Etv4	-1.622	0	5.53618e-19
ENSMUSG00000017734	Dbndd2	0.556	0.42951	0.596635
ENSMUSG00000017737	Mmp9	-1.66	0.00236	0.0101104
ENSMUSG00000017740	Slc12a5	0.03	0.96448	0.986935
ENSMUSG00000017747	Ghdc	-0.577	0.02449	0.0711246
ENSMUSG00000017754	Pltp	1.328	0	2.26408e-09
ENSMUSG00000017756	Slc12a7	0.826	1e-05	5.12908e-05
ENSMUSG00000017760	Ctsa	1.296	0	1.55756e-31
ENSMUSG00000017764	Zswim1	-0.073	0.70908	0.826152
ENSMUSG00000017765	Slc12a4	0.746	9e-05	0.000543083
ENSMUSG00000017774	Myo1c	0.346	0.08401	0.186927
ENSMUSG00000017776	Crk	0.133	0.34207	0.512086
ENSMUSG00000017778	Cox7c	-0.765	0	2.31055e-07
ENSMUSG00000017781	Pitpna	-0.294	0.01755	0.05416
ENSMUSG00000017801	Mlx	-0.228	0.11305	0.231779
ENSMUSG00000017802	Retreg3	0.478	0.00597	0.0221592
ENSMUSG00000017817	Jph2	-2.02	7e-05	0.000474843
ENSMUSG00000017830	Dhx58	0	1	1
ENSMUSG00000017831	Rab5a	0.542	0.08785	0.193269
ENSMUSG00000017837	Nkiras2	0.149	0.35619	0.524739
ENSMUSG00000017843	Ppp2r5c	0.447	0	3.01673e-11
ENSMUSG00000017858	Ift52	0.401	0.00038	0.00206422
ENSMUSG00000017861	Mybl2	0.472	0	6.10608e-07
ENSMUSG00000017868	Sgk2	-0.266	0.31753	0.486823
ENSMUSG00000017897	Eya2	-1.649	0.05642	0.137731
ENSMUSG00000017929	B4galt5	0.109	0.65607	0.788058
ENSMUSG00000017943	Gdap1l1	0.081	0.79814	0.887434
ENSMUSG00000017950	Hnf4a	0.359	0.22951	0.391131
ENSMUSG00000017969	Ptgis	0.024	0.88777	0.945242
ENSMUSG00000017978	Cadps2	0.537	0.21879	0.377907
ENSMUSG00000017999	Ddx27	-0.217	0.00291	0.0121332
ENSMUSG00000018001	Cyth3	0.712	0.01975	0.0595482
ENSMUSG00000018008	Cyth4	-2.109	0.01319	0.0429422
ENSMUSG00000018012	Rac3	0.27	0.61112	0.754145
ENSMUSG00000018040	Rrp7a	-0.728	0.00783	0.0278512
ENSMUSG00000018042	Cyb5r3	0.465	0	1.78266e-05
ENSMUSG00000018068	Ints2	-0.388	0.0024	0.0102334
ENSMUSG00000018076	Med13l	0.033	0.60239	0.747243
ENSMUSG00000018102	Hist1h2bc	-0.385	0.06805	0.159147
ENSMUSG00000018126	Baiap2l2	-1.263	0.10637	0.222049
ENSMUSG00000018143	Mafk	0.056	0.85013	0.922473
ENSMUSG00000018160	Med1	-0.254	0.00283	0.011825
ENSMUSG00000018166	Erbb3	0.394	0.36797	0.535451
ENSMUSG00000018167	Stard3	-0.018	0.91629	0.960296
ENSMUSG00000018168	Ikzf3	2.667	0.0957	0.205817
ENSMUSG00000018169	Mfng	-0.514	0.15818	0.297368
ENSMUSG00000018171	Vmp1	0.175	0.20324	0.357859
ENSMUSG00000018189	Uchl5	-0.157	0.05096	0.127067
ENSMUSG00000018196	Glrx2	0.285	0.00082	0.00404113
ENSMUSG00000018199	Trove2	-0.395	0.00091	0.00444568
ENSMUSG00000018209	Stk4	-0.415	0	1.4439e-06
ENSMUSG00000018217	Pmp22	-0.615	0.10718	0.223093
ENSMUSG00000018238	Gdf9	1.282	0.10364	0.217943
ENSMUSG00000018239	Zcchc10	-0.683	0	1.9345e-14
ENSMUSG00000018263	Tbx5	-2.089	0.11159	0.229627
ENSMUSG00000018286	Psmb6	-0.138	0.03424	0.0929142
ENSMUSG00000018287	Spag7	-1.968	0	9.48969e-55
ENSMUSG00000018293	Pfn1	-0.857	0.00037	0.00204042
ENSMUSG00000018322	Tomm34	-0.011	0.94157	0.974781
ENSMUSG00000018326	Ywhab	-0.166	0.00196	0.00861781
ENSMUSG00000018334	Ksr1	-0.505	0.06283	0.149902
ENSMUSG00000018339	Gpx3	0.321	0.00808	0.0286327
ENSMUSG00000018340	Anxa6	-0.023	0.82792	0.907469
ENSMUSG00000018347	Zkscan6	0.063	0.79576	0.885499
ENSMUSG00000018362	Kpna2	0.346	0.12512	0.24992
ENSMUSG00000018363	Smurf2	0.612	1e-05	4.2908e-05
ENSMUSG00000018372	Cep95	0.11	0.49087	0.652071
ENSMUSG00000018377	Vezf1	0.118	0.20045	0.353929
ENSMUSG00000018378	Cuedc1	0.154	0.36183	0.530276
ENSMUSG00000018379	Srsf1	-0.572	0	2.57789e-11
ENSMUSG00000018381	Abi3	0.025	0.95175	0.980503
ENSMUSG00000018387	Shroom1	-0.623	0.34193	0.511969
ENSMUSG00000018395	Kif3a	0.054	0.71213	0.82811
ENSMUSG00000018398	Sept8	0.939	0	1.5258e-07
ENSMUSG00000018401	Mtmr4	-0.392	0.00879	0.0308398
ENSMUSG00000018405	Mrm1	0.741	0	1.2189e-06
ENSMUSG00000018411	Mapt	1.996	0	7.7116e-17
ENSMUSG00000018412	Kansl1	-0.008	0.94871	0.979029
ENSMUSG00000018415	Gid4	0.346	0.01806	0.0554416
ENSMUSG00000018417	Myo1b	0.51	0	6.2683e-06
ENSMUSG00000018425	Dhx40	0.21	0.03223	0.0885966
ENSMUSG00000018427	Ypel2	0.37	0.26488	0.431369
ENSMUSG00000018428	Akap1	0.252	0.10277	0.216834
ENSMUSG00000018433	Nol11	-0.003	0.97375	0.991866
ENSMUSG00000018442	Derl2	0.093	0.50534	0.664736
ENSMUSG00000018446	C1qbp	0.097	0.24687	0.412111
ENSMUSG00000018449	Rpain	0.151	0.53751	0.692945
ENSMUSG00000018451	6330403K07Rik	1.573	0.03943	0.103619
ENSMUSG00000018459	Slc13a3	1.335	0.33523	0.505142
ENSMUSG00000018470	Kcnab3	0.347	0.32059	0.48965
ENSMUSG00000018474	Chd3	0.519	0	8.42886e-06
ENSMUSG00000018476	Kdm6b	-0.264	0.06769	0.158601
ENSMUSG00000018479	1700125H20Rik	1.846	0.25589	0.422047
ENSMUSG00000018481	Appbp2	0.116	0.25097	0.417048
ENSMUSG00000018500	Adora2b	-1.714	0.00662	0.0241878
ENSMUSG00000018501	Ncor1	-0.85	0	5.85776e-62
ENSMUSG00000018507	Trpv2	-2.251	0.00344	0.0138924
ENSMUSG00000018509	Cenpv	-0.095	0.32138	0.49018
ENSMUSG00000018537	Pcgf2	-0.339	5e-05	0.000306138
ENSMUSG00000018541	Cwc25	-0.433	0.00016	0.00094045
ENSMUSG00000018543	1700001P01Rik	1.815	0.23762	0.401034
ENSMUSG00000018547	Pip4k2b	-0.637	8e-05	0.000533745
ENSMUSG00000018548	Trim37	0.295	2e-05	0.00015224
ENSMUSG00000018554	Ybx2	-1.079	2e-05	0.000138681
ENSMUSG00000018559	Ctdnep1	0.044	0.81725	0.900208
ENSMUSG00000018565	Elp5	-0.468	0	4.21481e-06
ENSMUSG00000018566	Slc2a4	-0.57	0.10306	0.217145
ENSMUSG00000018567	Gabarap	0.817	0	1.75779e-14
ENSMUSG00000018569	Cldn7	1.176	9e-05	0.000587959
ENSMUSG00000018570	2810408A11Rik	-0.09	0.77771	0.873186
ENSMUSG00000018572	Phf23	0.219	0.00469	0.0180218
ENSMUSG00000018574	Acadvl	0.492	0.01031	0.0351623
ENSMUSG00000018581	Dnah11	-0.518	0.49798	0.65793
ENSMUSG00000018583	G3bp1	-0.222	0.00026	0.00149537
ENSMUSG00000018585	Atox1	-0.566	0	1.7828e-12
ENSMUSG00000018593	Sparc	3.324	0	0
ENSMUSG00000018599	Mief2	0.173	0.58933	0.736645
ENSMUSG00000018604	Tbx3	0.785	0	6.3505e-12
ENSMUSG00000018648	Dusp14	0.265	0.295	0.46296
ENSMUSG00000018651	Tada2a	0.12	0.09752	0.208819
ENSMUSG00000018654	Ikzf1	1.351	0.32614	0.495645
ENSMUSG00000018659	Pnpo	0.837	0	3.49326e-07
ENSMUSG00000018661	Cog1	-0.216	0.37892	0.547958
ENSMUSG00000018666	Cbx1	-0.551	0	1.13901e-17
ENSMUSG00000018669	Cdk5rap3	0.199	0.07831	0.177298
ENSMUSG00000018672	Copz2	0.119	0.86346	0.93222
ENSMUSG00000018677	Slc25a39	0.409	0	9.56922e-08
ENSMUSG00000018678	Sp2	-0.249	0.14447	0.278141
ENSMUSG00000018697	Aatf	-0.471	0.01655	0.0515832
ENSMUSG00000018698	Lhx1	1.311	0.00844	0.0297695
ENSMUSG00000018707	Dync1h1	0.551	0	4.13752e-06
ENSMUSG00000018727	Cpsf4l	0.883	0.00109	0.00519612
ENSMUSG00000018733	Pex12	-0.946	0.00098	0.00476625
ENSMUSG00000018736	Ndel1	0.523	0.00018	0.00104608
ENSMUSG00000018740	Slc25a35	-0.128	0.87507	0.938278
ENSMUSG00000018750	Zbtb4	-0.838	0.03603	0.0964555
ENSMUSG00000018752	Tnfsfm13	-3.441	0.00013	0.00079893
ENSMUSG00000018761	Mpdu1	-0.388	0	9.53298e-07
ENSMUSG00000018765	Fxr2	0.001	0.99369	1
ENSMUSG00000018770	Atp5g3	-0.431	0	1.32962e-06
ENSMUSG00000018774	Cd68	-0.415	0.10504	0.220045
ENSMUSG00000018776	Slc35g3	0.874	0.5106	0.668478
ENSMUSG00000018796	Acsl1	0.09	0.35888	0.527642
ENSMUSG00000018800	Abca5	0.611	0.10701	0.222841
ENSMUSG00000018809	Smyd4	-0.281	0.15922	0.298878
ENSMUSG00000018819	Lsp1	2.57	0.03812	0.100867
ENSMUSG00000018820	Zfyve27	0.027	0.90889	0.956208
ENSMUSG00000018821	Avpi1	0.786	0	1.19033e-15
ENSMUSG00000018822	Sfrp5	0.783	0.27233	0.439317
ENSMUSG00000018830	Myh11	0.544	0.73098	0.841811
ENSMUSG00000018841	Rad51d	0.765	0	2.22656e-05
ENSMUSG00000018845	Unc45b	-2.507	0	1.36311e-05
ENSMUSG00000018846	Pank3	-0.205	0.06385	0.151919
ENSMUSG00000018848	Rars	0.302	0.00026	0.00147097
ENSMUSG00000018849	Wwc1	0.086	0.51063	0.668478
ENSMUSG00000018858	Mrpl58	-0.515	1e-05	8.60152e-05
ENSMUSG00000018861	Fdxr	0.275	0.16899	0.312494
ENSMUSG00000018865	Sult4a1	-0.318	0.00808	0.0286271
ENSMUSG00000018882	Mrpl45	-0.325	5e-05	0.000339968
ENSMUSG00000018893	Mb	-1.86	0.01578	0.0496143
ENSMUSG00000018899	Irf1	0.052	0.68593	0.809422
ENSMUSG00000018900	Slc22a5	1.215	0.11794	0.238961
ENSMUSG00000018906	P4ha2	1.413	0	9.27596e-08
ENSMUSG00000018909	Arrb1	0.99	0.0001	0.000603853
ENSMUSG00000018919	Tm4sf5	-0.607	0.24739	0.412856
ENSMUSG00000018920	Cxcl16	3.125	0	6.8611e-18
ENSMUSG00000018921	Pelp1	-0.708	0	7.29549e-16
ENSMUSG00000018923	Med11	-0.509	0.00351	0.0141368
ENSMUSG00000018924	Alox15	-0.564	0.56317	0.714491
ENSMUSG00000018927	Ccl6	1.735	0.06558	0.155083
ENSMUSG00000018931	Natd1	0.218	0.05126	0.127626
ENSMUSG00000018932	Map2k3	0.085	0.49264	0.653461
ENSMUSG00000018965	Ywhah	-0.239	0.00101	0.00488593
ENSMUSG00000018973	Hoxb1	-2.365	0	2.64432e-25
ENSMUSG00000018974	Sart3	-0.115	0.16684	0.309326
ENSMUSG00000018983	E2f2	-1.712	0	2.42498e-21
ENSMUSG00000018986	Slfn3	0.488	0.62269	0.761295
ENSMUSG00000018995	Nars2	0.592	0.04491	0.115091
ENSMUSG00000018999	Slc35b4	0.214	0.16888	0.312327
ENSMUSG00000019027	Dnah1	1.412	0.16381	0.305273
ENSMUSG00000019039	Dalrd3	-0.139	0.44106	0.606942
ENSMUSG00000019054	Fis1	-0.082	0.46578	0.628634
ENSMUSG00000019055	Plod1	0.972	0	2.82827e-07
ENSMUSG00000019066	Rab3d	-0.066	0.79776	0.887245
ENSMUSG00000019080	Mfsd3	-0.406	0.21274	0.369791
ENSMUSG00000019082	Slc25a22	0.575	0.12741	0.25335
ENSMUSG00000019087	Atp6ap1	0.979	0	1.92153e-24
ENSMUSG00000019088	Dnase1l1	0.105	0.93037	0.968014
ENSMUSG00000019102	Aldh3a1	-0.296	0.78616	0.879428
ENSMUSG00000019122	Ccl9	0.008	0.98785	0.999606
ENSMUSG00000019124	Scrn1	1.227	0	6.49828e-21
ENSMUSG00000019132	BC005537	0.003	0.97748	0.994196
ENSMUSG00000019139	Isyna1	-1.298	0	1.97539e-27
ENSMUSG00000019143	Hars2	0.522	0.00035	0.00193226
ENSMUSG00000019158	Tmem160	0.029	0.77042	0.867825
ENSMUSG00000019173	Rab5c	0.332	0.00043	0.00231579
ENSMUSG00000019178	Styxl1	-1.599	0.07694	0.174945
ENSMUSG00000019179	Mdh2	-0.116	0.11801	0.239039
ENSMUSG00000019188	H13	0.432	0.00393	0.0155102
ENSMUSG00000019189	Rnf145	0.1	0.49398	0.654535
ENSMUSG00000019194	Scn1b	0.689	0.01059	0.0359594
ENSMUSG00000019210	Atp6v1e1	0.284	3e-05	0.000238467
ENSMUSG00000019214	Chtf18	-0.294	0.13015	0.257446
ENSMUSG00000019230	Lhx9	0.829	0.46366	0.627014
ENSMUSG00000019232	Etnppl	0.078	0.82994	0.909253
ENSMUSG00000019235	Rps6kl1	-0.562	0.10376	0.218145
ENSMUSG00000019254	Ppp1r12c	0.614	0	2.09068e-05
ENSMUSG00000019256	Ahr	0.403	0.34062	0.510597
ENSMUSG00000019261	Map1s	-0.468	6e-05	0.000422769
ENSMUSG00000019278	Dpep1	-2.125	0.10416	0.218777
ENSMUSG00000019295	Tmem129	0.379	0.42689	0.594146
ENSMUSG00000019297	Nop9	-0.377	0.00163	0.00733112
ENSMUSG00000019302	Atp6v0a1	1.289	0	1.06107e-26
ENSMUSG00000019303	Psmc3ip	-0.278	0.11031	0.227807
ENSMUSG00000019312	Grb7	0.257	0.11627	0.236462
ENSMUSG00000019320	Noxo1	-0.339	0.59683	0.742841
ENSMUSG00000019326	Aoc3	-0.406	0.70248	0.82108
ENSMUSG00000019338	Zfp687	-0.166	0.29383	0.461697
ENSMUSG00000019359	Gdpd2	1.238	0.38435	0.553199
ENSMUSG00000019362	D8Ertd738e	0.045	0.55957	0.71141
ENSMUSG00000019368	Sec14l4	0.031	0.90303	0.953618
ENSMUSG00000019370	Calm3	0.367	0	6.1239e-06
ENSMUSG00000019373	Cops3	-0.292	0.00278	0.0116662
ENSMUSG00000019428	Fkbp8	-0.825	0	5.72573e-11
ENSMUSG00000019429	Ffar3	-0.336	0.83154	0.91043
ENSMUSG00000019432	Ddx39b	-0.291	6e-05	0.000416644
ENSMUSG00000019433	Gipc1	0.01	0.93768	0.972208
ENSMUSG00000019437	Tlcd1	-1.583	0	2.4489e-20
ENSMUSG00000019461	Plscr3	0.524	0.06853	0.16009
ENSMUSG00000019464	Ptger1	-0.532	0.58994	0.737203
ENSMUSG00000019467	Arhgef25	0.517	0	9.92713e-07
ENSMUSG00000019470	Xab2	-0.407	0.00369	0.0147103
ENSMUSG00000019471	Cdc37	-0.107	0.1083	0.224873
ENSMUSG00000019478	Rab4a	0.76	0	1.86318e-08
ENSMUSG00000019487	Trip10	-0.102	0.76573	0.86508
ENSMUSG00000019494	Cops6	-0.003	0.97285	0.991265
ENSMUSG00000019505	Ubb	-0.033	0.81606	0.899329
ENSMUSG00000019518	Ap4m1	-1.09	1e-05	0.00010311
ENSMUSG00000019528	Gyg	1.329	0	3.93583e-10
ENSMUSG00000019539	Rcn3	1.802	0	8.94635e-13
ENSMUSG00000019558	Slc6a8	0.278	0.02394	0.0698263
ENSMUSG00000019564	Arid3a	0.873	0	8.0621e-06
ENSMUSG00000019577	Pdk4	0.444	0.60617	0.750039
ENSMUSG00000019578	Ubxn6	0.243	0.06195	0.148155
ENSMUSG00000019579	Mydgf	0.449	0.00012	0.000734809
ENSMUSG00000019590	Cyb561	0.749	0.00599	0.022211
ENSMUSG00000019647	Sema6a	-4.363	0	2.03521e-42
ENSMUSG00000019659	Ccdc12	-0.542	0.00064	0.00327745
ENSMUSG00000019689	Fmc1	-0.058	0.67236	0.799738
ENSMUSG00000019699	Akt3	0.321	0.05043	0.126097
ENSMUSG00000019710	Mrpl24	0.648	0	1.50169e-09
ENSMUSG00000019715	Gle1	-0.035	0.78996	0.881872
ENSMUSG00000019718	L3hypdh	0.175	0.67133	0.799052
ENSMUSG00000019726	Lyst	0.428	0.08278	0.18495
ENSMUSG00000019731	Slc35e1	-0.047	0.80532	0.892286
ENSMUSG00000019732	Calr3	-0.283	0.79165	0.88313
ENSMUSG00000019734	Tmc4	0.687	0.05905	0.142818
ENSMUSG00000019737	Syne4	1.06	0	3.762e-05
ENSMUSG00000019738	Polr2i	-0.158	0.07118	0.164775
ENSMUSG00000019761	Krt10	0.128	0.87605	0.938278
ENSMUSG00000019762	Iyd	0.149	0.72662	0.839069
ENSMUSG00000019763	Rmnd1	0.054	0.81405	0.897994
ENSMUSG00000019767	Ccdc170	-1.528	0.13289	0.261525
ENSMUSG00000019768	Esr1	0.656	0.44079	0.6068
ENSMUSG00000019773	Fbxo5	-0.003	0.97085	0.989982
ENSMUSG00000019774	Mtrf1l	0.732	0.00634	0.0233398
ENSMUSG00000019775	Rgs17	-0.403	0.66158	0.792029
ENSMUSG00000019777	Hdac2	0.186	0.03752	0.0996437
ENSMUSG00000019779	Frk	1.47	0.0077	0.0274452
ENSMUSG00000019782	Rwdd1	0.106	0.52588	0.681721
ENSMUSG00000019785	Clvs2	-1.503	0.12677	0.252398
ENSMUSG00000019790	Stxbp5	-0.46	0.08509	0.188625
ENSMUSG00000019791	Hint3	0.051	0.83555	0.912617
ENSMUSG00000019792	Trmt11	-0.201	0.40386	0.572473
ENSMUSG00000019794	Katna1	-0.24	0.04138	0.107729
ENSMUSG00000019795	Pcmt1	0.24	0.00981	0.0337484
ENSMUSG00000019796	Lrp11	-0.037	0.87482	0.938278
ENSMUSG00000019797	1700021F05Rik	0.317	0.00948	0.0327932
ENSMUSG00000019802	Sec63	0.197	0.02839	0.0800254
ENSMUSG00000019804	Snx3	0.422	0.00194	0.00854301
ENSMUSG00000019806	Aig1	0.886	3e-05	0.000190375
ENSMUSG00000019808	Adat2	0.364	0.03776	0.100139
ENSMUSG00000019809	Pex3	0.098	0.54489	0.698872
ENSMUSG00000019810	Fuca2	1.248	1e-05	4.43546e-05
ENSMUSG00000019813	Cep57l1	0.04	0.83461	0.912349
ENSMUSG00000019814	Ltv1	-0.273	0.02491	0.07196
ENSMUSG00000019817	Plagl1	0.648	0.03865	0.102053
ENSMUSG00000019818	Cd164	0.656	0	6.61201e-11
ENSMUSG00000019820	Utrn	0.033	0.72412	0.837828
ENSMUSG00000019822	Smpd2	-0.092	0.63189	0.768389
ENSMUSG00000019823	Mical1	0.199	0.17501	0.320422
ENSMUSG00000019826	Zbtb24	-0.741	3e-05	0.000197946
ENSMUSG00000019831	Wasf1	0.693	0.00131	0.00609729
ENSMUSG00000019832	Rab32	-0.538	0.47327	0.636356
ENSMUSG00000019837	Gtf3c6	-0.614	0	2.23108e-13
ENSMUSG00000019838	Slc16a10	0.228	0.50904	0.667549
ENSMUSG00000019841	Rev3l	-0.097	0.44919	0.615014
ENSMUSG00000019842	Traf3ip2	-0.063	0.85406	0.925603
ENSMUSG00000019843	Fyn	0.452	0.00651	0.0238752
ENSMUSG00000019845	Tube1	0.197	0.35362	0.522724
ENSMUSG00000019846	Lama4	1.208	0.01124	0.0377395
ENSMUSG00000019848	Popdc3	1.032	0.26522	0.43163
ENSMUSG00000019849	Prep	0.49	0.00022	0.00127141
ENSMUSG00000019850	Tnfaip3	-3.016	0.05131	0.127705
ENSMUSG00000019851	Perp	-0.847	0.00958	0.033102
ENSMUSG00000019852	Arfgef3	-0.18	0.66862	0.796845
ENSMUSG00000019853	Hebp2	1.336	0	1.81416e-09
ENSMUSG00000019854	Reps1	0.59	0.00143	0.00657604
ENSMUSG00000019856	Fam184a	-0.087	0.75379	0.857172
ENSMUSG00000019857	Asf1a	0.023	0.83795	0.914346
ENSMUSG00000019861	Gopc	0.085	0.6372	0.772503
ENSMUSG00000019863	Qrsl1	-0.072	0.67667	0.802633
ENSMUSG00000019864	Rtn4ip1	0.294	0.09656	0.207253
ENSMUSG00000019866	Crybg1	-1.031	0.03437	0.0931539
ENSMUSG00000019868	Vta1	0.03	0.89832	0.951521
ENSMUSG00000019872	Smpdl3a	-2.62	0.02411	0.0702828
ENSMUSG00000019873	Reep3	0.24	0.09667	0.207328
ENSMUSG00000019876	Pkib	0.191	0.90133	0.952886
ENSMUSG00000019877	Serinc1	0.524	0.00069	0.00348679
ENSMUSG00000019878	Hsf2	0.121	0.25342	0.41954
ENSMUSG00000019880	Rspo3	0.604	0.53237	0.688274
ENSMUSG00000019883	Echdc1	0.138	0.61602	0.757427
ENSMUSG00000019888	Mgat4c	0.601	0.59656	0.742736
ENSMUSG00000019889	Ptprk	0.202	0.08597	0.189964
ENSMUSG00000019891	Dcbld1	0.701	6e-05	0.000383975
ENSMUSG00000019892	Lrriq1	-0.968	0.22956	0.391154
ENSMUSG00000019894	Slc6a15	0.543	0.31595	0.484867
ENSMUSG00000019897	Ccdc59	-0.311	0.00017	0.00102419
ENSMUSG00000019899	Lama2	1.409	0.34407	0.514211
ENSMUSG00000019906	Lin7a	-0.873	0.18897	0.338521
ENSMUSG00000019907	Ppp1r12a	-0.208	0.00997	0.0342037
ENSMUSG00000019909	Fam162b	0	1	1
ENSMUSG00000019913	Sim1	1.772	0.26422	0.430668
ENSMUSG00000019916	P4ha1	1.604	0	1.39455e-16
ENSMUSG00000019917	Sept10	-0.058	0.68235	0.806922
ENSMUSG00000019920	Lims1	-0.095	0.60672	0.750495
ENSMUSG00000019923	Zwint	-0.403	1e-05	0.000112154
ENSMUSG00000019927	Ube2d1	0.629	0.00197	0.00863788
ENSMUSG00000019929	Dcn	0.23	0.43394	0.600627
ENSMUSG00000019942	Cdk1	0.117	0.24605	0.411169
ENSMUSG00000019943	Atp2b1	0.244	0.00183	0.00810227
ENSMUSG00000019944	Rhobtb1	1.458	1e-05	9.10911e-05
ENSMUSG00000019947	Arid5b	0.096	0.186	0.334645
ENSMUSG00000019948	Actr6	0.579	0.00033	0.00184783
ENSMUSG00000019951	Uhrf1bp1l	0.189	0.11407	0.233485
ENSMUSG00000019952	Poc1b	0.837	0	1.45597e-07
ENSMUSG00000019960	Dusp6	-0.919	0	1.52097e-13
ENSMUSG00000019961	Tmpo	0.043	0.61593	0.757389
ENSMUSG00000019966	Kitl	-0.265	0.48343	0.645193
ENSMUSG00000019969	Psen1	0.648	0	1.01637e-07
ENSMUSG00000019970	Sgk1	-0.165	0.16621	0.308475
ENSMUSG00000019971	Cep290	-0.446	0.00057	0.00293779
ENSMUSG00000019975	Ikbip	0.191	0.32066	0.48965
ENSMUSG00000019977	Hbs1l	0.148	0.17302	0.317721
ENSMUSG00000019978	Epb41l2	0.068	0.50789	0.666702
ENSMUSG00000019979	Apaf1	-0.354	0.1291	0.255928
ENSMUSG00000019982	Myb	-0.426	0.0096	0.0331614
ENSMUSG00000019984	Med23	-0.002	0.99007	1
ENSMUSG00000019986	Ahi1	0.1	0.36283	0.531304
ENSMUSG00000019987	Arg1	-0.083	0.65258	0.785531
ENSMUSG00000019988	Nedd1	0.379	0.05975	0.144202
ENSMUSG00000019989	Enpp3	-2.49	0	1.56129e-20
ENSMUSG00000019992	Mtfr2	-0.579	0.04129	0.107569
ENSMUSG00000019996	Map7	-0.039	0.82451	0.905116
ENSMUSG00000019997	Ctgf	-0.601	0.01942	0.0588099
ENSMUSG00000019998	Stx7	1.151	0	5.1401e-15
ENSMUSG00000020000	Moxd1	-3.637	0.00078	0.00389823
ENSMUSG00000020003	Pex7	-0.415	0.06905	0.160903
ENSMUSG00000020009	Ifngr1	-0.103	0.62472	0.762623
ENSMUSG00000020010	Vnn3	-0.519	0.49753	0.657657
ENSMUSG00000020014	Cfap54	-2.545	0.11294	0.231655
ENSMUSG00000020015	Cdk17	0.162	0.41418	0.58183
ENSMUSG00000020017	Hal	-0.328	0.08791	0.19334
ENSMUSG00000020018	Snrpf	-0.343	0.07093	0.164311
ENSMUSG00000020019	Ntn4	0.105	0.93042	0.968014
ENSMUSG00000020020	Usp44	-1.687	0	1.14801e-10
ENSMUSG00000020021	Fgd6	0.783	0.01395	0.0449078
ENSMUSG00000020022	Ndufa12	-0.038	0.61571	0.757229
ENSMUSG00000020023	Tmcc3	-0.549	0.03359	0.0914165
ENSMUSG00000020024	Cep83	0.081	0.3724	0.540523
ENSMUSG00000020027	Socs2	-0.344	1e-05	7.66961e-05
ENSMUSG00000020029	Nudt4	0.604	0	1.29325e-13
ENSMUSG00000020032	Nuak1	2.349	0	3.15033e-30
ENSMUSG00000020034	Tcp11l2	-2.835	0.00496	0.0188743
ENSMUSG00000020037	Rfx4	-3.348	0.00043	0.00231257
ENSMUSG00000020038	Cry1	0.628	0	5.24345e-06
ENSMUSG00000020042	Btbd11	-0.836	0.00012	0.000755243
ENSMUSG00000020044	Timp3	1.326	0	1.69078e-07
ENSMUSG00000020048	Hsp90b1	0.096	0.27337	0.44054
ENSMUSG00000020051	Pah	-0.181	0.61567	0.757229
ENSMUSG00000020052	Ascl1	-1.865	0.0509	0.127022
ENSMUSG00000020053	Igf1	-0.029	0.90253	0.953319
ENSMUSG00000020056	Washc3	0.715	0.00112	0.0053291
ENSMUSG00000020057	Dram1	3.05	0.0034	0.0137459
ENSMUSG00000020059	Sycp3	1.065	0	2.95375e-15
ENSMUSG00000020061	Mybpc1	0.09	0.95083	0.979872
ENSMUSG00000020063	Sirt1	0.099	0.47208	0.635255
ENSMUSG00000020064	Herc4	0.258	0.02346	0.0685894
ENSMUSG00000020067	Mypn	0.673	0.34847	0.51876
ENSMUSG00000020069	Hnrnph3	0.637	0	1.14821e-08
ENSMUSG00000020070	Rufy2	0.46	2e-05	0.000127972
ENSMUSG00000020072	Pbld2	-0.401	0.40855	0.57612
ENSMUSG00000020074	Ccar1	-0.054	0.44622	0.61206
ENSMUSG00000020075	Ddx21	-0.429	0	4.4525e-14
ENSMUSG00000020076	Ddx50	0.193	0.07649	0.174113
ENSMUSG00000020077	Srgn	3.954	0	6.3367e-97
ENSMUSG00000020078	Vps26a	0.531	1e-05	7.31748e-05
ENSMUSG00000020079	Supv3l1	-0.082	0.60669	0.750495
ENSMUSG00000020080	Hkdc1	7.492	0	9.04701e-19
ENSMUSG00000020083	Fam241b	1.559	0	1.48532e-07
ENSMUSG00000020085	Aifm2	0.167	0.33499	0.504936
ENSMUSG00000020086	H2afy2	0.493	0.03592	0.0962453
ENSMUSG00000020087	Tysnd1	-0.116	0.4697	0.632422
ENSMUSG00000020088	Sar1a	0.094	0.35032	0.520433
ENSMUSG00000020089	Ppa1	-0.752	0	2.45395e-17
[truncated: 13,823 more rows]

## Sheet: fdr<0.05
EnsemblGeneID	Symbol	logFC_C1DHVvsC1D	PValue_C1DHVvsC1D	FDR_C1DHVvsC1D
ENSMUSG00000020080	Hkdc1	7.492	0	9.04701e-19
ENSMUSG00000040808	S100g	7.075	0	4.63558e-29
ENSMUSG00000029553	Tfec	6.814	0	6.76715e-10
ENSMUSG00000032105	Pdzd3	6.665	0	1.97029e-18
ENSMUSG00000025902	Sox17	6.306	0	2.97713e-21
ENSMUSG00000000385	Tmprss2	6.184	0	1.52214e-24
ENSMUSG00000031410	Nxf7	5.722	0	1.40858e-27
ENSMUSG00000026726	Cubn	5.641	0	2.49307e-28
ENSMUSG00000031170	Slc38a5	5.607	0	1.90258e-05
ENSMUSG00000028024	Enpep	5.574	0	2.72957e-06
ENSMUSG00000032796	Lama1	5.565	0	1.15835e-168
ENSMUSG00000063060	Sox7	5.461	0	2.00194e-09
ENSMUSG00000006538	Ihh	5.42	0	7.25767e-10
ENSMUSG00000051022	Hs3st1	5.407	0	1.1194e-05
ENSMUSG00000051159	Cited1	5.338	0	4.80397e-43
ENSMUSG00000028716	Pdzk1ip1	5.191	0	8.25233e-07
ENSMUSG00000042349	Ikbke	5.131	2e-05	0.000164706
ENSMUSG00000017607	Tns4	5.064	0.00017	0.0010163
ENSMUSG00000048978	Nrsn1	5.028	0	2.72399e-09
ENSMUSG00000007030	Vwa7	5.007	0.00011	0.000674689
ENSMUSG00000038651	Sycp2l	5.005	5e-05	0.000318543
ENSMUSG00000022824	Muc13	4.994	7e-05	0.000443026
ENSMUSG00000024503	Spink1	4.953	0	8.44823e-176
ENSMUSG00000067276	Capn6	4.951	5e-05	0.000354151
ENSMUSG00000024868	Dkk1	4.923	0	2.13113e-08
ENSMUSG00000054727	1700013H16Rik	4.916	0	1.35286e-09
ENSMUSG00000078942	Naip6	4.867	0.00013	0.000822849
ENSMUSG00000057092	Fxyd3	4.856	9e-05	0.000590731
ENSMUSG00000052353	Cemip	4.818	0	9.35998e-09
ENSMUSG00000029231	Pdgfra	4.813	0	1.24763e-27
ENSMUSG00000025175	Fn3k	4.804	0.00158	0.00715307
ENSMUSG00000024738	Pga5	4.767	0	3.90846e-16
ENSMUSG00000010044	Zmynd10	4.739	0	1.66801e-05
ENSMUSG00000043165	Lor	4.731	0.0012	0.00565221
ENSMUSG00000039385	Cdh6	4.519	0	8.82365e-07
ENSMUSG00000022229	Atp12a	4.515	0	5.60174e-06
ENSMUSG00000014813	Stc1	4.513	0.00047	0.00249125
ENSMUSG00000021278	Amn	4.503	0	1.09035e-93
ENSMUSG00000051648	Kctd19	4.451	0.0031	0.0127525
ENSMUSG00000037005	Xpnpep2	4.445	0.00058	0.00302571
ENSMUSG00000022150	Dab2	4.444	0	2.11227e-177
ENSMUSG00000027215	Cd82	4.43	0	9.56376e-07
ENSMUSG00000112441	Gm48898	4.362	0.00334	0.0135651
ENSMUSG00000048583	Igf2	4.361	0.00108	0.00512608
ENSMUSG00000013418	B4galnt2	4.31	0.00385	0.0152341
ENSMUSG00000031411	Prame	4.305	0	1.24213e-05
ENSMUSG00000006205	Htra1	4.293	0	2.70075e-62
ENSMUSG00000024334	H2-Oa	4.258	0.00131	0.0061081
ENSMUSG00000036913	Trim67	4.258	0.00132	0.00613155
ENSMUSG00000025498	Irf7	4.256	0.00136	0.00627838
ENSMUSG00000006362	Cbfa2t3	4.254	2e-05	0.000130339
ENSMUSG00000029134	Plb1	4.249	0.00161	0.00726204
ENSMUSG00000025876	Unc5a	4.248	0.00188	0.00830496
ENSMUSG00000059741	Myl3	4.247	0.00202	0.00881162
ENSMUSG00000015090	Ptgds	4.234	0	1.39967e-05
ENSMUSG00000105867	Gm42517	4.207	0.00363	0.0145327
ENSMUSG00000026885	Ttll11	4.156	0.01295	0.0423283
ENSMUSG00000060678	Hist1h4c	4.12	2e-05	0.00013893
ENSMUSG00000063846	Gm21731	4.067	0.00524	0.0197788
ENSMUSG00000040287	Stac3	4.052	0.00309	0.0127253
ENSMUSG00000031362	Xlr4c	4.05	0.00304	0.0125881
ENSMUSG00000029236	Nmu	4.048	0.00293	0.0121851
ENSMUSG00000025927	Tfap2b	4.046	0.00315	0.0129454
ENSMUSG00000027200	Sema6d	4.04	0.00553	0.0207396
ENSMUSG00000030851	Ldhc	4.038	0.00306	0.0126375
ENSMUSG00000073471	Rsph3a	4.037	0.00399	0.015668
ENSMUSG00000060487	Samd5	4.033	0	3.01019e-05
ENSMUSG00000024176	Sox8	4.018	0.0052	0.0196412
ENSMUSG00000110119	Gm45593	4.009	0.009	0.031405
ENSMUSG00000020077	Srgn	3.954	0	6.3367e-97
ENSMUSG00000040601	Nlrp4a	3.925	0.00641	0.0235527
ENSMUSG00000029322	Plac8	3.905	0	1.29222e-06
ENSMUSG00000052180	Serpinb6c	3.901	0	1.49102e-16
ENSMUSG00000006342	Susd2	3.897	0	3.67876e-15
ENSMUSG00000109313	Gm44693	3.887	2e-05	0.000116296
ENSMUSG00000031503	Col4a2	3.88	0	1.84258e-144
ENSMUSG00000007279	Scube2	3.879	0	5.37028e-16
ENSMUSG00000116737	AC163720.2	3.838	0.01136	0.0380683
ENSMUSG00000105350	4930537H20Rik	3.828	0.00809	0.0286614
ENSMUSG00000094638	Gm21972	3.821	0.00841	0.0297119
ENSMUSG00000040600	Eps8l3	3.818	0.01117	0.0375793
ENSMUSG00000027071	P2rx3	3.813	0.00066	0.00333857
ENSMUSG00000030492	Slc7a9	3.802	0.00661	0.0241737
ENSMUSG00000094786	Gm14403	3.802	0.00662	0.0241782
ENSMUSG00000052658	5830454E08Rik	3.802	0.00663	0.024206
ENSMUSG00000087381	Gm16008	3.802	0.00663	0.024206
ENSMUSG00000021260	Hhipl1	3.79	0.00884	0.0309538
ENSMUSG00000110530	Gm35934	3.789	0.01375	0.0443985
ENSMUSG00000013483	Card14	3.783	0.00853	0.0300369
ENSMUSG00000004791	Pgf	3.771	5e-05	0.00031265
ENSMUSG00000025467	Prap1	3.763	0	1.34539e-07
ENSMUSG00000036198	Arhgap36	3.76	0.01468	0.046779
ENSMUSG00000031461	Myom2	3.747	0.00905	0.0315667
ENSMUSG00000066800	Rnasel	3.721	0	1.69597e-06
ENSMUSG00000074818	Pdzd7	3.709	0.00924	0.0321023
ENSMUSG00000028773	Fabp3	3.661	0	5.50127e-177
ENSMUSG00000007097	Atp1a2	3.655	0	9.82762e-14
ENSMUSG00000032690	Oas2	3.654	0.01305	0.0425536
ENSMUSG00000031502	Col4a1	3.653	0	2.87349e-217
ENSMUSG00000110537	Gm4316	3.651	0.00197	0.00863757
ENSMUSG00000042684	Npl	3.638	0	4.3383e-24
ENSMUSG00000062296	Trank1	3.638	0.01356	0.0439203
ENSMUSG00000025091	Pnliprp2	3.632	0.00128	0.00596293
ENSMUSG00000086266	Igf2os	3.627	0.0001	0.000621253
ENSMUSG00000021732	Fgf10	3.617	0	4.18056e-14
ENSMUSG00000034265	Zdhhc14	3.616	0.00016	0.000976566
ENSMUSG00000058070	Eml1	3.613	0	5.55256e-12
ENSMUSG00000023206	Il15ra	3.585	0.01534	0.0484816
ENSMUSG00000026185	Igfbp5	3.582	0	1.57815e-39
ENSMUSG00000096606	Tpbgl	3.574	0.00039	0.00213346
ENSMUSG00000042821	Snai1	3.565	0	3.92164e-08
ENSMUSG00000026452	Syt2	3.556	0.00088	0.0043223
ENSMUSG00000038415	Foxq1	3.554	0	5.21235e-32
ENSMUSG00000045629	Sh3tc2	3.553	0.00011	0.000667166
ENSMUSG00000013766	Ly6g6e	3.532	0.00073	0.00368564
ENSMUSG00000032492	Pth1r	3.528	0	2.41356e-82
ENSMUSG00000037025	Foxa2	3.52	0	1.87159e-33
ENSMUSG00000021553	Slc28a3	3.511	0.01546	0.048811
ENSMUSG00000046623	Gjb4	3.508	0.01557	0.0491184
ENSMUSG00000049491	Slc36a3	3.506	0.01515	0.0479603
ENSMUSG00000031162	Gata1	3.506	0.01515	0.0479607
ENSMUSG00000087361	0610043K17Rik	3.506	0.0152	0.0481061
ENSMUSG00000048001	Hes5	3.497	0.00075	0.00375388
ENSMUSG00000054626	Xlr	3.484	0.00074	0.00369447
ENSMUSG00000028776	Tinagl1	3.479	0	4.51884e-11
ENSMUSG00000031027	Stk33	3.471	0.00492	0.0187497
ENSMUSG00000042808	Gpx2	3.462	0	2.40196e-06
ENSMUSG00000090863	A530084C06Rik	3.448	0.00551	0.0206935
ENSMUSG00000027978	Prss12	3.435	0.00165	0.00741381
ENSMUSG00000108981	Gm15262	3.434	1e-05	5.40078e-05
ENSMUSG00000009097	Tbx1	3.43	1e-05	4.70767e-05
ENSMUSG00000046101	Mcmdc2	3.429	0.00251	0.0106679
ENSMUSG00000030340	Scnn1a	3.423	0.00244	0.0104032
ENSMUSG00000073125	Xlr3b	3.409	0.00553	0.0207396
ENSMUSG00000035852	Misp	3.39	0.00052	0.00271569
ENSMUSG00000005836	Gata6	3.385	0	2.52357e-39
ENSMUSG00000039004	Bmp6	3.385	1e-05	9.21596e-05
ENSMUSG00000058252	Tcp11x2	3.385	0.00098	0.00475279
ENSMUSG00000072623	Zfp9	3.356	0.00052	0.0027199
ENSMUSG00000023959	Clic5	3.353	0	1.29742e-07
ENSMUSG00000034738	Nostrin	3.346	0	5.97638e-23
ENSMUSG00000031216	Stard8	3.328	0	1.58161e-26
ENSMUSG00000018593	Sparc	3.324	0	0
ENSMUSG00000038600	Atp6v0a4	3.323	2e-05	0.000164993
ENSMUSG00000051379	Flrt3	3.32	0	5.98841e-53
ENSMUSG00000035314	Gdpd5	3.304	0	2.32836e-06
ENSMUSG00000075014	Gm10800	3.298	1e-05	5.08299e-05
ENSMUSG00000022949	Clic6	3.268	0	1.48861e-07
ENSMUSG00000024154	Gtf2a1l	3.268	0.00136	0.00628345
ENSMUSG00000028558	Calr4	3.263	0.0007	0.00352955
ENSMUSG00000022505	Emp2	3.252	0	1.05156e-30
ENSMUSG00000017466	Timp2	3.248	0	2.2025e-56
ENSMUSG00000036832	Lpar3	3.248	0.00611	0.0225897
ENSMUSG00000111947	Gm47438	3.246	0.00105	0.0050366
ENSMUSG00000052026	Slc6a7	3.245	0.00635	0.0233638
ENSMUSG00000000530	Acvrl1	3.242	0.0021	0.00911035
ENSMUSG00000054252	Fgfr3	3.236	0	4.32207e-11
ENSMUSG00000025350	Rdh5	3.234	0.00339	0.0137199
ENSMUSG00000079429	Mroh2a	3.23	0.00945	0.032717
ENSMUSG00000047654	Tssk6	3.212	0.0042	0.0164013
ENSMUSG00000036006	Ripor2	3.208	0.01336	0.0434157
ENSMUSG00000110231	Gm6329	3.203	0.00271	0.0114014
ENSMUSG00000041688	Amot	3.201	0	1.99558e-45
ENSMUSG00000032291	Crabp1	3.194	0	6.17423e-79
ENSMUSG00000024887	Asah2	3.176	0.00465	0.0178704
ENSMUSG00000020679	Hnf1b	3.171	0	4.44376e-13
ENSMUSG00000021190	Lgmn	3.15	0	2.79899e-35
ENSMUSG00000054169	Ceacam10	3.129	0.00318	0.0130463
ENSMUSG00000074678	Defb25	3.128	0	9.35656e-07
ENSMUSG00000031538	Plat	3.127	2e-05	0.000173073
ENSMUSG00000018920	Cxcl16	3.125	0	6.8611e-18
ENSMUSG00000026447	Pik3c2b	3.123	0.00321	0.013141
ENSMUSG00000030762	Aqp8	3.115	0	8.38488e-21
ENSMUSG00000051515	Fam181b	3.108	0.00503	0.0190755
ENSMUSG00000099061	Gm28050	3.102	0.00434	0.0168712
ENSMUSG00000056185	Snx32	3.083	2e-05	0.000173582
ENSMUSG00000051359	Ncald	3.083	5e-05	0.000318611
ENSMUSG00000055994	Nod2	3.083	0.00964	0.0332887
ENSMUSG00000111246	CT025678.1	3.081	0.00969	0.0334281
ENSMUSG00000009646	Pla2g12b	3.065	0	9.5914e-08
ENSMUSG00000020057	Dram1	3.05	0.0034	0.0137459
ENSMUSG00000097624	Gm5091	3.046	0	7.11748e-12
ENSMUSG00000043811	Rtn4r	3.046	0.0141	0.0452749
ENSMUSG00000113566	Gm40977	3.031	0.00011	0.000693
ENSMUSG00000062991	Nrg1	3.019	0	1.38913e-15
ENSMUSG00000078451	Ppil6	3.011	0.00032	0.00176739
ENSMUSG00000039714	Cplx3	3.004	0.00463	0.0178109
ENSMUSG00000100786	Gm28940	3.003	4e-05	0.000253986
ENSMUSG00000081044	AU015836	2.997	1e-05	8.4392e-05
ENSMUSG00000021944	Gata4	2.995	0	5.25239e-20
ENSMUSG00000038572	Bpifb5	2.995	0.004	0.0157053
ENSMUSG00000056648	Hoxb8	2.992	1e-05	8.77456e-05
ENSMUSG00000096943	Gm26721	2.979	0.00602	0.0223074
ENSMUSG00000042961	Egflam	2.977	0	3.84061e-08
ENSMUSG00000041377	Ninj2	2.974	0.00658	0.0241024
ENSMUSG00000027956	Tmem144	2.971	0	3.34947e-22
ENSMUSG00000009378	Slc16a12	2.97	0.00688	0.0249634
ENSMUSG00000022952	Runx1	2.967	0	1.81858e-08
ENSMUSG00000097222	1010001N08Rik	2.959	0.01254	0.0412332
ENSMUSG00000114936	Gm47061	2.95	0.00602	0.0223032
ENSMUSG00000036139	Hoxc9	2.933	0.00016	0.000945199
ENSMUSG00000035394	Cfap53	2.931	0.00582	0.0216446
ENSMUSG00000054046	Klk13	2.904	1e-05	6.25279e-05
ENSMUSG00000032085	Tagln	2.901	3e-05	0.000211494
ENSMUSG00000015312	Gadd45b	2.889	0	7.25239e-17
ENSMUSG00000026879	Gsn	2.887	0	4.15167e-18
ENSMUSG00000066191	Anks6	2.881	0.00033	0.00181741
ENSMUSG00000036185	Sapcd1	2.874	0	2.93532e-16
ENSMUSG00000109814	Gm45847	2.871	0	7.10249e-07
ENSMUSG00000038168	P3h2	2.866	1e-05	6.77975e-05
ENSMUSG00000050234	Gja4	2.864	3e-05	0.000180732
ENSMUSG00000026258	3110079O15Rik	2.852	0.00478	0.018315
ENSMUSG00000039376	Synpo2l	2.843	0.01101	0.0371049
ENSMUSG00000071203	Naip5	2.832	0.00981	0.0337458
ENSMUSG00000017723	Wfdc2	2.824	0	3.68215e-61
ENSMUSG00000030560	Ctsc	2.812	0	5.97384e-29
ENSMUSG00000000031	H19	2.811	0	3.57975e-35
ENSMUSG00000035273	Hpse	2.796	0.00733	0.0263603
ENSMUSG00000053897	Slc39a8	2.792	0	2.08793e-06
ENSMUSG00000001506	Col1a1	2.79	0.00013	0.000808745
ENSMUSG00000112437	Gm35188	2.765	0.01567	0.0493222
ENSMUSG00000002900	Lamb1	2.755	0	2.01868e-142
ENSMUSG00000033770	Clcnka	2.749	0.01281	0.0418993
ENSMUSG00000049556	Lingo1	2.739	0.01027	0.0350668
ENSMUSG00000038751	Ptk6	2.737	0.00099	0.00477305
ENSMUSG00000107689	Gm44386	2.733	0.01226	0.0404544
ENSMUSG00000073795	6430531B16Rik	2.729	0.0002	0.00119477
ENSMUSG00000027386	Fbln7	2.727	0.01141	0.0381818
ENSMUSG00000107802	1700126G02Rik	2.719	0.01477	0.0470088
ENSMUSG00000051373	Plpp7	2.706	0	6.42726e-06
ENSMUSG00000025075	Habp2	2.703	1e-05	6.24037e-05
ENSMUSG00000086596	Susd5	2.701	0.00158	0.00713824
ENSMUSG00000078945	Naip2	2.699	0.01468	0.0467923
ENSMUSG00000070436	Serpinh1	2.695	0	1.12138e-76
ENSMUSG00000024663	Rab3il1	2.691	0	9.69424e-13
ENSMUSG00000039476	Prrx2	2.687	0.00015	0.000889223
ENSMUSG00000027863	Cd2	2.687	0.00906	0.0316027
ENSMUSG00000015085	Entpd2	2.656	0.01567	0.0493161
ENSMUSG00000025219	Fgf8	2.638	0.00331	0.0135132
ENSMUSG00000070780	Rbm47	2.615	0	1.4688e-23
ENSMUSG00000023045	Soat2	2.597	0	1.94256e-10
ENSMUSG00000030214	Plbd1	2.588	1e-05	4.90777e-05
ENSMUSG00000042784	Muc1	2.587	0.00233	0.00999315
ENSMUSG00000056004	9330182L06Rik	2.586	7e-05	0.000483848
ENSMUSG00000010830	Kdelr3	2.584	0	7.11492e-22
ENSMUSG00000039116	Adgrg6	2.58	0	3.76066e-11
ENSMUSG00000097974	Gm10605	2.578	0.00045	0.00240256
ENSMUSG00000042312	S100a13	2.571	0	1.48009e-32
ENSMUSG00000028841	Cnksr1	2.563	0.00346	0.0139389
ENSMUSG00000041362	Shtn1	2.557	0	2.40887e-11
ENSMUSG00000030785	Cox6a2	2.552	0.00032	0.00176191
ENSMUSG00000021130	Galnt16	2.546	0	2.97304e-07
ENSMUSG00000024727	Trpm6	2.545	0	3.5393e-05
ENSMUSG00000061086	Myl4	2.534	0	1.93387e-23
ENSMUSG00000094443	Sgo2b	2.5	0	3.09868e-06
ENSMUSG00000027570	Col9a3	2.499	0.0005	0.00264258
ENSMUSG00000027611	Procr	2.499	0.00106	0.00506532
ENSMUSG00000025855	Prkar1b	2.496	0	1.01661e-05
ENSMUSG00000113201	Gm21936	2.495	0	5.24679e-07
ENSMUSG00000041567	Serpina12	2.481	0.003	0.0124172
ENSMUSG00000024371	C2	2.472	0	1.04584e-11
ENSMUSG00000006519	Cyba	2.462	0	1.10867e-45
ENSMUSG00000025969	Nrp2	2.457	7e-05	0.000435366
ENSMUSG00000040605	Bace2	2.453	0.00713	0.0257489
ENSMUSG00000023987	Pgc	2.451	0.00012	0.000745721
ENSMUSG00000037736	Limch1	2.441	0	6.36441e-17
ENSMUSG00000029304	Spp1	2.44	0	4.5194e-53
ENSMUSG00000086219	Srrm4os	2.433	0	6.33017e-09
ENSMUSG00000037419	Endod1	2.426	0	4.75926e-09
ENSMUSG00000028039	Efna3	2.421	0	1.01886e-27
ENSMUSG00000040616	Tmem51	2.413	0	3.04933e-18
ENSMUSG00000056476	Med12l	2.403	0	4.39789e-08
ENSMUSG00000070618	BC080695	2.396	0.00219	0.00944953
ENSMUSG00000027233	Patl2	2.393	0	4.61375e-10
ENSMUSG00000053153	Spag16	2.386	0.00095	0.00463013
ENSMUSG00000060572	Mfap2	2.373	0.00033	0.00180723
ENSMUSG00000075297	H60b	2.359	0.00563	0.0210513
ENSMUSG00000074918	Inafm2	2.359	0.00565	0.0211136
ENSMUSG00000028128	F3	2.359	0.00566	0.0211333
ENSMUSG00000020032	Nuak1	2.349	0	3.15033e-30
ENSMUSG00000032278	Paqr5	2.337	0.00056	0.00291227
ENSMUSG00000073243	Gm9	2.332	0.00058	0.00299595
ENSMUSG00000034488	Edil3	2.327	0.01256	0.0412781
ENSMUSG00000006642	Tcf23	2.322	0.00543	0.0204211
ENSMUSG00000031451	Gas6	2.321	0	1.62713e-13
ENSMUSG00000060275	Nrg2	2.32	2e-05	0.000126707
ENSMUSG00000045312	Lhfpl2	2.306	0	1.81235e-06
ENSMUSG00000027078	Ube2l6	2.3	0.00975	0.0336007
ENSMUSG00000023092	Fhl1	2.299	0	9.46709e-16
ENSMUSG00000086158	Ccpg1os	2.296	0.0001	0.000618733
ENSMUSG00000030587	2200002D01Rik	2.289	0	1.87559e-33
ENSMUSG00000038523	1700003F12Rik	2.271	8e-05	0.000506719
ENSMUSG00000048612	Myof	2.269	0	1.79725e-08
ENSMUSG00000047878	A4galt	2.266	0	7.88409e-10
ENSMUSG00000074505	Fat3	2.266	0.00035	0.00192679
ENSMUSG00000059498	Fcgr3	2.265	0.00278	0.011651
ENSMUSG00000055653	Gpc3	2.26	0	8.02648e-18
ENSMUSG00000022969	Il10rb	2.259	0.00054	0.00282352
ENSMUSG00000060093	Hist1h4a	2.258	0.00354	0.0142073
ENSMUSG00000029195	Klb	2.257	0	3.48691e-05
ENSMUSG00000026483	Fam129a	2.253	0	3.86865e-33
ENSMUSG00000004415	Col26a1	2.248	0.00024	0.00135626
ENSMUSG00000053158	Fes	2.235	0.00017	0.0010114
ENSMUSG00000022580	Rhpn1	2.234	0	4.89742e-07
ENSMUSG00000050914	Ankrd37	2.231	0.01246	0.0409905
ENSMUSG00000037578	Pkd2l1	2.227	0.01056	0.0358885
ENSMUSG00000098682	Otx2os1	2.227	0.0106	0.0359602
ENSMUSG00000051147	Nat2	2.227	0.0106	0.0359799
ENSMUSG00000027360	Hdc	2.226	0.01139	0.0381359
ENSMUSG00000046435	Gm13078	2.224	0.00461	0.0177494
ENSMUSG00000038393	Txnip	2.215	0	1.19297e-47
ENSMUSG00000042367	Gjb3	2.213	0	3.26682e-42
ENSMUSG00000015981	Stk32c	2.211	6e-05	0.000377488
ENSMUSG00000003206	Ebi3	2.207	2e-05	0.000129596
ENSMUSG00000006345	Ggt1	2.207	0.00204	0.00890533
ENSMUSG00000027820	Mme	2.205	0	4.90618e-49
ENSMUSG00000041309	Nkx6-2	2.203	0	3.56332e-22
ENSMUSG00000054206	Gzmm	2.202	0	3.65058e-09
ENSMUSG00000036292	Gramd1c	2.202	0.00402	0.0157801
ENSMUSG00000035104	Eva1a	2.199	0.00053	0.00277794
ENSMUSG00000040957	Cables1	2.197	0	3.94645e-09
ENSMUSG00000072791	Abcb5	2.196	0.00498	0.0189102
ENSMUSG00000032359	Ctsh	2.195	0	2.85407e-20
ENSMUSG00000029185	Fam114a1	2.195	0	2.09693e-10
ENSMUSG00000067279	Ppp1r3c	2.19	0	1.54507e-05
ENSMUSG00000095071	AF067061	2.187	0.00031	0.00171202
ENSMUSG00000074217	2210011C24Rik	2.184	0.00043	0.00230319
ENSMUSG00000038775	Vill	2.182	0	1.77729e-14
ENSMUSG00000009633	G0s2	2.182	0	2.49826e-12
ENSMUSG00000032060	Cryab	2.181	0	8.89069e-06
ENSMUSG00000037989	Wnk2	2.18	2e-05	0.000161815
ENSMUSG00000030657	Xylt1	2.177	0.00114	0.0053763
ENSMUSG00000037754	Ppp1r16b	2.173	0.00041	0.00223841
ENSMUSG00000042659	Arrdc4	2.171	0	3.25707e-78
ENSMUSG00000097814	Panct2	2.17	0	1.17834e-07
ENSMUSG00000031163	Glod5	2.17	0.00033	0.00184126
ENSMUSG00000009941	Nxf2	2.16	3e-05	0.000208484
ENSMUSG00000032068	Plet1	2.16	0.00032	0.00177269
ENSMUSG00000022237	Ankrd33b	2.154	2e-05	0.000115897
ENSMUSG00000021250	Fos	2.151	0.00028	0.00155639
ENSMUSG00000021743	Fezf2	2.151	0.00777	0.0276685
ENSMUSG00000027452	Acss1	2.147	0	2.91748e-17
ENSMUSG00000029103	Lrpap1	2.145	0	8.67896e-80
ENSMUSG00000096284	Tcstv1	2.145	0.0014	0.00644408
ENSMUSG00000033540	Idua	2.132	1e-05	0.000105438
ENSMUSG00000000739	Sult5a1	2.129	1e-05	4.20907e-05
ENSMUSG00000040373	Cacng5	2.122	0.00027	0.00153593
ENSMUSG00000071604	Fam189a2	2.122	0.00741	0.0266002
ENSMUSG00000058183	Mmel1	2.12	2e-05	0.00014834
ENSMUSG00000032020	Ubash3b	2.116	0	1.75779e-14
ENSMUSG00000063296	Tmem117	2.115	0.00025	0.0014113
ENSMUSG00000031111	Igsf1	2.111	0.00046	0.00246601
ENSMUSG00000030800	Prss8	2.11	0	2.7054e-10
ENSMUSG00000027380	Acoxl	2.106	0.00023	0.00131572
ENSMUSG00000090451	Gm6133	2.097	0.00065	0.0033279
ENSMUSG00000043913	Ccdc60	2.093	0.00972	0.0335128
ENSMUSG00000023443	Esx1	2.087	7e-05	0.000460749
ENSMUSG00000054889	Dsp	2.08	0	8.08618e-38
ENSMUSG00000029470	P2rx4	2.078	0	3.50422e-09
ENSMUSG00000044080	S100a1	2.073	0	8.49373e-27
ENSMUSG00000070576	Mn1	2.069	0.00685	0.0248584
ENSMUSG00000035557	Krt17	2.062	9e-05	0.000564458
ENSMUSG00000095993	Gm21060	2.061	0.00493	0.0187667
ENSMUSG00000025232	Hexa	2.06	0	1.71564e-54
ENSMUSG00000009687	Fxyd5	2.048	0.00131	0.00608233
ENSMUSG00000028763	Hspg2	2.04	0	3.93827e-14
ENSMUSG00000042359	Osbpl6	2.038	0	3.90881e-07
ENSMUSG00000030761	Myo7a	2.026	0.00167	0.0074754
ENSMUSG00000040751	Lat2	2.023	0.00424	0.0165177
ENSMUSG00000056895	Hist3h2ba	2.015	0	1.55864e-08
ENSMUSG00000042708	Shcbp1l	2.015	0.00975	0.0335859
ENSMUSG00000023966	Rsph9	2.011	0.00473	0.0181354
ENSMUSG00000099102	Gm11983	2.01	0.00986	0.0338808
ENSMUSG00000078350	Smim1	2.009	0	2.82199e-05
ENSMUSG00000022558	Mroh1	2.005	0	6.43122e-29
ENSMUSG00000095930	Nim1k	2.002	0	2.34877e-05
ENSMUSG00000035064	Eef2k	2.001	0	2.30826e-08
ENSMUSG00000053113	Socs3	2.001	0	1.25241e-06
ENSMUSG00000018411	Mapt	1.996	0	7.7116e-17
ENSMUSG00000021506	Pitx1	1.994	0.01163	0.0388084
ENSMUSG00000056671	Prelid2	1.993	0	9.71137e-23
ENSMUSG00000030110	Ret	1.985	0.01577	0.0496044
ENSMUSG00000097289	2010300F17Rik	1.982	0.01029	0.0351097
ENSMUSG00000023906	Cldn6	1.98	0	3.56706e-14
ENSMUSG00000116657	AC127341.3	1.977	8e-05	0.000520699
ENSMUSG00000030259	Rassf8	1.975	0	9.1038e-09
ENSMUSG00000096619	Gm2035	1.97	0.00012	0.000765229
ENSMUSG00000040483	Xaf1	1.969	0.00054	0.00282785
ENSMUSG00000041359	Tcl1	1.967	0	1.95383e-52
ENSMUSG00000079031	BB287469	1.964	1e-05	8.10269e-05
ENSMUSG00000032231	Anxa2	1.963	0	7.87334e-29
ENSMUSG00000048174	Tmem81	1.963	0.00494	0.0188216
ENSMUSG00000002603	Tgfb1	1.961	0.00578	0.0215424
ENSMUSG00000079034	Gm8300	1.96	0	2.28386e-08
ENSMUSG00000069833	Ahnak	1.958	0	9.71688e-30
ENSMUSG00000024349	Tmem173	1.949	0.01331	0.0432907
ENSMUSG00000038135	Crygn	1.948	0.01524	0.0481959
ENSMUSG00000014846	Tppp3	1.939	0	5.30223e-12
ENSMUSG00000059325	Hopx	1.93	0.00726	0.0261476
ENSMUSG00000010760	Phlda2	1.927	0	2.17257e-11
ENSMUSG00000055435	Maf	1.919	0	1.61402e-07
ENSMUSG00000026407	Cacna1s	1.915	0	1.15404e-06
ENSMUSG00000067768	Xlr4b	1.915	0.00793	0.0281765
ENSMUSG00000060260	Pwwp2b	1.899	0	1.92463e-13
ENSMUSG00000053846	Lipg	1.898	3e-05	0.00022494
ENSMUSG00000031827	Cotl1	1.891	0	1.49552e-65
ENSMUSG00000028194	Ddah1	1.891	0	1.5763e-37
ENSMUSG00000028518	Prkaa2	1.891	0	5.07319e-10
ENSMUSG00000039865	Slc44a3	1.88	3e-05	0.000203453
ENSMUSG00000038903	Ccdc68	1.878	0.00023	0.00134569
ENSMUSG00000107722	2900060B14Rik	1.874	0	6.85013e-21
ENSMUSG00000031217	Efnb1	1.873	0	5.26137e-33
ENSMUSG00000026956	Uap1l1	1.871	0	1.21771e-46
ENSMUSG00000049044	Rapgef4	1.866	0.01156	0.0386119
ENSMUSG00000049382	Krt8	1.862	0	1.13515e-07
ENSMUSG00000033597	Caskin1	1.862	0.00012	0.000748147
ENSMUSG00000044393	Dsg2	1.861	0	1.26982e-66
ENSMUSG00000075394	Hoxc4	1.86	0	1.55721e-06
ENSMUSG00000026478	Lamc1	1.858	0	1.91407e-64
ENSMUSG00000042515	Mum1l1	1.853	0	1.15553e-15
ENSMUSG00000034271	Jdp2	1.849	0	3.37458e-24
ENSMUSG00000011148	Adssl1	1.847	0.00084	0.00412152
ENSMUSG00000051910	Sox6	1.847	0.01563	0.049252
ENSMUSG00000016256	Ctsz	1.843	0	1.57823e-38
ENSMUSG00000049115	Agtr1a	1.843	0.00074	0.00372086
ENSMUSG00000069274	Hist1h4f	1.836	0.00579	0.0215432
ENSMUSG00000030353	Tead4	1.83	0	1.15711e-07
ENSMUSG00000023913	Pla2g7	1.83	0.00543	0.0204211
ENSMUSG00000056888	Glipr1	1.828	0.00922	0.0320492
ENSMUSG00000057531	Dtnbp1	1.81	0	1.02613e-20
ENSMUSG00000040813	Tex264	1.807	0	1.41274e-23
ENSMUSG00000019539	Rcn3	1.802	0	8.94635e-13
ENSMUSG00000004098	Col5a3	1.802	0	4.72712e-06
ENSMUSG00000021477	Ctsl	1.8	0	4.41375e-88
ENSMUSG00000034917	Tjp3	1.796	0	2.14517e-05
ENSMUSG00000113971	Gm2022	1.796	0	2.2506e-05
ENSMUSG00000028755	Cda	1.794	1e-05	5.42886e-05
ENSMUSG00000027217	Tspan18	1.793	0.00241	0.010271
ENSMUSG00000022489	Pde1b	1.792	0	5.91871e-08
ENSMUSG00000031851	Ntpcr	1.789	0	1.01101e-15
ENSMUSG00000025351	Cd63	1.788	0	1.5773e-88
ENSMUSG00000097736	9530059O14Rik	1.788	0.00352	0.0141508
ENSMUSG00000028173	Wls	1.787	0	1.88556e-25
ENSMUSG00000042589	Cux2	1.786	0.0003	0.00165845
ENSMUSG00000038805	Six3	1.78	0.0002	0.0011847
ENSMUSG00000028270	Gbp2	1.778	0.01277	0.0418047
ENSMUSG00000022892	App	1.777	0	3.42198e-07
ENSMUSG00000027955	Fam198b	1.776	0	1.43809e-12
ENSMUSG00000030257	Srgap3	1.775	0	4.73656e-21
ENSMUSG00000022453	Naga	1.773	0.00043	0.00231737
ENSMUSG00000050786	Ccdc126	1.772	0.00101	0.00487183
ENSMUSG00000031875	Cmtm3	1.77	3e-05	0.000236668
ENSMUSG00000037465	Klf10	1.769	0	4.02013e-41
ENSMUSG00000034614	Pik3ip1	1.768	0	5.26689e-07
ENSMUSG00000029650	Slc46a3	1.768	0.00029	0.00161915
ENSMUSG00000025608	Podxl	1.767	0	6.86612e-23
ENSMUSG00000039081	Zfp503	1.767	0.00033	0.00184458
ENSMUSG00000037949	Ano10	1.766	0	3.34269e-16
ENSMUSG00000042622	Maff	1.762	0	7.10657e-07
ENSMUSG00000095717	Gm2056	1.761	0	1.72442e-06
ENSMUSG00000002847	Pla1a	1.759	1e-05	7.17234e-05
ENSMUSG00000063430	Wscd2	1.759	0.00011	0.000664904
ENSMUSG00000031828	Klhl36	1.758	0.00011	0.000690252
ENSMUSG00000002012	Pnck	1.758	0.0076	0.0271657
ENSMUSG00000028199	Cryz	1.754	0	1.83956e-14
ENSMUSG00000000805	Car4	1.752	0	1.1075e-29
ENSMUSG00000074365	Crxos	1.752	0.00023	0.00133214
ENSMUSG00000070890	Gm12794	1.748	0.0121	0.0400777
ENSMUSG00000059327	Eda	1.742	0.00025	0.00141968
ENSMUSG00000020376	Rnf130	1.74	0	1.90077e-05
ENSMUSG00000052911	Lamb2	1.738	0	1.79878e-32
ENSMUSG00000042357	Gjb5	1.738	0	9.29596e-06
ENSMUSG00000040711	Sh3pxd2b	1.737	0	8.65456e-07
ENSMUSG00000020953	Coch	1.737	0.00805	0.0285611
ENSMUSG00000029576	Radil	1.72	0.00402	0.0157498
ENSMUSG00000029503	P2rx2	1.719	0.00506	0.019181
ENSMUSG00000068220	Lgals1	1.717	0	1.00538e-55
ENSMUSG00000030342	Cd9	1.716	0	8.64248e-37
ENSMUSG00000035413	Tmem98	1.716	0	2.67305e-09
ENSMUSG00000023393	Slc17a9	1.716	8e-05	0.000497233
ENSMUSG00000038298	Pdzk1	1.715	0	4.82689e-07
ENSMUSG00000025885	Myo5b	1.714	0.01345	0.0436586
ENSMUSG00000039457	Ppl	1.712	0.01365	0.0441622
ENSMUSG00000030134	Rasgef1a	1.71	0	2.702e-05
ENSMUSG00000026688	Mgst3	1.709	0	1.50106e-06
ENSMUSG00000026979	Psd4	1.709	0	3.99833e-06
ENSMUSG00000042429	Adora1	1.709	0.00038	0.00208873
ENSMUSG00000043336	Filip1l	1.708	0.00183	0.00809994
ENSMUSG00000046607	Hrk	1.707	0	1.39073e-36
ENSMUSG00000040187	Arntl2	1.707	0.00597	0.0221592
ENSMUSG00000068762	Gstm6	1.701	0.00022	0.00129932
ENSMUSG00000034981	Parm1	1.697	0	1.70189e-10
ENSMUSG00000027082	Tfpi	1.694	0	1.52058e-48
ENSMUSG00000024909	Efemp2	1.693	0.00202	0.00881354
ENSMUSG00000032491	Nradd	1.689	0	4.01433e-20
ENSMUSG00000031591	Asah1	1.688	0	6.69251e-39
ENSMUSG00000024480	Ap3s1	1.688	0.0101	0.0345949
ENSMUSG00000022564	Grina	1.684	0	9.6638e-56
ENSMUSG00000021696	Elovl7	1.683	0	3.05879e-13
ENSMUSG00000105960	6330410L21Rik	1.683	2e-05	0.000131729
ENSMUSG00000095724	Gm21319	1.679	7e-05	0.000439575
ENSMUSG00000015568	Lpl	1.676	0	2.0753e-40
ENSMUSG00000025932	Eya1	1.676	0.00569	0.0212507
ENSMUSG00000005125	Ndrg1	1.672	0	1.1189e-13
ENSMUSG00000040693	Slco4c1	1.672	0	8.7246e-08
ENSMUSG00000020432	Tcn2	1.671	0	1.45405e-13
ENSMUSG00000085973	Gm14742	1.669	0.01366	0.0441758
ENSMUSG00000038740	Mvb12b	1.668	0	1.88378e-13
ENSMUSG00000030793	Pycard	1.662	0	4.81634e-25
ENSMUSG00000029648	Flt1	1.662	0.00011	0.000677725
ENSMUSG00000025478	Dpysl4	1.661	0	3.88996e-09
ENSMUSG00000052135	Foxo6	1.657	1e-05	9.64557e-05
ENSMUSG00000028041	Adam15	1.653	0	1.31914e-33
ENSMUSG00000060981	Hist1h4h	1.653	0.00338	0.0137109
ENSMUSG00000040339	Fam102b	1.65	0	2.67848e-05
ENSMUSG00000022270	Retreg1	1.645	0	4.92036e-17
ENSMUSG00000026880	Stom	1.644	0	2.89067e-13
ENSMUSG00000006200	Rhox6	1.644	0	1.48168e-05
ENSMUSG00000092019	Gm4027	1.644	0.00665	0.0242567
ENSMUSG00000032549	Rab6b	1.643	0	7.48785e-07
ENSMUSG00000050197	Rhox13	1.641	0	8.2702e-22
ENSMUSG00000036402	Gng12	1.641	0	1.10135e-09
ENSMUSG00000048911	Rnf24	1.64	0	1.79709e-09
ENSMUSG00000038580	Sct	1.64	0.01006	0.034465
ENSMUSG00000060985	Tdrd5	1.633	0.00654	0.0239712
ENSMUSG00000020919	Stat5b	1.628	0	5.25613e-06
ENSMUSG00000026547	Tagln2	1.622	0	1.19332e-86
ENSMUSG00000037852	Cpe	1.622	0	7.14806e-09
ENSMUSG00000038180	Spag4	1.622	0.00312	0.0128239
ENSMUSG00000062753	AI413582	1.621	0	2.25931e-14
ENSMUSG00000042190	Cmklr1	1.62	0	4.51835e-14
ENSMUSG00000031428	Zcchc18	1.619	0	3.17502e-07
ENSMUSG00000021803	Cdhr1	1.616	0.00296	0.0122962
ENSMUSG00000025579	Gaa	1.615	0	6.7455e-16
ENSMUSG00000069305	Hist1h4n	1.611	0.00055	0.0028494
ENSMUSG00000047409	Ctdspl	1.61	0	1.29887e-12
ENSMUSG00000058881	Zfp516	1.609	0	1.55013e-52
ENSMUSG00000028654	Mycl	1.606	0	2.65807e-05
ENSMUSG00000026796	Fam129b	1.605	0	6.12882e-23
ENSMUSG00000019916	P4ha1	1.604	0	1.39455e-16
ENSMUSG00000036620	Mgat4b	1.596	0	1.03711e-17
ENSMUSG00000030041	M1ap	1.596	0.00051	0.00269565
ENSMUSG00000031548	Sfrp1	1.594	0	8.77656e-111
ENSMUSG00000027784	Ppm1l	1.592	0	1.55899e-21
ENSMUSG00000021792	Fam213a	1.592	0	1.3892e-16
ENSMUSG00000022528	Hes1	1.59	0	3.03617e-27
ENSMUSG00000000296	Tpd52l1	1.586	0	1.90406e-13
ENSMUSG00000007038	Neu1	1.572	0	3.87883e-25
ENSMUSG00000049047	Armcx3	1.571	0	1.46223e-05
ENSMUSG00000055403	4933427D06Rik	1.57	3e-05	0.000220641
ENSMUSG00000024883	Rin1	1.566	0.00025	0.00143709
ENSMUSG00000029022	Miip	1.566	0.0014	0.00645675
ENSMUSG00000024410	3110002H16Rik	1.565	0.00095	0.00461139
ENSMUSG00000033577	Myo6	1.562	0	2.43227e-55
ENSMUSG00000043085	Tmem82	1.56	0.00027	0.00152129
ENSMUSG00000020083	Fam241b	1.559	0	1.48532e-07
ENSMUSG00000000244	Tspan32	1.557	0.01454	0.0464208
ENSMUSG00000004040	Stat3	1.554	0	1.64366e-37
ENSMUSG00000023043	Krt18	1.551	0	1.36286e-10
ENSMUSG00000034714	Ttyh2	1.549	0.00017	0.00101363
ENSMUSG00000087700	Gm15283	1.548	0.00678	0.0246533
ENSMUSG00000034910	Pygo1	1.546	0.00015	0.00088031
ENSMUSG00000043300	B3galnt1	1.542	0	2.05667e-05
ENSMUSG00000017417	Plxdc1	1.542	0.012	0.0398551
ENSMUSG00000025221	Kcnip2	1.54	0	1.65005e-12
ENSMUSG00000026638	Irf6	1.538	7e-05	0.00044855
ENSMUSG00000054675	Tmem119	1.536	0.00163	0.0073371
ENSMUSG00000049536	Tceal1	1.536	0.00897	0.0313234
ENSMUSG00000045319	Proser2	1.534	1e-05	4.15164e-05
ENSMUSG00000020486	Sept4	1.534	0.00142	0.00655138
ENSMUSG00000022912	Pros1	1.533	0	1.25784e-15
ENSMUSG00000045348	Nyap1	1.531	0.00884	0.0309538
ENSMUSG00000039578	Ccser1	1.529	0.00183	0.0080908
ENSMUSG00000014786	Slc9a5	1.526	0	2.00808e-13
ENSMUSG00000029359	Tesc	1.526	0.00057	0.00295875
ENSMUSG00000031103	Elf4	1.525	1e-05	0.000106434
ENSMUSG00000090714	Zscan4d	1.522	0.00066	0.00336749
ENSMUSG00000038886	Man2a2	1.515	0	6.82032e-08
ENSMUSG00000034071	Zfp551	1.515	0.00263	0.0111028
ENSMUSG00000017639	Rab11fip4	1.512	0	2.17751e-15
ENSMUSG00000016239	Lonrf3	1.512	0.01205	0.0399661
ENSMUSG00000087259	2610035D17Rik	1.511	0.00923	0.0320677
ENSMUSG00000020788	Atp2a3	1.51	0	8.88061e-06
ENSMUSG00000038855	Itpkb	1.51	9e-05	0.000578409
ENSMUSG00000038765	Lmx1b	1.502	0.00062	0.00319215
ENSMUSG00000003051	Elf3	1.498	0	1.4174e-11
ENSMUSG00000038555	Reep2	1.498	0.00014	0.000858311
ENSMUSG00000032207	Lipc	1.497	0.00723	0.0260335
ENSMUSG00000044678	Ly6k	1.489	0.00189	0.00832
ENSMUSG00000003153	Slc2a3	1.487	0	6.72014e-83
ENSMUSG00000026123	Plekhb2	1.483	0	2.64345e-22
ENSMUSG00000021591	Glrx	1.476	0	7.37412e-06
ENSMUSG00000023960	Enpp5	1.475	0.00023	0.0013003
ENSMUSG00000029484	Anxa3	1.473	0	4.09368e-05
ENSMUSG00000033948	Zswim5	1.471	0.00014	0.000860838
ENSMUSG00000019779	Frk	1.47	0.0077	0.0274452
ENSMUSG00000020689	Itgb3	1.463	0.00018	0.00108507
ENSMUSG00000033233	Trim45	1.46	0	2.36431e-05
ENSMUSG00000019944	Rhobtb1	1.458	1e-05	9.10911e-05
ENSMUSG00000022101	Fgf17	1.456	0.01433	0.0458691
ENSMUSG00000022054	Nefm	1.453	0.00048	0.00255239
ENSMUSG00000020623	Map2k6	1.449	1e-05	0.000104265
ENSMUSG00000031521	Aga	1.444	0	7.86554e-09
ENSMUSG00000034854	Mfsd12	1.443	0	9.82641e-20
ENSMUSG00000113769	5033406O09Rik	1.442	0.00013	0.000805335
ENSMUSG00000032754	Slc8b1	1.442	0.00018	0.00107934
ENSMUSG00000040280	Ndufa4l2	1.441	1e-05	9.65979e-05
ENSMUSG00000006784	Ttc25	1.441	0.00101	0.00487111
ENSMUSG00000020805	Slc13a5	1.44	0.00014	0.000840494
ENSMUSG00000025086	Trub1	1.44	0.00208	0.0090493
ENSMUSG00000032327	Stra6	1.44	0.01222	0.0403699
ENSMUSG00000026489	Coq8a	1.439	0	2.48108e-10
ENSMUSG00000053137	Mapk11	1.438	0	4.97918e-08
ENSMUSG00000020297	Nsg2	1.438	4e-05	0.000303785
ENSMUSG00000029534	St7	1.438	0.0058	0.0215964
ENSMUSG00000028048	Gba	1.434	0	3.44455e-14
ENSMUSG00000024803	Ankrd1	1.432	0.00978	0.033678
ENSMUSG00000041782	Lad1	1.429	0	8.36165e-06
ENSMUSG00000046731	Kctd11	1.428	0.01507	0.0477547
ENSMUSG00000022265	Ank	1.427	0	3.38485e-19
ENSMUSG00000078502	Gm13212	1.424	0.00159	0.00717848
ENSMUSG00000003411	Rab3b	1.424	0.01212	0.0401381
ENSMUSG00000069808	Fam57a	1.423	0.0018	0.00796464
ENSMUSG00000030281	Il17rc	1.414	0.00088	0.00429783
ENSMUSG00000041012	Cmtm8	1.413	0	4.13634e-09
ENSMUSG00000018906	P4ha2	1.413	0	9.27596e-08
ENSMUSG00000022687	Boc	1.409	0.00157	0.00710374
ENSMUSG00000035547	Capn5	1.406	0.00074	0.00370069
ENSMUSG00000030541	Idh2	1.398	0	6.34182e-38
ENSMUSG00000023017	Asic1	1.397	1e-05	8.2429e-05
ENSMUSG00000004043	Stat5a	1.396	0.00361	0.0144404
ENSMUSG00000007039	Ddah2	1.395	0	6.44412e-41
ENSMUSG00000031375	Bgn	1.394	0.00051	0.00268957
ENSMUSG00000052854	Nrk	1.394	0.00909	0.0316557
ENSMUSG00000078794	Dact3	1.39	0	6.22715e-16
ENSMUSG00000047501	Cldn4	1.388	0	6.28886e-09
ENSMUSG00000043794	D830025C05Rik	1.388	0.01017	0.0347889
ENSMUSG00000020911	Krt19	1.383	0.00464	0.0178459
ENSMUSG00000037762	Slc16a9	1.382	0.00025	0.00142353
ENSMUSG00000030256	Bhlhe41	1.381	0.0001	0.000604966
ENSMUSG00000039313	AF529169	1.381	0.00355	0.014248
ENSMUSG00000040270	Bach2	1.38	0	1.09602e-05
ENSMUSG00000041734	Kirrel	1.38	0.00125	0.00585006
ENSMUSG00000038721	Hoxb7	1.379	0.00663	0.0241912
ENSMUSG00000020282	Rhbdf1	1.376	0	6.01231e-06
ENSMUSG00000092274	Neat1	1.374	0	1.02532e-37
ENSMUSG00000042182	Bend6	1.374	0	2.68152e-06
ENSMUSG00000022490	Ppp1r1a	1.373	0	2.23339e-10
ENSMUSG00000003032	Klf4	1.365	0	8.1045e-26
ENSMUSG00000039911	Spsb1	1.365	5e-05	0.000326326
ENSMUSG00000038648	Creb3l2	1.36	0.00023	0.00134024
ENSMUSG00000025504	Eps8l2	1.36	0.00056	0.00290509
ENSMUSG00000032353	Tmed3	1.358	0	7.02594e-13
ENSMUSG00000093847	Gm5039	1.358	0	9.35998e-09
ENSMUSG00000027408	Cpxm1	1.354	0	2.05385e-07
ENSMUSG00000097248	Gm2694	1.354	0	4.29008e-07
ENSMUSG00000027447	Cst3	1.353	0	2.00533e-22
ENSMUSG00000042851	Zc3h6	1.351	0	2.13394e-06
ENSMUSG00000025915	Sgk3	1.35	0	5.33913e-06
ENSMUSG00000036553	Sh3tc1	1.35	0	2.11972e-05
ENSMUSG00000072249	Fthl17f	1.35	0.00018	0.00106118
ENSMUSG00000050640	Tmem150c	1.35	0.00536	0.0201849
ENSMUSG00000097772	5430416N02Rik	1.348	0	5.4151e-30
ENSMUSG00000026825	Dnm1	1.348	0.01006	0.034465
ENSMUSG00000075702	Selenom	1.347	0	6.69256e-14
ENSMUSG00000029826	Zc3hav1	1.346	0	2.01862e-09
ENSMUSG00000035778	Ggta1	1.341	0	5.97206e-08
ENSMUSG00000038843	Gcnt1	1.341	0	3.32131e-06
ENSMUSG00000019853	Hebp2	1.336	0	1.81416e-09
ENSMUSG00000031903	Pla2g15	1.334	0	6.61843e-19
ENSMUSG00000042331	Specc1	1.332	0	5.09501e-14
ENSMUSG00000019528	Gyg	1.329	0	3.93583e-10
ENSMUSG00000020231	Dip2a	1.329	0.00028	0.00159125
ENSMUSG00000017754	Pltp	1.328	0	2.26408e-09
ENSMUSG00000017652	Cd40	1.327	0.00062	0.00318125
ENSMUSG00000063698	Sfxn4	1.327	0.0112	0.0376519
ENSMUSG00000020044	Timp3	1.326	0	1.69078e-07
ENSMUSG00000020937	Plcd3	1.324	5e-05	0.000330721
ENSMUSG00000021379	Id4	1.323	0.00016	0.000953379
ENSMUSG00000051323	Pcdh19	1.322	0.01132	0.0379479
ENSMUSG00000027227	Sord	1.319	0	1.83784e-43
ENSMUSG00000050567	Maml1	1.317	6e-05	0.000366327
ENSMUSG00000032705	Exd2	1.317	0.00202	0.0088154
ENSMUSG00000072568	Fam84b	1.315	2e-05	0.000122967
ENSMUSG00000067786	Nnat	1.314	0	6.37201e-18
ENSMUSG00000026797	Stxbp1	1.312	0	3.45111e-09
ENSMUSG00000003283	Hck	1.311	0	7.96966e-09
ENSMUSG00000018698	Lhx1	1.311	0.00844	0.0297695
ENSMUSG00000026640	Plxna2	1.31	3e-05	0.00023039
ENSMUSG00000007888	Crlf1	1.309	0.01345	0.0436383
ENSMUSG00000093489	Gm20625	1.309	0.01402	0.0450587
ENSMUSG00000036478	Btg1	1.307	0	2.63924e-14
ENSMUSG00000074653	Lrrc31	1.304	0.00169	0.00757777
ENSMUSG00000030772	Dkk3	1.303	3e-05	0.000181173
ENSMUSG00000041889	Shisa4	1.302	0	2.28821e-21
ENSMUSG00000032375	Aph1b	1.302	0.00026	0.00148475
ENSMUSG00000035441	Myo1d	1.301	0.00853	0.0300369
ENSMUSG00000030770	Parva	1.3	0	1.37318e-06
ENSMUSG00000066705	Fxyd6	1.299	0	2.01851e-27
ENSMUSG00000043510	Hscb	1.299	0	1.8797e-07
ENSMUSG00000017760	Ctsa	1.296	0	1.55756e-31
ENSMUSG00000027794	Sohlh2	1.296	0	3.06512e-14
ENSMUSG00000022620	Arsa	1.296	0	2.55023e-05
ENSMUSG00000115420	AL732506.1	1.296	0.00486	0.0185769
ENSMUSG00000024253	Dync2li1	1.293	0.00281	0.0117609
ENSMUSG00000019302	Atp6v0a1	1.289	0	1.06107e-26
ENSMUSG00000006219	Fblim1	1.288	0	1.55102e-28
ENSMUSG00000061666	Gdpd1	1.286	0	5.64772e-07
ENSMUSG00000031074	Fgf3	1.284	0	8.3781e-07
ENSMUSG00000057836	Xlr3a	1.282	0	1.03926e-07
ENSMUSG00000035521	Gnptg	1.282	0	3.05675e-05
ENSMUSG00000043073	Usp17le	1.28	0.01299	0.0424277
ENSMUSG00000058665	En1	1.279	0.00385	0.0152341
ENSMUSG00000021939	Ctsb	1.277	0	1.33591e-28
ENSMUSG00000039086	Ss18l1	1.277	0.00039	0.00212248
ENSMUSG00000031891	Hsd11b2	1.277	0.00176	0.00781858
ENSMUSG00000005873	Reep5	1.276	0	3.90266e-39
ENSMUSG00000052837	Junb	1.275	0	2.44552e-05
ENSMUSG00000097817	Gm26810	1.275	0.00733	0.0263595
ENSMUSG00000055235	Wdr86	1.27	0	1.01925e-06
ENSMUSG00000001025	S100a6	1.268	0	1.29616e-08
ENSMUSG00000027220	Syt13	1.265	0	1.08029e-09
ENSMUSG00000070858	Gm1673	1.265	0	1.26317e-05
ENSMUSG00000075033	Nxpe3	1.264	0.01453	0.0463916
ENSMUSG00000036820	Amdhd2	1.261	0	1.41257e-15
ENSMUSG00000046733	Gprc5a	1.261	0	3.36299e-11
ENSMUSG00000027966	Col11a1	1.261	0.00126	0.00588944
ENSMUSG00000001751	Naglu	1.254	0	2.61092e-05
ENSMUSG00000003309	Ap1m2	1.253	0.00061	0.00312426
ENSMUSG00000005968	Tuft1	1.25	0.00028	0.00158862
ENSMUSG00000039810	Zc3h10	1.248	0	2.04121e-14
ENSMUSG00000019810	Fuca2	1.248	1e-05	4.43546e-05
ENSMUSG00000058976	Usp17lc	1.248	0.00019	0.00111119
ENSMUSG00000025202	Scd3	1.246	0	1.90341e-06
ENSMUSG00000021306	Gpr137b	1.244	0	1.11705e-06
ENSMUSG00000033855	Ston1	1.244	0.00668	0.0243417
ENSMUSG00000022844	Pdia5	1.243	0	6.67504e-07
ENSMUSG00000113440	Gm46404	1.24	0.00765	0.0273055
ENSMUSG00000022438	Parvb	1.238	0	2.24258e-05
ENSMUSG00000034613	Ppm1h	1.237	0.00028	0.00159125
ENSMUSG00000025586	Cpeb1	1.235	0	1.12472e-14
ENSMUSG00000002365	Snx9	1.235	7e-05	0.000449414
ENSMUSG00000053604	Rpia	1.235	0.00021	0.00124729
ENSMUSG00000067370	B3galt4	1.231	0.00183	0.00810562
ENSMUSG00000028782	Adgrb2	1.228	0.00287	0.0119562
ENSMUSG00000035891	Cerk	1.228	0.00626	0.0230791
ENSMUSG00000019124	Scrn1	1.227	0	6.49828e-21
ENSMUSG00000041654	Slc39a11	1.224	0	3.66853e-14
ENSMUSG00000022436	Sh3bp1	1.224	0.00453	0.0174996
ENSMUSG00000030315	Vgll4	1.221	0	8.74193e-10
ENSMUSG00000059854	Hydin	1.22	8e-05	0.000507329
ENSMUSG00000005949	Ctns	1.219	0	8.30818e-15
ENSMUSG00000063450	Syne2	1.219	0	4.72783e-10
ENSMUSG00000031447	Lamp1	1.218	0	5.61682e-92
ENSMUSG00000022500	Litaf	1.218	0	5.79389e-12
ENSMUSG00000046718	Bst2	1.218	0	1.39353e-11
ENSMUSG00000023467	Tulp2	1.214	0.00164	0.00738354
ENSMUSG00000033871	Ppargc1b	1.211	0	5.65951e-08
ENSMUSG00000040828	Catsperd	1.211	0.00052	0.0027308
ENSMUSG00000022244	Amacr	1.21	0.0156	0.0492033
ENSMUSG00000051950	B3glct	1.209	0	2.1111e-06
ENSMUSG00000019846	Lama4	1.208	0.01124	0.0377395
ENSMUSG00000021242	Npc2	1.207	0	8.74661e-58
ENSMUSG00000030605	Mfge8	1.206	0	2.4319e-21
ENSMUSG00000033653	Vps8	1.206	0	1.53085e-06
ENSMUSG00000021638	Ocln	1.205	0.01233	0.0406716
ENSMUSG00000002983	Relb	1.204	9e-05	0.00056024
ENSMUSG00000001583	Tnk1	1.203	0.00075	0.00375134
ENSMUSG00000060671	Atp8b2	1.203	0.00104	0.00496981
ENSMUSG00000032092	Mpzl2	1.202	0	6.51627e-19
ENSMUSG00000001334	Fndc5	1.202	0.00011	0.000711984
ENSMUSG00000032122	Slc37a2	1.201	1e-05	4.15524e-05
ENSMUSG00000042834	Nrep	1.2	0	8.87259e-07
ENSMUSG00000054753	AU018091	1.198	0	8.57273e-11
ENSMUSG00000024155	Meiob	1.196	0.00608	0.0225239
ENSMUSG00000070509	Rgma	1.195	0	7.94051e-06
ENSMUSG00000063146	Clip2	1.194	0	1.908e-05
ENSMUSG00000047617	Paxx	1.194	8e-05	0.000508719
ENSMUSG00000078234	Klhdc7a	1.194	0.00299	0.0123931
ENSMUSG00000063838	Cdc42ep5	1.192	0	4.30664e-14
ENSMUSG00000078851	Hist3h2a	1.191	0	2.52748e-05
ENSMUSG00000094910	D430019H16Rik	1.191	0.00383	0.0151844
ENSMUSG00000038604	Ripor1	1.19	0	1.96059e-16
ENSMUSG00000032011	Thy1	1.19	0.00065	0.00332229
ENSMUSG00000044469	Tnfaip8l1	1.189	0.01077	0.0364549
ENSMUSG00000007594	Hapln4	1.188	0	3.17578e-06
ENSMUSG00000074403	Hist2h3b	1.188	0.00697	0.0252408
ENSMUSG00000020275	Rel	1.187	0.00259	0.0109502
ENSMUSG00000042942	Greb1l	1.185	2e-05	0.000137423
ENSMUSG00000022971	Ifnar2	1.182	0	4.53096e-08
ENSMUSG00000021747	4930452B06Rik	1.182	0	4.30066e-06
ENSMUSG00000018569	Cldn7	1.176	9e-05	0.000587959
ENSMUSG00000028567	Txndc12	1.174	0	1.42166e-19
ENSMUSG00000086655	C330018A13Rik	1.173	0.00673	0.0245145
ENSMUSG00000026482	Rgl1	1.171	0.00197	0.00863099
ENSMUSG00000061751	Kalrn	1.17	1e-05	5.57001e-05
ENSMUSG00000020646	Mboat2	1.169	0.00052	0.0027138
ENSMUSG00000058756	Thra	1.166	0	8.15423e-19
ENSMUSG00000020747	Tmem94	1.166	0	3.89514e-06
ENSMUSG00000048186	Bend7	1.164	1e-05	7.58366e-05
ENSMUSG00000039316	Rftn1	1.162	0.0042	0.0164083
ENSMUSG00000059482	2610301B20Rik	1.161	0	9.35998e-09
ENSMUSG00000036242	3632451O06Rik	1.161	0	6.57702e-08
ENSMUSG00000020658	Efr3b	1.161	0.00128	0.00597404
ENSMUSG00000025402	Nab2	1.159	0.00286	0.0119396
ENSMUSG00000057193	Slc44a2	1.158	0	1.27643e-21
ENSMUSG00000031570	Plpp5	1.158	0.00062	0.00317991
ENSMUSG00000030428	Ttyh1	1.157	0	1.90148e-06
ENSMUSG00000037820	Tgm2	1.157	8e-05	0.00053652
ENSMUSG00000028063	Lmna	1.156	0	1.89742e-12
ENSMUSG00000000594	Gm2a	1.155	0	5.09765e-10
ENSMUSG00000023982	Guca1a	1.154	0.00596	0.0221383
ENSMUSG00000019998	Stx7	1.151	0	5.1401e-15
ENSMUSG00000022443	Myh9	1.15	0	1.65008e-43
ENSMUSG00000029016	Clcn6	1.15	0	4.98146e-07
ENSMUSG00000048285	Frmd6	1.15	0.00051	0.00268082
ENSMUSG00000041592	Sdk2	1.149	0.00463	0.0178109
ENSMUSG00000000532	Acvr1b	1.148	1e-05	5.87861e-05
ENSMUSG00000040525	Cblc	1.148	0.00485	0.0185412
ENSMUSG00000002732	Fkbp7	1.146	0.00231	0.00989378
ENSMUSG00000043687	1190005I06Rik	1.145	1e-05	6.49905e-05
ENSMUSG00000023259	Slc26a6	1.144	0.00076	0.00380034
ENSMUSG00000046774	8030474K03Rik	1.143	0.00413	0.0161438
ENSMUSG00000055067	Smyd3	1.142	0	7.97747e-30
ENSMUSG00000047473	Zfp30	1.139	0	1.02835e-14
ENSMUSG00000078653	Cntd1	1.139	0.0003	0.00165503
ENSMUSG00000041420	Meis3	1.138	0.00781	0.0277903
ENSMUSG00000004633	Chn2	1.137	0	7.45555e-07
ENSMUSG00000022055	Nefl	1.132	0	5.91615e-15
ENSMUSG00000013160	Atp6v0d1	1.131	0	1.26121e-46
ENSMUSG00000028583	Pdpn	1.131	0	5.03799e-21
ENSMUSG00000097121	D130020L05Rik	1.131	0.00151	0.00685104
ENSMUSG00000026921	Egfl7	1.13	0	1.83956e-14
ENSMUSG00000037492	Zmat4	1.13	0	6.22599e-11
ENSMUSG00000037260	Hgsnat	1.13	0	3.64294e-06
ENSMUSG00000008999	Bmp7	1.128	0.0001	0.000610454
ENSMUSG00000037499	Nenf	1.127	0	1.11081e-12
ENSMUSG00000056899	Immp2l	1.127	0.00081	0.00400499
ENSMUSG00000028573	Fggy	1.126	0	1.84186e-07
ENSMUSG00000073568	Arl14epl	1.126	6e-05	0.000366592
ENSMUSG00000069310	Hist1h3c	1.125	0.00025	0.00141443
ENSMUSG00000028435	Aqp3	1.124	0.00028	0.00158863
ENSMUSG00000003380	Rabac1	1.123	0	2.10168e-18
ENSMUSG00000021831	Ero1l	1.121	0	3.22968e-09
ENSMUSG00000035245	Eogt	1.12	0.00019	0.00113858
ENSMUSG00000037580	Gch1	1.12	0.00135	0.00626012
ENSMUSG00000072591	5930412G12Rik	1.12	0.00329	0.013436
ENSMUSG00000023074	Mospd1	1.119	0.0036	0.0144174
ENSMUSG00000038387	Rras	1.118	0	3.45895e-10
ENSMUSG00000027900	Dram2	1.118	0.00142	0.00652825
ENSMUSG00000044927	H1fx	1.115	0	6.45592e-26
ENSMUSG00000021665	Hexb	1.115	0	1.35286e-09
ENSMUSG00000032436	Cmtm7	1.113	0	4.16794e-09
ENSMUSG00000006575	Rundc3a	1.113	0.00135	0.00624985
ENSMUSG00000073609	D2hgdh	1.112	0.01101	0.0371046
ENSMUSG00000023827	Agpat4	1.109	0	3.77441e-30
ENSMUSG00000025647	Shisa5	1.107	0	8.65059e-18
ENSMUSG00000022475	Hdac7	1.107	0	1.63114e-05
ENSMUSG00000039713	Plekhg5	1.106	0	7.55219e-15
ENSMUSG00000028545	Bend5	1.104	0	2.48312e-06
ENSMUSG00000038368	Focad	1.102	0.00031	0.0017435
ENSMUSG00000032842	Abcc10	1.102	0.0148	0.0470736
ENSMUSG00000063382	Bcl9l	1.101	0	1.80107e-15
ENSMUSG00000051184	Zfp524	1.101	0.01103	0.0371445
ENSMUSG00000005397	Nid1	1.1	0	3.98505e-06
ENSMUSG00000039087	Rreb1	1.099	0	3.11124e-07
ENSMUSG00000025278	Flnb	1.098	0	9.81701e-15
ENSMUSG00000051495	Irf2bp2	1.098	0	1.04513e-07
ENSMUSG00000000631	Myo18a	1.097	0	1.12272e-24
ENSMUSG00000025366	Esyt1	1.097	0	3.08776e-08
ENSMUSG00000025196	Cpn1	1.097	0	2.49063e-07
ENSMUSG00000020875	Hoxb9	1.097	0.01023	0.034937
ENSMUSG00000032598	Nckipsd	1.094	2e-05	0.000147719
ENSMUSG00000025198	Erlin1	1.092	0.00096	0.00467484
ENSMUSG00000030717	Nupr1	1.09	0	3.50554e-35
ENSMUSG00000031387	Renbp	1.09	0	3.75943e-23
ENSMUSG00000034164	Emid1	1.09	1e-05	8.15787e-05
ENSMUSG00000022548	Apod	1.09	0.00897	0.031334
ENSMUSG00000016626	Nlrp14	1.088	0.0087	0.0305295
ENSMUSG00000034391	Fbxo15	1.087	0	1.9386e-34
ENSMUSG00000032936	Camkv	1.086	0	1.23054e-12
ENSMUSG00000095799	Gm8332	1.086	0.0079	0.0280787
ENSMUSG00000032121	Tmem218	1.083	3e-05	0.000182385
ENSMUSG00000028494	Plin2	1.082	0	4.74616e-26
ENSMUSG00000053617	Sh3pxd2a	1.082	0.00013	0.000814155
ENSMUSG00000036918	Ttc7	1.081	0	3.35577e-06
ENSMUSG00000022432	Smc1b	1.08	0	1.99084e-13
ENSMUSG00000096175	Gm21761	1.079	0	3.5963e-12
ENSMUSG00000039382	Wdr45	1.079	5e-05	0.000338942
ENSMUSG00000004451	Ralb	1.076	0	1.55259e-12
ENSMUSG00000021094	Dhrs7	1.075	0.00077	0.00386801
ENSMUSG00000027702	Lrrc34	1.075	0.00705	0.0254837
ENSMUSG00000059866	Tnip2	1.075	0.00866	0.0304251
ENSMUSG00000031634	Ufsp2	1.074	0	2.52882e-16
ENSMUSG00000010066	Cacna2d2	1.073	0	5.2038e-07
ENSMUSG00000037697	Ddhd1	1.073	5e-05	0.000308385
ENSMUSG00000028189	Ctbs	1.072	0.00033	0.00183013
ENSMUSG00000025212	Sfxn3	1.072	0.00983	0.0337832
ENSMUSG00000053654	Krt42	1.072	0.01502	0.0476709
ENSMUSG00000086328	2700033N17Rik	1.071	0.00699	0.0252824
ENSMUSG00000054408	Spcs3	1.07	3e-05	0.000208417
ENSMUSG00000045519	Zfp560	1.07	0.0004	0.00218357
ENSMUSG00000037772	Mrpl23	1.07	0.00677	0.0246266
ENSMUSG00000028830	AU040320	1.066	0	1.72264e-07
ENSMUSG00000039286	Fndc3b	1.066	0	9.91718e-06
ENSMUSG00000020059	Sycp3	1.065	0	2.95375e-15
ENSMUSG00000049624	Slc17a5	1.065	4e-05	0.000301122
ENSMUSG00000020108	Ddit4	1.064	0	8.02648e-18
ENSMUSG00000042524	Sun2	1.064	0	1.82152e-06
ENSMUSG00000026576	Atp1b1	1.062	0	1.77215e-33
ENSMUSG00000026773	Pfkfb3	1.06	0	1.38297e-05
ENSMUSG00000019737	Syne4	1.06	0	3.762e-05
ENSMUSG00000020650	Bcap29	1.059	0	4.75527e-08
ENSMUSG00000037822	Smim14	1.056	0	1.38928e-10
ENSMUSG00000047843	Bri3	1.056	0	8.40571e-07
ENSMUSG00000035000	Dpp4	1.056	0	3.85178e-05
ENSMUSG00000038418	Egr1	1.056	0.00222	0.00957438
ENSMUSG00000031534	Smim19	1.054	0	1.14991e-11
ENSMUSG00000035121	Neil2	1.054	0	6.69264e-08
ENSMUSG00000060477	Irak2	1.053	0.0094	0.0325738
ENSMUSG00000020415	Pttg1	1.051	0	2.77839e-29
ENSMUSG00000027581	Stmn3	1.051	0	2.01856e-05
ENSMUSG00000074170	Plekhf1	1.049	3e-05	0.000188337
ENSMUSG00000001995	Sipa1l2	1.048	0	2.03026e-10
ENSMUSG00000073018	Gm1070	1.048	0.01387	0.0447133
ENSMUSG00000006019	Dhx34	1.047	5e-05	0.000334985
ENSMUSG00000037960	Card19	1.047	0.00061	0.00314714
ENSMUSG00000030302	Atp2b2	1.047	0.00062	0.00320632
ENSMUSG00000044788	Fads6	1.046	9e-05	0.000571414
ENSMUSG00000023994	Nfya	1.045	1e-05	6.70943e-05
ENSMUSG00000022181	C6	1.045	0.01093	0.0368798
ENSMUSG00000035713	Usp35	1.041	0.00531	0.0200221
ENSMUSG00000032290	Ptpn9	1.04	0.00032	0.00177083
ENSMUSG00000020806	Rhbdf2	1.039	5e-05	0.000305984
ENSMUSG00000043259	Fam13c	1.038	1e-05	6.00434e-05
ENSMUSG00000041736	Tspo	1.035	0	2.1514e-05
ENSMUSG00000036782	Klhl13	1.033	0	4.15033e-17
ENSMUSG00000020121	Srgap1	1.033	0	1.43485e-10
ENSMUSG00000059060	Rad51b	1.033	0.00051	0.00268552
ENSMUSG00000023963	Cyp39a1	1.033	0.00259	0.010956
ENSMUSG00000031627	Irf2	1.032	0.00878	0.0307902
ENSMUSG00000089917	Uckl1	1.031	0.00335	0.0135959
ENSMUSG00000055912	Tmem150a	1.027	1e-05	5.22052e-05
ENSMUSG00000022125	Cln5	1.026	0	1.19097e-18
ENSMUSG00000034573	Ptpn13	1.026	0	2.22981e-08
ENSMUSG00000034744	Nagk	1.026	1e-05	0.000111697
ENSMUSG00000022108	Itm2b	1.022	0	8.61022e-18
ENSMUSG00000000531	Grasp	1.022	0	2.79881e-10
ENSMUSG00000032376	Usp3	1.021	0	4.80417e-10
ENSMUSG00000032402	Smad3	1.021	0	5.01961e-08
ENSMUSG00000025401	Myo1a	1.02	0.01385	0.0446451
ENSMUSG00000010362	Rdm1	1.019	0	4.49327e-24
ENSMUSG00000050628	Ubald2	1.018	0	3.16386e-12
ENSMUSG00000031654	Cbln1	1.016	0.01564	0.0492857
ENSMUSG00000037405	Icam1	1.015	0	2.59096e-06
ENSMUSG00000020098	Pcbd1	1.015	0	4.89985e-06
ENSMUSG00000038936	Sccpdh	1.014	0	2.62776e-07
ENSMUSG00000004562	Arhgef40	1.014	0.00436	0.0169055
ENSMUSG00000023990	Tfeb	1.013	0	2.22656e-05
ENSMUSG00000004317	Clcn5	1.012	0	7.57731e-24
ENSMUSG00000052928	Ctif	1.012	0.00075	0.00376957
ENSMUSG00000031176	Dynlt3	1.01	0	1.07898e-13
ENSMUSG00000113346	Eprn	1.008	1e-05	4.27566e-05
ENSMUSG00000061411	Nol4l	1.008	0.0112	0.0376472
ENSMUSG00000058240	Cryzl1	1.007	0	5.10223e-22
ENSMUSG00000060681	Slc9a6	1.006	0.0001	0.000630572
ENSMUSG00000073987	Ggh	1.006	0.00636	0.0234061
ENSMUSG00000020325	Fstl3	1.005	0.00989	0.0339901
ENSMUSG00000048277	Syngr2	1.004	0	1.66936e-12
ENSMUSG00000028917	Plekhm2	1.004	0	4.01829e-06
ENSMUSG00000031785	Adgrg1	1.003	0.01093	0.0368877
ENSMUSG00000069272	Hist1h2ae	1.002	0	3.37698e-07
ENSMUSG00000040322	Slc25a24	1.002	0.00064	0.00329442
ENSMUSG00000021619	Atg10	1.001	0.0008	0.00397696
ENSMUSG00000097393	D030068K23Rik	1	5e-05	0.000327045
ENSMUSG00000049313	Sorl1	0.998	0	1.7578e-11
ENSMUSG00000026980	Ly75	0.995	0	2.4384e-09
ENSMUSG00000022415	Syngr1	0.992	0	6.43635e-21
ENSMUSG00000002997	Prkar2b	0.991	0.00081	0.00399817
ENSMUSG00000018909	Arrb1	0.99	0.0001	0.000603853
ENSMUSG00000025171	Ubtd1	0.99	0.00013	0.000794217
ENSMUSG00000023830	Igf2r	0.989	0	5.50118e-10
ENSMUSG00000028167	Bdh2	0.989	0	1.61026e-05
ENSMUSG00000021760	Gpx8	0.986	7e-05	0.000432063
ENSMUSG00000024924	Vldlr	0.986	0.00016	0.000936779
ENSMUSG00000040714	Klc3	0.984	5e-05	0.000350896
ENSMUSG00000039989	Cbx4	0.983	0.00366	0.0146189
ENSMUSG00000021884	Hacl1	0.983	0.00626	0.0230791
ENSMUSG00000002043	Trappc6a	0.982	0	3.44675e-14
ENSMUSG00000062691	Cebpzos	0.982	1e-05	6.5111e-05
ENSMUSG00000002908	Kcnn1	0.982	0.00435	0.0168765
ENSMUSG00000001270	Ckb	0.981	0	2.81204e-15
ENSMUSG00000000915	Hip1r	0.981	2e-05	0.000132763
ENSMUSG00000032265	Fam46a	0.98	0.00125	0.00585082
ENSMUSG00000031021	Tmem9b	0.98	0.00245	0.0104225
ENSMUSG00000002985	Apoe	0.979	0	5.56371e-26
ENSMUSG00000019087	Atp6ap1	0.979	0	1.92153e-24
ENSMUSG00000031740	Mmp2	0.979	1e-05	7.15232e-05
ENSMUSG00000026380	Tfcp2l1	0.978	0	7.68135e-25
ENSMUSG00000041649	Klf8	0.976	9e-05	0.000580317
ENSMUSG00000031532	Saraf	0.975	0	1.98375e-16
ENSMUSG00000021009	Ptpn21	0.974	1e-05	4.78633e-05
ENSMUSG00000024975	Pdcd4	0.973	0	5.05804e-25
ENSMUSG00000009905	Kdsr	0.973	0	2.7252e-15
ENSMUSG00000041936	Agrn	0.973	0	3.28731e-13
ENSMUSG00000074622	Mafb	0.973	0.0027	0.0113824
ENSMUSG00000040010	Slc7a5	0.972	0	2.50452e-14
ENSMUSG00000037936	Scarb1	0.972	0	1.04269e-11
ENSMUSG00000019055	Plod1	0.972	0	2.82827e-07
ENSMUSG00000060771	Tsga10	0.971	0.00121	0.0057044
ENSMUSG00000041959	S100a10	0.97	0	4.0629e-12
ENSMUSG00000034205	Loxl2	0.97	0	2.75534e-05
ENSMUSG00000035936	Aldh5a1	0.968	0	6.16967e-06
ENSMUSG00000042293	Gm5617	0.967	0	3.89006e-06
ENSMUSG00000056501	Cebpb	0.967	0.00079	0.00393215
ENSMUSG00000030341	Tnfrsf1a	0.967	0.01593	0.0499801
ENSMUSG00000004567	Mcoln1	0.963	0	6.06758e-14
ENSMUSG00000002325	Irf9	0.963	1e-05	0.00010611
ENSMUSG00000045410	Akr1e1	0.962	0	8.8387e-08
ENSMUSG00000004207	Psap	0.961	0	2.23741e-09
ENSMUSG00000070056	Mfhas1	0.961	0	4.73714e-08
ENSMUSG00000061132	Blnk	0.96	0	2.56269e-05
ENSMUSG00000052566	Hook2	0.96	0.0001	0.000633358
ENSMUSG00000021676	Iqgap2	0.959	0	1.12034e-20
ENSMUSG00000032531	Amotl2	0.959	0	7.49593e-13
ENSMUSG00000023707	Ogfod2	0.958	0	2.54719e-05
ENSMUSG00000035919	Bbs9	0.958	0.00052	0.00272887
ENSMUSG00000020400	Tnip1	0.955	0	2.07034e-13
ENSMUSG00000035776	Cd99l2	0.955	7e-05	0.00047372
ENSMUSG00000041684	Bivm	0.955	8e-05	0.000529753
ENSMUSG00000026930	Gpsm1	0.955	0.01246	0.0409905
ENSMUSG00000007646	Rad51c	0.953	0	9.91216e-10
ENSMUSG00000004771	Rab11a	0.951	0	7.99056e-14
ENSMUSG00000035158	Mitf	0.95	0.00146	0.00669466
ENSMUSG00000031066	Usp11	0.949	0	3.04966e-17
ENSMUSG00000050732	Vamp8	0.949	0	9.40567e-08
ENSMUSG00000027953	Slc50a1	0.947	1e-05	5.42886e-05
ENSMUSG00000099632	2900093K20Rik	0.946	0.00034	0.00185489
ENSMUSG00000060802	B2m	0.945	0	2.24973e-21
ENSMUSG00000056758	Hmga2	0.945	0	2.79097e-08
ENSMUSG00000032763	Ilvbl	0.943	1e-05	0.000101625
ENSMUSG00000061186	Sfmbt2	0.942	0.00063	0.00321901
ENSMUSG00000029313	Aff1	0.941	0	5.9873e-10
ENSMUSG00000023048	Prr13	0.94	0	3.89514e-06
ENSMUSG00000054728	Phactr1	0.94	0.00199	0.00871557
ENSMUSG00000058254	Tspan7	0.94	0.00754	0.0269996
ENSMUSG00000018398	Sept8	0.939	0	1.5258e-07
ENSMUSG00000037788	Vopp1	0.939	0.00638	0.0234436
ENSMUSG00000068876	Cgn	0.938	0.00091	0.00442484
ENSMUSG00000041594	Tmtc4	0.938	0.00239	0.0102028
ENSMUSG00000021703	Serinc5	0.938	0.00617	0.0227802
ENSMUSG00000025188	Hps1	0.936	0	6.06746e-07
ENSMUSG00000028461	Ccdc107	0.935	0	3.51741e-07
ENSMUSG00000034707	Gns	0.934	0	6.83296e-19
ENSMUSG00000004996	Mri1	0.934	0	2.45134e-06
ENSMUSG00000031651	Triml1	0.933	0	3.24755e-18
ENSMUSG00000069835	Sat2	0.932	0.00113	0.00534519
ENSMUSG00000046056	Sbsn	0.931	0.00942	0.0326211
ENSMUSG00000033396	Spg11	0.931	0.01068	0.0362129
ENSMUSG00000079481	Nhsl2	0.93	0.00759	0.0271594
ENSMUSG00000021728	Emb	0.929	0	3.24031e-24
ENSMUSG00000025225	Nfkb2	0.929	4e-05	0.000276823
ENSMUSG00000042404	Dennd4b	0.929	0.01194	0.0397039
ENSMUSG00000027890	Gstm4	0.928	0.00011	0.000692251
ENSMUSG00000022090	Pdlim2	0.927	0	1.7433e-06
ENSMUSG00000033318	Gstt2	0.925	0	4.55285e-09
ENSMUSG00000054920	Klhl5	0.925	0	2.65583e-05
ENSMUSG00000056413	Adap1	0.925	4e-05	0.000286755
ENSMUSG00000006717	Acot13	0.924	0	1.56971e-23
ENSMUSG00000016534	Lamp2	0.924	0	1.61434e-21
ENSMUSG00000032280	Tle3	0.924	0	1.09406e-12
ENSMUSG00000037795	N4bp2	0.923	0	4.32207e-11
ENSMUSG00000007812	Zfp655	0.923	0	3.02228e-10
ENSMUSG00000001999	Blvra	0.922	0	1.49459e-05
ENSMUSG00000040043	Rbms2	0.922	0.00036	0.00194839
ENSMUSG00000005360	Slc1a3	0.921	0	2.34183e-08
ENSMUSG00000002957	Ap2a2	0.92	0	1.13457e-28
ENSMUSG00000007041	Clic1	0.92	0	4.04388e-14
ENSMUSG00000031987	Egln1	0.92	0	1.85213e-05
ENSMUSG00000005054	Cstb	0.917	0	3.67884e-14
ENSMUSG00000015149	Sirt2	0.916	0	3.43074e-06
ENSMUSG00000079033	Mef2b	0.915	2e-05	0.000178878
ENSMUSG00000006390	Elovl1	0.914	0	9.36419e-07
ENSMUSG00000022574	Naprt	0.913	3e-05	0.000236441
ENSMUSG00000054708	Ankrd24	0.912	0	3.84247e-07
ENSMUSG00000031668	Eif2ak3	0.911	0.01057	0.035896
ENSMUSG00000030494	Rhpn2	0.91	0.00028	0.00159646
ENSMUSG00000025867	Cplx2	0.91	0.00462	0.0177825
ENSMUSG00000042745	Id1	0.909	0.00055	0.00288369
ENSMUSG00000036534	Slc38a7	0.908	0	5.62219e-11
ENSMUSG00000004032	Gstm5	0.908	0	2.84171e-06
ENSMUSG00000036120	Rfxank	0.908	0.00011	0.000697648
ENSMUSG00000042447	Mios	0.908	0.00026	0.00146799
ENSMUSG00000020877	Scrn2	0.908	0.00261	0.0110292
ENSMUSG00000022359	Wdyhv1	0.907	0.00237	0.010124
ENSMUSG00000040774	Cept1	0.905	1e-05	0.000104434
ENSMUSG00000005656	Snx6	0.903	0	1.47297e-20
ENSMUSG00000020227	Irak3	0.903	9e-05	0.000596126
ENSMUSG00000040441	Slc26a10	0.903	0.01047	0.0356571
ENSMUSG00000020261	Slc36a1	0.901	0.00183	0.00811786
ENSMUSG00000042246	Tmc7	0.901	0.00266	0.011222
ENSMUSG00000036561	Ppp6r2	0.9	0.01095	0.0369429
ENSMUSG00000025491	Ifitm1	0.898	0	2.45561e-10
ENSMUSG00000014932	Yes1	0.898	0.00012	0.000723291
ENSMUSG00000038151	Prdm1	0.898	0.00038	0.00206251
ENSMUSG00000070476	Fam217b	0.898	0.00145	0.00664408
ENSMUSG00000031748	Gnao1	0.897	0.00347	0.0139965
ENSMUSG00000002227	Mov10	0.895	0	8.57197e-09
ENSMUSG00000089774	Slc5a3	0.895	0.00154	0.00699843
ENSMUSG00000043587	Pxylp1	0.893	0.00018	0.00108092
ENSMUSG00000063239	Grm4	0.892	0.00085	0.004193
ENSMUSG00000041390	Mdfic	0.892	0.00446	0.0172573
ENSMUSG00000024905	Tesmin	0.892	0.00881	0.0308804
ENSMUSG00000063646	Jakmip1	0.887	0.00048	0.00256361
ENSMUSG00000039194	Rlbp1	0.887	0.00064	0.00329442
ENSMUSG00000006435	Neurl1a	0.886	0	2.72526e-06
ENSMUSG00000019806	Aig1	0.886	3e-05	0.000190375
ENSMUSG00000047881	Rell1	0.885	0	2.75881e-12
ENSMUSG00000031309	Rps6ka3	0.885	1e-05	6.68961e-05
ENSMUSG00000062901	Klhl24	0.884	0	9.61046e-06
ENSMUSG00000032245	Cln6	0.884	5e-05	0.000312822
ENSMUSG00000024197	Plin3	0.883	0	1.85384e-19
ENSMUSG00000021360	Gcnt2	0.883	0	8.93194e-10
ENSMUSG00000022951	Rcan1	0.883	0	4.77695e-09
ENSMUSG00000042770	Hebp1	0.883	0	9.65727e-08
ENSMUSG00000018727	Cpsf4l	0.883	0.00109	0.00519612
ENSMUSG00000038777	Sema6c	0.883	0.0135	0.0437602
ENSMUSG00000044712	Slc38a6	0.881	3e-05	0.000213891
ENSMUSG00000034245	Hdac11	0.881	0.00209	0.00905941
ENSMUSG00000024413	Npc1	0.88	0	6.6446e-09
ENSMUSG00000042228	Lyn	0.879	2e-05	0.000134775
ENSMUSG00000020859	Spag9	0.878	0	7.00005e-09
ENSMUSG00000014329	Bicc1	0.878	3e-05	0.000225407
ENSMUSG00000004267	Eno2	0.878	0.00057	0.00294641
ENSMUSG00000028958	Tmub1	0.878	0.00148	0.00675519
ENSMUSG00000029456	Acad10	0.878	0.00158	0.007142
ENSMUSG00000029420	Rimbp2	0.877	0.00806	0.0285744
ENSMUSG00000037742	Eef1a1	0.876	0	2.74418e-21
ENSMUSG00000074064	Mlycd	0.876	0	2.49151e-05
ENSMUSG00000028278	Rragd	0.873	0	6.79526e-08
ENSMUSG00000019564	Arid3a	0.873	0	8.0621e-06
ENSMUSG00000009647	Mcu	0.872	0	2.1594e-09
ENSMUSG00000037446	Tulp1	0.872	0.0001	0.000629452
ENSMUSG00000021294	Kif26a	0.872	0.00022	0.00125915
ENSMUSG00000033885	Pxk	0.871	0.00016	0.000954571
ENSMUSG00000039431	Mtmr7	0.87	0	3.26363e-07
ENSMUSG00000028541	B4galt2	0.869	1e-05	4.31754e-05
ENSMUSG00000031357	Syap1	0.869	0.01373	0.0443415
ENSMUSG00000001418	Glmp	0.868	0	2.3663e-08
ENSMUSG00000032812	Arap1	0.868	0.0012	0.00564461
ENSMUSG00000013997	Nit1	0.867	1e-05	8.04498e-05
ENSMUSG00000032666	1700025G04Rik	0.866	0	1.07508e-10
ENSMUSG00000041895	Wipi1	0.866	0	1.11631e-08
ENSMUSG00000035697	Arhgap45	0.865	0.00557	0.0208459
ENSMUSG00000012396	Nanog	0.864	0	6.96785e-16
ENSMUSG00000025026	Add3	0.864	0	3.53831e-14
ENSMUSG00000022454	Nell2	0.864	0.00296	0.0122812
ENSMUSG00000029094	Afap1	0.862	0	1.63844e-07
ENSMUSG00000006941	Eif1b	0.861	0	3.7256e-23
ENSMUSG00000046727	Cystm1	0.86	0	3.41497e-06
ENSMUSG00000039047	Pigk	0.86	0	1.73985e-05
ENSMUSG00000026509	Capn2	0.859	0	5.87105e-15
ENSMUSG00000020097	Sgpl1	0.859	0	1.4391e-12
ENSMUSG00000034206	Polq	0.859	0.00245	0.0104481
ENSMUSG00000047264	Zfp358	0.858	1e-05	8.99002e-05
ENSMUSG00000030103	Bhlhe40	0.858	0.00012	0.000743728
ENSMUSG00000005148	Klf5	0.857	0	2.3765e-45
ENSMUSG00000038072	Galnt11	0.856	0.00064	0.00326304
ENSMUSG00000055148	Klf2	0.855	0	2.00304e-11
ENSMUSG00000021993	Mipep	0.855	1e-05	5.51361e-05
ENSMUSG00000009670	Tex11	0.855	0.00018	0.00105299
ENSMUSG00000033985	Tesk2	0.855	0.00053	0.00278625
ENSMUSG00000035407	Kank4	0.855	0.00176	0.00782875
ENSMUSG00000038280	Ostm1	0.854	0	3.21105e-05
ENSMUSG00000041642	Kif21b	0.854	0.00061	0.00314426
ENSMUSG00000050271	Prag1	0.854	0.0037	0.0147376
ENSMUSG00000063455	D630045J12Rik	0.853	0.00406	0.0159132
ENSMUSG00000002778	Kdelr1	0.852	0	3.94293e-17
ENSMUSG00000037166	Ppp1r14a	0.852	1e-05	9.81386e-05
ENSMUSG00000035151	Elmod2	0.851	0	5.79661e-06
ENSMUSG00000039031	Arhgap18	0.851	0.00108	0.00512608
ENSMUSG00000054814	Usp46	0.848	0	1.36439e-06
ENSMUSG00000045917	Tmem268	0.847	0.00091	0.00442127
ENSMUSG00000016346	Kcnq2	0.846	0.00015	0.000889223
ENSMUSG00000031434	Morc4	0.846	0.00033	0.0018313
ENSMUSG00000034105	Tldc1	0.846	0.00149	0.00679412
ENSMUSG00000021916	Glt8d1	0.845	0.00011	0.000660993
ENSMUSG00000038668	Lpar1	0.843	0	3.40844e-09
ENSMUSG00000045211	Nudt18	0.843	0.00196	0.00861313
ENSMUSG00000079056	Kcnip3	0.843	0.00219	0.00944553
ENSMUSG00000054474	Thnsl2	0.841	0.00762	0.02723
ENSMUSG00000015937	H2afy	0.839	0	1.51398e-41
ENSMUSG00000034487	Kdelc2	0.838	1e-05	6.92001e-05
ENSMUSG00000023791	Pigx	0.838	1e-05	9.32993e-05
ENSMUSG00000062619	2310039H08Rik	0.838	0.01229	0.0405503
ENSMUSG00000019952	Poc1b	0.837	0	1.45597e-07
ENSMUSG00000039157	Fam102a	0.837	0	2.5396e-07
ENSMUSG00000018659	Pnpo	0.837	0	3.49326e-07
ENSMUSG00000071176	Arhgef10	0.837	0.00088	0.0043023
ENSMUSG00000061859	Patj	0.837	0.00229	0.00982637
ENSMUSG00000026223	Itm2c	0.836	0	4.82137e-08
ENSMUSG00000000278	Scpep1	0.835	0	1.5619e-29
ENSMUSG00000040033	Stat2	0.834	0	1.10666e-07
ENSMUSG00000003541	Ier3	0.834	0.00031	0.00173938
ENSMUSG00000031788	Kifc3	0.834	0.00058	0.00299148
ENSMUSG00000051343	Rab11fip5	0.832	0.01103	0.0371443
ENSMUSG00000020605	Hs1bp3	0.831	0	5.39083e-07
ENSMUSG00000005672	Kit	0.831	0	3.65559e-06
ENSMUSG00000034647	Ankrd12	0.83	0	2.5889e-09
ENSMUSG00000031750	Il34	0.83	0.01091	0.0368286
ENSMUSG00000022565	Plec	0.829	0	2.27079e-08
ENSMUSG00000036606	Plxnb2	0.829	0	4.0479e-08
ENSMUSG00000037410	Tbc1d2b	0.829	0.00249	0.0105767
ENSMUSG00000024538	Ppic	0.827	0	6.54693e-16
ENSMUSG00000027996	Sfrp2	0.827	8e-05	0.000522192
ENSMUSG00000062312	Erbb2	0.827	0.00593	0.0220273
ENSMUSG00000004626	Stxbp2	0.826	0	1.71902e-11
ENSMUSG00000017756	Slc12a7	0.826	1e-05	5.12908e-05
ENSMUSG00000009628	Tex15	0.826	2e-05	0.000156041
ENSMUSG00000074358	Ccdc61	0.826	0.00012	0.000741745
ENSMUSG00000029651	Mtus2	0.825	0	1.86981e-09
ENSMUSG00000027536	Chmp4c	0.825	0	4.14579e-06
ENSMUSG00000015745	Plekho1	0.825	0	2.71677e-05
ENSMUSG00000037148	Arhgap10	0.825	1e-05	6.43037e-05
ENSMUSG00000073910	Mob3b	0.825	0.0039	0.0153874
ENSMUSG00000021754	Map3k1	0.824	0	1.64711e-10
ENSMUSG00000039611	Tmem246	0.821	0.00151	0.0068651
ENSMUSG00000042737	Dpm3	0.82	0	1.50836e-10
ENSMUSG00000041488	Stx3	0.82	0	8.0933e-10
ENSMUSG00000062054	Iah1	0.82	0	6.74005e-06
ENSMUSG00000034993	Vat1	0.82	1e-05	5.59983e-05
ENSMUSG00000039976	Tbc1d16	0.82	0.00026	0.00146799
ENSMUSG00000007891	Ctsd	0.819	0	1.7284e-16
ENSMUSG00000020644	Id2	0.819	0	2.76165e-12
ENSMUSG00000030102	Itpr1	0.819	0	2.68567e-05
ENSMUSG00000040860	Crocc	0.819	0.00049	0.00261373
ENSMUSG00000015714	Cers2	0.818	0	3.01262e-07
ENSMUSG00000020814	Mxra7	0.818	0.00101	0.00487183
ENSMUSG00000018567	Gabarap	0.817	0	1.75779e-14
ENSMUSG00000016528	Mapkapk2	0.817	0	8.68823e-09
ENSMUSG00000039652	Cpeb3	0.817	0.00022	0.00125369
ENSMUSG00000017144	Rnd3	0.814	0.00034	0.00186644
ENSMUSG00000020674	Pxdn	0.814	0.00163	0.00733324
ENSMUSG00000033256	Shf	0.814	0.01132	0.0379479
ENSMUSG00000036644	Tbc1d9b	0.813	0	8.49794e-14
ENSMUSG00000029426	Scarb2	0.812	0	1.27131e-17
ENSMUSG00000039960	Rhou	0.812	0	2.22178e-06
ENSMUSG00000033960	Jcad	0.812	0.00132	0.00614053
ENSMUSG00000002204	Napsa	0.812	0.00358	0.0143456
ENSMUSG00000027577	Chrna4	0.811	0.00011	0.000705762
ENSMUSG00000031467	Agpat5	0.809	0	3.46548e-19
ENSMUSG00000005534	Insr	0.809	0.00023	0.00132841
ENSMUSG00000021097	Clmn	0.808	0	2.80188e-09
ENSMUSG00000024350	Dnajc18	0.808	0	8.2976e-07
ENSMUSG00000014602	Kif1a	0.808	0	1.18431e-06
ENSMUSG00000034685	Fam171a2	0.808	0.00042	0.0022651
ENSMUSG00000021552	Gkap1	0.807	0	1.02195e-12
ENSMUSG00000031351	Zfp185	0.806	0.00015	0.000893428
ENSMUSG00000031904	Slc7a6	0.805	0.00015	0.000933847
ENSMUSG00000041605	5730559C18Rik	0.805	0.00022	0.00126181
ENSMUSG00000051043	Gprc5c	0.804	0	1.63611e-05
ENSMUSG00000049577	Zfpm1	0.804	0	2.29497e-05
ENSMUSG00000027932	Slc27a3	0.804	7e-05	0.000478506
ENSMUSG00000035828	Pim3	0.801	0	8.23869e-14
ENSMUSG00000025408	Ddit3	0.801	0	8.01694e-13
ENSMUSG00000028413	B4galt1	0.801	0	1.63535e-09
ENSMUSG00000021483	Cdk20	0.801	0.00049	0.00260018
ENSMUSG00000035561	Aldh1b1	0.799	0.00343	0.0138705
ENSMUSG00000028640	Tfap2c	0.798	0	1.39712e-10
ENSMUSG00000034848	Ttc21b	0.797	0.01585	0.0497997
ENSMUSG00000031770	Herpud1	0.796	0	3.65869e-07
ENSMUSG00000006360	Crip1	0.796	3e-05	0.000235856
ENSMUSG00000024308	Tapbp	0.795	0	8.73691e-09
ENSMUSG00000035863	Palm	0.795	3e-05	0.000240052
ENSMUSG00000020728	Cep112	0.794	0.0002	0.00117154
ENSMUSG00000038949	Cnst	0.794	0.01439	0.04604
ENSMUSG00000052544	St6galnac3	0.793	0.01356	0.0439203
ENSMUSG00000005802	Slc30a4	0.791	0.01077	0.0364621
ENSMUSG00000054256	Msi1	0.79	2e-05	0.000137255
ENSMUSG00000002625	Akap8l	0.788	0	2.77363e-17
ENSMUSG00000052684	Jun	0.787	0	2.44719e-05
ENSMUSG00000036636	Clcn7	0.787	0.00048	0.00255128
ENSMUSG00000033792	Atp7a	0.787	0.00076	0.00381765
ENSMUSG00000028070	Naxe	0.786	0	2.19088e-16
ENSMUSG00000018821	Avpi1	0.786	0	1.19033e-15
ENSMUSG00000030766	Arhgap17	0.786	0	1.81832e-06
ENSMUSG00000021773	Comtd1	0.786	0	3.94086e-05
ENSMUSG00000015027	Galns	0.786	0.00042	0.00226937
ENSMUSG00000042507	Elmsan1	0.786	0.00073	0.00365608
ENSMUSG00000018604	Tbx3	0.785	0	6.3505e-12
ENSMUSG00000017721	Pigt	0.784	0	3.17612e-06
ENSMUSG00000027070	Lrp2	0.784	1e-05	5.71952e-05
ENSMUSG00000039914	Coq10a	0.784	0.00298	0.0123384
ENSMUSG00000023923	Tbc1d5	0.783	7e-05	0.000437749
ENSMUSG00000020021	Fgd6	0.783	0.01395	0.0449078
ENSMUSG00000040913	Fbxw4	0.782	0.00299	0.0123776
ENSMUSG00000068323	Slc4a5	0.782	0.00849	0.0299128
ENSMUSG00000026718	Stam	0.78	0.00195	0.00857501
ENSMUSG00000001349	Cnn1	0.78	0.01186	0.0394766
ENSMUSG00000025545	Clybl	0.778	0	3.1487e-13
ENSMUSG00000071470	Ccnb1ip1	0.778	0.01267	0.0415364
ENSMUSG00000053062	Jam2	0.777	2e-05	0.000131224
ENSMUSG00000044216	Kcnj4	0.777	6e-05	0.000417785
ENSMUSG00000025795	Rassf3	0.776	0	5.87089e-10
ENSMUSG00000050148	Ubqln2	0.776	0	2.75912e-07
ENSMUSG00000001870	Ltbp1	0.776	0.0101	0.0345806
ENSMUSG00000024942	Capn1	0.774	0	8.01512e-06
ENSMUSG00000029312	Klhl8	0.774	0.00017	0.0010372
ENSMUSG00000031974	Abcb10	0.774	0.00018	0.00105299
ENSMUSG00000074269	Rec114	0.773	0.00156	0.00707161
ENSMUSG00000029838	Ptn	0.772	0.00925	0.0321154
ENSMUSG00000037012	Hk1	0.771	0	1.68926e-06
ENSMUSG00000031703	Itfg1	0.771	0	2.0879e-06
ENSMUSG00000069114	Zbtb10	0.771	1e-05	7.79805e-05
ENSMUSG00000032562	Gnai2	0.77	0	1.28997e-30
ENSMUSG00000002980	Bcam	0.769	0	1.53134e-06
ENSMUSG00000049922	Slc35c1	0.767	0.00959	0.0331208
ENSMUSG00000011877	Git1	0.766	0	8.79876e-08
ENSMUSG00000000037	Scml2	0.766	0.00495	0.0188336
ENSMUSG00000018841	Rad51d	0.765	0	2.22656e-05
ENSMUSG00000027371	Fahd2a	0.765	0.00855	0.0300923
ENSMUSG00000041571	Selenow	0.764	0	2.17885e-12
ENSMUSG00000057406	Nsd2	0.764	0	2.21002e-12
ENSMUSG00000022973	Synj1	0.764	0	2.09816e-09
ENSMUSG00000031700	Gpt2	0.764	0	4.15312e-08
ENSMUSG00000056121	Fez2	0.764	0	5.93939e-06
ENSMUSG00000026791	Slc2a8	0.764	0.00042	0.00227813
ENSMUSG00000047777	Phf13	0.763	0	7.28664e-06
ENSMUSG00000028385	Snx30	0.762	0	1.9651e-09
ENSMUSG00000026339	Ccdc93	0.762	0	2.19367e-06
ENSMUSG00000023951	Vegfa	0.761	2e-05	0.000116301
ENSMUSG00000032366	Tpm1	0.76	0	9.02793e-19
ENSMUSG00000033581	Igf2bp2	0.76	0	1.5903e-18
ENSMUSG00000019478	Rab4a	0.76	0	1.86318e-08
ENSMUSG00000031641	Cbr4	0.76	0.00103	0.00494006
ENSMUSG00000072772	Grcc10	0.759	0	7.02899e-13
ENSMUSG00000032381	Fam96a	0.759	0	1.29172e-05
ENSMUSG00000052369	Tmem106c	0.759	0.00016	0.000965662
ENSMUSG00000041329	Atp1b2	0.759	0.00214	0.00926577
ENSMUSG00000041685	Fcho2	0.758	0	9.86601e-06
ENSMUSG00000022113	Trim52	0.757	0.00662	0.0241769
ENSMUSG00000041064	Pif1	0.756	0	5.37421e-06
ENSMUSG00000020766	Galk1	0.755	0	1.02321e-09
ENSMUSG00000044345	Marveld1	0.755	0	1.01605e-07
ENSMUSG00000033416	Gucd1	0.755	0.01339	0.0434863
ENSMUSG00000032434	Cmtm6	0.754	0.00013	0.00079657
ENSMUSG00000036278	Macrod1	0.754	0.01225	0.0404239
ENSMUSG00000027997	Casp6	0.753	0.00447	0.0172851
ENSMUSG00000020230	Prmt2	0.751	0	2.49036e-06
ENSMUSG00000026473	Glul	0.75	0	4.39199e-22
ENSMUSG00000023186	Vwa5a	0.75	0.00426	0.0165803
ENSMUSG00000025407	Gli1	0.749	0.00111	0.00527394
ENSMUSG00000019590	Cyb561	0.749	0.00599	0.022211
ENSMUSG00000028223	Decr1	0.748	0	4.65173e-09
ENSMUSG00000028857	Tmem222	0.748	0	5.17927e-06
ENSMUSG00000035473	Galm	0.748	0.00059	0.00306037
ENSMUSG00000057554	Lgals8	0.748	0.00329	0.0134262
ENSMUSG00000054509	Parp4	0.748	0.01389	0.044743
ENSMUSG00000031732	Phlpp2	0.747	0.00024	0.00136485
ENSMUSG00000060216	Arrb2	0.746	0	4.16072e-08
ENSMUSG00000013622	Atraid	0.746	0	4.10839e-06
ENSMUSG00000035873	Pawr	0.746	0	2.32834e-05
ENSMUSG00000017765	Slc12a4	0.746	9e-05	0.000543083
ENSMUSG00000031812	Map1lc3b	0.745	0	6.7455e-16
ENSMUSG00000028923	Necap2	0.745	0	4.15235e-06
ENSMUSG00000097651	4930461G14Rik	0.745	0.01507	0.0477547
ENSMUSG00000032114	Slc37a4	0.744	0.00406	0.0159132
ENSMUSG00000027803	Wwtr1	0.743	0	4.28755e-08
ENSMUSG00000037032	Apbb1	0.743	2e-05	0.000179366
ENSMUSG00000021314	Amph	0.743	3e-05	0.000196305
ENSMUSG00000039953	Clstn1	0.742	0	3.62903e-12
ENSMUSG00000026317	Cln8	0.742	0	1.60467e-06
ENSMUSG00000018405	Mrm1	0.741	0	1.2189e-06
ENSMUSG00000027546	Atp9a	0.739	0	4.83905e-10
ENSMUSG00000049230	Gm9833	0.739	0.00806	0.0285744
ENSMUSG00000024589	Nedd4l	0.737	0	2.84069e-06
ENSMUSG00000040712	Camta2	0.736	0.00263	0.0110903
ENSMUSG00000039176	Polg	0.735	0	1.60797e-14
ENSMUSG00000052423	B4galt3	0.735	0	4.25007e-07
ENSMUSG00000002871	Tpra1	0.735	0.00661	0.0241612
ENSMUSG00000042364	Snx18	0.734	0	1.62022e-09
ENSMUSG00000028082	Sh3d19	0.733	0	3.31509e-07
ENSMUSG00000039470	Zdhhc2	0.733	2e-05	0.000127753
ENSMUSG00000024074	Crim1	0.733	0.00014	0.000871388
ENSMUSG00000026024	Als2	0.732	0.00036	0.001956
ENSMUSG00000019774	Mtrf1l	0.732	0.00634	0.0233398
ENSMUSG00000038000	Acd	0.728	0	1.77682e-11
ENSMUSG00000003161	Sri	0.728	0	3.52341e-06
ENSMUSG00000037846	Rtkn2	0.728	0.00012	0.000745823
ENSMUSG00000022414	Tab1	0.728	0.00093	0.00452912
ENSMUSG00000041353	Tmem29	0.728	0.00208	0.00902898
ENSMUSG00000029782	Tmem209	0.727	0	5.185e-10
ENSMUSG00000073422	H2-Ke6	0.727	0	2.63998e-05
ENSMUSG00000010025	Aldh3a2	0.727	0.00068	0.00344323
ENSMUSG00000003762	Coq8b	0.726	0.00035	0.00190257
ENSMUSG00000054277	Arfgap3	0.726	0.01354	0.0438702
ENSMUSG00000051934	Spats2	0.725	0	1.12412e-27
ENSMUSG00000002881	Nab1	0.725	8e-05	0.000542394
ENSMUSG00000048142	Nat8l	0.725	0.00615	0.0227251
ENSMUSG00000043004	Gng2	0.724	0	2.64948e-06
ENSMUSG00000037784	Dzip1l	0.724	0.01507	0.0477547
ENSMUSG00000026411	Tmem9	0.723	0	4.4529e-09
ENSMUSG00000026429	Ube2t	0.723	0.00012	0.000746526
ENSMUSG00000024654	Asrgl1	0.722	0	2.92371e-08
ENSMUSG00000022433	Csnk1e	0.721	0	2.14803e-15
ENSMUSG00000034708	Grn	0.721	0	9.61904e-12
ENSMUSG00000026421	Csrp1	0.721	0	2.87962e-06
ENSMUSG00000004270	Lpcat3	0.721	0	3.7928e-06
ENSMUSG00000078815	Cacng6	0.721	0.00295	0.0122467
ENSMUSG00000062444	Ap3b2	0.72	0	2.15715e-06
ENSMUSG00000042401	Crtac1	0.72	0.00938	0.0324911
ENSMUSG00000024644	Cndp2	0.718	0	1.70242e-09
ENSMUSG00000002342	Tmem161a	0.718	0	9.57792e-08
ENSMUSG00000068739	Sars	0.716	0	1.23594e-33
ENSMUSG00000039648	Kyat1	0.716	0.00256	0.0108443
ENSMUSG00000020056	Washc3	0.715	0.00112	0.0053291
ENSMUSG00000095440	Fignl2	0.714	0	6.96002e-07
ENSMUSG00000027602	Map1lc3a	0.712	0	1.9345e-14
ENSMUSG00000029003	Mad2l2	0.712	0	5.95907e-07
ENSMUSG00000031431	Tsc22d3	0.712	1e-05	9.71123e-05
ENSMUSG00000029171	Pgm1	0.712	0.00323	0.0132156
ENSMUSG00000086859	Snhg20	0.711	0	6.27293e-07
ENSMUSG00000040446	Rprd1a	0.71	0.00129	0.00601494
ENSMUSG00000031563	Wwc2	0.709	0	6.19903e-15
ENSMUSG00000032352	Lrrc1	0.709	3e-05	0.000181554
ENSMUSG00000039202	Abhd2	0.708	0.00908	0.0316437
ENSMUSG00000000275	Trim25	0.707	0	2.5797e-10
ENSMUSG00000030894	Tpp1	0.707	0	2.2178e-06
ENSMUSG00000052565	Hist1h1d	0.707	0.00351	0.0141166
ENSMUSG00000040021	Lats1	0.707	0.00461	0.0177425
ENSMUSG00000024114	Prss41	0.706	0.00472	0.0181168
ENSMUSG00000024993	Fam45a	0.706	0.00601	0.0222674
ENSMUSG00000028878	Fam76a	0.705	2e-05	0.000161735
ENSMUSG00000020834	Dhrs13	0.705	0.0017	0.00760325
ENSMUSG00000031887	Tradd	0.705	0.00581	0.0215964
ENSMUSG00000026655	Fam107b	0.705	0.01266	0.0415191
ENSMUSG00000029413	Naaa	0.705	0.01282	0.0419477
ENSMUSG00000028744	Pqlc2	0.704	0.00696	0.025207
ENSMUSG00000055692	Tmem191c	0.703	0.01589	0.0498873
ENSMUSG00000031605	Klhl2	0.702	0.00015	0.000886962
ENSMUSG00000066151	Fkbp15	0.702	0.00133	0.00614759
ENSMUSG00000023915	Tnfrsf21	0.701	3e-05	0.000230958
ENSMUSG00000040907	Atp1a3	0.701	4e-05	0.000249765
ENSMUSG00000019891	Dcbld1	0.701	6e-05	0.000383975
ENSMUSG00000021892	Sh3bp5	0.701	0.01232	0.0406372
ENSMUSG00000034290	Nek9	0.7	0	1.30525e-12
ENSMUSG00000025920	Stau2	0.7	0.00064	0.00327268
ENSMUSG00000027001	Dusp19	0.7	0.01328	0.0431831
ENSMUSG00000027298	Tyro3	0.698	0	6.80256e-06
ENSMUSG00000021476	Habp4	0.698	0.00374	0.0148823
ENSMUSG00000020263	Appl2	0.698	0.01373	0.0443415
ENSMUSG00000035212	Leprot	0.697	0	2.14977e-08
ENSMUSG00000003581	Rnf215	0.697	0.00038	0.0020443
ENSMUSG00000029106	Add1	0.696	0	2.59878e-11
ENSMUSG00000023411	Nfatc4	0.696	0	7.08433e-06
ENSMUSG00000023330	Dtwd1	0.696	0.0043	0.0167256
ENSMUSG00000050043	Tmx2	0.695	0	2.99259e-10
ENSMUSG00000034189	Hsdl1	0.695	0	4.02978e-08
ENSMUSG00000029469	Ift81	0.695	1e-05	4.47127e-05
ENSMUSG00000022003	Slc25a30	0.695	4e-05	0.000303785
ENSMUSG00000029752	Asns	0.694	0	1.91493e-23
ENSMUSG00000028480	Glipr2	0.694	0	1.37808e-07
ENSMUSG00000041124	Msantd4	0.693	0	1.24e-05
ENSMUSG00000051007	Gatd1	0.693	1e-05	6.48292e-05
ENSMUSG00000019831	Wasf1	0.693	0.00131	0.00609729
ENSMUSG00000000439	Mkrn2	0.692	0	1.71417e-05
ENSMUSG00000029710	Ephb4	0.692	0.00035	0.00194036
ENSMUSG00000025572	Tmc6	0.692	0.0032	0.0131134
ENSMUSG00000037353	Letmd1	0.692	0.00632	0.023263
ENSMUSG00000035704	Alg8	0.691	0.00116	0.0054921
ENSMUSG00000022884	Eif4a2	0.69	2e-05	0.000126728
ENSMUSG00000020419	Hormad2	0.69	0.00424	0.016529
ENSMUSG00000020440	Arf5	0.689	0	1.08447e-14
ENSMUSG00000044252	Osbpl1a	0.689	0	6.75882e-12
ENSMUSG00000037151	Lrrc20	0.689	5e-05	0.000323387
ENSMUSG00000029446	Psph	0.689	0.00066	0.00337533
ENSMUSG00000042249	Grk3	0.689	0.00759	0.0271594
ENSMUSG00000019194	Scn1b	0.689	0.01059	0.0359594
ENSMUSG00000026623	Lpgat1	0.688	0	8.24172e-10
ENSMUSG00000053175	Bcl3	0.688	0.00048	0.00255964
ENSMUSG00000016541	Atxn10	0.687	0	3.67515e-28
ENSMUSG00000039168	Dap	0.687	0.00043	0.00229383
ENSMUSG00000021556	Golm1	0.686	0	2.76615e-14
ENSMUSG00000024835	Coro1b	0.686	0	2.05337e-13
ENSMUSG00000025218	Poll	0.686	1e-05	4.56278e-05
ENSMUSG00000000325	Arvcf	0.686	0.00036	0.00197633
ENSMUSG00000030872	Gga2	0.683	0	1.05271e-21
ENSMUSG00000023175	Bsg	0.683	0	3.28235e-14
ENSMUSG00000025140	Pycr1	0.683	0	6.6565e-06
ENSMUSG00000027698	Nceh1	0.683	1e-05	8.89375e-05
ENSMUSG00000026107	Nabp1	0.683	8e-05	0.000541232
ENSMUSG00000024242	Map4k3	0.683	0.00045	0.00239065
ENSMUSG00000042046	Dstyk	0.682	6e-05	0.00042253
ENSMUSG00000059714	Flot1	0.682	0.00078	0.00389786
ENSMUSG00000029361	Nos1	0.682	0.005	0.0189775
ENSMUSG00000049106	Dcaf5	0.681	0	1.28945e-06
ENSMUSG00000035278	Plekhj1	0.681	0	1.57511e-06
ENSMUSG00000052298	Cdc42se2	0.681	0	1.60228e-06
ENSMUSG00000038331	Satb2	0.681	0.01428	0.0457639
ENSMUSG00000024130	Abca3	0.68	0.01575	0.0495532
ENSMUSG00000042298	Ttc19	0.679	1e-05	6.65824e-05
ENSMUSG00000015882	Lcorl	0.678	0	7.94462e-06
ENSMUSG00000079523	Tmsb10	0.676	0	3.20874e-08
ENSMUSG00000030091	Nup210	0.676	0.00102	0.00491225
ENSMUSG00000024169	Ift140	0.676	0.00436	0.0169143
ENSMUSG00000053398	Phgdh	0.676	0.00441	0.0170924
ENSMUSG00000031353	Rbbp7	0.675	0	1.35555e-13
ENSMUSG00000040009	Gnaz	0.675	0.00883	0.0309382
ENSMUSG00000033068	Entpd6	0.674	0.00023	0.00134714
ENSMUSG00000023088	Abcc1	0.672	0.00065	0.00331366
ENSMUSG00000035551	Igfbpl1	0.672	0.00341	0.0137825
ENSMUSG00000039770	Ypel5	0.671	0	1.01266e-07
ENSMUSG00000073725	Lmbrd1	0.67	0.00026	0.00147592
ENSMUSG00000025417	Pip4k2c	0.668	0	2.23781e-06
ENSMUSG00000034484	Snx2	0.668	1e-05	5.4454e-05
ENSMUSG00000039512	Uhrf1bp1	0.668	0.0003	0.00165421
ENSMUSG00000038497	Tmco3	0.668	0.00768	0.0274075
ENSMUSG00000066150	Slc31a1	0.667	0	3.98362e-06
ENSMUSG00000031007	Atp6ap2	0.666	0	6.45985e-13
ENSMUSG00000032827	Ppp1r9a	0.665	0	3.84247e-07
ENSMUSG00000031971	Ccsap	0.665	0.00056	0.00290478
ENSMUSG00000025195	Dnmbp	0.665	0.00423	0.0165022
ENSMUSG00000046280	She	0.665	0.0118	0.0392999
ENSMUSG00000020515	Cnot8	0.664	0	6.13238e-07
ENSMUSG00000026104	Stat1	0.664	0.01472	0.0468919
ENSMUSG00000017390	Aldoc	0.663	0.00079	0.00392971
ENSMUSG00000001131	Timp1	0.663	0.00812	0.0287435
ENSMUSG00000021025	Nfkbia	0.661	0	9.62481e-09
ENSMUSG00000027359	Slc27a2	0.661	4e-05	0.000282774
ENSMUSG00000072640	Lyrm9	0.661	0.00094	0.0045952
ENSMUSG00000047379	B4gat1	0.661	0.0039	0.015393
ENSMUSG00000036499	Eea1	0.66	0	1.41972e-08
ENSMUSG00000026958	Dpp7	0.66	3e-05	0.000199528
ENSMUSG00000037824	Tspan14	0.66	5e-05	0.000341473
ENSMUSG00000078919	Dpm1	0.66	0.00209	0.00905941
ENSMUSG00000021196	Pfkp	0.659	0	9.21004e-09
ENSMUSG00000032437	Stt3b	0.659	0	5.65902e-08
ENSMUSG00000028618	Tmem59	0.658	0	3.18564e-08
ENSMUSG00000098789	Jmjd7	0.658	5e-05	0.000359071
ENSMUSG00000020273	Papolg	0.658	0.00169	0.00756611
ENSMUSG00000000305	Cdh4	0.658	0.0089	0.0311273
ENSMUSG00000003344	Btbd2	0.657	1e-05	0.000105386
ENSMUSG00000036966	Spryd3	0.657	4e-05	0.000299474
ENSMUSG00000038473	Nos1ap	0.657	0.012	0.0398551
ENSMUSG00000019818	Cd164	0.656	0	6.61201e-11
ENSMUSG00000030815	Phkg2	0.656	1e-05	5.23984e-05
ENSMUSG00000035824	Tk2	0.656	0.0002	0.00116124
ENSMUSG00000027002	Nckap1	0.655	0	7.25598e-12
ENSMUSG00000059713	Rcan3	0.655	0.00017	0.00102687
ENSMUSG00000002812	Flii	0.654	0	8.12158e-08
ENSMUSG00000024104	Washc2	0.653	0	2.77935e-12
ENSMUSG00000032998	Foxj3	0.653	8e-05	0.000541402
ENSMUSG00000039163	Cmc1	0.653	0.00399	0.0156766
ENSMUSG00000011114	Tbrg1	0.652	0	4.31772e-19
ENSMUSG00000021902	Phf7	0.652	0.01262	0.0414008
ENSMUSG00000010175	Prox1	0.651	0.00131	0.00610899
ENSMUSG00000024383	Map3k2	0.651	0.004	0.0157101
ENSMUSG00000041025	Iffo2	0.65	0.00352	0.0141456
ENSMUSG00000058587	Tmod3	0.649	2e-05	0.000132629
ENSMUSG00000029326	Enoph1	0.649	4e-05	0.000258529
ENSMUSG00000020818	Mfsd11	0.649	0.00816	0.0288873
ENSMUSG00000030246	Ldhb	0.648	0	4.51625e-11
ENSMUSG00000019710	Mrpl24	0.648	0	1.50169e-09
ENSMUSG00000019969	Psen1	0.648	0	1.01637e-07
ENSMUSG00000028796	Phc2	0.647	0.00333	0.0135575
ENSMUSG00000070738	Dgkd	0.646	0	2.07423e-09
ENSMUSG00000021819	Zswim8	0.646	0.00025	0.00143709
ENSMUSG00000044148	1810030O07Rik	0.645	0	1.27131e-06
ENSMUSG00000032902	Slc16a1	0.644	0	3.13191e-12
ENSMUSG00000026853	Crat	0.644	0.00647	0.023736
ENSMUSG00000025410	Dctn2	0.643	0	7.75817e-09
ENSMUSG00000033159	Cnppd1	0.643	0	3.47888e-06
ENSMUSG00000032741	Tpcn1	0.643	0.0002	0.00119036
ENSMUSG00000063160	Numbl	0.642	0.0001	0.000607723
ENSMUSG00000020303	Stc2	0.642	0.00088	0.00430579
ENSMUSG00000031921	Terf2	0.641	0	2.28494e-09
ENSMUSG00000022350	Washc5	0.641	0	1.08771e-06
ENSMUSG00000037966	Ninj1	0.641	0.0043	0.0167316
ENSMUSG00000039357	Fut11	0.641	0.0043	0.0167371
ENSMUSG00000036959	Bcorl1	0.64	1e-05	5.92846e-05
ENSMUSG00000073411	H2-D1	0.64	1e-05	6.27443e-05
ENSMUSG00000021087	Rtn1	0.64	5e-05	0.000312822
ENSMUSG00000027984	Hadh	0.639	0	5.02899e-10
ENSMUSG00000026131	Dst	0.639	0	1.24361e-09
ENSMUSG00000032336	Nptn	0.639	0	1.44469e-05
ENSMUSG00000046020	Pofut1	0.639	0.0002	0.00115737
ENSMUSG00000062210	Tnfaip8	0.639	0.00024	0.00139088
ENSMUSG00000026620	Mark1	0.639	0.00123	0.00577203
ENSMUSG00000048967	Yjefn3	0.638	0.00544	0.020431
ENSMUSG00000020069	Hnrnph3	0.637	0	1.14821e-08
ENSMUSG00000027357	Crls1	0.637	0.00031	0.00174145
ENSMUSG00000038844	Kif16b	0.636	0.00657	0.0240523
ENSMUSG00000055780	Usp26	0.636	0.00799	0.0283514
ENSMUSG00000068758	Il3ra	0.636	0.01258	0.0413027
ENSMUSG00000031765	Mt1	0.635	0	1.92953e-23
ENSMUSG00000035275	Raver2	0.635	0.00083	0.00410416
ENSMUSG00000026003	Acadl	0.633	0	3.36909e-11
ENSMUSG00000005150	Wdr83	0.633	1e-05	4.50998e-05
ENSMUSG00000017677	Wsb1	0.632	4e-05	0.000292399
ENSMUSG00000037965	Zc3h7a	0.632	7e-05	0.000426376
ENSMUSG00000020744	Slc25a19	0.632	0.00019	0.00114049
ENSMUSG00000028343	Erp44	0.632	0.00165	0.00741107
ENSMUSG00000032553	Srprb	0.631	1e-05	8.29591e-05
ENSMUSG00000025933	Tmem14a	0.631	0.00104	0.00498774
ENSMUSG00000041926	Rnpep	0.63	1e-05	0.000110104
ENSMUSG00000026821	Ralgds	0.63	0.00148	0.00675519
ENSMUSG00000050777	Tmem37	0.63	0.00408	0.0159851
ENSMUSG00000054027	Nt5dc3	0.63	0.00563	0.0210513
ENSMUSG00000019927	Ube2d1	0.629	0.00197	0.00863788
ENSMUSG00000051790	Nlgn2	0.629	0.014	0.0450201
ENSMUSG00000029616	Erp29	0.628	0	2.3409e-20
ENSMUSG00000027668	Mfn1	0.628	0	3.55321e-06
ENSMUSG00000020038	Cry1	0.628	0	5.24345e-06
ENSMUSG00000049076	Acap2	0.628	0.00014	0.000835304
ENSMUSG00000029071	Dvl1	0.628	0.00029	0.00163237
ENSMUSG00000056268	Dennd1b	0.627	1e-05	8.0502e-05
ENSMUSG00000079037	Prnp	0.627	4e-05	0.000252269
ENSMUSG00000060716	Plekhh1	0.627	0.00039	0.00209198
ENSMUSG00000020570	Sypl	0.626	0	2.83618e-05
ENSMUSG00000039278	Pcsk1n	0.626	0.0005	0.00263093
ENSMUSG00000029513	Prkab1	0.626	0.00119	0.00560805
ENSMUSG00000024018	Ccdc167	0.626	0.00489	0.0186907
ENSMUSG00000027646	Src	0.626	0.00502	0.0190507
ENSMUSG00000035765	Dym	0.624	0	6.16441e-06
ENSMUSG00000029723	Tsc22d4	0.624	5e-05	0.000339069
ENSMUSG00000059708	Akap17b	0.624	0.00069	0.00349293
ENSMUSG00000032540	Abhd5	0.624	0.00119	0.00561797
ENSMUSG00000029059	Fam213b	0.624	0.0051	0.0192974
ENSMUSG00000054309	Cpsf3	0.623	0	2.71544e-08
ENSMUSG00000028249	Sdcbp	0.622	0	3.35759e-06
ENSMUSG00000041720	Pi4ka	0.621	0	2.79295e-06
ENSMUSG00000024357	Sil1	0.621	5e-05	0.000347101
ENSMUSG00000034868	Myl12b	0.62	0	8.3781e-07
ENSMUSG00000030852	Tacc2	0.62	0	6.41233e-06
ENSMUSG00000045205	Dpy19l4	0.62	0.00776	0.0276654
ENSMUSG00000026566	Mpzl1	0.619	0	1.36831e-08
ENSMUSG00000000056	Narf	0.619	0.00309	0.0127521
ENSMUSG00000025510	Cd151	0.618	0	1.23487e-06
ENSMUSG00000022464	Slc38a4	0.617	0	2.8217e-09
ENSMUSG00000047604	Frat2	0.617	0.00119	0.00563285
ENSMUSG00000006920	Ezh1	0.617	0.00189	0.00832384
ENSMUSG00000021140	Pcnx	0.617	0.00365	0.0146046
ENSMUSG00000042613	Pbxip1	0.616	0	4.57303e-07
ENSMUSG00000027313	Chac1	0.616	3e-05	0.000225652
ENSMUSG00000024077	Strn	0.616	0.00125	0.00585934
ENSMUSG00000094973	Gm8994	0.616	0.00839	0.0296401
ENSMUSG00000030588	Yif1b	0.615	0	2.31011e-09
ENSMUSG00000028581	Laptm5	0.615	0	2.68247e-07
ENSMUSG00000022040	Ephx2	0.615	1e-05	6.24729e-05
ENSMUSG00000033039	Micall1	0.615	0.00032	0.00175816
ENSMUSG00000027198	Ext2	0.615	0.00844	0.0297695
ENSMUSG00000060538	Tmem219	0.615	0.01521	0.0481086
ENSMUSG00000027669	Gnb4	0.614	0	7.63429e-06
ENSMUSG00000019254	Ppp1r12c	0.614	0	2.09068e-05
ENSMUSG00000001240	Ramp2	0.614	0.00722	0.0260268
ENSMUSG00000038763	Alpk3	0.613	0.01018	0.0348068
ENSMUSG00000018363	Smurf2	0.612	1e-05	4.2908e-05
ENSMUSG00000026269	Rnpepl1	0.612	0.00055	0.00285924
ENSMUSG00000034311	Kif4	0.611	0	1.35755e-05
ENSMUSG00000063065	Mapk3	0.61	3e-05	0.000232314
ENSMUSG00000025035	Arl3	0.609	0	2.41277e-06
ENSMUSG00000045975	C2cd2	0.609	0.00112	0.00531515
ENSMUSG00000032826	Ank2	0.609	0.00829	0.0293007
ENSMUSG00000038301	Snx10	0.608	6e-05	0.000376751
ENSMUSG00000001942	Siae	0.607	0.0003	0.00169785
ENSMUSG00000047789	Slc38a9	0.607	0.00058	0.00300443
ENSMUSG00000031078	Cttn	0.607	0.00068	0.00344551
ENSMUSG00000036053	Fmnl2	0.606	0	9.79249e-06
ENSMUSG00000042595	Fam199x	0.606	0.00256	0.0108248
ENSMUSG00000021843	Ktn1	0.605	0	2.04947e-26
ENSMUSG00000000711	Rab5b	0.605	0.00098	0.00474002
ENSMUSG00000020520	Galnt10	0.605	0.00131	0.00610899
ENSMUSG00000050248	Evc2	0.605	0.00729	0.0262104
ENSMUSG00000032086	Bace1	0.605	0.00988	0.0339555
ENSMUSG00000020029	Nudt4	0.604	0	1.29325e-13
ENSMUSG00000021608	Lpcat1	0.602	0	2.46681e-08
ENSMUSG00000055723	Rras2	0.602	4e-05	0.000262367
ENSMUSG00000025007	Aldh18a1	0.602	0.00489	0.0186806
ENSMUSG00000065954	Tacc1	0.601	0	3.73504e-10
ENSMUSG00000021715	Cwc27	0.601	6e-05	0.000405017
ENSMUSG00000021820	Camk2g	0.601	0.00013	0.000811556
ENSMUSG00000035310	Lin54	0.601	0.00064	0.00326185
ENSMUSG00000025736	Jmjd8	0.601	0.0024	0.0102344
ENSMUSG00000046312	AI464131	0.601	0.0119	0.0395734
ENSMUSG00000020451	Limk2	0.6	0	1.83423e-06
ENSMUSG00000001173	Ocrl	0.6	0.00046	0.00246409
ENSMUSG00000015247	Nipsnap3b	0.6	0.00709	0.0256153
ENSMUSG00000029428	Stx2	0.6	0.00822	0.0290744
ENSMUSG00000073481	Marc2	0.599	0	2.76758e-10
ENSMUSG00000006010	BC003331	0.598	0	1.87823e-06
ENSMUSG00000025584	Pde8a	0.598	4e-05	0.000304897
ENSMUSG00000097333	Zfp87	0.598	0.00164	0.00738354
ENSMUSG00000026142	Rhbdd1	0.598	0.00496	0.0188644
ENSMUSG00000061461	Smim20	0.596	0.00358	0.0143428
ENSMUSG00000053819	Camk2d	0.596	0.01483	0.0471559
ENSMUSG00000022426	Josd1	0.595	0.00061	0.00314497
ENSMUSG00000035311	Gnptab	0.595	0.00527	0.0198733
ENSMUSG00000061175	Fnip2	0.594	0.0002	0.00119103
ENSMUSG00000039159	Ube2h	0.593	0	9.88707e-06
ENSMUSG00000022537	Tmem44	0.593	0.01512	0.0478893
ENSMUSG00000001143	Lman2l	0.592	0	1.80493e-05
ENSMUSG00000039349	C130074G19Rik	0.592	0.00343	0.0138544
ENSMUSG00000046668	Cxxc5	0.591	0	2.62219e-07
ENSMUSG00000004044	Cavin1	0.59	0	2.34366e-05
ENSMUSG00000025607	Copg2	0.59	0.00013	0.000823585
ENSMUSG00000036817	Sun1	0.59	0.00033	0.00181931
ENSMUSG00000019854	Reps1	0.59	0.00143	0.00657604
ENSMUSG00000022257	Laptm4b	0.589	0	2.42394e-11
ENSMUSG00000039678	Tbc1d13	0.587	0	1.49274e-05
ENSMUSG00000051176	Zfp42	0.586	0	8.10206e-06
ENSMUSG00000032320	Rcn2	0.586	0.00657	0.0240523
ENSMUSG00000025612	Bach1	0.584	0	1.54348e-05
ENSMUSG00000115987	Vps28	0.582	0	1.83943e-10
ENSMUSG00000058748	Zfp958	0.582	0.00996	0.0341664
ENSMUSG00000020948	Klhl28	0.582	0.0158	0.0496733
ENSMUSG00000027430	Dtd1	0.581	6e-05	0.000380717
ENSMUSG00000026628	Atf3	0.581	0.01153	0.0385444
ENSMUSG00000040618	Pck2	0.58	0	3.01551e-06
ENSMUSG00000022178	Ajuba	0.579	0	8.7246e-08
ENSMUSG00000029462	Vps29	0.579	0	2.94384e-05
ENSMUSG00000019948	Actr6	0.579	0.00033	0.00184783
ENSMUSG00000032340	Neo1	0.577	0	9.04141e-06
ENSMUSG00000062380	Tubb3	0.576	0	1.16379e-06
ENSMUSG00000003316	Glg1	0.575	0	4.31269e-16
ENSMUSG00000023022	Lima1	0.575	0	5.2796e-09
ENSMUSG00000004843	Chmp2b	0.575	0	1.05544e-06
ENSMUSG00000032504	Pdcd6ip	0.575	0	1.47759e-05
ENSMUSG00000030722	Nfatc2ip	0.575	0.00017	0.00101387
ENSMUSG00000021322	Aoah	0.575	0.0077	0.0274452
ENSMUSG00000037395	Rcor3	0.574	0.00275	0.0115739
ENSMUSG00000029545	Acads	0.573	0	1.4088e-07
ENSMUSG00000005823	Gpr108	0.573	0.01055	0.0358775
ENSMUSG00000040209	Zfp704	0.572	0	3.17934e-07
ENSMUSG00000027907	S100a11	0.572	0.0087	0.0305295
ENSMUSG00000096210	H1f0	0.571	0	1.72328e-08
ENSMUSG00000055447	Cd47	0.571	0.00167	0.00746866
ENSMUSG00000031015	Swap70	0.571	0.00172	0.00765305
ENSMUSG00000042328	Hps4	0.571	0.00221	0.00950935
ENSMUSG00000056579	Tug1	0.571	0.01377	0.0444306
ENSMUSG00000045005	Fzd5	0.57	1e-05	0.000103839
ENSMUSG00000054065	Pkp3	0.57	0.00021	0.00120342
ENSMUSG00000024900	Cpt1a	0.57	0.00028	0.00159758
ENSMUSG00000036721	Zscan12	0.57	0.00056	0.00290547
ENSMUSG00000066877	Nck2	0.57	0.01398	0.0449788
ENSMUSG00000031667	Aktip	0.569	5e-05	0.000352488
ENSMUSG00000036810	Cnep1r1	0.569	0.00076	0.00379359
ENSMUSG00000040659	Efhd2	0.569	0.00081	0.00402375
ENSMUSG00000027655	Dhx35	0.569	0.0051	0.0192974
ENSMUSG00000034007	Scaper	0.568	0	1.93524e-06
ENSMUSG00000030530	Furin	0.568	1e-05	5.301e-05
ENSMUSG00000030876	Mettl9	0.568	0.00292	0.0121565
ENSMUSG00000008855	Hdac5	0.567	0.0013	0.00605841
ENSMUSG00000029636	Wasf3	0.567	0.00399	0.015668
ENSMUSG00000074794	Arrdc3	0.566	0.00014	0.000862769
ENSMUSG00000025821	Zfp282	0.566	0.00172	0.00765305
ENSMUSG00000010607	Pigyl	0.565	0.00206	0.0089757
ENSMUSG00000031246	Sh3bgrl	0.564	0.0002	0.00117066
ENSMUSG00000035152	Ap2b1	0.563	0	4.41877e-12
ENSMUSG00000033436	Armcx2	0.563	0	1.09271e-06
ENSMUSG00000017707	Serinc3	0.561	0	3.38914e-09
ENSMUSG00000031489	Adrb3	0.561	0.00016	0.000984038
ENSMUSG00000029603	Dtx1	0.561	0.00908	0.0316324
ENSMUSG00000028552	Eps15	0.559	0.00056	0.00290104
ENSMUSG00000033111	3830406C13Rik	0.559	0.00181	0.00802439
ENSMUSG00000048402	Gli2	0.559	0.00565	0.0211239
ENSMUSG00000023460	Rab12	0.558	0	2.34676e-08
ENSMUSG00000062646	Ganc	0.558	0.0008	0.00396786
ENSMUSG00000034994	Eef2	0.557	0	6.46498e-19
ENSMUSG00000027775	Mfsd1	0.556	0	1.41773e-07
ENSMUSG00000034235	Usp54	0.555	0.00954	0.032977
ENSMUSG00000031799	Tpm4	0.554	0	2.00681e-07
ENSMUSG00000038170	Pde4dip	0.554	0.00037	0.00199543
ENSMUSG00000020170	Frs2	0.554	0.00153	0.0069615
ENSMUSG00000038976	Ppp1r9b	0.554	0.00896	0.031308
ENSMUSG00000038838	Vars2	0.553	0.0001	0.00064314
ENSMUSG00000038520	Tbc1d17	0.553	0.00017	0.00101177
ENSMUSG00000070923	Klhl9	0.553	0.00966	0.0333437
ENSMUSG00000027006	Dnajc10	0.552	0	5.90902e-08
ENSMUSG00000036632	Alg5	0.552	4e-05	0.000252974
ENSMUSG00000018707	Dync1h1	0.551	0	4.13752e-06
ENSMUSG00000008393	Carhsp1	0.551	1e-05	8.45537e-05
ENSMUSG00000025006	Sorbs1	0.551	0.00972	0.0335134
ENSMUSG00000032570	Atp2c1	0.55	0.00042	0.00227813
ENSMUSG00000027593	Raly	0.55	0.0032	0.0131251
ENSMUSG00000026197	Zfand2b	0.55	0.0039	0.0153842
ENSMUSG00000064179	Tnnt1	0.549	1e-05	8.62756e-05
ENSMUSG00000029592	Usp30	0.549	0.01503	0.0476721
ENSMUSG00000031834	Pik3r2	0.548	0.00102	0.00491572
ENSMUSG00000005973	Rcn1	0.547	0	6.11331e-06
ENSMUSG00000034430	Zxdc	0.547	1e-05	5.4969e-05
ENSMUSG00000015575	Atp6v0e	0.547	2e-05	0.000153619
ENSMUSG00000007989	Fzd3	0.547	4e-05	0.000252974
ENSMUSG00000069539	Scyl2	0.547	0.00019	0.00113018
ENSMUSG00000031751	Amfr	0.547	0.00066	0.00333841
ENSMUSG00000057440	Mpp7	0.547	0.00153	0.00695419
ENSMUSG00000039879	Heca	0.547	0.00407	0.0159305
ENSMUSG00000023010	Tmbim6	0.546	0	8.11726e-10
ENSMUSG00000046034	Otulin	0.546	0.00011	0.000696612
ENSMUSG00000028672	Hmgcl	0.546	0.00021	0.00124729
ENSMUSG00000059669	Taf1b	0.544	0.00253	0.0107195
ENSMUSG00000028032	Papss1	0.544	0.00275	0.0115621
ENSMUSG00000074649	BC029722	0.544	0.01067	0.0361675
ENSMUSG00000032717	Mdfi	0.543	0.00162	0.00729591
ENSMUSG00000024072	Yipf4	0.543	0.0019	0.00836533
ENSMUSG00000031295	Phka2	0.543	0.01028	0.0350675
ENSMUSG00000070394	Tmem256	0.542	0	1.13925e-09
ENSMUSG00000032479	Map4	0.542	0	9.36225e-06
ENSMUSG00000042751	Nmnat2	0.542	1e-05	8.99188e-05
ENSMUSG00000024208	Uqcc2	0.542	7e-05	0.000434793
ENSMUSG00000060032	H2afj	0.541	2e-05	0.00015486
ENSMUSG00000003363	Pld3	0.541	0.00323	0.0132115
ENSMUSG00000039542	Ncam1	0.54	0	1.34202e-09
ENSMUSG00000020577	Tspan13	0.54	0	2.87277e-05
ENSMUSG00000078485	Plekhn1	0.54	0.00662	0.0241782
ENSMUSG00000032218	Ccnb2	0.539	0	3.18287e-06
ENSMUSG00000022139	Mbnl2	0.539	3e-05	0.00019699
ENSMUSG00000086290	Snhg12	0.538	0	1.77516e-10
ENSMUSG00000033434	Gtpbp6	0.538	0	2.76181e-07
ENSMUSG00000021686	Ap3b1	0.537	0	6.39738e-10
ENSMUSG00000024056	Ndc80	0.537	0	1.16486e-06
ENSMUSG00000021928	Ebpl	0.537	0	5.33913e-06
ENSMUSG00000061313	Ddhd2	0.537	0	5.82657e-06
ENSMUSG00000032119	Hinfp	0.537	0.00053	0.00275714
ENSMUSG00000043257	Pigv	0.537	0.00394	0.0155364
ENSMUSG00000068921	Dap3	0.536	0	9.96166e-09
ENSMUSG00000045078	Rnf216	0.536	0.00018	0.00108235
ENSMUSG00000039473	Ubn1	0.535	0	2.16718e-11
ENSMUSG00000037905	Bri3bp	0.535	0	3.06738e-07
ENSMUSG00000029501	Ankle2	0.535	0.00037	0.00200617
ENSMUSG00000042388	Dlgap3	0.535	0.01429	0.0457646
ENSMUSG00000030660	Pik3c2a	0.534	0	2.62925e-07
ENSMUSG00000029207	Apbb2	0.534	0.0011	0.00523341
ENSMUSG00000059475	Zfp426	0.534	0.00379	0.0150413
ENSMUSG00000014361	Mertk	0.534	0.01239	0.0408168
ENSMUSG00000034807	Colgalt1	0.532	0	2.21002e-12
ENSMUSG00000037234	Hook3	0.532	0	2.70337e-05
ENSMUSG00000034320	Slc26a2	0.532	0	2.88569e-05
ENSMUSG00000024083	Pja2	0.532	4e-05	0.000294359
ENSMUSG00000003585	Sec14l2	0.532	0.00081	0.00399817
ENSMUSG00000039345	Mettl22	0.532	0.00518	0.0195701
ENSMUSG00000021361	Tmem14c	0.531	0	2.391e-08
ENSMUSG00000033671	Cep350	0.531	0	7.09277e-06
ENSMUSG00000020078	Vps26a	0.531	1e-05	7.31748e-05
ENSMUSG00000031530	Dusp4	0.531	4e-05	0.000251338
ENSMUSG00000029672	Fam3c	0.531	8e-05	0.000519343
ENSMUSG00000036667	Tcaf1	0.531	0.00138	0.0063865
ENSMUSG00000014592	Camta1	0.53	0.00168	0.00753976
ENSMUSG00000028454	Pigo	0.53	0.00472	0.0181193
ENSMUSG00000022037	Clu	0.529	1e-05	0.000111161
ENSMUSG00000042705	Commd10	0.529	0.00066	0.00333299
ENSMUSG00000024082	Ndufaf7	0.529	0.00167	0.0074924
ENSMUSG00000087590	Epb41l4aos	0.528	0	4.62891e-10
ENSMUSG00000033703	Fuk	0.528	0.0036	0.0144174
ENSMUSG00000021255	Esrrb	0.527	0	2.52721e-07
ENSMUSG00000031529	Tnks	0.527	0	1.89104e-06
ENSMUSG00000054770	Kctd18	0.527	0.0089	0.0311273
ENSMUSG00000044641	Pard6b	0.527	0.01483	0.0471559
ENSMUSG00000034248	Slc25a37	0.526	0.00013	0.000824758
ENSMUSG00000049323	Smcr8	0.525	0.00654	0.0239859
ENSMUSG00000013275	Slc41a1	0.525	0.01126	0.0378007
ENSMUSG00000030062	Rpn1	0.524	0	2.66407e-15
ENSMUSG00000039230	Tbcd	0.524	2e-05	0.000178668
ENSMUSG00000019877	Serinc1	0.524	0.00069	0.00348679
ENSMUSG00000018736	Ndel1	0.523	0.00018	0.00104608
ENSMUSG00000045594	Glb1	0.523	0.00176	0.00781858
ENSMUSG00000025481	Urah	0.523	0.0071	0.0256279
ENSMUSG00000064284	Cdpf1	0.523	0.00998	0.034228
ENSMUSG00000014554	Dguok	0.523	0.01377	0.0444306
ENSMUSG00000045216	Hs6st1	0.522	0	2.07638e-07
ENSMUSG00000019143	Hars2	0.522	0.00035	0.00193226
ENSMUSG00000017670	Elmo2	0.522	0.00357	0.0143422
ENSMUSG00000025103	Btbd1	0.522	0.01386	0.0446963
ENSMUSG00000005374	Tbl2	0.521	0	4.03035e-05
ENSMUSG00000057637	Prdm2	0.521	2e-05	0.000178794
ENSMUSG00000030126	Tmcc1	0.521	0.00745	0.0267095
ENSMUSG00000032449	Slc25a36	0.52	0	2.04646e-11
ENSMUSG00000026103	Gls	0.52	0	1.59743e-06
ENSMUSG00000078773	Rad54b	0.52	0.00098	0.00473661
ENSMUSG00000039427	Alg1	0.52	0.00612	0.0226286
ENSMUSG00000025809	Itgb1	0.519	0	4.37098e-12
ENSMUSG00000018474	Chd3	0.519	0	8.42886e-06
ENSMUSG00000025878	Uimc1	0.519	0.00057	0.00296701
ENSMUSG00000036622	Atp13a2	0.519	0.00215	0.00931964
ENSMUSG00000024019	Cmtr1	0.518	0.00105	0.0050366
ENSMUSG00000040562	Gstm2	0.518	0.00844	0.0297695
ENSMUSG00000049086	Bmyc	0.518	0.01534	0.0484894
ENSMUSG00000026193	Fn1	0.517	0	6.06665e-13
ENSMUSG00000019467	Arhgef25	0.517	0	9.92713e-07
ENSMUSG00000032410	Xrn1	0.517	0	1.20615e-06
ENSMUSG00000041313	Slc7a1	0.517	0	1.2152e-06
ENSMUSG00000027122	Arl14ep	0.517	0	1.64365e-05
ENSMUSG00000052934	Fbxo31	0.517	0.00026	0.00148115
ENSMUSG00000051864	Tbc1d22a	0.516	0.00052	0.00272827
ENSMUSG00000001435	Col18a1	0.515	0	3.95802e-08
ENSMUSG00000071454	Dtnb	0.515	0.00292	0.0121349
ENSMUSG00000024404	Riok3	0.514	0	7.58948e-07
ENSMUSG00000026172	Bcs1l	0.514	1e-05	9.04292e-05
ENSMUSG00000038324	Trpc4ap	0.514	2e-05	0.000126149
ENSMUSG00000060147	Serpinb6a	0.514	2e-05	0.000127341
ENSMUSG00000025609	Mkln1	0.514	2e-05	0.00013118
ENSMUSG00000038650	Rnh1	0.514	4e-05	0.000252269
ENSMUSG00000029554	Mad1l1	0.514	0.00115	0.00544164
ENSMUSG00000031488	Rab11fip1	0.514	0.00313	0.012878
ENSMUSG00000031762	Mt2	0.513	0	1.03957e-14
ENSMUSG00000039294	BC017643	0.513	0.00556	0.0208459
ENSMUSG00000006526	Tmem110	0.512	0.00104	0.00498294
ENSMUSG00000027424	Mgme1	0.512	0.00151	0.00685104
ENSMUSG00000024597	Slc12a2	0.51	0	1.87823e-06
ENSMUSG00000018417	Myo1b	0.51	0	6.2683e-06
ENSMUSG00000031438	Rnf128	0.51	4e-05	0.000276386
ENSMUSG00000047261	Gap43	0.51	0.00058	0.00299841
ENSMUSG00000041028	Ghitm	0.509	0	1.85494e-09
ENSMUSG00000021807	Rtraf	0.509	0	3.17934e-07
ENSMUSG00000053929	Cyhr1	0.509	0.00067	0.00339189
ENSMUSG00000028914	Casp9	0.509	0.0114	0.038151
ENSMUSG00000025193	Cutc	0.508	0.00694	0.0251549
ENSMUSG00000036333	Kidins220	0.507	0.00016	0.000952194
ENSMUSG00000017664	Slc35c2	0.506	3e-05	0.000232119
ENSMUSG00000044700	Tmem201	0.505	0.00197	0.00863099
ENSMUSG00000037896	Rcor1	0.504	0	1.84241e-05
ENSMUSG00000023015	Racgap1	0.503	0	5.07885e-08
ENSMUSG00000052397	Ezr	0.503	0	4.71892e-07
ENSMUSG00000025287	Acot9	0.503	0.00079	0.00392798
ENSMUSG00000032715	Trib3	0.502	1e-05	5.7242e-05
ENSMUSG00000068798	Rap1a	0.502	0.00274	0.0115306
ENSMUSG00000029381	Shroom3	0.502	0.00285	0.0119165
ENSMUSG00000079553	Kifc1	0.502	0.01089	0.0367809
ENSMUSG00000024194	Cuta	0.501	0	1.88476e-06
ENSMUSG00000026737	Pip4k2a	0.501	0.00089	0.00433472
ENSMUSG00000032262	Elovl4	0.501	0.00585	0.0217499
ENSMUSG00000029060	Mib2	0.501	0.01171	0.0390261
ENSMUSG00000045180	Shroom2	0.5	0.0062	0.0228905
ENSMUSG00000068735	Trp53i11	0.499	0.00714	0.0257777
ENSMUSG00000032101	Ddx25	0.499	0.01338	0.0434789
ENSMUSG00000028229	Rmdn1	0.499	0.01401	0.0450474
ENSMUSG00000026966	Ssna1	0.498	2e-05	0.000138682
ENSMUSG00000039759	Thap3	0.498	0.00108	0.00515677
ENSMUSG00000028078	Dclk2	0.497	0.00246	0.0104778
ENSMUSG00000051166	Eml5	0.497	0.00275	0.0115515
ENSMUSG00000064210	Ano6	0.496	0.00092	0.00447305
ENSMUSG00000047003	Zfp41	0.496	0.00157	0.00710374
ENSMUSG00000034789	Rab24	0.495	3e-05	0.000225933
ENSMUSG00000020111	Micu1	0.495	0.00103	0.00494881
ENSMUSG00000039536	Stau1	0.494	0.00107	0.00509717
ENSMUSG00000021806	Nid2	0.494	0.00109	0.00519601
ENSMUSG00000024079	Eif2ak2	0.494	0.00475	0.0182191
ENSMUSG00000025477	Inpp5a	0.493	0.00065	0.00331721
ENSMUSG00000036779	Papd5	0.492	1e-05	8.19068e-05
ENSMUSG00000107002	0610012G03Rik	0.492	0.00042	0.00225218
ENSMUSG00000030083	Abtb1	0.492	0.00325	0.0133023
ENSMUSG00000018574	Acadvl	0.492	0.01031	0.0351623
ENSMUSG00000039221	Rpl22l1	0.491	0	2.61717e-05
ENSMUSG00000029229	Chic2	0.49	1e-05	8.38363e-05
ENSMUSG00000009681	Bcr	0.49	0.00017	0.00102242
ENSMUSG00000019849	Prep	0.49	0.00022	0.00127141
ENSMUSG00000034354	Mtmr3	0.49	0.00092	0.00450852
ENSMUSG00000046792	Zfp787	0.49	0.00164	0.00738076
ENSMUSG00000074212	Dnajb14	0.49	0.00184	0.00813476
ENSMUSG00000016664	Pacsin2	0.49	0.00285	0.0118983
ENSMUSG00000041225	Arhgap12	0.489	0	4.04386e-05
ENSMUSG00000049091	Sephs2	0.489	1e-05	0.000102623
ENSMUSG00000025521	Tmem192	0.489	3e-05	0.000201706
ENSMUSG00000029471	Camkk2	0.489	5e-05	0.000349641
ENSMUSG00000029992	Gfpt1	0.489	0.00069	0.00347166
ENSMUSG00000007659	Bcl2l1	0.489	0.00096	0.00466386
ENSMUSG00000029507	Pus1	0.489	0.00613	0.0226471
ENSMUSG00000061111	Mcrip1	0.488	1e-05	6.34207e-05
ENSMUSG00000037815	Ctnna1	0.487	0	1.45371e-10
ENSMUSG00000032624	Eml4	0.487	0	2.78451e-08
ENSMUSG00000068040	Tm9sf4	0.487	0	6.41137e-06
ENSMUSG00000037646	Vps13b	0.487	2e-05	0.000155773
ENSMUSG00000029330	Cds1	0.487	0.00207	0.00899739
ENSMUSG00000003070	Efna2	0.487	0.01424	0.0456761
ENSMUSG00000022216	Psme1	0.486	0	1.56231e-06
ENSMUSG00000055401	Fbxo6	0.486	0.00055	0.00285453
ENSMUSG00000031095	Cul4b	0.485	1e-05	4.24055e-05
ENSMUSG00000022159	Rab2b	0.485	0.00088	0.00431359
ENSMUSG00000034724	Cnot6l	0.485	0.00283	0.0118373
ENSMUSG00000001918	Slc1a5	0.483	0	5.90578e-07
ENSMUSG00000004846	Plod3	0.483	4e-05	0.000293076
ENSMUSG00000021913	Ogdhl	0.482	0	7.03895e-06
ENSMUSG00000031671	Setd6	0.482	3e-05	0.000204968
ENSMUSG00000035232	Pdk3	0.482	0.00196	0.00858804
ENSMUSG00000069255	Dusp22	0.482	0.01546	0.0488134
ENSMUSG00000031299	Pdha1	0.481	0	1.52926e-09
ENSMUSG00000038515	Grtp1	0.481	0	2.84171e-06
ENSMUSG00000098234	Snhg6	0.481	0.01478	0.0470286
ENSMUSG00000027893	Ahcyl1	0.48	2e-05	0.000114975
ENSMUSG00000032388	Spg21	0.48	0.00041	0.00220208
ENSMUSG00000028416	Bag1	0.479	0	3.91412e-07
ENSMUSG00000036022	Fam122b	0.479	0	8.08757e-07
ENSMUSG00000033379	Atp6v0b	0.479	0	1.48608e-06
ENSMUSG00000049969	Plekhf2	0.479	0.00014	0.000860838
ENSMUSG00000079487	Med12	0.479	0.00107	0.00511719
ENSMUSG00000049811	Fam161a	0.479	0.00736	0.0264446
ENSMUSG00000022686	B3gnt5	0.478	0.00138	0.00637475
ENSMUSG00000017802	Retreg3	0.478	0.00597	0.0221592
ENSMUSG00000016382	Pls3	0.477	0.00028	0.00159041
ENSMUSG00000021466	Ptch1	0.477	0.00063	0.00321901
[truncated: 3,044 more rows]

## Sheet: GO_UP2_378
ID	Description	GeneRatio	BgRatio	pvalue	p.adjust (FDR)	qvalue	geneID	Count
GO:0045165	cell fate commitment	18/333	284/23210	1.73749e-07	0.000624107	0.000510274	20671/16147/13380/20681/14165/15376/14460/15208/21380/14465/14184/21410/211323/14463/12394/14179/14912/54713	18
GO:0001503	ossification	20/333	381/23210	7.36837e-07	0.000761466	0.00062258	16147/12705/13380/20855/16002/20681/19073/56788/16011/19228/14460/12161/140494/14184/12842/20750/14734/233781/433938/15530	20
GO:0007492	endoderm development	9/333	69/23210	6.15116e-07	0.000761466	0.00062258	20671/20680/13380/13132/15376/14465/21410/14463/14179	9
GO:0048568	embryonic organ development	23/333	493/23210	8.47958e-07	0.000761466	0.00062258	20671/16147/12705/18595/16002/100503041/14165/20613/14460/21380/224796/193385/21410/14463/15416/12394/15427/20204/14179/13984/15530/17921/12702	23
GO:0007389	pattern specification process	22/333	468/23210	1.3019e-06	0.000935288	0.000764697	20671/16147/12705/13380/20855/14165/20613/15376/15208/21380/11482/21410/14463/15416/15427/74453/75691/14179/18187/14734/14912/54713	22
GO:0048754	branching morphogenesis of an epithelial tube	13/333	184/23210	2.76471e-06	0.00141869	0.00115993	16772/16147/18595/20681/18654/12826/14165/15376/21380/21410/14179/14734/13036	13
GO:0051216	cartilage development	14/333	211/23210	2.40798e-06	0.00141869	0.00115993	16147/20855/56788/20613/19228/15208/12161/14184/73234/12842/12406/20204/15932/15530	14
GO:0009611	response to wounding	22/333	495/23210	3.23992e-06	0.00145472	0.00118939	18595/14165/15376/14460/71436/11482/14184/65079/14463/29862/15442/12842/12496/19124/14066/14456/226101/233781/76509/72828/109620/18438	22
GO:0061138	morphogenesis of a branching epithelium	14/333	221/23210	4.1329e-06	0.00148454	0.00121377	16772/16147/18595/20681/18654/12826/14165/15376/21380/21410/14179/14734/13036/12702	14
GO:0061448	connective tissue development	16/333	285/23210	4.09228e-06	0.00148454	0.00121377	16147/20855/20681/56788/20613/19228/15376/15208/12161/14184/73234/12842/12406/20204/15932/15530	16
GO:0001706	endoderm formation	6/333	33/23210	6.66049e-06	0.00184034	0.00150468	20671/20680/13380/14465/21410/14463	6
GO:0008544	epidermis development	17/333	329/23210	6.2045e-06	0.00184034	0.00150468	13380/16939/100503041/14165/16011/20613/15220/15208/224796/193385/12394/15442/56338/76560/109620/16667/17921	17
GO:0050679	positive regulation of epithelial cell proliferation	13/333	199/23210	6.53433e-06	0.00184034	0.00150468	16147/16002/56213/18654/14165/21380/12161/11482/14184/257632/13057/14066/228852	13
GO:0031069	hair follicle morphogenesis	6/333	34/23210	7.99064e-06	0.00191349	0.00156448	14165/16011/20613/15220/12394/16667	6
GO:0048557	embryonic digestive tract morphogenesis	5/333	20/23210	7.66219e-06	0.00191349	0.00156448	16147/18595/14165/21410/14463	5
GO:0001763	morphogenesis of a branching structure	14/333	240/23210	1.063e-05	0.00224607	0.0018364	16772/16147/18595/20681/18654/12826/14165/15376/21380/21410/14179/14734/13036/12702	14
GO:0048546	digestive tract morphogenesis	7/333	53/23210	1.02788e-05	0.00224607	0.0018364	20671/16147/18595/14165/14184/21410/14463	7
GO:0038063	collagen-activated tyrosine kinase receptor signaling pathway	4/333	11/23210	1.26829e-05	0.00253095	0.00206932	12827/12826/12842/72828	4
GO:0003007	heart morphogenesis	15/333	280/23210	1.42712e-05	0.0025631	0.00209561	20671/16147/13380/17897/17930/20613/21380/14465/11482/14463/68760/14179/215798/18187/109620	15
GO:0050673	epithelial cell proliferation	19/333	425/23210	1.40608e-05	0.0025631	0.00209561	16147/13132/16002/56213/18654/14165/16011/15208/21380/12161/20692/11482/14184/21410/257632/13057/14066/14734/228852	19
GO:0023019	signal transduction involved in regulation of gene expression	5/333	23/23210	1.60517e-05	0.00263719	0.00215619	20671/18595/15376/14463/14179	5
GO:0048562	embryonic organ morphogenesis	16/333	318/23210	1.61521e-05	0.00263719	0.00215619	20671/16147/18595/100503041/14165/21380/224796/193385/21410/14463/15416/15427/20204/14179/15530/17921	16
GO:0042060	wound healing	17/333	360/23210	1.9941e-05	0.00267303	0.00218549	18595/14165/15376/14460/11482/14463/29862/15442/12842/12496/19124/14066/14456/226101/76509/72828/109620	17
GO:0042303	molting cycle	10/333	131/23210	2.00924e-05	0.00267303	0.00218549	13380/99662/14165/16011/20613/15220/12394/15442/76560/16667	10
GO:0042633	hair cycle	10/333	131/23210	2.00924e-05	0.00267303	0.00218549	13380/99662/14165/16011/20613/15220/12394/15442/76560/16667	10
GO:0048730	epidermis morphogenesis	6/333	39/23210	1.82494e-05	0.00267303	0.00218549	14165/16011/20613/15220/12394/16667	6
GO:0050678	regulation of epithelial cell proliferation	17/333	358/23210	1.85727e-05	0.00267303	0.00218549	16147/13132/16002/56213/18654/14165/15208/21380/12161/20692/11482/14184/257632/13057/14066/14734/228852	17
GO:0045926	negative regulation of growth	14/333	258/23210	2.38733e-05	0.0029286	0.00239445	20671/13132/214968/231507/16011/11482/14184/19141/65079/14955/20459/14199/14734/12955	14
GO:0048771	tissue remodeling	12/333	193/23210	2.42028e-05	0.0029286	0.00239445	16147/14165/16011/19228/21380/11482/14184/14463/14179/20750/15932/72828	12
GO:0055123	digestive system development	10/333	134/23210	2.44594e-05	0.0029286	0.00239445	20671/16147/18595/16002/14165/14465/14184/21410/14463/20459	10
GO:0038065	collagen-activated signaling pathway	4/333	13/23210	2.68619e-05	0.00311252	0.00254481	12827/12826/12842/72828	4
GO:0048705	skeletal system morphogenesis	14/333	262/23210	2.82884e-05	0.00317537	0.0025962	16147/18595/20855/56788/21380/12161/14184/15416/15427/12842/12406/20204/15932/15530	14
GO:0050730	regulation of peptidyl-tyrosine phosphorylation	14/333	263/23210	2.94983e-05	0.00321085	0.00262521	20730/18595/16002/14165/14460/15208/12161/14184/257632/211323/20459/14179/14456/12702	14
GO:0001942	hair follicle development	9/333	111/23210	3.23834e-05	0.00332347	0.00271729	13380/14165/16011/20613/15220/12394/15442/76560/16667	9
GO:0051604	protein maturation	15/333	300/23210	3.18789e-05	0.00332347	0.00271729	50528/13809/16147/19073/19142/19141/18791/385493/626834/227753/12406/14066/14598/17380/13036	15
GO:0001656	metanephros development	8/333	89/23210	4.24982e-05	0.0033923	0.00277356	12705/18595/21419/20681/14165/15208/21410/14734	8
GO:0022404	molting cycle process	9/333	114/23210	4.00095e-05	0.0033923	0.00277356	13380/14165/16011/20613/15220/12394/15442/76560/16667	9
GO:0022405	hair cycle process	9/333	114/23210	4.00095e-05	0.0033923	0.00277356	13380/14165/16011/20613/15220/12394/15442/76560/16667	9
GO:0031016	pancreas development	8/333	89/23210	4.24982e-05	0.0033923	0.00277356	16147/16002/14165/15376/14465/12161/21410/14912	8
GO:0045765	regulation of angiogenesis	15/333	307/23210	4.15229e-05	0.0033923	0.00277356	16002/12827/18654/14465/20692/13731/11482/27494/14463/12394/13638/14066/13036/228852/20193	15
GO:0050878	regulation of body fluid levels	16/333	342/23210	3.90368e-05	0.0033923	0.00277356	18595/21419/246728/14165/15376/14460/20276/13731/15442/12733/12496/19124/13057/14066/14456/72828	16
GO:0060425	lung morphogenesis	7/333	65/23210	4.00732e-05	0.0033923	0.00277356	16772/18595/14165/15376/14463/14179/13036	7
GO:0060562	epithelial tube morphogenesis	17/333	380/23210	3.94282e-05	0.0033923	0.00277356	20671/16772/16147/18595/20681/18654/12826/14165/15376/15208/21380/11482/21410/14463/14179/14734/13036	17
GO:0072001	renal system development	15/333	302/23210	3.44088e-05	0.0033923	0.00277356	20671/13809/12705/18595/21419/20681/18654/12826/14165/15208/12161/21410/12733/14179/14734	15
GO:0098773	skin epidermis development	9/333	113/23210	3.73148e-05	0.0033923	0.00277356	13380/14165/16011/20613/15220/12394/15442/76560/16667	9
GO:0002065	columnar/cuboidal epithelial cell differentiation	10/333	144/23210	4.53844e-05	0.00346853	0.00283589	100503041/15208/14465/12161/224796/193385/14463/20459/14179/17921	10
GO:0016485	protein processing	13/333	239/23210	4.53722e-05	0.00346853	0.00283589	50528/13809/16147/19073/19142/19141/18791/626834/227753/14066/14598/17380/13036	13
GO:0001711	endodermal cell fate commitment	4/333	15/23210	5.01301e-05	0.00366591	0.00299727	20671/13380/14465/21410	4
GO:0001938	positive regulation of endothelial cell proliferation	8/333	91/23210	4.98883e-05	0.00366591	0.00299727	16002/18654/12161/11482/14184/13057/14066/228852	8
GO:0072006	nephron development	10/333	146/23210	5.10288e-05	0.00366591	0.00299727	13809/12705/18595/21419/20681/18654/15208/21410/14179/14734	10
GO:0007178	transmembrane receptor protein serine/threonine kinase signaling pathway	16/333	357/23210	6.49411e-05	0.004316	0.00352879	12705/13380/13132/56213/21419/14165/15208/14465/12161/11482/14463/14179/14734/14281/209268/15211	16
GO:0016045	detection of bacterium	4/333	16/23210	6.60857e-05	0.004316	0.00352879	17952/257632/17951/17948	4
GO:0018108	peptidyl-tyrosine phosphorylation	15/333	319/23210	6.41089e-05	0.004316	0.00352879	20730/18595/16002/14165/14460/15208/12161/14184/257632/211323/20459/14179/14456/14159/12702	15
GO:0048565	digestive tract development	9/333	121/23210	6.38874e-05	0.004316	0.00352879	20671/16147/18595/14165/14465/14184/21410/14463/20459	9
GO:0098543	detection of other organism	4/333	16/23210	6.60857e-05	0.004316	0.00352879	17952/257632/17951/17948	4
GO:0001704	formation of primary germ layer	8/333	95/23210	6.79029e-05	0.00435549	0.00356107	20671/20680/13380/20613/15376/14465/21410/14463	8
GO:0018212	peptidyl-tyrosine modification	15/333	322/23210	7.12106e-05	0.00448752	0.00366902	20730/18595/16002/14165/14460/15208/12161/14184/257632/211323/20459/14179/14456/14159/12702	15
GO:0051961	negative regulation of nervous system development	16/333	361/23210	7.40053e-05	0.00458323	0.00374727	13380/13132/214968/20681/16169/15376/15208/14184/65079/211323/13032/235402/270120/14912/233781/54713	16
GO:0030510	regulation of BMP signaling pathway	8/333	97/23210	7.87599e-05	0.00479501	0.00392043	13380/56213/21419/15208/14465/11482/14463/14734	8
GO:0030324	lung development	12/333	219/23210	8.26313e-05	0.00494686	0.00404458	16772/18595/14165/16011/15376/14465/20692/14184/14463/14179/14734/13036	12
GO:0060993	kidney morphogenesis	8/333	99/23210	9.10191e-05	0.00535968	0.00438211	12705/20681/18654/14165/15208/21410/14179/14734	8
GO:0030323	respiratory tube development	12/333	222/23210	9.4042e-05	0.00538091	0.00439947	16772/18595/14165/16011/15376/14465/20692/14184/14463/14179/14734/13036	12
GO:0043588	skin development	14/333	293/23210	9.45359e-05	0.00538091	0.00439947	13380/16939/21419/14165/16011/20613/15220/12394/15442/12842/56338/76560/109620/16667	14
GO:0048608	reproductive structure development	18/333	449/23210	9.62692e-05	0.00538091	0.00439947	12705/18595/16002/56213/20681/14165/20613/14460/12161/21410/14463/12394/14179/12841/69852/14620/13984/12702	18
GO:0060351	cartilage development involved in endochondral bone morphogenesis	6/333	52/23210	9.73717e-05	0.00538091	0.00439947	16147/20855/56788/12842/12406/15530	6
GO:0048566	embryonic digestive tract development	5/333	33/23210	0.000100651	0.00547785	0.00447873	16147/18595/14165/21410/14463	5
GO:0001936	regulation of endothelial cell proliferation	9/333	129/23210	0.000104869	0.00556482	0.00454983	16002/18654/12161/20692/11482/14184/13057/14066/228852	9
GO:0003002	regionalization	16/333	373/23210	0.000108206	0.00556482	0.00454983	20671/13380/14165/20613/15376/15208/21380/21410/14463/15416/15427/14179/18187/14734/14912/54713	16
GO:0031214	biomineral tissue development	10/333	160/23210	0.00010995	0.00556482	0.00454983	19073/19228/14460/21380/12161/14184/12842/20750/14456/14734	10
GO:0060350	endochondral bone morphogenesis	7/333	76/23210	0.000109995	0.00556482	0.00454983	16147/20855/56788/12161/12842/12406/15530	7
GO:0061458	reproductive system development	18/333	453/23210	0.000107585	0.00556482	0.00454983	12705/18595/16002/56213/20681/14165/20613/14460/12161/21410/14463/12394/14179/12841/69852/14620/13984/12702	18
GO:0050768	negative regulation of neurogenesis	15/333	337/23210	0.000118048	0.0058893	0.00481513	13380/13132/214968/20681/16169/15376/15208/14184/65079/211323/235402/270120/14912/233781/54713	15
GO:0050731	positive regulation of peptidyl-tyrosine phosphorylation	11/333	195/23210	0.000125903	0.0061951	0.00506515	18595/16002/14165/14460/15208/12161/14184/257632/211323/14179/14456	11
GO:0009952	anterior/posterior pattern specification	12/333	231/23210	0.000136765	0.00621848	0.00508427	20671/13380/15376/15208/21380/21410/14463/15416/15427/14179/14734/54713	12
GO:0060088	auditory receptor cell stereocilium organization	4/333	19/23210	0.000136034	0.00621848	0.00508427	100503041/224796/193385/17921	4
GO:0060348	bone development	12/333	231/23210	0.000136765	0.00621848	0.00508427	16147/20855/56788/12161/20692/14184/12842/12406/14179/233781/15932/15530	12
GO:0060441	epithelial tube branching involved in lung morphogenesis	5/333	35/23210	0.000134477	0.00621848	0.00508427	16772/18595/14165/15376/13036	5
GO:0061326	renal tubule development	8/333	104/23210	0.000128727	0.00621848	0.00508427	21419/20681/18654/12826/15208/21410/14179/14734	8
GO:1901342	regulation of vasculature development	15/333	341/23210	0.000134363	0.00621848	0.00508427	16002/12827/18654/14465/20692/13731/11482/27494/14463/12394/13638/14066/13036/228852/20193	15
GO:0090092	regulation of transmembrane receptor protein serine/threonine kinase signaling pathway	12/333	233/23210	0.000148243	0.00665609	0.00544206	13380/13132/56213/21419/14165/15208/14465/12161/11482/14463/14734/209268	12
GO:0001655	urogenital system development	15/333	346/23210	0.000157488	0.00689876	0.00564047	20671/13809/12705/18595/21419/20681/18654/12826/14165/15208/12161/21410/12733/14179/14734	15
GO:0035270	endocrine system development	9/333	136/23210	0.000156953	0.00689876	0.00564047	18595/14165/15376/21380/14465/12161/21410/14179/14912	9
GO:0030509	BMP signaling pathway	10/333	168/23210	0.000164236	0.00710768	0.00581128	13380/56213/21419/15208/14465/12161/11482/14463/14179/14734	10
GO:0035725	sodium ion transmembrane transport	8/333	108/23210	0.000167443	0.00716018	0.00585421	17178/192113/98660/20276/329064/75607/76560/18301	8
GO:0007369	gastrulation	10/333	170/23210	0.000180874	0.00729999	0.00596852	20671/20680/13380/20613/15376/14465/27494/21410/14463/14179	10
GO:0045880	positive regulation of smoothened signaling pathway	5/333	37/23210	0.000176379	0.00729999	0.00596852	16147/56788/15376/20204/14734	5
GO:0060537	muscle tissue development	18/333	472/23210	0.000178889	0.00729999	0.00596852	20671/16147/13380/18595/17897/237611/20681/17930/16011/21380/14465/193385/211323/14463/14179/14281/109620/15530	18
GO:0072009	nephron epithelium development	8/333	109/23210	0.000178487	0.00729999	0.00596852	12705/21419/20681/18654/15208/21410/14179/14734	8
GO:0072088	nephron epithelium morphogenesis	7/333	82/23210	0.000177765	0.00729999	0.00596852	12705/20681/18654/15208/21410/14179/14734	7
GO:0048706	embryonic skeletal system development	9/333	139/23210	0.000185094	0.00738731	0.00603991	16147/18595/21380/15416/15427/12842/20204/233781/15530	9
GO:0072028	nephron morphogenesis	7/333	83/23210	0.000191783	0.00757016	0.00618941	12705/20681/18654/15208/21410/14179/14734	7
GO:0030513	positive regulation of BMP signaling pathway	5/333	38/23210	0.000200735	0.00775313	0.00633901	15208/14465/11482/14463/14734	5
GO:0072210	metanephric nephron development	5/333	38/23210	0.000200735	0.00775313	0.00633901	12705/18595/21419/20681/15208	5
GO:0008589	regulation of smoothened signaling pathway	7/333	84/23210	0.00020668	0.00785315	0.00642079	16147/56788/14165/15376/14184/20204/14734	7
GO:0051146	striated muscle cell differentiation	14/333	316/23210	0.000207697	0.00785315	0.00642079	13380/18595/16002/237611/17930/16011/21380/14465/193385/211323/14463/68760/227721/226101	14
GO:0001822	kidney development	13/333	281/23210	0.000229102	0.00836829	0.00684197	13809/12705/18595/21419/20681/18654/14165/15208/12161/21410/12733/14179/14734	13
GO:0001935	endothelial cell proliferation	9/333	143/23210	0.000229038	0.00836829	0.00684197	16002/18654/12161/20692/11482/14184/13057/14066/228852	9
GO:0007224	smoothened signaling pathway	9/333	143/23210	0.000229038	0.00836829	0.00684197	16147/56788/14165/15376/15208/14184/20204/14734/329064	9
GO:2000027	regulation of animal organ morphogenesis	11/333	209/23210	0.000230641	0.00836829	0.00684197	20671/12705/13380/18595/13132/20681/14165/21380/21410/14179/14734	11
GO:0061333	renal tubule morphogenesis	7/333	86/23210	0.000239276	0.0085948	0.00702717	20681/18654/12826/15208/21410/14179/14734	7
GO:0042472	inner ear morphogenesis	8/333	114/23210	0.000243075	0.00864479	0.00706804	100503041/14165/21380/224796/193385/20204/14179/17921	8
GO:0098581	detection of external biotic stimulus	4/333	22/23210	0.000248155	0.00873895	0.00714502	17952/257632/17951/17948	4
GO:0048871	multicellular organismal homeostasis	18/333	486/23210	0.00025519	0.00889945	0.00727624	16147/17063/56183/21419/231507/19228/114304/14460/14776/20276/12161/257632/20750/17150/13036/14373/15932/72828	18
GO:0010171	body morphogenesis	6/333	62/23210	0.000260752	0.00900598	0.00736335	16147/13380/18595/21380/12842/14734	6
GO:0071772	response to BMP	10/333	179/23210	0.000274374	0.00929765	0.00760182	13380/56213/21419/15208/14465/12161/11482/14463/14179/14734	10
GO:0071773	cellular response to BMP stimulus	10/333	179/23210	0.000274374	0.00929765	0.00760182	13380/56213/21419/15208/14465/12161/11482/14463/14179/14734	10
GO:0001667	ameboidal-type cell migration	16/333	406/23210	0.000282395	0.00948003	0.00775093	20671/20855/16002/214968/20681/14165/21380/20692/13731/11482/27494/19141/14179/18187/13036/18438	16
GO:0002093	auditory receptor cell morphogenesis	4/333	23/23210	0.000297019	0.00961163	0.00785853	100503041/224796/193385/17921	4
GO:0030539	male genitalia development	4/333	23/23210	0.000297019	0.00961163	0.00785853	18595/14165/12161/14179	4
GO:0060122	inner ear receptor cell stereocilium organization	5/333	41/23210	0.000289343	0.00961163	0.00785853	100503041/15208/224796/193385/17921	5
GO:0060541	respiratory system development	12/333	251/23210	0.000294234	0.00961163	0.00785853	16772/18595/14165/16011/15376/14465/20692/14184/14463/14179/14734/13036	12
GO:0060349	bone morphogenesis	8/333	118/23210	0.000307538	0.00986317	0.00806419	16147/20855/56788/12161/14184/12842/12406/15530	8
GO:0052547	regulation of peptidase activity	16/333	411/23210	0.000323322	0.0102776	0.00840305	20680/20730/97848/21858/19141/227753/67701/17948/12406/68054/13638/14066/14456/14734/13036/12955	16
GO:0031670	cellular response to nutrient	5/333	43/23210	0.000363057	0.0112422	0.00919172	228139/15376/14456/14159/18438	5
GO:0045766	positive regulation of angiogenesis	10/333	185/23210	0.000356871	0.0112422	0.00919172	16002/18654/14465/11482/14463/12394/14066/13036/228852/20193	10
GO:0046661	male sex differentiation	9/333	152/23210	0.000360185	0.0112422	0.00919172	18595/20681/14165/14460/12161/14463/14179/12841/218454	9
GO:0043491	protein kinase B signaling	10/333	186/23210	0.000372448	0.0114345	0.0093489	16002/16011/240752/211323/14463/15442/235402/14066/14456/18438	10
GO:0009595	detection of biotic stimulus	4/333	25/23210	0.000414826	0.0126276	0.0103244	17952/257632/17951/17948	4
GO:0031589	cell-substrate adhesion	14/333	339/23210	0.000422422	0.0127507	0.0104251	13132/13731/11482/268780/15442/12842/16777/77569/20750/13612/14456/140709/76509/15530	14
GO:0007368	determination of left/right symmetry	8/333	124/23210	0.000429821	0.012866	0.0105193	20671/16147/14165/21380/14463/74453/75691/14179	8
GO:0007596	blood coagulation	9/333	156/23210	0.000435688	0.0129338	0.0105748	18595/15376/14460/15442/12496/19124/14066/14456/72828	9
GO:0071600	otic vesicle morphogenesis	3/333	11/23210	0.000443366	0.0130539	0.0106729	14165/21380/14179	3
GO:0007517	muscle organ development	16/333	424/23210	0.000454522	0.0132735	0.0108525	20671/13380/17897/237611/20681/17930/21380/14465/193385/211323/14463/14179/69852/12955/14281/109620	16
GO:0007599	hemostasis	9/333	158/23210	0.000478058	0.0138482	0.0113224	18595/15376/14460/15442/12496/19124/14066/14456/72828	9
GO:0050817	coagulation	9/333	159/23210	0.000500478	0.0142676	0.0116653	18595/15376/14460/15442/12496/19124/14066/14456/72828	9
GO:0060323	head morphogenesis	5/333	46/23210	0.000499166	0.0142676	0.0116653	16147/13380/18595/21380/12842	5
GO:0010721	negative regulation of cell development	15/333	387/23210	0.000516466	0.0146074	0.0119431	13380/13132/214968/20681/16169/15376/15208/14184/65079/211323/235402/270120/14912/233781/54713	15
GO:0072080	nephron tubule development	7/333	98/23210	0.000532288	0.0149373	0.0122129	21419/20681/18654/15208/21410/14179/14734	7
GO:0003338	metanephros morphogenesis	4/333	27/23210	0.000562656	0.0153111	0.0125184	12705/20681/14165/15208	4
GO:0035987	endodermal cell differentiation	4/333	27/23210	0.000562656	0.0153111	0.0125184	20671/13380/14465/21410	4
GO:0045995	regulation of embryonic development	8/333	129/23210	0.00055955	0.0153111	0.0125184	20671/16772/13380/20613/15376/14460/15208/27494	8
GO:0061298	retina vasculature development in camera-type eye	4/333	27/23210	0.000562656	0.0153111	0.0125184	16772/18595/12826/11482	4
GO:0060430	lung saccule development	3/333	12/23210	0.000584885	0.0156784	0.0128188	14165/14465/14184	3
GO:1900426	positive regulation of defense response to bacterium	3/333	12/23210	0.000584885	0.0156784	0.0128188	257632/13057/109820	3
GO:0003012	muscle system process	15/333	392/23210	0.000589425	0.0156831	0.0128226	20855/17897/237611/56183/228139/17930/98660/16011/14465/14463/227753/17896/13057/109620/18438	15
GO:0007584	response to nutrient	7/333	100/23210	0.0006011	0.0158335	0.0129456	65969/228139/15376/20750/14456/14159/18438	7
GO:0060485	mesenchyme development	12/333	272/23210	0.000603896	0.0158335	0.0129456	13132/214968/20681/14165/20613/15376/21380/11482/14463/12842/14179/18187	12
GO:0001649	osteoblast differentiation	10/333	199/23210	0.000632161	0.0164545	0.0134533	16147/12705/16002/20681/56788/16011/19228/12161/12842/20750	10
GO:0042692	muscle cell differentiation	15/333	395/23210	0.000637287	0.0164686	0.0134648	13380/18595/16002/237611/17930/14165/16011/21380/14465/193385/211323/14463/68760/227721/226101	15
GO:0008015	blood circulation	17/333	484/23210	0.000683611	0.0173199	0.0141609	13809/20855/17897/56183/98660/12161/13731/11482/27494/52589/14463/17896/13057/14456/109620/18438/20193	17
GO:0009855	determination of bilateral symmetry	8/333	133/23210	0.000684697	0.0173199	0.0141609	20671/16147/14165/21380/14463/74453/75691/14179	8
GO:0051897	positive regulation of protein kinase B signaling	7/333	102/23210	0.000676794	0.0173199	0.0141609	16002/16011/211323/15442/14066/14456/18438	7
GO:0001708	cell fate specification	7/333	103/23210	0.000717372	0.0177778	0.0145353	20671/16147/13380/15376/21380/21410/14912	7
GO:0003093	regulation of glomerular filtration	3/333	13/23210	0.000752292	0.0177778	0.0145353	13731/13057/14456	3
GO:0003148	outflow tract septum morphogenesis	4/333	29/23210	0.000744469	0.0177778	0.0145353	21380/14465/14179/18187	4
GO:0009799	specification of symmetry	8/333	134/23210	0.000719265	0.0177778	0.0145353	20671/16147/14165/21380/14463/74453/75691/14179	8
GO:0042491	inner ear auditory receptor cell differentiation	5/333	50/23210	0.000736321	0.0177778	0.0145353	100503041/15208/224796/193385/17921	5
GO:0042693	muscle cell fate commitment	3/333	13/23210	0.000752292	0.0177778	0.0145353	13380/14165/21380	3
GO:0048638	regulation of developmental growth	15/333	401/23210	0.000743009	0.0177778	0.0145353	16002/214968/231507/20980/14465/65086/14184/21410/19141/65079/211323/14463/14955/14179/71653	15
GO:0060117	auditory receptor cell development	4/333	29/23210	0.000744469	0.0177778	0.0145353	100503041/224796/193385/17921	4
GO:0060563	neuroepithelial cell differentiation	6/333	75/23210	0.000730984	0.0177778	0.0145353	100503041/15208/224796/193385/14179/17921	6
GO:2000833	positive regulation of steroid hormone secretion	3/333	13/23210	0.000752292	0.0177778	0.0145353	13132/12161/12394	3
GO:1904018	positive regulation of vasculature development	10/333	204/23210	0.000765431	0.0179701	0.0146925	16002/18654/14465/11482/14463/12394/14066/13036/228852/20193	10
GO:0042471	ear morphogenesis	8/333	136/23210	0.000792616	0.0184875	0.0151155	100503041/14165/21380/224796/193385/20204/14179/17921	8
GO:0031018	endocrine pancreas development	5/333	51/23210	0.00080688	0.0185789	0.0151903	15376/14465/12161/21410/14912	5
GO:0048806	genitalia development	5/333	51/23210	0.00080688	0.0185789	0.0151903	18595/14165/12161/21410/14179	5
GO:0014706	striated muscle tissue development	16/333	449/23210	0.00083839	0.0191054	0.0156207	20671/13380/18595/17897/237611/20681/17930/21380/14465/193385/211323/14463/14179/14281/109620/15530	16
GO:0050766	positive regulation of phagocytosis	6/333	77/23210	0.000840382	0.0191054	0.0156207	16169/257632/12263/13057/14456/14131	6
GO:0003013	circulatory system process	17/333	495/23210	0.000875281	0.0196501	0.016066	13809/20855/17897/56183/98660/12161/13731/11482/27494/52589/14463/17896/13057/14456/109620/18438/20193	17
GO:0030010	establishment of cell polarity	8/333	138/23210	0.000871863	0.0196501	0.016066	16772/14165/15208/78906/193385/27494/227753/71653	8
GO:0003014	renal system process	7/333	107/23210	0.000899334	0.0200646	0.016405	20855/21419/13731/19141/227753/13057/14456	7
GO:0071496	cellular response to external stimulus	12/333	285/23210	0.000907373	0.020119	0.0164495	228139/98660/15376/12161/193385/240752/12842/14456/14159/14281/18438/245269	12
GO:0006029	proteoglycan metabolic process	6/333	79/23210	0.000961988	0.0207406	0.0169576	16147/15476/268780/15442/233781/15932	6
GO:0030048	actin filament-based movement	7/333	108/23210	0.000950059	0.0207406	0.0169576	20855/98660/13731/14463/71653/109620/17921	7
GO:0033690	positive regulation of osteoblast proliferation	3/333	14/23210	0.000947322	0.0207406	0.0169576	20681/14460/15442	3
GO:0048663	neuron fate commitment	6/333	79/23210	0.000961988	0.0207406	0.0169576	16147/15376/211323/12394/14912/54713	6
GO:0060795	cell fate commitment involved in formation of primary germ layer	4/333	31/23210	0.000964275	0.0207406	0.0169576	20671/13380/14465/21410	4
GO:0010810	regulation of cell-substrate adhesion	10/333	211/23210	0.000990116	0.0209912	0.0171625	13132/13731/11482/268780/12842/77569/20750/13612/140709/76509	10
GO:0045807	positive regulation of endocytosis	9/333	175/23210	0.000993458	0.0209912	0.0171625	13132/16169/257632/12263/13057/14456/14131/14734/13631	9
GO:0048839	inner ear development	10/333	211/23210	0.000990116	0.0209912	0.0171625	100503041/14165/15208/21380/224796/14184/193385/20204/14179/17921	10
GO:0060113	inner ear receptor cell differentiation	6/333	80/23210	0.00102765	0.0214611	0.0175467	100503041/15208/224796/14184/193385/17921	6
GO:0072078	nephron tubule morphogenesis	6/333	80/23210	0.00102765	0.0214611	0.0175467	20681/18654/15208/21410/14179/14734	6
GO:0050920	regulation of chemotaxis	10/333	213/23210	0.0010634	0.0219525	0.0179485	18595/214968/18654/14165/193385/19141/257632/14456/54713/18438	10
GO:0090100	positive regulation of transmembrane receptor protein serine/threonine kinase signaling pathway	7/333	110/23210	0.00105826	0.0219525	0.0179485	13132/15208/14465/12161/11482/14463/14734	7
GO:0007219	Notch signaling pathway	9/333	177/23210	0.00107606	0.0219613	0.0179557	12563/14165/20613/15376/15208/233552/21410/257632/382111	9
GO:0008016	regulation of heart contraction	9/333	177/23210	0.00107606	0.0219613	0.0179557	20855/17897/56183/98660/14463/17896/109620/18438/20193	9
GO:0072073	kidney epithelium development	8/333	143/23210	0.00109803	0.0222831	0.0182188	12705/21419/20681/18654/15208/21410/14179/14734	8
GO:0035315	hair cell differentiation	5/333	55/23210	0.00114045	0.023014	0.0188164	100503041/15208/224796/193385/17921	5
GO:0021781	glial cell fate commitment	3/333	15/23210	0.00117162	0.0233204	0.0190669	20681/15208/211323	3
GO:0048762	mesenchymal cell differentiation	10/333	216/23210	0.0011816	0.0233204	0.0190669	13132/214968/20681/14165/20613/15376/21380/12842/14179/18187	10
GO:0071599	otic vesicle development	3/333	15/23210	0.00117162	0.0233204	0.0190669	14165/21380/14179	3
GO:1905330	regulation of morphogenesis of an epithelium	7/333	112/23210	0.0011759	0.0233204	0.0190669	12705/18595/13132/20681/14165/21410/14734	7
GO:0010959	regulation of metal ion transport	15/333	421/23210	0.0012095	0.0237406	0.0194104	20730/17178/80982/20855/237611/98660/65086/13057/14199/75607/72828/76560/18438/20193/18301	15
GO:0006942	regulation of striated muscle contraction	6/333	83/23210	0.0012454	0.0243006	0.0198683	20855/17897/98660/14463/109620/18438	6
GO:0052548	regulation of endopeptidase activity	13/333	337/23210	0.00125156	0.0243006	0.0198683	20680/20730/97848/21858/19141/227753/17948/12406/68054/13638/14066/14456/12955	13
GO:0006816	calcium ion transport	15/333	423/23210	0.0012674	0.0244757	0.0200115	20730/80982/20855/237611/98660/65086/14612/225997/13057/14456/329064/140723/72828/18438/20193	15
GO:0003151	outflow tract morphogenesis	6/333	84/23210	0.0013253	0.0254572	0.020814	20671/21380/14465/14463/14179/18187	6
GO:0003206	cardiac chamber morphogenesis	8/333	148/23210	0.00136877	0.0261523	0.0213823	17897/21380/14465/14463/14179/215798/18187/109620	8
GO:0045665	negative regulation of neuron differentiation	11/333	260/23210	0.00141305	0.0267141	0.0218416	13380/13132/214968/20681/16169/15376/15208/65079/270120/233781/54713	11
GO:0070838	divalent metal ion transport	16/333	472/23210	0.00140749	0.0267141	0.0218416	20730/80982/20855/237611/98660/65086/14612/67547/225997/13057/14456/329064/140723/72828/18438/20193	16
GO:0001977	renal system process involved in regulation of blood volume	3/333	16/23210	0.00142674	0.0268317	0.0219378	13731/13057/14456	3
GO:0090596	sensory organ morphogenesis	12/333	301/23210	0.00144589	0.0270501	0.0221164	16147/20681/100503041/14165/21380/224796/14184/193385/20204/14179/270120/17921	12
GO:0042490	mechanoreceptor differentiation	6/333	86/23210	0.0014968	0.0278	0.0227295	100503041/15208/224796/14184/193385/17921	6
GO:0072511	divalent inorganic cation transport	16/333	475/23210	0.00150145	0.0278	0.0227295	20730/80982/20855/237611/98660/65086/14612/67547/225997/13057/14456/329064/140723/72828/18438/20193	16
GO:0001558	regulation of cell growth	15/333	431/23210	0.00152286	0.0278285	0.0227528	20671/13132/214968/16011/20980/65086/11482/66102/65079/211323/71653/13057/14199/12955/16667	15
GO:0015804	neutral amino acid transport	4/333	35/23210	0.00153398	0.0278285	0.0227528	209837/30962/215332/240332	4
GO:0035909	aorta morphogenesis	4/333	35/23210	0.00153398	0.0278285	0.0227528	21419/21380/11482/14179	4
GO:0045686	negative regulation of glial cell differentiation	4/333	35/23210	0.00153398	0.0278285	0.0227528	15208/14184/235402/14912	4
GO:0060119	inner ear receptor cell development	5/333	59/23210	0.00156653	0.0282763	0.0231189	100503041/15208/224796/193385/17921	5
GO:0070252	actin-mediated cell contraction	6/333	87/23210	0.00158863	0.0285318	0.0233278	20855/98660/13731/14463/71653/109620	6
GO:0010632	regulation of epithelial cell migration	10/333	225/23210	0.00160206	0.0286299	0.023408	20855/16002/14165/20692/13731/11482/27494/19141/13036/18438	10
GO:0001947	heart looping	5/333	60/23210	0.00168917	0.0297453	0.02432	20671/16147/21380/14463/14179	5
GO:0010454	negative regulation of cell fate commitment	3/333	17/23210	0.00171416	0.0297453	0.02432	20671/13380/14912	3
GO:0035988	chondrocyte proliferation	3/333	17/23210	0.00171416	0.0297453	0.02432	16147/20855/56788	3
GO:0040015	negative regulation of multicellular organism growth	3/333	17/23210	0.00171416	0.0297453	0.02432	231507/19141/14955	3
GO:0042074	cell migration involved in gastrulation	3/333	17/23210	0.00171416	0.0297453	0.02432	20671/27494/14179	3
GO:0044344	cellular response to fibroblast growth factor stimulus	6/333	88/23210	0.00168468	0.0297453	0.02432	14165/21380/71436/14184/14179/83379	6
GO:0048863	stem cell differentiation	10/333	228/23210	0.00176653	0.0305067	0.0249425	20671/18595/214968/20681/15208/21380/14465/21410/14463/18187	10
GO:1905954	positive regulation of lipid localization	6/333	89/23210	0.00178508	0.0306795	0.0250838	56489/13132/14077/12161/12394/20750	6
GO:1902305	regulation of sodium ion transmembrane transport	5/333	61/23210	0.00181871	0.0309611	0.025314	17178/98660/75607/76560/18301	5
GO:1905207	regulation of cardiocyte differentiation	5/333	61/23210	0.00181871	0.0309611	0.025314	20671/13380/14465/211323/14463	5
GO:0051896	regulation of protein kinase B signaling	8/333	155/23210	0.00183418	0.0310773	0.025409	16002/16011/211323/14463/15442/14066/14456/18438	8
GO:0032526	response to retinoic acid	6/333	90/23210	0.00188995	0.0315754	0.0258163	13380/21380/14463/12394/20459/13036	6
GO:0060395	SMAD protein signal transduction	6/333	90/23210	0.00188995	0.0315754	0.0258163	12705/13132/12161/14463/14281/15211	6
GO:0071774	response to fibroblast growth factor	6/333	90/23210	0.00188995	0.0315754	0.0258163	14165/21380/71436/14184/14179/83379	6
GO:0030198	extracellular matrix organization	11/333	271/23210	0.00195868	0.0322732	0.0263868	16147/18595/12827/12826/268780/12842/16777/12406/12841/15932/15530	11
GO:0032103	positive regulation of response to external stimulus	12/333	312/23210	0.00195141	0.0322732	0.0263868	18654/14165/12161/193385/19141/257632/13032/13057/109820/14456/14131/18438	12
GO:0090287	regulation of cellular response to growth factor stimulus	11/333	271/23210	0.00195868	0.0322732	0.0263868	13380/13132/56213/21419/14165/15208/14465/11482/14463/226101/14734	11
GO:0010594	regulation of endothelial cell migration	8/333	157/23210	0.00198781	0.0326036	0.0266569	20855/16002/20692/13731/11482/27494/19141/18438	8
GO:0001894	tissue homeostasis	10/333	232/23210	0.00200682	0.0326176	0.0266684	16147/17063/19228/114304/14460/257632/20750/13036/15932/72828	10
GO:0002028	regulation of sodium ion transport	6/333	91/23210	0.00199943	0.0326176	0.0266684	17178/98660/75607/76560/18438/18301	6
GO:0006941	striated muscle contraction	8/333	158/23210	0.00206833	0.0334659	0.0273619	20855/17897/237611/98660/14463/17896/109620/18438	8
GO:0043062	extracellular structure organization	12/333	315/23210	0.00211196	0.0338798	0.0277003	16147/18595/12827/12826/268780/12842/16777/12406/223920/12841/15932/15530	12
GO:0060048	cardiac muscle contraction	7/333	124/23210	0.00211277	0.0338798	0.0277003	20855/17897/98660/14463/17896/109620/18438	7
GO:0042552	myelination	8/333	159/23210	0.00215139	0.0343458	0.0280813	225608/15208/14184/211323/13032/215798/14912/15211	8
GO:0001658	branching involved in ureteric bud morphogenesis	5/333	64/23210	0.00225099	0.0356192	0.0291225	20681/18654/21410/14179/14734	5
GO:0009880	embryonic pattern specification	5/333	64/23210	0.00225099	0.0356192	0.0291225	16147/12705/14165/15376/18187	5
GO:0007272	ensheathment of neurons	8/333	162/23210	0.00241641	0.0369351	0.0301984	225608/15208/14184/211323/13032/215798/14912/15211	8
GO:0008366	axon ensheathment	8/333	162/23210	0.00241641	0.0369351	0.0301984	225608/15208/14184/211323/13032/215798/14912/15211	8
GO:0031638	zymogen activation	5/333	65/23210	0.00241041	0.0369351	0.0301984	19142/19141/18791/14598/13036	5
GO:0046886	positive regulation of hormone biosynthetic process	3/333	19/23210	0.00239138	0.0369351	0.0301984	13132/16002/12161	3
GO:0090030	regulation of steroid hormone biosynthetic process	3/333	19/23210	0.00239138	0.0369351	0.0301984	13132/16002/12161	3
GO:1900424	regulation of defense response to bacterium	3/333	19/23210	0.00239138	0.0369351	0.0301984	257632/13057/109820	3
GO:1903706	regulation of hemopoiesis	14/333	407/23210	0.00240504	0.0369351	0.0301984	16147/15001/319155/16169/14460/15208/14184/15416/12394/14456/326619/14159/14281/72828	14
GO:2000114	regulation of establishment of cell polarity	3/333	19/23210	0.00239138	0.0369351	0.0301984	193385/227753/71653	3
GO:0060070	canonical Wnt signaling pathway	11/333	279/23210	0.00245451	0.0373584	0.0305445	20671/20680/13380/13132/14165/14184/14463/12842/14179/14734/75607	11
GO:0008217	regulation of blood pressure	9/333	200/23210	0.00248967	0.0377337	0.0308513	13809/56183/98660/13731/11482/52589/13057/14456/18438	9
GO:0060325	face morphogenesis	4/333	40/23210	0.00253121	0.0378838	0.030974	13380/18595/21380/12842	4
GO:0086004	regulation of cardiac muscle cell contraction	4/333	40/23210	0.00253121	0.0378838	0.030974	20855/98660/14463/109620	4
GO:0098801	regulation of renal system process	4/333	40/23210	0.00253121	0.0378838	0.030974	20855/13731/13057/14456	4
GO:0090132	epithelium migration	11/333	282/23210	0.00266478	0.0397174	0.0324732	20855/16002/14165/20692/13731/11482/27494/19141/14179/13036/18438	11
GO:0003143	embryonic heart tube morphogenesis	5/333	67/23210	0.00275361	0.0400444	0.0327406	20671/16147/21380/14463/14179	5
GO:0010466	negative regulation of peptidase activity	10/333	242/23210	0.00272425	0.0400444	0.0327406	20730/97848/21858/67701/17948/12406/68054/14456/14734/12955	10
GO:0043583	ear development	10/333	242/23210	0.00272425	0.0400444	0.0327406	100503041/14165/15208/21380/224796/14184/193385/20204/14179/17921	10
GO:0048678	response to axon injury	5/333	67/23210	0.00275361	0.0400444	0.0327406	71436/14184/65079/233781/18438	5
GO:0060688	regulation of morphogenesis of a branching structure	5/333	67/23210	0.00275361	0.0400444	0.0327406	18595/20681/18654/14165/21410	5
GO:0061371	determination of heart left/right asymmetry	5/333	67/23210	0.00275361	0.0400444	0.0327406	20671/16147/21380/14463/14179	5
GO:0070269	pyroptosis	3/333	20/23210	0.00278372	0.0401571	0.0328327	17952/17951/17948	3
GO:0072079	nephron tubule formation	3/333	20/23210	0.00278372	0.0401571	0.0328327	20681/15208/21410	3
GO:0090130	tissue migration	11/333	284/23210	0.00281288	0.0404154	0.0330439	20855/16002/14165/20692/13731/11482/27494/19141/14179/13036/18438	11
GO:0045666	positive regulation of neuron differentiation	15/333	461/23210	0.00289689	0.0414567	0.0338952	13380/330863/20980/15376/574437/12161/233552/21858/65086/211323/20459/71653/14159/54713/13631	15
GO:0007548	sex differentiation	11/333	288/23210	0.00312899	0.0442757	0.0362001	18595/20681/14165/14460/12161/21410/14463/12394/14179/12841/218454	11
GO:0032370	positive regulation of lipid transport	5/333	69/23210	0.00313086	0.0442757	0.0362001	13132/14077/12161/12394/20750	5
GO:0055117	regulation of cardiac muscle contraction	5/333	69/23210	0.00313086	0.0442757	0.0362001	20855/98660/14463/109620/18438	5
GO:0002064	epithelial cell development	10/333	247/23210	0.00315291	0.0444128	0.0363122	16147/20855/20681/100503041/12161/224796/14184/193385/228852/17921	10
GO:0006936	muscle contraction	11/333	289/23210	0.00321232	0.0447392	0.036579	20855/17897/237611/56183/228139/17930/98660/14463/17896/109620/18438	11
GO:0022010	central nervous system myelination	3/333	21/23210	0.00321345	0.0447392	0.036579	15208/14184/14912	3
GO:0032291	axon ensheathment in central nervous system	3/333	21/23210	0.00321345	0.0447392	0.036579	15208/14184/14912	3
GO:0001890	placenta development	8/333	170/23210	0.00324927	0.0450632	0.036844	12705/16002/56213/20613/69852/14620/13984/12702	8
GO:0031128	developmental induction	4/333	43/23210	0.00330503	0.0456603	0.0373322	13380/20681/14165/14179	4
GO:0001569	branching involved in blood vessel morphogenesis	4/333	44/23210	0.00359505	0.0480053	0.0392495	16147/12826/21380/14179	4
GO:0003156	regulation of animal organ formation	4/333	44/23210	0.00359505	0.0480053	0.0392495	13380/14165/21380/14179	4
GO:0006814	sodium ion transport	9/333	211/23210	0.00355313	0.0480053	0.0392495	17178/192113/98660/20276/329064/75607/76560/18438/18301	9
GO:0019218	regulation of steroid metabolic process	6/333	102/23210	0.00354427	0.0480053	0.0392495	13132/16002/20613/15376/12161/68054	6
GO:0030100	regulation of endocytosis	11/333	293/23210	0.00356364	0.0480053	0.0392495	13380/13132/16169/257632/12263/13057/14456/14131/14734/16976/13631	11
GO:0046849	bone remodeling	6/333	102/23210	0.00354427	0.0480053	0.0392495	16147/19228/14184/20750/15932/72828	6
GO:0050919	negative chemotaxis	4/333	44/23210	0.00359505	0.0480053	0.0392495	214968/65079/211323/18187	4
GO:0060047	heart contraction	9/333	211/23210	0.00355313	0.0480053	0.0392495	20855/17897/56183/98660/14463/17896/109620/18438/20193	9
GO:0060675	ureteric bud morphogenesis	5/333	71/23210	0.00354399	0.0480053	0.0392495	20681/18654/21410/14179/14734	5
GO:0060575	intestinal epithelial cell differentiation	3/333	22/23210	0.00368165	0.0487989	0.0398983	14465/14463/20459	3
GO:0072273	metanephric nephron morphogenesis	3/333	22/23210	0.00368165	0.0487989	0.0398983	12705/20681/15208	3
GO:0048709	oligodendrocyte differentiation	6/333	103/23210	0.00371913	0.0491143	0.0401562	20681/15208/14184/211323/235402/14912	6
GO:0043627	response to estrogen	5/333	72/23210	0.00376459	0.0491724	0.0402037	12705/17952/14465/14463/17948	5
GO:0048645	animal organ formation	5/333	72/23210	0.00376459	0.0491724	0.0402037	13380/14165/21380/14465/14179	5
GO:0072171	mesonephric tubule morphogenesis	5/333	72/23210	0.00376459	0.0491724	0.0402037	20681/18654/21410/14179/14734	5
GO:0009913	epidermal cell differentiation	9/333	213/23210	0.00377994	0.049194	0.0402214	16939/100503041/15208/224796/193385/56338/109620/16667/17921	9
GO:0035107	appendage morphogenesis	8/333	175/23210	0.00387324	0.0498663	0.040771	16147/13380/21419/14165/20204/14179/14734/15932	8
GO:0035108	limb morphogenesis	8/333	175/23210	0.00387324	0.0498663	0.040771	16147/13380/21419/14165/20204/14179/14734/15932	8
GO:0043902	positive regulation of multi-organism process	8/333	175/23210	0.00387324	0.0498663	0.040771	50528/665270/12161/18791/257632/13057/109820/218454	8
GO:0009612	response to mechanical stimulus	8/333	176/23210	0.00400844	0.0513612	0.0419932	228139/100503041/98660/193385/14463/12842/329064/14281	8
GO:0045637	regulation of myeloid cell differentiation	9/333	215/23210	0.00401795	0.0513612	0.0419932	319155/14460/14184/15416/12394/326619/14159/14281/72828	9
GO:0034754	cellular hormone metabolic process	6/333	105/23210	0.00408794	0.0515224	0.0421251	18595/13132/665270/12161/12903/20750	6
GO:0034765	regulation of ion transmembrane transport	15/333	478/23210	0.00404986	0.0515224	0.0421251	17178/80982/237611/98660/224796/209195/12733/13057/14199/75607/140723/72828/76560/20193/18301	15
GO:0048704	embryonic skeletal system morphogenesis	6/333	105/23210	0.00408794	0.0515224	0.0421251	18595/21380/15416/15427/20204/15530	6
GO:0050764	regulation of phagocytosis	6/333	105/23210	0.00408794	0.0515224	0.0421251	16169/257632/12263/13057/14456/14131	6
GO:0002066	columnar/cuboidal epithelial cell development	5/333	74/23210	0.00423503	0.0522757	0.0427409	100503041/12161/224796/193385/17921	5
GO:0003333	amino acid transmembrane transport	5/333	74/23210	0.00423503	0.0522757	0.0427409	209837/30962/215332/240332/240638	5
GO:0008543	fibroblast growth factor receptor signaling pathway	5/333	74/23210	0.00423503	0.0522757	0.0427409	14165/71436/14184/14179/83379	5
GO:0045453	bone resorption	5/333	74/23210	0.00423503	0.0522757	0.0427409	16147/19228/20750/15932/72828	5
GO:1903727	positive regulation of phospholipid metabolic process	4/333	46/23210	0.00422594	0.0522757	0.0427409	18595/14077/14184/257632	4
GO:2000831	regulation of steroid hormone secretion	3/333	23/23210	0.00418935	0.0522757	0.0427409	13132/12161/12394	3
GO:0010951	negative regulation of endopeptidase activity	8/333	178/23210	0.00428974	0.0527697	0.0431448	20730/97848/21858/17948/12406/68054/14456/12955	8
GO:0001909	leukocyte mediated cytotoxicity	7/333	141/23210	0.00431985	0.0529588	0.0432994	16002/13731/13032/667281/14131/16904/13036	7
GO:0008202	steroid metabolic process	11/333	301/23210	0.0043585	0.0532508	0.0435382	65969/18595/13132/16002/20613/15376/12161/19682/223920/68054/20750	11
GO:1901861	regulation of muscle tissue development	8/333	179/23210	0.00443597	0.0540136	0.0441618	20671/13380/16011/21380/14465/211323/14463/14179	8
GO:0043900	regulation of multi-organism process	13/333	391/23210	0.00450756	0.0546922	0.0447167	50528/20730/56213/665270/19215/24014/12161/18791/257632/227753/13057/109820/218454	13
GO:0048738	cardiac muscle tissue development	10/333	260/23210	0.00452216	0.0546922	0.0447167	13380/18595/17897/17930/14465/211323/14463/14179/109620/15530	10
GO:0003197	endocardial cushion development	4/333	47/23210	0.00456769	0.0550576	0.0450154	20613/11482/14463/14179	4
GO:0010634	positive regulation of epithelial cell migration	7/333	143/23210	0.00466399	0.0560303	0.0458107	16002/14165/20692/27494/19141/13036/18438	7
GO:0001913	T cell mediated cytotoxicity	5/333	76/23210	0.00474596	0.0562623	0.0460004	13731/13032/667281/16904/13036	5
GO:0032352	positive regulation of hormone metabolic process	3/333	24/23210	0.00473748	0.0562623	0.0460004	13132/16002/12161	3
GO:0032878	regulation of establishment or maintenance of cell polarity	3/333	24/23210	0.00473748	0.0562623	0.0460004	193385/227753/71653	3
GO:0048844	artery morphogenesis	5/333	76/23210	0.00474596	0.0562623	0.0460004	21419/21380/11482/20204/14179	5
GO:0003015	heart process	9/333	221/23210	0.0048029	0.0566372	0.046307	20855/17897/56183/98660/14463/17896/109620/18438/20193	9
GO:1904062	regulation of cation transmembrane transport	12/333	349/23210	0.00480912	0.0566372	0.046307	17178/80982/237611/98660/13057/14199/75607/140723/72828/76560/20193/18301	12
GO:0032963	collagen metabolic process	6/333	109/23210	0.00490579	0.0574669	0.0469853	16147/14184/210530/12842/12406/15932	6
GO:0048483	autonomic nervous system development	4/333	48/23210	0.00492756	0.0574669	0.0469853	21419/20681/21380/18187	4
GO:1903115	regulation of actin filament-based movement	4/333	48/23210	0.00492756	0.0574669	0.0469853	20855/98660/14463/109620	4
GO:0031668	cellular response to extracellular stimulus	9/333	223/23210	0.00508944	0.0591627	0.0483718	228139/15376/12161/240752/14456/14159/14281/18438/245269	9
GO:0001654	eye development	13/333	397/23210	0.00510934	0.0592024	0.0484042	16772/16147/18595/20681/12826/14165/15208/12161/11482/14184/270120/77706/12955	13
GO:0045927	positive regulation of growth	11/333	308/23210	0.00516432	0.059647	0.0487678	16002/20980/14465/65086/66102/211323/14463/14179/71653/13057/16667	11
GO:0060828	regulation of canonical Wnt signaling pathway	9/333	224/23210	0.0052376	0.0602996	0.0493013	20671/20680/13380/13132/14165/14184/12842/14734/75607	9
GO:0014888	striated muscle adaptation	4/333	49/23210	0.00530597	0.060744	0.0496647	16011/14465/14463/227753	4
GO:0043171	peptide catabolic process	3/333	25/23210	0.00532694	0.060744	0.0496647	13809/14598/13036	3
GO:0048266	behavioral response to pain	3/333	25/23210	0.00532694	0.060744	0.0496647	228139/12394/18438	3
GO:0021782	glial cell development	6/333	111/23210	0.00535702	0.0608937	0.0497871	225608/15208/14184/211323/215798/14912	6
GO:0150063	visual system development	13/333	400/23210	0.00543353	0.0615685	0.0503388	16772/16147/18595/20681/12826/14165/15208/12161/11482/14184/270120/77706/12955	13
GO:0030099	myeloid cell differentiation	13/333	401/23210	0.00554518	0.0626361	0.0512117	13132/12398/319155/14460/14184/15416/12394/17150/14734/326619/14159/14281/72828	13
GO:0048880	sensory system development	13/333	403/23210	0.005774	0.0650163	0.0531577	16772/16147/18595/20681/12826/14165/15208/12161/11482/14184/270120/77706/12955	13
GO:0060560	developmental growth involved in morphogenesis	10/333	270/23210	0.00586407	0.0658241	0.0538182	214968/14165/20980/71436/65086/21410/65079/211323/71653/18187	10
GO:0033688	regulation of osteoblast proliferation	3/333	26/23210	0.00595853	0.0662632	0.0541772	20681/14460/15442	3
GO:0035929	steroid hormone secretion	3/333	26/23210	0.00595853	0.0662632	0.0541772	13132/12161/12394	3
GO:0070168	negative regulation of biomineral tissue development	3/333	26/23210	0.00595853	0.0662632	0.0541772	19073/14460/14456	3
GO:0001974	blood vessel remodeling	4/333	51/23210	0.00612005	0.0674332	0.0551338	14165/21380/11482/14179	4
GO:0060428	lung epithelium development	4/333	51/23210	0.00612005	0.0674332	0.0551338	14165/15376/14465/14184	4
GO:2000649	regulation of sodium ion transmembrane transporter activity	4/333	51/23210	0.00612005	0.0674332	0.0551338	17178/98660/75607/18301	4
GO:0051924	regulation of calcium ion transport	10/333	272/23210	0.00616629	0.0677349	0.0553805	20730/80982/20855/237611/98660/65086/13057/72828/18438/20193	10
GO:0050818	regulation of coagulation	5/333	81/23210	0.00621235	0.0680328	0.055624	18595/15376/15442/19124/72828	5
GO:0035050	embryonic heart tube development	5/333	82/23210	0.00653982	0.0714013	0.0583782	20671/16147/21380/14463/14179	5
GO:0003071	renal system process involved in regulation of systemic arterial blood pressure	3/333	27/23210	0.00663301	0.0715489	0.0584988	13731/13057/14456	3
GO:0010893	positive regulation of steroid biosynthetic process	3/333	27/23210	0.00663301	0.0715489	0.0584988	13132/16002/12161	3
GO:0030282	bone mineralization	6/333	116/23210	0.00661724	0.0715489	0.0584988	19073/19228/14460/12161/14184/14734	6
GO:0030878	thyroid gland development	3/333	27/23210	0.00663301	0.0715489	0.0584988	14165/21380/14179	3
GO:0007498	mesoderm development	6/333	117/23210	0.00689303	0.0736898	0.0602493	20671/13380/20613/15376/21380/14179	6
GO:0030203	glycosaminoglycan metabolic process	5/333	83/23210	0.00687921	0.0736898	0.0602493	80982/268780/233781/15932/15211	5
GO:0043500	muscle adaptation	6/333	117/23210	0.00689303	0.0736898	0.0602493	16011/14465/14463/227753/13057/18438	6
GO:0006937	regulation of muscle contraction	7/333	154/23210	0.00693883	0.0737405	0.0602907	20855/17897/56183/98660/14463/109620/18438	7
GO:0071248	cellular response to metal ion	7/333	154/23210	0.00693883	0.0737405	0.0602907	20980/12161/19141/227753/66722/14281/18438	7
GO:0014014	negative regulation of gliogenesis	4/333	53/23210	0.00701314	0.0740918	0.0605779	15208/14184/235402/14912	4
GO:0055078	sodium ion homeostasis	4/333	53/23210	0.00701314	0.0740918	0.0605779	192113/21419/98660/20276	4
GO:0001759	organ induction	3/333	28/23210	0.00735108	0.0750145	0.0613323	13380/14165/14179	3
GO:0003205	cardiac chamber development	8/333	195/23210	0.00733704	0.0750145	0.0613323	17897/21380/14465/14463/14179/215798/18187/109620	8
GO:0034103	regulation of tissue remodeling	5/333	84/23210	0.00723072	0.0750145	0.0613323	14184/14463/20750/15932/72828	5
GO:0042063	gliogenesis	11/333	323/23210	0.00728714	0.0750145	0.0613323	20681/14165/225608/15208/14184/211323/16777/235402/215798/14912/18438	11
GO:0042476	odontogenesis	6/333	118/23210	0.00717706	0.0750145	0.0613323	18595/14165/21380/12842/16777/14179	6
GO:0045844	positive regulation of striated muscle tissue development	5/333	84/23210	0.00723072	0.0750145	0.0613323	20671/21380/14465/211323/14463	5
GO:0045992	negative regulation of embryonic development	3/333	28/23210	0.00735108	0.0750145	0.0613323	20671/13380/20613	3
GO:0048636	positive regulation of muscle organ development	5/333	84/23210	0.00723072	0.0750145	0.0613323	20671/21380/14465/211323/14463	5
GO:0060445	branching involved in salivary gland morphogenesis	3/333	28/23210	0.00735108	0.0750145	0.0613323	16772/14165/14179	3
GO:0061311	cell surface receptor signaling pathway involved in heart development	3/333	28/23210	0.00735108	0.0750145	0.0613323	20671/13380/20613	3
GO:0080154	regulation of fertilization	3/333	28/23210	0.00735108	0.0750145	0.0613323	20730/665270/218454	3
GO:1902932	positive regulation of alcohol biosynthetic process	3/333	28/23210	0.00735108	0.0750145	0.0613323	13132/19228/12161	3
GO:0010631	epithelial cell migration	10/333	280/23210	0.00749831	0.0758702	0.0620319	20855/16002/14165/20692/13731/11482/27494/19141/13036/18438	10
GO:0035272	exocrine system development	4/333	54/23210	0.00749028	0.0758702	0.0620319	16772/16002/14165/14179	4
GO:0070588	calcium ion transmembrane transport	10/333	280/23210	0.00749831	0.0758702	0.0620319	80982/237611/98660/225997/13057/14456/140723/72828/18438/20193	10
GO:0010876	lipid localization	12/333	370/23210	0.00753137	0.0759907	0.0621305	56489/13132/14077/12161/11833/69836/12394/223920/20750/207798/15211/99031	12
GO:1901863	positive regulation of muscle tissue development	5/333	85/23210	0.00759457	0.0764137	0.0624764	20671/21380/14465/211323/14463	5
GO:0045834	positive regulation of lipid metabolic process	7/333	157/23210	0.00768175	0.077075	0.063017	18595/13132/16002/14077/12161/14184/257632	7
GO:0002062	chondrocyte differentiation	6/333	120/23210	0.00777034	0.0774267	0.0633046	16147/56788/19228/12161/12406/15530	6
GO:0007519	skeletal muscle tissue development	8/333	197/23210	0.00778147	0.0774267	0.0633046	20671/13380/237611/20681/21380/193385/14463/14281	8
GO:1901136	carbohydrate derivative catabolic process	6/333	120/23210	0.00777034	0.0774267	0.0633046	80982/74091/18947/15442/15932/15211	6
GO:0010001	glial cell differentiation	9/333	239/23210	0.00788629	0.0780373	0.0638038	20681/14165/225608/15208/14184/211323/235402/215798/14912	9
GO:1903522	regulation of blood circulation	9/333	239/23210	0.00788629	0.0780373	0.0638038	20855/17897/56183/98660/14463/17896/109620/18438/20193	9
GO:0002833	positive regulation of response to biotic stimulus	4/333	55/23210	0.0079883	0.0783421	0.064053	12161/257632/13057/109820	4
GO:0003413	chondrocyte differentiation involved in endochondral bone morphogenesis	3/333	29/23210	0.00811338	0.0783421	0.064053	16147/56788/12406	3
GO:0033273	response to vitamin	3/333	29/23210	0.00811338	0.0783421	0.064053	20750/14456/14159	3
GO:0033687	osteoblast proliferation	3/333	29/23210	0.00811338	0.0783421	0.064053	20681/14460/15442	3
GO:0043542	endothelial cell migration	8/333	198/23210	0.00801114	0.0783421	0.064053	20855/16002/20692/13731/11482/27494/19141/18438	8
GO:0043552	positive regulation of phosphatidylinositol 3-kinase activity	3/333	29/23210	0.00811338	0.0783421	0.064053	18595/14184/257632	3
GO:0046546	development of primary male sexual characteristics	6/333	121/23210	0.00807987	0.0783421	0.064053	18595/20681/14460/14463/12841/218454	6
GO:0060411	cardiac septum morphogenesis	5/333	86/23210	0.00797098	0.0783421	0.064053	21380/14465/14463/14179/18187	5
GO:1903707	negative regulation of hemopoiesis	7/333	158/23210	0.00794197	0.0783421	0.064053	16147/319155/15208/15416/12394/326619/72828	7
GO:0007162	negative regulation of cell adhesion	10/333	284/23210	0.00824261	0.0793765	0.0648987	16147/14422/12161/11482/193385/12394/12842/16777/76509/72828	10
GO:0007586	digestion	6/333	122/23210	0.00839817	0.0806584	0.0659468	17063/56183/14165/54447/257632/109820	6
GO:0007588	excretion	4/333	56/23210	0.00850758	0.0806898	0.0659725	20855/93835/13132/140494	4
GO:0015824	proline transport	2/333	10/23210	0.00855869	0.0806898	0.0659725	215332/240332	2
GO:0021826	substrate-independent telencephalic tangential migration	2/333	10/23210	0.00855869	0.0806898	0.0659725	211323/54713	2
GO:0021843	substrate-independent telencephalic tangential interneuron migration	2/333	10/23210	0.00855869	0.0806898	0.0659725	211323/54713	2
GO:0031641	regulation of myelination	4/333	56/23210	0.00850758	0.0806898	0.0659725	15208/211323/13032/14912	4
GO:0048382	mesendoderm development	2/333	10/23210	0.00855869	0.0806898	0.0659725	15376/14179	2
GO:0072173	metanephric tubule morphogenesis	2/333	10/23210	0.00855869	0.0806898	0.0659725	20681/15208	2
GO:0048736	appendage development	8/333	201/23210	0.00873073	0.0818819	0.0669472	16147/13380/21419/14165/20204/14179/14734/15932	8
GO:0060173	limb development	8/333	201/23210	0.00873073	0.0818819	0.0669472	16147/13380/21419/14165/20204/14179/14734/15932	8
GO:0022011	myelination in peripheral nervous system	3/333	30/23210	0.0089205	0.0832271	0.068047	225608/211323/215798	3
GO:0032292	peripheral nervous system axon ensheathment	3/333	30/23210	0.0089205	0.0832271	0.068047	225608/211323/215798	3
GO:0010463	mesenchymal cell proliferation	4/333	57/23210	0.00904845	0.0842021	0.0688442	16147/21380/20204/14734	4
GO:0007411	axon guidance	9/333	245/23210	0.00919275	0.0853239	0.0697614	16772/107448/214968/71436/65079/14179/18187/13638/54713	9
GO:0060041	retina development in camera-type eye	7/333	163/23210	0.00934163	0.0864823	0.0707085	16772/16147/18595/20681/12826/11482/270120	7
GO:0097485	neuron projection guidance	9/333	246/23210	0.00942552	0.0870346	0.07116	16772/107448/214968/71436/65079/14179/18187/13638/54713	9
GO:0002011	morphogenesis of an epithelial sheet	4/333	58/23210	0.00961126	0.0874016	0.0714601	16772/71436/11482/76509	4
GO:0030260	entry into host cell	4/333	58/23210	0.00961126	0.0874016	0.0714601	50528/227753/17951/14456	4
GO:0044409	entry into host	4/333	58/23210	0.00961126	0.0874016	0.0714601	50528/227753/17951/14456	4
GO:0051806	entry into cell of other organism involved in symbiotic interaction	4/333	58/23210	0.00961126	0.0874016	0.0714601	50528/227753/17951/14456	4
GO:0051828	entry into other organism involved in symbiotic interaction	4/333	58/23210	0.00961126	0.0874016	0.0714601	50528/227753/17951/14456	4
GO:1903510	mucopolysaccharide metabolic process	4/333	58/23210	0.00961126	0.0874016	0.0714601	80982/268780/233781/15932	4
GO:0001958	endochondral ossification	3/333	31/23210	0.00977295	0.0875422	0.0715751	12161/12842/15530	3
GO:0002026	regulation of the force of heart contraction	3/333	31/23210	0.00977295	0.0875422	0.0715751	17897/98660/17896	3
GO:0036075	replacement ossification	3/333	31/23210	0.00977295	0.0875422	0.0715751	12161/12842/15530	3
GO:0042634	regulation of hair cycle	3/333	31/23210	0.00977295	0.0875422	0.0715751	99662/15442/16667	3
GO:0055075	potassium ion homeostasis	3/333	31/23210	0.00977295	0.0875422	0.0715751	192113/21419/98660	3
GO:0070741	response to interleukin-6	3/333	31/23210	0.00977295	0.0875422	0.0715751	12705/15376/12496	3
GO:0030111	regulation of Wnt signaling pathway	10/333	292/23210	0.00990061	0.0884651	0.0723297	20671/20680/13380/13132/14165/14184/21410/12842/14734/75607	10
GO:0009798	axis specification	5/333	91/23210	0.0100485	0.0893424	0.0730469	12705/20855/14165/15376/14734	5
GO:0060538	skeletal muscle organ development	8/333	206/23210	0.010036	0.0893424	0.0730469	20671/13380/237611/20681/21380/193385/14463/14281	8
GO:0010811	positive regulation of cell-substrate adhesion	6/333	127/23210	0.0101258	0.089586	0.0732461	13132/13731/268780/20750/13612/140709	6
GO:0048640	negative regulation of developmental growth	6/333	127/23210	0.0101258	0.089586	0.0732461	214968/231507/14184/19141/65079/14955	6
GO:0001755	neural crest cell migration	4/333	59/23210	0.0101963	0.0896883	0.0733297	214968/20681/21380/18187	4
GO:0009111	vitamin catabolic process	2/333	11/23210	0.0103621	0.0896883	0.0733297	65969/12903	2
GO:0031630	regulation of synaptic vesicle fusion to presynaptic active zone membrane	2/333	11/23210	0.0103621	0.0896883	0.0733297	20980/235415	2
GO:0032342	aldosterone biosynthetic process	2/333	11/23210	0.0103621	0.0896883	0.0733297	13132/12161	2
GO:0034135	regulation of toll-like receptor 2 signaling pathway	2/333	11/23210	0.0103621	0.0896883	0.0733297	257632/13057	2
GO:0048617	embryonic foregut morphogenesis	2/333	11/23210	0.0103621	0.0896883	0.0733297	20671/14463	2
GO:0060872	semicircular canal development	2/333	11/23210	0.0103621	0.0896883	0.0733297	14165/21380	2
GO:0061299	retina vasculature morphogenesis in camera-type eye	2/333	11/23210	0.0103621	0.0896883	0.0733297	16772/12826	2
GO:0072178	nephric duct morphogenesis	2/333	11/23210	0.0103621	0.0896883	0.0733297	21410/14734	2
GO:0010453	regulation of cell fate commitment	3/333	32/23210	0.0106712	0.091701	0.0749753	20671/13380/14912	3
GO:0046466	membrane lipid catabolic process	3/333	32/23210	0.0106712	0.091701	0.0749753	18947/54447/15211	3
GO:0060669	embryonic placenta morphogenesis	3/333	32/23210	0.0106712	0.091701	0.0749753	16002/13984/12702	3
GO:0046850	regulation of bone remodeling	4/333	60/23210	0.010804	0.0923127	0.0754754	14184/20750/15932/72828	4
GO:0050954	sensory perception of mechanical stimulus	10/333	296/23210	0.0108195	0.0923127	0.0754754	80982/100503041/21380/224796/140494/193385/12842/18438/15211/17921	10
GO:0060324	face development	4/333	60/23210	0.010804	0.0923127	0.0754754	13380/18595/21380/12842	4
GO:0001570	vasculogenesis	5/333	94/23210	0.0114587	0.0972643	0.0795239	20671/12705/13731/27494/14463	5
GO:0030595	leukocyte chemotaxis	8/333	211/23210	0.0114811	0.0972643	0.0795239	18654/193385/19141/66102/257632/20750/14456/14131	8
GO:0048286	lung alveolus development	4/333	61/23210	0.0114345	0.0972643	0.0795239	14165/16011/14465/14184	4
GO:0014044	Schwann cell development	3/333	33/23210	0.0116157	0.0974853	0.0797046	225608/211323/215798	3
GO:0060326	cell chemotaxis	10/333	299/23210	0.0115501	0.0974853	0.0797046	18595/18654/193385/19141/66102/257632/20750/14456/14131/18438	10
GO:0060487	lung epithelial cell differentiation	3/333	33/23210	0.0116157	0.0974853	0.0797046	14165/15376/14465	3
GO:0090218	positive regulation of lipid kinase activity	3/333	33/23210	0.0116157	0.0974853	0.0797046	18595/14184/257632	3
GO:0003306	Wnt signaling pathway involved in heart development	2/333	12/23210	0.0123175	0.0998749	0.0816584	20671/13380	2
GO:0006705	mineralocorticoid biosynthetic process	2/333	12/23210	0.0123175	0.0998749	0.0816584	13132/12161	2
GO:0007440	foregut morphogenesis	2/333	12/23210	0.0123175	0.0998749	0.0816584	20671/14463	2
GO:0015816	glycine transport	2/333	12/23210	0.0123175	0.0998749	0.0816584	209837/215332	2
GO:0030177	positive regulation of Wnt signaling pathway	6/333	132/23210	0.0120922	0.0998749	0.0816584	13132/14165/14184/12842/14734/75607	6
GO:0032341	aldosterone metabolic process	2/333	12/23210	0.0123175	0.0998749	0.0816584	13132/12161	2
GO:0032825	positive regulation of natural killer cell differentiation	2/333	12/23210	0.0123175	0.0998749	0.0816584	16169/14456	2
GO:0043010	camera-type eye development	11/333	348/23210	0.0122734	0.0998749	0.0816584	16772/16147/18595/20681/12826/14165/15208/11482/14184/270120/12955	11
GO:0048008	platelet-derived growth factor receptor signaling pathway	4/333	62/23210	0.0120883	0.0998749	0.0816584	18595/18791/14066/56338	4
GO:0051798	positive regulation of hair follicle development	2/333	12/23210	0.0123175	0.0998749	0.0816584	15442/16667	2
GO:0060393	regulation of pathway-restricted SMAD protein phosphorylation	4/333	62/23210	0.0120883	0.0998749	0.0816584	13380/13132/12161/11482	4
GO:0071318	cellular response to ATP	2/333	12/23210	0.0123175	0.0998749	0.0816584	228139/18438	2
GO:0072176	nephric duct development	2/333	12/23210	0.0123175	0.0998749	0.0816584	21410/14734	2
GO:0086003	cardiac muscle cell contraction	4/333	62/23210	0.0120883	0.0998749	0.0816584	20855/98660/14463/109620	4
GO:2000241	regulation of reproductive process	7/333	172/23210	0.0123035	0.0998749	0.0816584	20730/665270/19215/20613/18791/12394/218454	7
GO:0048639	positive regulation of developmental growth	8/333	214/23210	0.0124186	0.100468	0.0821432	16002/20980/14465/65086/211323/14463/14179/71653	8
GO:0030279	negative regulation of ossification	5/333	96/23210	0.0124702	0.100658	0.082299	12705/13380/19073/16011/14460	5
GO:0045861	negative regulation of proteolysis	11/333	349/23210	0.0125163	0.100804	0.0824182	20730/97848/21858/18791/67701/17948/12406/68054/14456/14734/12955	11
GO:0003203	endocardial cushion morphogenesis	3/333	34/23210	0.0126069	0.10108	0.0826437	20613/11482/14179	3
GO:0060479	lung cell differentiation	3/333	34/23210	0.0126069	0.10108	0.0826437	14165/15376/14465	3
GO:0035904	aorta development	4/333	63/23210	0.0127655	0.101897	0.0833115	21419/21380/11482/14179	4
GO:0046579	positive regulation of Ras protein signal transduction	4/333	63/23210	0.0127655	0.101897	0.0833115	14165/65079/211323/68760	4
GO:0010595	positive regulation of endothelial cell migration	5/333	97/23210	0.0129979	0.102387	0.0837125	16002/20692/27494/19141/18438	5
GO:0045638	negative regulation of myeloid cell differentiation	5/333	97/23210	0.0129979	0.102387	0.0837125	319155/15416/12394/326619/72828	5
GO:0048644	muscle organ morphogenesis	5/333	97/23210	0.0129979	0.102387	0.0837125	17897/17930/21380/14463/109620	5
GO:0051056	regulation of small GTPase mediated signal transduction	9/333	259/23210	0.0128733	0.102387	0.0837125	330863/99662/14165/21858/193385/27494/65079/211323/68760	9
GO:0051928	positive regulation of calcium ion transport	6/333	134/23210	0.0129492	0.102387	0.0837125	80982/20855/237611/65086/18438/20193	6
GO:0070167	regulation of biomineral tissue development	5/333	97/23210	0.0129979	0.102387	0.0837125	19073/14460/12161/14184/14456	5
GO:0002573	myeloid leukocyte differentiation	8/333	216/23210	0.0130741	0.102538	0.0838356	12398/14460/14184/12394/14734/14159/14281/72828	8
GO:0007163	establishment or maintenance of cell polarity	8/333	216/23210	0.0130741	0.102538	0.0838356	16772/14165/15208/78906/193385/27494/227753/71653	8
GO:0048588	developmental cell growth	9/333	260/23210	0.0131727	0.103086	0.0842836	214968/20980/71436/65086/65079/211323/14463/71653/18187	9
GO:0010977	negative regulation of neuron projection development	7/333	175/23210	0.0134263	0.104842	0.0857192	13380/13132/214968/16169/65079/270120/233781	7
GO:2000736	regulation of stem cell differentiation	4/333	64/23210	0.0134664	0.104927	0.0857892	18595/15208/14465/14463	4
GO:0001539	cilium or flagellum-dependent cell motility	3/333	35/23210	0.0136449	0.104952	0.0858095	381933/66722/75564	3
GO:0009991	response to extracellular stimulus	12/333	401/23210	0.0136088	0.104952	0.0858095	65969/228139/15376/12161/224796/240752/20750/14456/14159/14281/18438/245269	12
GO:0030201	heparan sulfate proteoglycan metabolic process	3/333	35/23210	0.0136449	0.104952	0.0858095	15476/15442/233781	3
GO:0038084	vascular endothelial growth factor signaling pathway	3/333	35/23210	0.0136449	0.104952	0.0858095	18595/18654/18187	3
GO:0045940	positive regulation of steroid metabolic process	3/333	35/23210	0.0136449	0.104952	0.0858095	13132/16002/12161	3
GO:0060285	cilium-dependent cell motility	3/333	35/23210	0.0136449	0.104952	0.0858095	381933/66722/75564	3
GO:0042445	hormone metabolic process	8/333	218/23210	0.0137546	0.105345	0.0861306	13809/18595/13132/16002/665270/12161/12903/20750	8
GO:0045137	development of primary sexual characteristics	8/333	218/23210	0.0137546	0.105345	0.0861306	18595/20681/14460/14463/12394/14179/12841/218454	8
GO:0016202	regulation of striated muscle tissue development	7/333	176/23210	0.0138163	0.105592	0.0863328	20671/13380/21380/14465/211323/14463/14179	7
GO:0001553	luteinization	2/333	13/23210	0.0144203	0.10658	0.0871402	18595/12394	2
GO:0002456	T cell mediated immunity	6/333	137/23210	0.0143131	0.10658	0.0871402	13731/257632/13032/667281/16904/13036	6
GO:0007501	mesodermal cell fate specification	2/333	13/23210	0.0144203	0.10658	0.0871402	20671/13380	2
GO:0008212	mineralocorticoid metabolic process	2/333	13/23210	0.0144203	0.10658	0.0871402	13132/12161	2
GO:0032060	bleb assembly	2/333	13/23210	0.0144203	0.10658	0.0871402	13731/65086	2
GO:0033280	response to vitamin D	2/333	13/23210	0.0144203	0.10658	0.0871402	20750/14159	2
GO:0034309	primary alcohol biosynthetic process	2/333	13/23210	0.0144203	0.10658	0.0871402	13132/12161	2
GO:0036376	sodium ion export across plasma membrane	2/333	13/23210	0.0144203	0.10658	0.0871402	192113/98660	2
GO:0042635	positive regulation of hair cycle	2/333	13/23210	0.0144203	0.10658	0.0871402	15442/16667	2
GO:0060340	positive regulation of type I interferon-mediated signaling pathway	2/333	13/23210	0.0144203	0.10658	0.0871402	56489/54123	2
GO:0060389	pathway-restricted SMAD protein phosphorylation	4/333	65/23210	0.0141914	0.10658	0.0871402	13380/13132/12161/11482	4
GO:0060391	positive regulation of SMAD protein signal transduction	2/333	13/23210	0.0144203	0.10658	0.0871402	13132/12161	2
GO:0060911	cardiac cell fate commitment	2/333	13/23210	0.0144203	0.10658	0.0871402	20671/13380	2
GO:0061140	lung secretory cell differentiation	2/333	13/23210	0.0144203	0.10658	0.0871402	14165/14465	2
GO:0071295	cellular response to vitamin	2/333	13/23210	0.0144203	0.10658	0.0871402	14456/14159	2
GO:2001054	negative regulation of mesenchymal cell apoptotic process	2/333	13/23210	0.0144203	0.10658	0.0871402	21380/21410	2
GO:0001578	microtubule bundle formation	5/333	100/23210	0.0146711	0.107982	0.0882867	12338/114602/66722/14159/75564	5
GO:0001702	gastrulation with mouth forming second	3/333	36/23210	0.0147303	0.107982	0.0882867	15376/27494/14463	3
GO:0002861	regulation of inflammatory response to antigenic stimulus	3/333	36/23210	0.0147303	0.107982	0.0882867	14776/257632/14131	3
GO:1905209	positive regulation of cardiocyte differentiation	3/333	36/23210	0.0147303	0.107982	0.0882867	14465/211323/14463	3
GO:0015672	monovalent inorganic cation transport	13/333	455/23210	0.0148721	0.1088	0.0889552	17178/192113/228139/98660/215332/20276/140494/14199/329064/75607/76560/18438/18301	13
GO:0001906	cell killing	7/333	179/23210	0.0150353	0.10977	0.0897484	16002/13731/13032/667281/14131/16904/13036	7
GO:0007605	sensory perception of sound	9/333	266/23210	0.0150792	0.109867	0.0898278	80982/100503041/21380/224796/140494/193385/12842/15211/17921	9
GO:0006022	aminoglycan metabolic process	5/333	101/23210	0.0152595	0.110064	0.0899892	80982/268780/233781/15932/15211	5
GO:0006898	receptor-mediated endocytosis	8/333	222/23210	0.0151927	0.110064	0.0899892	65969/13380/93835/13132/66102/16976/140723/15530	8
GO:0055024	regulation of cardiac muscle tissue development	5/333	101/23210	0.0152595	0.110064	0.0899892	13380/14465/211323/14463/14179	5
GO:0090263	positive regulation of canonical Wnt signaling pathway	5/333	101/23210	0.0152595	0.110064	0.0899892	14165/14184/12842/14734/75607	5
GO:0110110	positive regulation of animal organ morphogenesis	5/333	101/23210	0.0152595	0.110064	0.0899892	13380/18595/20681/14165/14179	5
GO:0048634	regulation of muscle organ development	7/333	180/23210	0.0154581	0.111273	0.0909777	20671/13380/21380/14465/211323/14463/14179	7
GO:0002053	positive regulation of mesenchymal cell proliferation	3/333	37/23210	0.0158631	0.112834	0.0922537	16147/21380/20204	3
GO:0007435	salivary gland morphogenesis	3/333	37/23210	0.0158631	0.112834	0.0922537	16772/14165/14179	3
GO:0014003	oligodendrocyte development	3/333	37/23210	0.0158631	0.112834	0.0922537	15208/14184/14912	3
GO:0021884	forebrain neuron development	3/333	37/23210	0.0158631	0.112834	0.0922537	14179/18187/54713	3
GO:0050886	endocrine process	5/333	102/23210	0.0158633	0.112834	0.0922537	13809/13132/12161/12394/13057	5
GO:0050921	positive regulation of chemotaxis	6/333	140/23210	0.0157741	0.112834	0.0922537	18654/14165/193385/19141/14456/18438	6
GO:0021903	rostrocaudal neural tube patterning	2/333	14/23210	0.0166658	0.115567	0.0944881	20671/14179	2
GO:0021953	central nervous system neuron differentiation	8/333	225/23210	0.0163407	0.115567	0.0944881	13380/15208/233552/235402/14179/18187/14912/54713	8
GO:0030007	cellular potassium ion homeostasis	2/333	14/23210	0.0166658	0.115567	0.0944881	192113/98660	2
GO:0034109	homotypic cell-cell adhesion	4/333	68/23210	0.016513	0.115567	0.0944881	18595/14460/72828/109620	4
GO:0035051	cardiocyte differentiation	7/333	182/23210	0.0163289	0.115567	0.0944881	20671/13380/18595/17930/14465/211323/14463	7
GO:0048505	regulation of timing of cell differentiation	2/333	14/23210	0.0166658	0.115567	0.0944881	15208/233552	2
GO:0051782	negative regulation of cell division	2/333	14/23210	0.0166658	0.115567	0.0944881	71733/56338	2
GO:0060019	radial glial cell differentiation	2/333	14/23210	0.0166658	0.115567	0.0944881	14165/15208	2
GO:0071371	cellular response to gonadotropin stimulus	2/333	14/23210	0.0166658	0.115567	0.0944881	14465/14463	2
GO:1901387	positive regulation of voltage-gated calcium channel activity	2/333	14/23210	0.0166658	0.115567	0.0944881	237611/20193	2
GO:1905516	positive regulation of fertilization	2/333	14/23210	0.0166658	0.115567	0.0944881	665270/218454	2
GO:2000052	positive regulation of non-canonical Wnt signaling pathway	2/333	14/23210	0.0166658	0.115567	0.0944881	13132/14734	2
GO:2001044	regulation of integrin-mediated signaling pathway	2/333	14/23210	0.0166658	0.115567	0.0944881	13132/13731	2
GO:0001657	ureteric bud development	5/333	104/23210	0.0171184	0.117123	0.0957602	20681/18654/21410/14179/14734	5
GO:0030851	granulocyte differentiation	3/333	38/23210	0.0170435	0.117123	0.0957602	12398/14460/12394	3
GO:0048265	response to pain	3/333	38/23210	0.0170435	0.117123	0.0957602	228139/12394/18438	3
GO:0072163	mesonephric epithelium development	5/333	104/23210	0.0171184	0.117123	0.0957602	20681/18654/21410/14179/14734	5
GO:0072164	mesonephric tubule development	5/333	104/23210	0.0171184	0.117123	0.0957602	20681/18654/21410/14179/14734	5
GO:1903825	organic acid transmembrane transport	5/333	104/23210	0.0171184	0.117123	0.0957602	209837/30962/215332/240332/240638	5
GO:1905039	carboxylic acid transmembrane transport	5/333	104/23210	0.0171184	0.117123	0.0957602	209837/30962/215332/240332/240638	5
GO:0050885	neuromuscular process controlling balance	4/333	69/23210	0.0173365	0.118165	0.0966122	224796/14912/15211/17921	4
GO:0055007	cardiac muscle cell differentiation	6/333	143/23210	0.0173351	0.118165	0.0966122	13380/18595/17930/14465/211323/14463	6
GO:0046578	regulation of Ras protein signal transduction	8/333	228/23210	0.01755	0.119393	0.0976166	330863/99662/14165/21858/193385/65079/211323/68760	8
GO:1901617	organic hydroxy compound biosynthetic process	8/333	229/23210	0.017967	0.121999	0.0997473	12705/13132/16833/20613/19228/12161/54447/15186	8
GO:0010092	specification of animal organ identity	3/333	39/23210	0.0182718	0.122221	0.0999284	13380/14165/14179	3
GO:0022029	telencephalon cell migration	4/333	70/23210	0.0181852	0.122221	0.0999284	211323/16777/18187/54713	4
GO:0043551	regulation of phosphatidylinositol 3-kinase activity	3/333	39/23210	0.0182718	0.122221	0.0999284	18595/14184/257632	3
GO:0046885	regulation of hormone biosynthetic process	3/333	39/23210	0.0182718	0.122221	0.0999284	13132/16002/12161	3
GO:0051057	positive regulation of small GTPase mediated signal transduction	4/333	70/23210	0.0181852	0.122221	0.0999284	14165/65079/211323/68760	4
GO:0060337	type I interferon signaling pathway	3/333	39/23210	0.0182718	0.122221	0.0999284	56489/54123/246728	3
GO:0071357	cellular response to type I interferon	3/333	39/23210	0.0182718	0.122221	0.0999284	56489/54123/246728	3
GO:1903725	regulation of phospholipid metabolic process	4/333	70/23210	0.0181852	0.122221	0.0999284	18595/14077/14184/257632	4
GO:0043270	positive regulation of ion transport	10/333	322/23210	0.0184538	0.122525	0.100177	80982/20855/237611/14077/65086/14199/75607/76560/18438/20193	10
GO:0045446	endothelial cell differentiation	5/333	106/23210	0.0184377	0.122525	0.100177	20671/20855/12161/11482/228852	5
GO:0060840	artery development	5/333	106/23210	0.0184377	0.122525	0.100177	21419/21380/11482/20204/14179	5
GO:1905952	regulation of lipid localization	6/333	145/23210	0.0184329	0.122525	0.100177	56489/13132/14077/12161/12394/20750	6
GO:0002862	negative regulation of inflammatory response to antigenic stimulus	2/333	15/23210	0.0190495	0.124411	0.101719	14776/257632	2
GO:0007409	axonogenesis	13/333	470/23210	0.0188913	0.124411	0.101719	16772/107448/214968/71436/65086/14184/65079/211323/14179/71653/18187/13638/54713	13
GO:0019377	glycolipid catabolic process	2/333	15/23210	0.0190495	0.124411	0.101719	18947/15211	2
GO:0034698	response to gonadotropin	2/333	15/23210	0.0190495	0.124411	0.101719	14465/14463	2
GO:0048681	negative regulation of axon regeneration	2/333	15/23210	0.0190495	0.124411	0.101719	65079/233781	2
GO:0050930	induction of positive chemotaxis	2/333	15/23210	0.0190495	0.124411	0.101719	18654/14165	2
GO:0061430	bone trabecula morphogenesis	2/333	15/23210	0.0190495	0.124411	0.101719	14184/12842	2
GO:0070371	ERK1 and ERK2 cascade	10/333	323/23210	0.0188105	0.124411	0.101719	18595/13132/14165/14184/257632/14463/14179/14456/13036/75607	10
GO:2000095	regulation of Wnt signaling pathway, planar cell polarity pathway	2/333	15/23210	0.0190495	0.124411	0.101719	13132/14734	2
GO:0001823	mesonephros development	5/333	107/23210	0.0191217	0.12443	0.101734	20681/18654/21410/14179/14734	5
GO:0014896	muscle hypertrophy	5/333	107/23210	0.0191217	0.12443	0.101734	16011/14465/14463/13057/18438	5
GO:0010470	regulation of gastrulation	3/333	40/23210	0.0195481	0.126289	0.103255	20671/13380/15376	3
GO:0014037	Schwann cell differentiation	3/333	40/23210	0.0195481	0.126289	0.103255	225608/211323/215798	3
GO:0045747	positive regulation of Notch signaling pathway	3/333	40/23210	0.0195481	0.126289	0.103255	14165/15208/257632	3
GO:0071542	dopaminergic neuron differentiation	3/333	40/23210	0.0195481	0.126289	0.103255	13380/15376/14179	3
GO:0030278	regulation of ossification	8/333	233/23210	0.0197065	0.127084	0.103904	12705/13380/19073/56788/16011/14460/12161/14184	8
GO:0002683	negative regulation of immune system process	13/333	473/23210	0.019785	0.127362	0.104132	16147/16002/56213/15001/319155/15208/14776/193385/257632/15416/12394/326619/72828	13
GO:0008344	adult locomotory behavior	5/333	109/23210	0.0205394	0.131981	0.107908	98660/15376/15416/15932/15211	5
GO:0045862	positive regulation of proteolysis	10/333	328/23210	0.0206708	0.132588	0.108405	20680/13132/330863/12398/19141/227753/13032/13638/14066/13036	10
GO:0033674	positive regulation of kinase activity	13/333	476/23210	0.0207102	0.132604	0.108418	13380/80982/18595/13132/320825/14165/13731/65086/14184/257632/211323/17873/14456	13
GO:0007422	peripheral nervous system development	4/333	73/23210	0.0208845	0.132774	0.108557	20681/225608/211323/215798	4
GO:0007431	salivary gland development	3/333	41/23210	0.0208724	0.132774	0.108557	16772/14165/14179	3
GO:0021885	forebrain cell migration	4/333	73/23210	0.0208845	0.132774	0.108557	211323/16777/18187/54713	4
GO:0050810	regulation of steroid biosynthetic process	4/333	73/23210	0.0208845	0.132774	0.108557	13132/16002/20613/12161	4
GO:0006869	lipid transport	10/333	330/23210	0.0214513	0.134963	0.110347	13132/14077/12161/11833/69836/12394/223920/20750/207798/99031	10
GO:0014013	regulation of gliogenesis	6/333	150/23210	0.0213833	0.134963	0.110347	20681/15208/14184/235402/14912/18438	6
GO:0016055	Wnt signaling pathway	12/333	428/23210	0.021468	0.134963	0.110347	20671/20680/13380/13132/14165/14184/21410/14463/12842/14179/14734/75607	12
GO:0034134	toll-like receptor 2 signaling pathway	2/333	16/23210	0.0215671	0.134963	0.110347	257632/13057	2
GO:0040034	regulation of development, heterochronic	2/333	16/23210	0.0215671	0.134963	0.110347	15208/233552	2
GO:0042659	regulation of cell fate specification	2/333	16/23210	0.0215671	0.134963	0.110347	20671/13380	2
GO:0048715	negative regulation of oligodendrocyte differentiation	2/333	16/23210	0.0215671	0.134963	0.110347	15208/235402	2
GO:1990000	amyloid fibril formation	2/333	16/23210	0.0215671	0.134963	0.110347	227753/12955	2
GO:2001053	regulation of mesenchymal cell apoptotic process	2/333	16/23210	0.0215671	0.134963	0.110347	21380/21410	2
GO:0055002	striated muscle cell development	7/333	193/23210	0.0217471	0.135617	0.110881	18595/237611/17930/193385/14463/68760/226101	7
GO:1990138	neuron projection extension	7/333	193/23210	0.0217471	0.135617	0.110881	214968/20980/71436/65079/211323/71653/18187	7
GO:0002688	regulation of leukocyte chemotaxis	5/333	111/23210	0.022024	0.137106	0.112099	18654/193385/19141/257632/14456	5
GO:0198738	cell-cell signaling by wnt	12/333	430/23210	0.0221613	0.137722	0.112602	20671/20680/13380/13132/14165/14184/21410/14463/12842/14179/14734/75607	12
GO:0001709	cell fate determination	3/333	42/23210	0.0222448	0.137778	0.112648	20671/14465/54713	3
GO:0030308	negative regulation of cell growth	7/333	194/23210	0.0222945	0.137778	0.112648	20671/13132/214968/11482/65079/14199/12955	7
GO:0031669	cellular response to nutrient levels	7/333	194/23210	0.0222945	0.137778	0.112648	228139/15376/240752/14456/14159/18438/245269	7
GO:1901615	organic hydroxy compound metabolic process	13/333	481/23210	0.0223236	0.137778	0.112648	65969/12705/13132/665270/16833/20613/19228/12161/54447/223920/68054/226101/15186	13
GO:0090257	regulation of muscle system process	8/333	239/23210	0.0225359	0.138849	0.113524	20855/17897/56183/98660/16011/14463/109620/18438	8
GO:0001892	embryonic placenta development	5/333	112/23210	0.0227918	0.140072	0.114524	12705/16002/20613/13984/12702	5
GO:0007260	tyrosine phosphorylation of STAT protein	4/333	75/23210	0.0228134	0.140072	0.114524	15208/14184/20459/12702	4
GO:0030307	positive regulation of cell growth	7/333	195/23210	0.0228514	0.140072	0.114524	20980/65086/66102/211323/71653/13057/16667	7
GO:0002922	positive regulation of humoral immune response	2/333	17/23210	0.0242141	0.14448	0.118128	257632/109820	2
GO:0003198	epithelial to mesenchymal transition involved in endocardial cushion formation	2/333	17/23210	0.0242141	0.14448	0.118128	20613/14179	2
GO:0006040	amino sugar metabolic process	3/333	43/23210	0.0236653	0.14448	0.118128	63828/14422/74091	3
GO:0021879	forebrain neuron differentiation	4/333	76/23210	0.0238171	0.14448	0.118128	15208/14179/18187/54713	4
GO:0030168	platelet activation	4/333	76/23210	0.0238171	0.14448	0.118128	18595/14460/12496/72828	4
GO:0030277	maintenance of gastrointestinal epithelium	2/333	17/23210	0.0242141	0.14448	0.118128	17063/257632	2
GO:0035313	wound healing, spreading of epidermal cells	2/333	17/23210	0.0242141	0.14448	0.118128	11482/76509	2
GO:0045603	positive regulation of endothelial cell differentiation	2/333	17/23210	0.0242141	0.14448	0.118128	12161/11482	2
GO:0045653	negative regulation of megakaryocyte differentiation	2/333	17/23210	0.0242141	0.14448	0.118128	319155/326619	2
GO:0060046	regulation of acrosome reaction	2/333	17/23210	0.0242141	0.14448	0.118128	20730/665270	2
GO:0070571	negative regulation of neuron projection regeneration	2/333	17/23210	0.0242141	0.14448	0.118128	65079/233781	2
GO:0072234	metanephric nephron tubule development	2/333	17/23210	0.0242141	0.14448	0.118128	20681/15208	2
GO:0090185	negative regulation of kidney development	2/333	17/23210	0.0242141	0.14448	0.118128	12705/21410	2
GO:0097152	mesenchymal cell apoptotic process	2/333	17/23210	0.0242141	0.14448	0.118128	21380/21410	2
GO:2000380	regulation of mesoderm development	2/333	17/23210	0.0242141	0.14448	0.118128	20671/13380	2
GO:2001028	positive regulation of endothelial cell chemotaxis	2/333	17/23210	0.0242141	0.14448	0.118128	19141/18438	2
GO:0022412	cellular process involved in reproduction in multicellular organism	12/333	436/23210	0.0243406	0.144742	0.118342	16147/20730/75514/72891/22441/240697/574437/83984/12394/66722/74090/71836	12
GO:0030900	forebrain development	11/333	386/23210	0.0243447	0.144742	0.118342	13380/14165/15208/233552/14184/65079/211323/16777/14179/18187/54713	11
GO:0043534	blood vessel endothelial cell migration	5/333	114/23210	0.0243788	0.144742	0.118342	16002/13731/11482/27494/18438	5
GO:0009100	glycoprotein metabolic process	10/333	338/23210	0.0247889	0.146554	0.119823	16147/15476/14422/14460/268780/15442/108760/56175/233781/15932	10
GO:0019216	regulation of lipid metabolic process	10/333	338/23210	0.0247889	0.146554	0.119823	18595/13132/16002/14077/20613/15376/12161/14184/257632/68054	10
GO:0030193	regulation of blood coagulation	4/333	77/23210	0.0248473	0.146554	0.119823	18595/15376/15442/72828	4
GO:0071277	cellular response to calcium ion	4/333	77/23210	0.0248473	0.146554	0.119823	20980/19141/66722/14281	4
GO:0034340	response to type I interferon	3/333	44/23210	0.0251339	0.147759	0.120809	56489/54123/246728	3
GO:0070527	platelet aggregation	3/333	44/23210	0.0251339	0.147759	0.120809	18595/14460/72828	3
GO:0007281	germ cell development	10/333	339/23210	0.0252309	0.147846	0.12088	16147/20730/75514/72891/22441/240697/574437/83984/66722/74090	10
GO:0032368	regulation of lipid transport	5/333	115/23210	0.0251983	0.147846	0.12088	13132/14077/12161/12394/20750	5
GO:0051302	regulation of cell division	6/333	156/23210	0.0253261	0.148162	0.121138	20671/16002/71733/18654/14179/56338	6
GO:0060976	coronary vasculature development	4/333	78/23210	0.0259039	0.15105	0.1235	21380/14465/14463/14734	4
GO:1900046	regulation of hemostasis	4/333	78/23210	0.0259039	0.15105	0.1235	18595/15376/15442/72828	4
GO:0048015	phosphatidylinositol-mediated signaling	6/333	157/23210	0.0260272	0.151523	0.123886	18595/240752/211323/227753/68054/228852	6
GO:0001710	mesodermal cell fate commitment	2/333	18/23210	0.0269865	0.153136	0.125205	20671/13380	2
GO:0001961	positive regulation of cytokine-mediated signaling pathway	3/333	45/23210	0.0266504	0.153136	0.125205	56489/54123/14456	3
GO:0006027	glycosaminoglycan catabolic process	2/333	18/23210	0.0269865	0.153136	0.125205	80982/15932	2
GO:0006700	C21-steroid hormone biosynthetic process	2/333	18/23210	0.0269865	0.153136	0.125205	13132/12161	2
GO:0010002	cardioblast differentiation	2/333	18/23210	0.0269865	0.153136	0.125205	14465/14463	2
GO:0010464	regulation of mesenchymal cell proliferation	3/333	45/23210	0.0266504	0.153136	0.125205	16147/21380/20204	3
GO:0010566	regulation of ketone biosynthetic process	2/333	18/23210	0.0269865	0.153136	0.125205	13132/12161	2
GO:0016973	poly(A)+ mRNA export from nucleus	2/333	18/23210	0.0269865	0.153136	0.125205	170722/83454	2
GO:0021783	preganglionic parasympathetic fiber development	2/333	18/23210	0.0269865	0.153136	0.125205	21380/18187	2
GO:0060707	trophoblast giant cell differentiation	2/333	18/23210	0.0269865	0.153136	0.125205	20613/12702	2
GO:0060712	spongiotrophoblast layer development	2/333	18/23210	0.0269865	0.153136	0.125205	12705/12702	2
GO:0060850	regulation of transcription involved in cell fate commitment	2/333	18/23210	0.0269865	0.153136	0.125205	20671/14912	2
GO:0072077	renal vesicle morphogenesis	2/333	18/23210	0.0269865	0.153136	0.125205	12705/20681	2
GO:0072148	epithelial cell fate commitment	2/333	18/23210	0.0269865	0.153136	0.125205	14184/14463	2
GO:1902105	regulation of leukocyte differentiation	9/333	294/23210	0.026736	0.153136	0.125205	16147/15001/16169/14184/12394/14456/14159/14281/72828	9
GO:2000846	regulation of corticosteroid hormone secretion	2/333	18/23210	0.0269865	0.153136	0.125205	13132/12161	2
GO:0010677	negative regulation of cellular carbohydrate metabolic process	3/333	46/23210	0.0282149	0.159102	0.130083	12398/15376/68054	3
GO:0030500	regulation of bone mineralization	4/333	80/23210	0.0280972	0.159102	0.130083	19073/14460/12161/14184	4
GO:0048017	inositol lipid-mediated signaling	6/333	160/23210	0.0282076	0.159102	0.130083	18595/240752/211323/227753/68054/228852	6
GO:1903169	regulation of calcium ion transmembrane transport	6/333	160/23210	0.0282076	0.159102	0.130083	80982/237611/98660/13057/72828/20193	6
GO:0071560	cellular response to transforming growth factor beta stimulus	7/333	204/23210	0.0283013	0.159339	0.130277	12705/13132/56213/12827/11482/12394/14281	7
GO:0003073	regulation of systemic arterial blood pressure	5/333	119/23210	0.0286522	0.160559	0.131274	13809/13731/52589/13057/14456	5
GO:0003158	endothelium development	5/333	119/23210	0.0286522	0.160559	0.131274	20671/20855/12161/11482/228852	5
GO:0051963	regulation of synapse assembly	5/333	119/23210	0.0286522	0.160559	0.131274	13380/574437/71436/100042150/13631	5
GO:0031345	negative regulation of cell projection organization	7/333	205/23210	0.0289567	0.161781	0.132274	13380/13132/214968/16169/65079/270120/233781	7
GO:0051147	regulation of muscle cell differentiation	6/333	161/23210	0.0289603	0.161781	0.132274	13380/16002/21380/193385/211323/227721	6
GO:0006644	phospholipid metabolic process	10/333	348/23210	0.0294674	0.16262	0.132959	18595/665270/14077/18947/14465/14184/240752/257632/69836/12702	10
GO:0006883	cellular sodium ion homeostasis	2/333	19/23210	0.02988	0.16262	0.132959	192113/98660	2
GO:0008584	male gonad development	5/333	120/23210	0.0295601	0.16262	0.132959	18595/20681/14460/14463/12841	5
GO:0010447	response to acidic pH	2/333	19/23210	0.02988	0.16262	0.132959	19141/329064	2
GO:0010544	negative regulation of platelet activation	2/333	19/23210	0.02988	0.16262	0.132959	18595/72828	2
GO:0010718	positive regulation of epithelial to mesenchymal transition	3/333	47/23210	0.0298272	0.16262	0.132959	13132/20613/12842	3
GO:0010766	negative regulation of sodium ion transport	2/333	19/23210	0.02988	0.16262	0.132959	98660/75607	2
GO:0010952	positive regulation of peptidase activity	6/333	162/23210	0.0297262	0.16262	0.132959	20680/19141/227753/13638/14066/13036	6
GO:0021532	neural tube patterning	3/333	47/23210	0.0298272	0.16262	0.132959	20671/15376/14179	3
GO:0030220	platelet formation	2/333	19/23210	0.02988	0.16262	0.132959	14460/17150	2
GO:0030502	negative regulation of bone mineralization	2/333	19/23210	0.02988	0.16262	0.132959	19073/14460	2
GO:0032823	regulation of natural killer cell differentiation	2/333	19/23210	0.02988	0.16262	0.132959	16169/14456	2
GO:0035930	corticosteroid hormone secretion	2/333	19/23210	0.02988	0.16262	0.132959	13132/12161	2
GO:0046184	aldehyde biosynthetic process	2/333	19/23210	0.02988	0.16262	0.132959	13132/12161	2
GO:0048010	vascular endothelial growth factor receptor signaling pathway	3/333	47/23210	0.0298272	0.16262	0.132959	18654/14165/226101	3
GO:0048712	negative regulation of astrocyte differentiation	2/333	19/23210	0.02988	0.16262	0.132959	15208/14184	2
GO:2000243	positive regulation of reproductive process	4/333	81/23210	0.0292341	0.16262	0.132959	665270/18791/12394/218454	4
GO:0015893	drug transport	7/333	207/23210	0.030298	0.164148	0.134209	65969/209837/93835/20980/215332/240638/12394	7
GO:0055001	muscle cell development	7/333	207/23210	0.030298	0.164148	0.134209	18595/237611/17930/193385/14463/68760/226101	7
GO:0097529	myeloid leukocyte migration	7/333	207/23210	0.030298	0.164148	0.134209	18654/193385/19141/257632/20750/14131/18438	7
GO:0048747	muscle fiber development	4/333	82/23210	0.0303979	0.164442	0.134449	237611/17930/193385/226101	4
GO:0032412	regulation of ion transmembrane transporter activity	8/333	254/23210	0.0308391	0.166578	0.136195	17178/237611/98660/14199/75607/140723/20193/18301	8
GO:0042326	negative regulation of phosphorylation	12/333	452/23210	0.0309184	0.166609	0.136221	20730/13380/13132/12398/15376/17873/20459/19085/63913/75607/72828/12702	12
GO:0071559	response to transforming growth factor beta	7/333	208/23210	0.0309841	0.166609	0.136221	12705/13132/56213/12827/11482/12394/14281	7
GO:1903708	positive regulation of hemopoiesis	7/333	208/23210	0.0309841	0.166609	0.136221	16147/16169/14460/12394/14456/14159/14281	7
GO:0010107	potassium ion import	3/333	48/23210	0.0314872	0.167807	0.1372	192113/98660/75607	3
GO:0010862	positive regulation of pathway-restricted SMAD protein phosphorylation	3/333	48/23210	0.0314872	0.167807	0.1372	13132/12161/11482	3
GO:0030857	negative regulation of epithelial cell differentiation	3/333	48/23210	0.0314872	0.167807	0.1372	12705/15208/11482	3
GO:0031648	protein destabilization	3/333	48/23210	0.0314872	0.167807	0.1372	20671/227753/13036	3
GO:0043550	regulation of lipid kinase activity	3/333	48/23210	0.0314872	0.167807	0.1372	18595/14184/257632	3
GO:0051346	negative regulation of hydrolase activity	11/333	402/23210	0.0314171	0.167807	0.1372	20730/97848/21858/27494/67701/17948/12406/68054/14456/14734/12955	11
GO:0051153	regulation of striated muscle cell differentiation	5/333	123/23210	0.0323919	0.172373	0.140933	13380/21380/193385/211323/227721	5
GO:0002577	regulation of antigen processing and presentation	2/333	20/23210	0.0328907	0.173231	0.141635	15001/257632	2
GO:0036344	platelet morphogenesis	2/333	20/23210	0.0328907	0.173231	0.141635	14460/17150	2
GO:0046514	ceramide catabolic process	2/333	20/23210	0.0328907	0.173231	0.141635	54447/15211	2
GO:0060294	cilium movement involved in cell motility	2/333	20/23210	0.0328907	0.173231	0.141635	66722/75564	2
GO:0072087	renal vesicle development	2/333	20/23210	0.0328907	0.173231	0.141635	12705/20681	2
GO:0072243	metanephric nephron epithelium development	2/333	20/23210	0.0328907	0.173231	0.141635	20681/15208	2
GO:1903392	negative regulation of adherens junction organization	2/333	20/23210	0.0328907	0.173231	0.141635	12161/11482	2
GO:0016042	lipid catabolic process	9/333	306/23210	0.0332917	0.17483	0.142942	665270/18947/12903/54447/69836/66857/20750/74121/15211	9
GO:0070372	regulation of ERK1 and ERK2 cascade	9/333	306/23210	0.0332917	0.17483	0.142942	18595/13132/14165/14184/257632/14463/14179/14456/75607	9
GO:0014902	myotube differentiation	5/333	124/23210	0.0333722	0.174997	0.143079	237611/21380/193385/227721/226101	5
GO:0014032	neural crest cell development	4/333	85/23210	0.0340517	0.1783	0.145779	214968/20681/21380/18187	4
GO:0002761	regulation of myeloid leukocyte differentiation	5/333	125/23210	0.0343707	0.179708	0.146931	14184/12394/14159/14281/72828	5
GO:1902107	positive regulation of leukocyte differentiation	6/333	168/23210	0.0346004	0.180646	0.147698	16147/16169/12394/14456/14159/14281	6
GO:0035137	hindlimb morphogenesis	3/333	50/23210	0.0349494	0.181414	0.148325	21419/14179/14734	3
GO:0045124	regulation of bone resorption	3/333	50/23210	0.0349494	0.181414	0.148325	20750/15932/72828	3
GO:0048701	embryonic cranial skeleton morphogenesis	3/333	50/23210	0.0349494	0.181414	0.148325	18595/21380/20204	3
GO:1902930	regulation of alcohol biosynthetic process	3/333	50/23210	0.0349494	0.181414	0.148325	13132/19228/12161	3
GO:0008406	gonad development	7/333	214/23210	0.0353204	0.182829	0.149482	18595/20681/14460/14463/12394/14179/12841	7
GO:0008593	regulation of Notch signaling pathway	4/333	86/23210	0.0353239	0.182829	0.149482	14165/15208/233552/257632	4
GO:0034332	adherens junction organization	5/333	126/23210	0.0353876	0.182896	0.149537	12563/12161/11482/77569/109620	5
GO:0003094	glomerular filtration	2/333	21/23210	0.0360146	0.183839	0.150308	13731/14456	2
GO:0007625	grooming behavior	2/333	21/23210	0.0360146	0.183839	0.150308	56183/15416	2
GO:0007635	chemosensory behavior	2/333	21/23210	0.0360146	0.183839	0.150308	228139/14621	2
GO:0017000	antibiotic biosynthetic process	2/333	21/23210	0.0360146	0.183839	0.150308	13057/68738	2
GO:0022898	regulation of transmembrane transporter activity	8/333	262/23210	0.0360309	0.183839	0.150308	17178/237611/98660/14199/75607/140723/20193/18301	8
GO:0031579	membrane raft organization	2/333	21/23210	0.0360146	0.183839	0.150308	13731/227753	2
GO:0044273	sulfur compound catabolic process	2/333	21/23210	0.0360146	0.183839	0.150308	14598/15932	2
GO:0048486	parasympathetic nervous system development	2/333	21/23210	0.0360146	0.183839	0.150308	21380/18187	2
GO:0072170	metanephric tubule development	2/333	21/23210	0.0360146	0.183839	0.150308	20681/15208	2
GO:0002690	positive regulation of leukocyte chemotaxis	4/333	87/23210	0.0366234	0.18463	0.150955	18654/193385/19141/14456	4
GO:0010717	regulation of epithelial to mesenchymal transition	4/333	87/23210	0.0366234	0.18463	0.150955	13132/20613/15376/12842	4
GO:0033619	membrane protein proteolysis	3/333	51/23210	0.0367513	0.18463	0.150955	21858/56175/13036	3
GO:0042475	odontogenesis of dentin-containing tooth	4/333	87/23210	0.0366234	0.18463	0.150955	18595/14165/21380/14179	4
GO:0045912	negative regulation of carbohydrate metabolic process	3/333	51/23210	0.0367513	0.18463	0.150955	12398/15376/68054	3
GO:0046890	regulation of lipid biosynthetic process	6/333	170/23210	0.0363331	0.18463	0.150955	13132/16002/14077/20613/12161/68054	6
GO:0050819	negative regulation of coagulation	3/333	51/23210	0.0367513	0.18463	0.150955	18595/19124/72828	3
GO:0051353	positive regulation of oxidoreductase activity	3/333	51/23210	0.0367513	0.18463	0.150955	257632/13057/20193	3
GO:0060760	positive regulation of response to cytokine stimulus	3/333	51/23210	0.0367513	0.18463	0.150955	56489/54123/14456	3
GO:0061387	regulation of extent of cell growth	5/333	127/23210	0.036423	0.18463	0.150955	214968/65086/65079/211323/71653	5
GO:0072132	mesenchyme morphogenesis	3/333	51/23210	0.0367513	0.18463	0.150955	20613/11482/14179	3
GO:0003279	cardiac septum development	5/333	128/23210	0.0374768	0.188012	0.15372	21380/14465/14463/14179/18187	5
GO:0031346	positive regulation of cell projection organization	12/333	466/23210	0.0376502	0.188619	0.154216	114602/330863/99662/20980/574437/65086/193385/211323/20459/71653/14159/13631	12
GO:0035914	skeletal muscle cell differentiation	4/333	88/23210	0.0379501	0.189592	0.155012	20681/21380/14463/14281	4
GO:1903035	negative regulation of response to wounding	4/333	88/23210	0.0379501	0.189592	0.155012	18595/65079/233781/72828	4
GO:0001101	response to acid chemical	10/333	364/23210	0.0382037	0.190483	0.15574	13380/18595/12826/21380/14463/12394/12842/20459/329064/13036	10
GO:0006066	alcohol metabolic process	9/333	314/23210	0.0382346	0.190483	0.15574	65969/13132/665270/19228/12161/54447/223920/68054/226101	9
GO:0007286	spermatid development	7/333	218/23210	0.0384242	0.190899	0.15608	20730/75514/72891/22441/574437/83984/66722	7
GO:0070374	positive regulation of ERK1 and ERK2 cascade	7/333	218/23210	0.0384242	0.190899	0.15608	18595/14165/14184/257632/14463/14179/14456	7
GO:0010712	regulation of collagen metabolic process	3/333	52/23210	0.0385999	0.191042	0.156197	16147/14184/15932	3
GO:0014912	negative regulation of smooth muscle cell migration	2/333	22/23210	0.0392479	0.191042	0.156197	214968/16011	2
GO:0021872	forebrain generation of neurons	4/333	89/23210	0.0393041	0.191042	0.156197	15208/14179/18187/54713	4
GO:0030204	chondroitin sulfate metabolic process	2/333	22/23210	0.0392479	0.191042	0.156197	268780/233781	2
GO:0034405	response to fluid shear stress	2/333	22/23210	0.0392479	0.191042	0.156197	20750/18438	2
GO:0035924	cellular response to vascular endothelial growth factor stimulus	3/333	52/23210	0.0385999	0.191042	0.156197	18595/18654/18187	3
GO:0046628	positive regulation of insulin receptor signaling pathway	2/333	22/23210	0.0392479	0.191042	0.156197	16002/68054	2
GO:0050807	regulation of synapse organization	8/333	266/23210	0.0388357	0.191042	0.156197	13380/19073/574437/20692/71436/18187/100042150/13631	8
GO:0051797	regulation of hair follicle development	2/333	22/23210	0.0392479	0.191042	0.156197	15442/16667	2
GO:0060415	muscle tissue morphogenesis	4/333	89/23210	0.0393041	0.191042	0.156197	17897/17930/21380/109620	4
GO:0060602	branch elongation of an epithelium	2/333	22/23210	0.0392479	0.191042	0.156197	14165/21410	2
GO:0070977	bone maturation	2/333	22/23210	0.0392479	0.191042	0.156197	14184/233781	2
GO:0072215	regulation of metanephros development	2/333	22/23210	0.0392479	0.191042	0.156197	12705/21410	2
GO:0097205	renal filtration	2/333	22/23210	0.0392479	0.191042	0.156197	13731/14456	2
GO:1902307	positive regulation of sodium ion transmembrane transport	2/333	22/23210	0.0392479	0.191042	0.156197	75607/76560	2
GO:2001026	regulation of endothelial cell chemotaxis	2/333	22/23210	0.0392479	0.191042	0.156197	19141/18438	2
GO:0043406	positive regulation of MAP kinase activity	7/333	220/23210	0.0400411	0.194362	0.158911	13380/13132/320825/14165/65086/257632/17873	7
GO:0021700	developmental maturation	9/333	317/23210	0.0402107	0.194921	0.159369	16147/20730/20681/19228/15208/14184/12394/100042150/233781	9
GO:0014031	mesenchymal cell development	4/333	90/23210	0.0406854	0.195638	0.159955	214968/20681/21380/18187	4
GO:0030219	megakaryocyte differentiation	3/333	53/23210	0.0404951	0.195638	0.159955	319155/14460/326619	3
GO:0040014	regulation of multicellular organism growth	4/333	90/23210	0.0406854	0.195638	0.159955	16002/231507/19141/14955	4
GO:0043535	regulation of blood vessel endothelial cell migration	4/333	90/23210	0.0406854	0.195638	0.159955	16002/11482/27494/18438	4
GO:0061383	trabecula morphogenesis	3/333	53/23210	0.0404951	0.195638	0.159955	14184/12842/215798	3
GO:1902600	proton transmembrane transport	4/333	90/23210	0.0406854	0.195638	0.159955	192113/98660/215332/140494	4
GO:0010038	response to metal ion	8/333	269/23210	0.0410328	0.197045	0.161105	192113/20980/12161/19141/227753/66722/14281/18438	8
GO:0021954	central nervous system neuron development	4/333	91/23210	0.042094	0.200487	0.16392	235402/14179/18187/54713	4
GO:0031667	response to nutrient levels	10/333	371/23210	0.042537	0.200487	0.16392	65969/228139/15376/224796/240752/20750/14456/14159/18438/245269	10
GO:0032350	regulation of hormone metabolic process	3/333	54/23210	0.0424366	0.200487	0.16392	13132/16002/12161	3
GO:0032964	collagen biosynthetic process	3/333	54/23210	0.0424366	0.200487	0.16392	16147/12842/12406	3
GO:0044060	regulation of endocrine process	3/333	54/23210	0.0424366	0.200487	0.16392	13132/12161/12394	3
GO:0045685	regulation of glial cell differentiation	4/333	91/23210	0.042094	0.200487	0.16392	15208/14184/235402/14912	4
GO:0046683	response to organophosphorus	4/333	91/23210	0.042094	0.200487	0.16392	12705/228139/16011/18438	4
GO:0046718	viral entry into host cell	3/333	54/23210	0.0424366	0.200487	0.16392	50528/227753/14456	3
GO:0048333	mesodermal cell differentiation	2/333	23/23210	0.0425868	0.200487	0.16392	20671/13380	2
GO:0048485	sympathetic nervous system development	2/333	23/23210	0.0425868	0.200487	0.16392	21419/18187	2
GO:0048864	stem cell development	4/333	91/23210	0.042094	0.200487	0.16392	214968/20681/21380/18187	4
GO:0055025	positive regulation of cardiac muscle tissue development	3/333	54/23210	0.0424366	0.200487	0.16392	14465/211323/14463	3
GO:0060390	regulation of SMAD protein signal transduction	2/333	23/23210	0.0425868	0.200487	0.16392	13132/12161	2
GO:0071276	cellular response to cadmium ion	2/333	23/23210	0.0425868	0.200487	0.16392	227753/14281	2
GO:0072337	modified amino acid transport	2/333	23/23210	0.0425868	0.200487	0.16392	30962/240638	2
GO:0001837	epithelial to mesenchymal transition	5/333	133/23210	0.0430248	0.202284	0.165389	13132/20613/15376/12842/14179	5
GO:0032409	regulation of transporter activity	8/333	272/23210	0.0433111	0.203364	0.166272	17178/237611/98660/14199/75607/140723/20193/18301	8
GO:0014033	neural crest cell differentiation	4/333	92/23210	0.0435299	0.203858	0.166676	214968/20681/21380/18187	4
GO:0014909	smooth muscle cell migration	4/333	92/23210	0.0435299	0.203858	0.166676	214968/16011/18791/14066	4
GO:0001523	retinoid metabolic process	3/333	55/23210	0.044424	0.206431	0.168779	665270/19682/12903	3
GO:0035019	somatic stem cell population maintenance	3/333	55/23210	0.044424	0.206431	0.168779	14165/14184/21410	3
GO:0046580	negative regulation of Ras protein signal transduction	3/333	55/23210	0.044424	0.206431	0.168779	330863/21858/193385	3
GO:0050701	interleukin-1 secretion	3/333	55/23210	0.044424	0.206431	0.168779	257632/20196/14456	3
GO:0050732	negative regulation of peptidyl-tyrosine phosphorylation	3/333	55/23210	0.044424	0.206431	0.168779	20730/20459/12702	3
GO:0071241	cellular response to inorganic substance	7/333	225/23210	0.0442759	0.206431	0.168779	20980/12161/19141/227753/66722/14281/18438	7
GO:1903034	regulation of response to wounding	6/333	179/23210	0.0448137	0.207973	0.17004	18595/15376/65079/15442/233781/72828	6
GO:0046889	positive regulation of lipid biosynthetic process	4/333	93/23210	0.044993	0.208535	0.1705	13132/16002/14077/12161	4
GO:2000116	regulation of cysteine-type endopeptidase activity	7/333	226/23210	0.0451561	0.209022	0.170897	20680/19141/227753/17948/14066/14456/12955	7
GO:0003272	endocardial cushion formation	2/333	24/23210	0.0460277	0.210973	0.172493	20613/14179	2
GO:0007416	synapse assembly	6/333	180/23210	0.045826	0.210973	0.172493	13380/574437/71436/211323/100042150/13631	6
GO:0034104	negative regulation of tissue remodeling	2/333	24/23210	0.0460277	0.210973	0.172493	14463/72828	2
GO:0034505	tooth mineralization	2/333	24/23210	0.0460277	0.210973	0.172493	21380/12842	2
GO:0042474	middle ear morphogenesis	2/333	24/23210	0.0460277	0.210973	0.172493	21380/20204	2
GO:0048515	spermatid differentiation	7/333	227/23210	0.0460475	0.210973	0.172493	20730/75514/72891/22441/574437/83984/66722	7
GO:0060216	definitive hemopoiesis	2/333	24/23210	0.0460277	0.210973	0.172493	14460/12394	2
GO:0072207	metanephric epithelium development	2/333	24/23210	0.0460277	0.210973	0.172493	20681/15208	2
GO:0043536	positive regulation of blood vessel endothelial cell migration	3/333	56/23210	0.046457	0.212322	0.173596	16002/27494/18438	3
GO:0050803	regulation of synapse structure or activity	8/333	276/23210	0.0464767	0.212322	0.173596	13380/19073/574437/20692/71436/18187/100042150/13631	8
GO:0050890	cognition	9/333	326/23210	0.0465512	0.212322	0.173596	13380/16002/98660/71828/19141/16777/19085/17380/15932	9
GO:0050905	neuromuscular process	5/333	136/23210	0.0465784	0.212322	0.173596	224796/211323/14912/15211/17921	5
GO:0051606	detection of stimulus	7/333	228/23210	0.0469502	0.213745	0.17476	17952/100503041/15376/257632/17951/17948/329064	7
GO:0048675	axon extension	5/333	137/23210	0.0478005	0.217341	0.177699	214968/65079/211323/71653/18187	5
GO:0007259	JAK-STAT cascade	6/333	182/23210	0.047893	0.217486	0.177818	16169/15208/14184/20459/16155/12702	6
GO:0002067	glandular epithelial cell differentiation	3/333	57/23210	0.0485353	0.21957	0.179522	14465/12161/14179	3
GO:0016101	diterpenoid metabolic process	3/333	57/23210	0.0485353	0.21957	0.179522	665270/19682/12903	3
GO:0046622	positive regulation of organ growth	3/333	57/23210	0.0485353	0.21957	0.179522	14465/14463/14179	3
GO:0071902	positive regulation of protein serine/threonine kinase activity	8/333	279/23210	0.0489479	0.221158	0.18082	13380/80982/13132/320825/14165/65086/257632/17873	8
GO:0002478	antigen processing and presentation of exogenous peptide antigen	2/333	25/23210	0.0495669	0.222	0.181509	15001/14131	2
GO:0010575	positive regulation of vascular endothelial growth factor production	2/333	25/23210	0.0495669	0.222	0.181509	14463/15442	2
GO:0010669	epithelial structure maintenance	2/333	25/23210	0.0495669	0.222	0.181509	17063/257632	2
GO:0021895	cerebral cortex neuron differentiation	2/333	25/23210	0.0495669	0.222	0.181509	233552/54713	2
GO:0031629	synaptic vesicle fusion to presynaptic active zone membrane	2/333	25/23210	0.0495669	0.222	0.181509	20980/235415	2
GO:0060338	regulation of type I interferon-mediated signaling pathway	2/333	25/23210	0.0495669	0.222	0.181509	56489/54123	2
GO:0071711	basement membrane organization	2/333	25/23210	0.0495669	0.222	0.181509	12826/16777	2
GO:0001764	neuron migration	6/333	185/23210	0.0511	0.228298	0.186658	211323/71653/18187/14456/270120/54713	6
GO:0010770	positive regulation of cell morphogenesis involved in differentiation	6/333	185/23210	0.0511	0.228298	0.186658	13132/574437/65086/211323/71653/13631	6
GO:0034764	positive regulation of transmembrane transport	7/333	233/23210	0.0516326	0.230391	0.188369	80982/237611/24014/14734/75607/76560/20193	7
GO:0003299	muscle hypertrophy in response to stress	2/333	26/23210	0.0532009	0.232106	0.189771	14465/14463	2
GO:0006026	aminoglycan catabolic process	2/333	26/23210	0.0532009	0.232106	0.189771	80982/15932	2
GO:0014898	cardiac muscle hypertrophy in response to stress	2/333	26/23210	0.0532009	0.232106	0.189771	14465/14463	2
GO:0015807	L-amino acid transport	3/333	59/23210	0.052826	0.232106	0.189771	209837/30962/215332	3
GO:0022408	negative regulation of cell-cell adhesion	6/333	187/23210	0.0533094	0.232106	0.189771	16147/14422/12161/193385/12394/72828	6
GO:0032760	positive regulation of tumor necrosis factor production	4/333	98/23210	0.0527169	0.232106	0.189771	257632/12481/13057/14131	4
GO:0045109	intermediate filament organization	2/333	26/23210	0.0532009	0.232106	0.189771	109620/16667	2
GO:0045860	positive regulation of protein kinase activity	11/333	438/23210	0.0524435	0.232106	0.189771	13380/80982/13132/320825/14165/13731/65086/257632/211323/17873/14456	11
GO:0048799	animal organ maturation	2/333	26/23210	0.0532009	0.232106	0.189771	14184/233781	2
GO:0050927	positive regulation of positive chemotaxis	2/333	26/23210	0.0532009	0.232106	0.189771	18654/14165	2
GO:0055003	cardiac myofibril assembly	2/333	26/23210	0.0532009	0.232106	0.189771	18595/17930	2
GO:0060711	labyrinthine layer development	3/333	59/23210	0.052826	0.232106	0.189771	12705/13984/12702	3
GO:0060986	endocrine hormone secretion	3/333	59/23210	0.052826	0.232106	0.189771	13132/12161/12394	3
GO:0090189	regulation of branching involved in ureteric bud morphogenesis	2/333	26/23210	0.0532009	0.232106	0.189771	20681/21410	2
GO:0097696	STAT cascade	6/333	187/23210	0.0533094	0.232106	0.189771	16169/15208/14184/20459/16155/12702	6
GO:0099500	vesicle fusion to plasma membrane	2/333	26/23210	0.0532009	0.232106	0.189771	20980/235415	2
GO:1900078	positive regulation of cellular response to insulin stimulus	2/333	26/23210	0.0532009	0.232106	0.189771	16002/68054	2
GO:1900273	positive regulation of long-term synaptic potentiation	2/333	26/23210	0.0532009	0.232106	0.189771	19141/17380	2
GO:2000050	regulation of non-canonical Wnt signaling pathway	2/333	26/23210	0.0532009	0.232106	0.189771	13132/14734	2
GO:2000738	positive regulation of stem cell differentiation	2/333	26/23210	0.0532009	0.232106	0.189771	14465/14463	2
GO:0032102	negative regulation of response to external stimulus	9/333	336/23210	0.0543403	0.235464	0.192517	18595/56213/214968/14776/257632/65079/233781/72828/12702	9
GO:0045639	positive regulation of myeloid cell differentiation	4/333	99/23210	0.0543429	0.235464	0.192517	14460/12394/14159/14281	4
GO:0050680	negative regulation of epithelial cell proliferation	5/333	142/23210	0.0541945	0.235464	0.192517	13132/20692/11482/14184/14734	5
GO:1903557	positive regulation of tumor necrosis factor superfamily cytokine production	4/333	99/23210	0.0543429	0.235464	0.192517	257632/12481/13057/14131	4
GO:0071156	regulation of cell cycle arrest	3/333	60/23210	0.0550377	0.237901	0.194509	14165/14465/193385	3
GO:0090183	regulation of kidney development	3/333	60/23210	0.0550377	0.237901	0.194509	12705/20681/21410	3
GO:0019233	sensory perception of pain	5/333	143/23210	0.05553	0.238593	0.195075	56183/228139/15416/17380/18438	5
GO:0030326	embryonic limb morphogenesis	5/333	143/23210	0.05553	0.238593	0.195075	16147/13380/20204/14179/14734	5
GO:0031333	negative regulation of protein complex assembly	5/333	143/23210	0.05553	0.238593	0.195075	13380/227753/67578/22351/12955	5
GO:0035113	embryonic appendage morphogenesis	5/333	143/23210	0.05553	0.238593	0.195075	16147/13380/20204/14179/14734	5
GO:0046330	positive regulation of JNK cascade	5/333	143/23210	0.05553	0.238593	0.195075	13380/13132/320825/257632/17873	5
GO:0002687	positive regulation of leukocyte migration	5/333	144/23210	0.0568844	0.239999	0.196225	18654/193385/19141/14456/18438	5
GO:0014887	cardiac muscle adaptation	2/333	27/23210	0.0569264	0.239999	0.196225	14465/14463	2
GO:0021871	forebrain regionalization	2/333	27/23210	0.0569264	0.239999	0.196225	14179/54713	2
GO:0030593	neutrophil chemotaxis	4/333	100/23210	0.0559959	0.239999	0.196225	193385/257632/20750/14131	4
GO:0032925	regulation of activin receptor signaling pathway	2/333	27/23210	0.0569264	0.239999	0.196225	14165/209268	2
GO:0045780	positive regulation of bone resorption	2/333	27/23210	0.0569264	0.239999	0.196225	20750/15932	2
GO:0046639	negative regulation of alpha-beta T cell differentiation	2/333	27/23210	0.0569264	0.239999	0.196225	16147/12394	2
GO:0046852	positive regulation of bone remodeling	2/333	27/23210	0.0569264	0.239999	0.196225	20750/15932	2
GO:0050926	regulation of positive chemotaxis	2/333	27/23210	0.0569264	0.239999	0.196225	18654/14165	2
GO:0060008	Sertoli cell differentiation	2/333	27/23210	0.0569264	0.239999	0.196225	20681/14463	2
GO:0060045	positive regulation of cardiac muscle cell proliferation	2/333	27/23210	0.0569264	0.239999	0.196225	14465/14463	2
GO:0060219	camera-type eye photoreceptor cell differentiation	2/333	27/23210	0.0569264	0.239999	0.196225	16147/20681	2
GO:0060343	trabecula formation	2/333	27/23210	0.0569264	0.239999	0.196225	12842/215798	2
GO:0060536	cartilage morphogenesis	2/333	27/23210	0.0569264	0.239999	0.196225	20855/20613	2
GO:0060713	labyrinthine layer morphogenesis	2/333	27/23210	0.0569264	0.239999	0.196225	13984/12702	2
GO:0061003	positive regulation of dendritic spine morphogenesis	2/333	27/23210	0.0569264	0.239999	0.196225	574437/13631	2
GO:0007040	lysosome organization	3/333	61/23210	0.057293	0.240417	0.196566	15932/15211/17921	3
GO:0010812	negative regulation of cell-substrate adhesion	3/333	61/23210	0.057293	0.240417	0.196566	11482/12842/76509	3
GO:0051058	negative regulation of small GTPase mediated signal transduction	3/333	61/23210	0.057293	0.240417	0.196566	330863/21858/193385	3
GO:0080171	lytic vacuole organization	3/333	61/23210	0.057293	0.240417	0.196566	15932/15211/17921	3
GO:0015850	organic hydroxy compound transport	7/333	239/23210	0.0576274	0.240915	0.196974	13132/20980/12161/11833/223920/20750/14131	7
GO:0034446	substrate adhesion-dependent cell spreading	4/333	101/23210	0.0576758	0.240915	0.196974	13132/268780/16777/15530	4
GO:0050900	leukocyte migration	9/333	340/23210	0.0576801	0.240915	0.196974	18654/193385/19141/66102/257632/20750/14456/14131/18438	9
GO:0060249	anatomical structure homeostasis	10/333	392/23210	0.0575142	0.240915	0.196974	16147/17063/19228/114304/14460/257632/20750/13036/15932/72828	10
GO:0046777	protein autophosphorylation	7/333	240/23210	0.0586667	0.244751	0.20011	18595/117229/14184/20459/14159/75607/13631	7
GO:0002437	inflammatory response to antigenic stimulus	3/333	62/23210	0.0595916	0.246321	0.201394	14776/257632/14131	3
GO:0003229	ventricular cardiac muscle tissue development	3/333	62/23210	0.0595916	0.246321	0.201394	17897/14463/109620	3
GO:0006721	terpenoid metabolic process	3/333	62/23210	0.0595916	0.246321	0.201394	665270/19682/12903	3
GO:0010522	regulation of calcium ion transport into cytosol	4/333	102/23210	0.0593824	0.246321	0.201394	80982/13057/72828/18438	4
GO:0014911	positive regulation of smooth muscle cell migration	3/333	62/23210	0.0595916	0.246321	0.201394	214968/16011/14066	3
GO:0034308	primary alcohol metabolic process	3/333	62/23210	0.0595916	0.246321	0.201394	13132/665270/12161	3
GO:0070206	protein trimerization	3/333	62/23210	0.0595916	0.246321	0.201394	65969/228139/12842	3
GO:0071260	cellular response to mechanical stimulus	3/333	62/23210	0.0595916	0.246321	0.201394	98660/193385/12842	3
GO:0001945	lymph vessel development	2/333	28/23210	0.0607398	0.248494	0.20317	21380/11482	2
GO:0006929	substrate-dependent cell migration	2/333	28/23210	0.0607398	0.248494	0.20317	71653/18187	2
GO:0007611	learning or memory	8/333	292/23210	0.0606344	0.248494	0.20317	13380/16002/98660/19141/16777/19085/17380/15932	8
GO:0010769	regulation of cell morphogenesis involved in differentiation	9/333	343/23210	0.0602702	0.248494	0.20317	13132/214968/574437/65086/65079/211323/71653/54713/13631	9
GO:0033198	response to ATP	2/333	28/23210	0.0607398	0.248494	0.20317	228139/18438	2
GO:0035162	embryonic hemopoiesis	2/333	28/23210	0.0607398	0.248494	0.20317	14460/12394	2
GO:0045187	regulation of circadian sleep/wake cycle, sleep	2/333	28/23210	0.0607398	0.248494	0.20317	19215/56183	2
GO:0060037	pharyngeal system development	2/333	28/23210	0.0607398	0.248494	0.20317	21380/14179	2
GO:0061217	regulation of mesonephros development	2/333	28/23210	0.0607398	0.248494	0.20317	20681/21410	2
GO:0002831	regulation of response to biotic stimulus	5/333	147/23210	0.0610608	0.24918	0.203731	56213/12161/257632/13057/109820	5
GO:0009408	response to heat	4/333	103/23210	0.0611157	0.24918	0.203731	21426/228139/226101/233781	4
GO:0046660	female sex differentiation	5/333	147/23210	0.0610608	0.24918	0.203731	18595/14165/12394/12841/218454	5
GO:0010830	regulation of myotube differentiation	3/333	63/23210	0.0619329	0.251371	0.205522	21380/193385/227721	3
GO:0034121	regulation of toll-like receptor signaling pathway	3/333	63/23210	0.0619329	0.251371	0.205522	54123/257632/13057	3
GO:0050808	synapse organization	11/333	451/23210	0.0619319	0.251371	0.205522	13380/19073/12826/574437/20692/71436/19141/211323/18187/100042150/13631	11
GO:0060999	positive regulation of dendritic spine development	3/333	63/23210	0.0619329	0.251371	0.205522	574437/211323/13631	3
GO:0055067	monovalent inorganic cation homeostasis	5/333	148/23210	0.0624906	0.253348	0.207139	192113/21419/98660/20276/140494	5
GO:0007266	Rho protein signal transduction	6/333	195/23210	0.0627208	0.253994	0.207667	99662/193385/65079/68760/194231/71653	6
GO:0007009	plasma membrane organization	4/333	104/23210	0.0628756	0.254049	0.207712	225608/227753/226101/239559	4
GO:0032612	interleukin-1 production	4/333	104/23210	0.0628756	0.254049	0.207712	257632/17951/20196/14456	4
GO:0002763	positive regulation of myeloid leukocyte differentiation	3/333	64/23210	0.0643165	0.257501	0.210534	12394/14159/14281	3
GO:0006336	DNA replication-independent nucleosome assembly	2/333	29/23210	0.0646381	0.257501	0.210534	319155/326619	2
GO:0014897	striated muscle hypertrophy	4/333	105/23210	0.064662	0.257501	0.210534	16011/14465/14463/18438	4
GO:0030149	sphingolipid catabolic process	2/333	29/23210	0.0646381	0.257501	0.210534	54447/15211	2
GO:0034605	cellular response to heat	3/333	64/23210	0.0643165	0.257501	0.210534	21426/226101/233781	3
GO:0035282	segmentation	4/333	105/23210	0.064662	0.257501	0.210534	13380/15376/15208/18187	4
GO:0043473	pigmentation	4/333	105/23210	0.064662	0.257501	0.210534	16147/12705/20692/17921	4
GO:0044458	motile cilium assembly	2/333	29/23210	0.0646381	0.257501	0.210534	114602/75564	2
GO:0050802	circadian sleep/wake cycle, sleep	2/333	29/23210	0.0646381	0.257501	0.210534	19215/56183	2
GO:0051926	negative regulation of calcium ion transport	3/333	64/23210	0.0643165	0.257501	0.210534	20730/20855/98660	3
GO:0060042	retina morphogenesis in camera-type eye	3/333	64/23210	0.0643165	0.257501	0.210534	16147/20681/270120	3
GO:0060914	heart formation	2/333	29/23210	0.0646381	0.257501	0.210534	13380/21380	2
GO:1903391	regulation of adherens junction organization	3/333	64/23210	0.0643165	0.257501	0.210534	12161/11482/77569	3
GO:0006865	amino acid transport	5/333	150/23210	0.0654067	0.260178	0.212723	209837/30962/215332/240332/240638	5
GO:0014812	muscle cell migration	4/333	106/23210	0.0664747	0.263311	0.215284	214968/16011/18791/14066	4
GO:0022600	digestive system process	4/333	106/23210	0.0664747	0.263311	0.215284	17063/56183/14165/257632	4
GO:0032091	negative regulation of protein binding	4/333	106/23210	0.0664747	0.263311	0.215284	13380/13132/193385/16976	4
GO:0048469	cell maturation	6/333	198/23210	0.0664874	0.263311	0.215284	16147/20730/20681/19228/15208/12394	6
GO:0001707	mesoderm formation	3/333	65/23210	0.0667419	0.263737	0.215633	20671/13380/20613	3
GO:0003407	neural retina development	3/333	65/23210	0.0667419	0.263737	0.215633	16147/20681/270120	3
GO:0032147	activation of protein kinase activity	7/333	248/23210	0.0673967	0.266032	0.217509	13132/14165/13731/65086/211323/17873/14456	7
GO:0000132	establishment of mitotic spindle orientation	2/333	30/23210	0.0686179	0.266748	0.218095	14165/78906	2
GO:0003309	type B pancreatic cell differentiation	2/333	30/23210	0.0686179	0.266748	0.218095	14465/12161	2
GO:0010675	regulation of cellular carbohydrate metabolic process	5/333	152/23210	0.0683979	0.266748	0.218095	16002/12398/19228/15376/68054	5
GO:0014074	response to purine-containing compound	4/333	107/23210	0.0683136	0.266748	0.218095	12705/228139/16011/18438	4
GO:0015012	heparan sulfate proteoglycan biosynthetic process	2/333	30/23210	0.0686179	0.266748	0.218095	15476/233781	2
GO:0021537	telencephalon development	7/333	249/23210	0.0685401	0.266748	0.218095	15208/65079/211323/16777/14179/18187/54713	7
GO:0021602	cranial nerve morphogenesis	2/333	30/23210	0.0686179	0.266748	0.218095	21380/18187	2
GO:0034724	DNA replication-independent nucleosome organization	2/333	30/23210	0.0686179	0.266748	0.218095	319155/326619	2
GO:0035767	endothelial cell chemotaxis	2/333	30/23210	0.0686179	0.266748	0.218095	19141/18438	2
GO:0044319	wound healing, spreading of cells	2/333	30/23210	0.0686179	0.266748	0.218095	11482/76509	2
GO:0048643	positive regulation of skeletal muscle tissue development	2/333	30/23210	0.0686179	0.266748	0.218095	20671/21380	2
GO:0050654	chondroitin sulfate proteoglycan metabolic process	2/333	30/23210	0.0686179	0.266748	0.218095	268780/233781	2
GO:0060317	cardiac epithelial to mesenchymal transition	2/333	30/23210	0.0686179	0.266748	0.218095	20613/14179	2
GO:0090505	epiboly involved in wound healing	2/333	30/23210	0.0686179	0.266748	0.218095	11482/76509	2
GO:0034394	protein localization to cell surface	3/333	66/23210	0.0692086	0.268754	0.219735	14165/13731/211323	3
GO:0046942	carboxylic acid transport	8/333	301/23210	0.0696716	0.27026	0.220966	209837/30962/14077/215332/240332/11833/69836/240638	8
GO:0010950	positive regulation of endopeptidase activity	5/333	153/23210	0.0699215	0.270936	0.221519	20680/19141/227753/13638/14066	5
GO:0030316	osteoclast differentiation	4/333	108/23210	0.0701787	0.271347	0.221855	14184/14734/14281/72828	4
GO:0045621	positive regulation of lymphocyte differentiation	4/333	108/23210	0.0701787	0.271347	0.221855	16147/16169/12394/14456	4
GO:0002685	regulation of leukocyte migration	6/333	201/23210	0.0703834	0.271555	0.222025	18654/193385/19141/257632/14456/18438	6
GO:0043281	regulation of cysteine-type endopeptidase activity involved in apoptotic process	6/333	201/23210	0.0703834	0.271555	0.222025	20680/227753/17948/14066/14456/12955	6
GO:0015849	organic acid transport	8/333	302/23210	0.0707241	0.272576	0.22286	209837/30962/14077/215332/240332/11833/69836/240638	8
GO:0001933	negative regulation of protein phosphorylation	10/333	408/23210	0.0710002	0.273347	0.22349	20730/13380/13132/17873/20459/19085/63913/75607/72828/12702	10
GO:0006335	DNA replication-dependent nucleosome assembly	2/333	31/23210	0.0726762	0.276539	0.2261	319155/326619	2
GO:0010574	regulation of vascular endothelial growth factor production	2/333	31/23210	0.0726762	0.276539	0.2261	14463/15442	2
GO:0019884	antigen processing and presentation of exogenous antigen	2/333	31/23210	0.0726762	0.276539	0.2261	15001/14131	2
GO:0032649	regulation of interferon-gamma production	4/333	109/23210	0.0720697	0.276539	0.2261	257632/12394/12481/14456	4
GO:0032816	positive regulation of natural killer cell activation	2/333	31/23210	0.0726762	0.276539	0.2261	16169/14456	2
GO:0034723	DNA replication-dependent nucleosome organization	2/333	31/23210	0.0726762	0.276539	0.2261	319155/326619	2
GO:0042749	regulation of circadian sleep/wake cycle	2/333	31/23210	0.0726762	0.276539	0.2261	19215/56183	2
GO:0045652	regulation of megakaryocyte differentiation	2/333	31/23210	0.0726762	0.276539	0.2261	319155/326619	2
GO:0090022	regulation of neutrophil chemotaxis	2/333	31/23210	0.0726762	0.276539	0.2261	193385/257632	2
GO:0090162	establishment of epithelial cell polarity	2/333	31/23210	0.0726762	0.276539	0.2261	16772/15208	2
GO:0090504	epiboly	2/333	31/23210	0.0726762	0.276539	0.2261	11482/76509	2
GO:0035082	axoneme assembly	3/333	68/23210	0.074264	0.281686	0.230308	114602/66722/75564	3
GO:0055081	anion homeostasis	3/333	68/23210	0.074264	0.281686	0.230308	20855/21419/14077	3
GO:1904888	cranial skeletal system development	3/333	68/23210	0.074264	0.281686	0.230308	18595/21380/20204	3
GO:0001666	response to hypoxia	6/333	204/23210	0.0744087	0.281724	0.230339	12398/228139/18654/14465/18791/12955	6
GO:0007626	locomotory behavior	7/333	254/23210	0.0744309	0.281724	0.230339	98660/15376/211323/15416/54713/15932/15211	7
GO:0048732	gland development	11/333	467/23210	0.0750721	0.283852	0.232079	16772/18595/16002/246728/14165/16011/21380/14465/21410/12394/14179	11
GO:0001779	natural killer cell differentiation	2/333	32/23210	0.0768099	0.284296	0.232442	16169/14456	2
GO:0006766	vitamin metabolic process	3/333	69/23210	0.0768516	0.284296	0.232442	65969/20613/12903	3
GO:0007265	Ras protein signal transduction	10/333	414/23210	0.0765329	0.284296	0.232442	330863/99662/14165/21858/193385/65079/211323/68760/194231/71653	10
GO:0007274	neuromuscular synaptic transmission	2/333	32/23210	0.0768099	0.284296	0.232442	237611/228139	2
GO:0021536	diencephalon development	3/333	69/23210	0.0768516	0.284296	0.232442	14165/14179/18187	3
GO:0022410	circadian sleep/wake cycle process	2/333	32/23210	0.0768099	0.284296	0.232442	19215/56183	2
GO:0030947	regulation of vascular endothelial growth factor receptor signaling pathway	2/333	32/23210	0.0768099	0.284296	0.232442	14165/226101	2
GO:0032689	negative regulation of interferon-gamma production	2/333	32/23210	0.0768099	0.284296	0.232442	257632/14456	2
GO:0035025	positive regulation of Rho protein signal transduction	2/333	32/23210	0.0768099	0.284296	0.232442	65079/68760	2
GO:0043112	receptor metabolic process	6/333	205/23210	0.0757792	0.284296	0.232442	13380/13132/19141/211323/16976/140723	6
GO:0045576	mast cell activation	3/333	69/23210	0.0768516	0.284296	0.232442	14131/14159/56743	3
GO:0048146	positive regulation of fibroblast proliferation	3/333	69/23210	0.0768516	0.284296	0.232442	18595/14165/14456	3
GO:0048332	mesoderm morphogenesis	3/333	69/23210	0.0768516	0.284296	0.232442	20671/13380/20613	3
GO:0050770	regulation of axonogenesis	6/333	205/23210	0.0757792	0.284296	0.232442	214968/65086/65079/211323/71653/54713	6
GO:0051180	vitamin transport	2/333	32/23210	0.0768099	0.284296	0.232442	65969/93835	2
GO:0060561	apoptotic process involved in morphogenesis	2/333	32/23210	0.0768099	0.284296	0.232442	21410/12955	2
GO:0060706	cell differentiation involved in embryonic placenta development	2/333	32/23210	0.0768099	0.284296	0.232442	20613/12702	2
GO:0060977	coronary vasculature morphogenesis	2/333	32/23210	0.0768099	0.284296	0.232442	21380/14463	2
GO:0062012	regulation of small molecule metabolic process	9/333	359/23210	0.0753336	0.284296	0.232442	13132/16002/12398/14077/20613/19228/15376/12161/68054	9
GO:0097242	amyloid-beta clearance	2/333	32/23210	0.0768099	0.284296	0.232442	17380/16976	2
GO:2001233	regulation of apoptotic signaling pathway	10/333	414/23210	0.0765329	0.284296	0.232442	13132/14165/20613/14460/54447/14463/227753/13032/13036/14373	10
GO:0002244	hematopoietic progenitor cell differentiation	5/333	158/23210	0.0778183	0.286981	0.234637	18595/68519/15208/12394/245945	5
GO:0007601	visual perception	5/333	158/23210	0.0778183	0.286981	0.234637	224796/19682/235415/12842/17921	5
GO:0016525	negative regulation of angiogenesis	4/333	112/23210	0.0778971	0.286981	0.234637	12827/20692/27494/13638	4
GO:0030516	regulation of axon extension	4/333	112/23210	0.0778971	0.286981	0.234637	214968/65079/211323/71653	4
GO:0051403	stress-activated MAPK cascade	7/333	257/23210	0.0781044	0.28745	0.235021	13380/13132/320825/14184/257632/17873/12955	7
GO:0010976	positive regulation of neuron projection development	9/333	362/23210	0.0783942	0.288221	0.235651	330863/20980/574437/65086/211323/20459/71653/14159/13631	9
GO:0002090	regulation of receptor internalization	3/333	70/23210	0.0794785	0.291016	0.237936	13380/13132/16976	3
GO:0003341	cilium movement	3/333	70/23210	0.0794785	0.291016	0.237936	74453/66722/75564	3
GO:0048641	regulation of skeletal muscle tissue development	3/333	70/23210	0.0794785	0.291016	0.237936	20671/13380/21380	3
GO:0050909	sensory perception of taste	3/333	70/23210	0.0794785	0.291016	0.237936	228139/20276/329064	3
GO:0001952	regulation of cell-matrix adhesion	4/333	113/23210	0.0798905	0.292227	0.238927	13731/11482/77569/76509	4
GO:0003081	regulation of systemic arterial blood pressure by renin-angiotensin	2/333	33/23210	0.0810159	0.292766	0.239367	13809/13057	2
GO:0006775	fat-soluble vitamin metabolic process	2/333	33/23210	0.0810159	0.292766	0.239367	20613/12903	2
GO:0010543	regulation of platelet activation	2/333	33/23210	0.0810159	0.292766	0.239367	18595/72828	2
GO:0010573	vascular endothelial growth factor production	2/333	33/23210	0.0810159	0.292766	0.239367	14463/15442	2
GO:0014741	negative regulation of muscle hypertrophy	2/333	33/23210	0.0810159	0.292766	0.239367	16011/18438	2
GO:0035094	response to nicotine	2/333	33/23210	0.0810159	0.292766	0.239367	16002/98660	2
GO:0035883	enteroendocrine cell differentiation	2/333	33/23210	0.0810159	0.292766	0.239367	14465/12161	2
GO:0040001	establishment of mitotic spindle localization	2/333	33/23210	0.0810159	0.292766	0.239367	14165/78906	2
GO:0045879	negative regulation of smoothened signaling pathway	2/333	33/23210	0.0810159	0.292766	0.239367	14184/14734	2
GO:0046596	regulation of viral entry into host cell	2/333	33/23210	0.0810159	0.292766	0.239367	50528/227753	2
GO:1901099	negative regulation of signal transduction in absence of ligand	2/333	33/23210	0.0810159	0.292766	0.239367	14165/14460	2
GO:2001240	negative regulation of extrinsic apoptotic signaling pathway in absence of ligand	2/333	33/23210	0.0810159	0.292766	0.239367	14165/14460	2
GO:0046879	hormone secretion	9/333	365/23210	0.0815298	0.294327	0.240643	13132/56183/21419/15376/12161/21410/235415/12394/20750	9
GO:0042509	regulation of tyrosine phosphorylation of STAT protein	3/333	71/23210	0.082144	0.296246	0.242213	15208/14184/12702	3
GO:0045732	positive regulation of protein catabolic process	6/333	210/23210	0.0828452	0.298176	0.243791	20671/13132/330863/12398/13032/14734	6
GO:0072175	epithelial tube formation	5/333	161/23210	0.0827775	0.298176	0.243791	20681/14165/15208/21410/14179	5
GO:0050953	sensory perception of light stimulus	5/333	162/23210	0.0844671	0.303709	0.248315	224796/19682/235415/12842/17921	5
GO:0010714	positive regulation of collagen metabolic process	2/333	34/23210	0.0852915	0.30454	0.248994	16147/15932	2
GO:0018208	peptidyl-proline modification	2/333	34/23210	0.0852915	0.30454	0.248994	73075/210530	2
GO:0030239	myofibril assembly	3/333	72/23210	0.0848477	0.30454	0.248994	18595/17930/68760	3
GO:0031338	regulation of vesicle fusion	2/333	34/23210	0.0852915	0.30454	0.248994	20980/235415	2
GO:0035116	embryonic hindlimb morphogenesis	2/333	34/23210	0.0852915	0.30454	0.248994	14179/14734	2
GO:0048679	regulation of axon regeneration	2/333	34/23210	0.0852915	0.30454	0.248994	65079/233781	2
GO:0140115	export across plasma membrane	2/333	34/23210	0.0852915	0.30454	0.248994	192113/98660	2
GO:0009266	response to temperature stimulus	5/333	163/23210	0.0861747	0.305869	0.250081	21426/231507/228139/226101/233781	5
GO:0010927	cellular component assembly involved in morphogenesis	4/333	116/23210	0.0860212	0.305869	0.250081	16147/18595/17930/68760	4
GO:0046545	development of primary female sexual characteristics	4/333	116/23210	0.0860212	0.305869	0.250081	18595/12394/12841/218454	4
GO:1903052	positive regulation of proteolysis involved in cellular protein catabolic process	4/333	116/23210	0.0860212	0.305869	0.250081	13132/330863/12398/13032	4
GO:1904064	positive regulation of cation transmembrane transport	5/333	163/23210	0.0861747	0.305869	0.250081	80982/237611/75607/76560/20193	5
GO:2000181	negative regulation of blood vessel morphogenesis	4/333	116/23210	0.0860212	0.305869	0.250081	12827/20692/27494/13638	4
GO:0016054	organic acid catabolic process	6/333	213/23210	0.087255	0.309093	0.252716	80982/74091/12903/15186/15932/74121	6
GO:0046395	carboxylic acid catabolic process	6/333	213/23210	0.087255	0.309093	0.252716	80982/74091/12903/15186/15932/74121	6
GO:0002449	lymphocyte mediated immunity	10/333	425/23210	0.087357	0.309149	0.252762	16002/54123/13731/257632/13032/12263/667281/14131/16904/13036	10
GO:0045670	regulation of osteoclast differentiation	3/333	73/23210	0.087589	0.309361	0.252935	14184/14281/72828	3
GO:0051155	positive regulation of striated muscle cell differentiation	3/333	73/23210	0.087589	0.309361	0.252935	21380/193385/211323	3
GO:0032680	regulation of tumor necrosis factor production	5/333	164/23210	0.0879004	0.309851	0.253336	257632/12481/13057/14456/14131	5
GO:0046887	positive regulation of hormone secretion	5/333	164/23210	0.0879004	0.309851	0.253336	13132/56183/12161/12394/20750	5
GO:0051701	interaction with host	4/333	117/23210	0.0881144	0.310301	0.253704	50528/227753/17951/14456	4
GO:0007179	transforming growth factor beta receptor signaling pathway	5/333	165/23210	0.0896441	0.312927	0.255851	12705/13132/56213/11482/14281	5
GO:0009954	proximal/distal pattern formation	2/333	35/23210	0.0896337	0.312927	0.255851	14165/15208	2
GO:0019827	stem cell population maintenance	5/333	165/23210	0.0896441	0.312927	0.255851	14165/15208/14184/21410/329217	5
GO:0031424	keratinization	2/333	35/23210	0.0896337	0.312927	0.255851	16939/16667	2
GO:0042745	circadian sleep/wake cycle	2/333	35/23210	0.0896337	0.312927	0.255851	19215/56183	2
GO:0043114	regulation of vascular permeability	2/333	35/23210	0.0896337	0.312927	0.255851	12161/27494	2
GO:0046686	response to cadmium ion	2/333	35/23210	0.0896337	0.312927	0.255851	227753/14281	2
GO:0048710	regulation of astrocyte differentiation	2/333	35/23210	0.0896337	0.312927	0.255851	15208/14184	2
GO:0055083	monovalent inorganic anion homeostasis	2/333	35/23210	0.0896337	0.312927	0.255851	20855/21419	2
GO:0009914	hormone transport	9/333	373/23210	0.0902579	0.314484	0.257124	13132/56183/21419/15376/12161/21410/235415/12394/20750	9
GO:0035265	organ growth	6/333	215/23210	0.0902652	0.314484	0.257124	18595/20855/14165/14465/14463/14179	6
GO:0051480	regulation of cytosolic calcium ion concentration	9/333	374/23210	0.0913864	0.31784	0.259868	80982/18595/56183/98660/19228/65086/13057/72828/18438	9
GO:1903555	regulation of tumor necrosis factor superfamily cytokine production	5/333	166/23210	0.0914056	0.31784	0.259868	257632/12481/13057/14456/14131	5
GO:0007264	small GTPase mediated signal transduction	11/333	485/23210	0.0918253	0.318991	0.260809	330863/99662/14165/21858/193385/27494/65079/211323/68760/194231/71653	11
GO:0030336	negative regulation of cell migration	7/333	268/23210	0.0924627	0.320276	0.26186	20855/214968/16011/11482/193385/211323/77569	7
GO:0090090	negative regulation of canonical Wnt signaling pathway	4/333	119/23210	0.0923739	0.320276	0.26186	20671/13380/13132/14734	4
GO:1990266	neutrophil migration	4/333	119/23210	0.0923739	0.320276	0.26186	193385/257632/20750/14131	4
GO:0032640	tumor necrosis factor production	5/333	167/23210	0.093185	0.321847	0.263144	257632/12481/13057/14456/14131	5
GO:0042446	hormone biosynthetic process	3/333	75/23210	0.093182	0.321847	0.263144	13132/16002/12161	3
GO:0046626	regulation of insulin receptor signaling pathway	3/333	75/23210	0.093182	0.321847	0.263144	16002/68054/12702	3
GO:0002920	regulation of humoral immune response	2/333	36/23210	0.0940398	0.322936	0.264034	257632/109820	2
GO:0003401	axis elongation	2/333	36/23210	0.0940398	0.322936	0.264034	14165/21410	2
GO:0045601	regulation of endothelial cell differentiation	2/333	36/23210	0.0940398	0.322936	0.264034	12161/11482	2
GO:0051181	cofactor transport	2/333	36/23210	0.0940398	0.322936	0.264034	65969/93835	2
GO:0051235	maintenance of location	8/333	322/23210	0.0938079	0.322936	0.264034	56489/80982/19073/227753/105785/13057/72828/15211	8
GO:0051294	establishment of spindle orientation	2/333	36/23210	0.0940398	0.322936	0.264034	14165/78906	2
GO:0030258	lipid modification	6/333	218/23210	0.0948854	0.325529	0.266154	14422/14077/240752/223920/74121/12702	6
GO:0055074	calcium ion homeostasis	11/333	489/23210	0.0958336	0.328468	0.268558	80982/18595/20855/56183/21419/98660/19228/65086/13057/72828/18438	11
GO:0055008	cardiac muscle tissue morphogenesis	3/333	76/23210	0.0960326	0.328836	0.268859	17897/17930/109620	3
GO:0098727	maintenance of cell number	5/333	169/23210	0.0967968	0.331137	0.27074	14165/15208/14184/21410/329217	5
GO:0007340	acrosome reaction	2/333	37/23210	0.098507	0.33318	0.27241	20730/665270	2
GO:0019934	cGMP-mediated signaling	2/333	37/23210	0.098507	0.33318	0.27241	170761/19085	2
GO:0045684	positive regulation of epidermis development	2/333	37/23210	0.098507	0.33318	0.27241	15442/16667	2
GO:0048665	neuron fate specification	2/333	37/23210	0.098507	0.33318	0.27241	15376/14912	2
GO:0048846	axon extension involved in axon guidance	2/333	37/23210	0.098507	0.33318	0.27241	214968/18187	2
GO:0051693	actin filament capping	2/333	37/23210	0.098507	0.33318	0.27241	227753/22351	2
GO:0060071	Wnt signaling pathway, planar cell polarity pathway	2/333	37/23210	0.098507	0.33318	0.27241	13132/14734	2
GO:0060674	placenta blood vessel development	2/333	37/23210	0.098507	0.33318	0.27241	13984/12702	2
GO:0071158	positive regulation of cell cycle arrest	2/333	37/23210	0.098507	0.33318	0.27241	14465/193385	2
GO:0071391	cellular response to estrogen stimulus	2/333	37/23210	0.098507	0.33318	0.27241	17952/17948	2
GO:1901385	regulation of voltage-gated calcium channel activity	2/333	37/23210	0.098507	0.33318	0.27241	237611/20193	2
GO:1902284	neuron projection extension involved in neuron projection guidance	2/333	37/23210	0.098507	0.33318	0.27241	214968/18187	2
GO:0071706	tumor necrosis factor superfamily cytokine production	5/333	170/23210	0.098629	0.333279	0.272491	257632/12481/13057/14456/14131	5
GO:0001738	morphogenesis of a polarized epithelium	3/333	77/23210	0.0989185	0.3334	0.27259	16772/13132/14734	3
GO:0032609	interferon-gamma production	4/333	122/23210	0.0989433	0.3334	0.27259	257632/12394/12481/14456	4
GO:0051965	positive regulation of synapse assembly	3/333	77/23210	0.0989185	0.3334	0.27259	574437/71436/13631	3
GO:0007204	positive regulation of cytosolic calcium ion concentration	8/333	327/23210	0.100182	0.337256	0.275743	80982/18595/56183/19228/65086/13057/72828/18438	8
GO:0032874	positive regulation of stress-activated MAPK cascade	5/333	171/23210	0.100479	0.337939	0.276301	13380/13132/320825/257632/17873	5
GO:0071621	granulocyte chemotaxis	4/333	123/23210	0.10118	0.339981	0.277971	193385/257632/20750/14131	4
GO:0043507	positive regulation of JUN kinase activity	3/333	78/23210	0.101839	0.341492	0.279206	13380/13132/320825	3
GO:0051260	protein homooligomerization	9/333	383/23210	0.101915	0.341492	0.279206	65969/56489/279499/228139/193385/12496/329064/12955/18438	9
GO:1901862	negative regulation of muscle tissue development	3/333	78/23210	0.101839	0.341492	0.279206	13380/16011/14179	3
GO:0065004	protein-DNA complex assembly	5/333	172/23210	0.102346	0.342296	0.279863	319155/240697/21410/326619/78303	5
GO:0070304	positive regulation of stress-activated protein kinase signaling cascade	5/333	172/23210	0.102346	0.342296	0.279863	13380/13132/320825/257632/17873	5
GO:0000578	embryonic axis specification	2/333	38/23210	0.103033	0.342362	0.279918	12705/15376	2
GO:0001953	negative regulation of cell-matrix adhesion	2/333	38/23210	0.103033	0.342362	0.279918	11482/76509	2
GO:0010831	positive regulation of myotube differentiation	2/333	38/23210	0.103033	0.342362	0.279918	21380/193385	2
GO:0032781	positive regulation of ATPase activity	2/333	38/23210	0.103033	0.342362	0.279918	14165/17896	2
GO:0040019	positive regulation of embryonic development	2/333	38/23210	0.103033	0.342362	0.279918	15376/27494	2
GO:0046854	phosphatidylinositol phosphorylation	2/333	38/23210	0.103033	0.342362	0.279918	240752/12702	2
GO:0070570	regulation of neuron projection regeneration	2/333	38/23210	0.103033	0.342362	0.279918	65079/233781	2
GO:0061008	hepaticobiliary system development	4/333	124/23210	0.103441	0.3434	0.280766	20671/14465/21410/12394	4
GO:0031644	regulation of neurological system process	5/333	173/23210	0.10423	0.345063	0.282126	56183/228139/211323/13032/140723	5
GO:0051100	negative regulation of binding	5/333	173/23210	0.10423	0.345063	0.282126	13380/13132/14460/193385/16976	5
GO:0072503	cellular divalent inorganic cation homeostasis	11/333	497/23210	0.104161	0.345063	0.282126	80982/18595/20855/56183/98660/19228/65086/67547/13057/72828/18438	11
GO:0003208	cardiac ventricle morphogenesis	3/333	79/23210	0.104794	0.345656	0.282611	17897/14463/109620	3
GO:0044272	sulfur compound biosynthetic process	3/333	79/23210	0.104794	0.345656	0.282611	14598/233781/68738	3
GO:0051279	regulation of release of sequestered calcium ion into cytosol	3/333	79/23210	0.104794	0.345656	0.282611	80982/13057/72828	3
GO:0051781	positive regulation of cell division	3/333	79/23210	0.104794	0.345656	0.282611	16002/18654/14179	3
GO:0099175	regulation of postsynapse organization	4/333	125/23210	0.105724	0.348404	0.284857	19073/574437/18187/13631	4
GO:0008207	C21-steroid hormone metabolic process	2/333	39/23210	0.107614	0.351637	0.287501	13132/12161	2
GO:0021675	nerve development	3/333	80/23210	0.107782	0.351637	0.287501	21380/14184/18187	3
GO:0021983	pituitary gland development	2/333	39/23210	0.107614	0.351637	0.287501	14165/14179	2
GO:0030431	sleep	2/333	39/23210	0.107614	0.351637	0.287501	19215/56183	2
GO:0031076	embryonic camera-type eye development	2/333	39/23210	0.107614	0.351637	0.287501	16147/14165	2
GO:0043154	negative regulation of cysteine-type endopeptidase activity involved in apoptotic process	3/333	80/23210	0.107782	0.351637	0.287501	17948/14456/12955	3
GO:0044331	cell-cell adhesion mediated by cadherin	2/333	39/23210	0.107614	0.351637	0.287501	12563/12161	2
GO:0045682	regulation of epidermis development	3/333	80/23210	0.107782	0.351637	0.287501	15208/15442/16667	3
GO:0090175	regulation of establishment of planar polarity	2/333	39/23210	0.107614	0.351637	0.287501	13132/14734	2
GO:1901021	positive regulation of calcium ion transmembrane transporter activity	2/333	39/23210	0.107614	0.351637	0.287501	237611/20193	2
GO:1904427	positive regulation of calcium ion transmembrane transport	3/333	80/23210	0.107782	0.351637	0.287501	80982/237611/20193	3
GO:0031623	receptor internalization	4/333	126/23210	0.10803	0.352127	0.287901	13380/13132/16976/140723	4
GO:0035148	tube formation	5/333	176/23210	0.109985	0.358174	0.292846	20681/14165/15208/21410/14179	5
GO:0014065	phosphatidylinositol 3-kinase signaling	4/333	127/23210	0.110359	0.358741	0.293309	240752/211323/68054/228852	4
GO:0051592	response to calcium ion	4/333	127/23210	0.110359	0.358741	0.293309	20980/19141/66722/14281	4
GO:0006664	glycolipid metabolic process	3/333	81/23210	0.110803	0.359534	0.293958	18947/239559/15211	3
GO:0031646	positive regulation of neurological system process	3/333	81/23210	0.110803	0.359534	0.293958	56183/228139/211323	3
GO:2000146	negative regulation of cell motility	7/333	281/23210	0.111205	0.360514	0.294758	20855/214968/16011/11482/193385/211323/77569	7
GO:0006909	phagocytosis	8/333	336/23210	0.112253	0.360655	0.294874	16169/257632/227753/12263/13057/14456/14131/17921	8
GO:0009268	response to pH	2/333	40/23210	0.11225	0.360655	0.294874	19141/329064	2
GO:0009409	response to cold	2/333	40/23210	0.11225	0.360655	0.294874	231507/228139	2
GO:0034105	positive regulation of tissue remodeling	2/333	40/23210	0.11225	0.360655	0.294874	20750/15932	2
GO:0045022	early endosome to late endosome transport	2/333	40/23210	0.11225	0.360655	0.294874	13132/13731	2
GO:0046456	icosanoid biosynthetic process	2/333	40/23210	0.11225	0.360655	0.294874	19215/14598	2
GO:0048741	skeletal muscle fiber development	2/333	40/23210	0.11225	0.360655	0.294874	237611/193385	2
GO:0070207	protein homotrimerization	2/333	40/23210	0.11225	0.360655	0.294874	65969/228139	2
GO:0110111	negative regulation of animal organ morphogenesis	2/333	40/23210	0.11225	0.360655	0.294874	12705/21410	2
GO:1905332	positive regulation of morphogenesis of an epithelium	2/333	40/23210	0.11225	0.360655	0.294874	18595/20681	2
GO:1901343	negative regulation of vasculature development	4/333	128/23210	0.11271	0.361799	0.295809	12827/20692/27494/13638	4
GO:0006720	isoprenoid metabolic process	3/333	82/23210	0.113856	0.364337	0.297884	665270/19682/12903	3
GO:0043524	negative regulation of neuron apoptotic process	5/333	178/23210	0.113906	0.364337	0.297884	12705/21419/15220/19141/14179	5
GO:0051899	membrane depolarization	3/333	82/23210	0.113856	0.364337	0.297884	71653/14199/18438	3
GO:1903509	liposaccharide metabolic process	3/333	82/23210	0.113856	0.364337	0.297884	18947/239559/15211	3
GO:0032970	regulation of actin filament-based process	9/333	393/23210	0.114395	0.365574	0.298896	20855/98660/14463/227753/68760/77569/14159/22351/109620	9
GO:0036293	response to decreased oxygen levels	6/333	230/23210	0.114599	0.365903	0.299165	12398/228139/18654/14465/18791/12955	6
GO:0001659	temperature homeostasis	5/333	179/23210	0.115891	0.369044	0.301733	56183/231507/14776/17150/14373	5
GO:0034767	positive regulation of ion transmembrane transport	5/333	179/23210	0.115891	0.369044	0.301733	80982/237611/75607/76560/20193	5
GO:0044262	cellular carbohydrate metabolic process	7/333	284/23210	0.115797	0.369044	0.301733	16002/12398/19228/15376/68054/226101/53412	7
GO:0001937	negative regulation of endothelial cell proliferation	2/333	41/23210	0.116936	0.369116	0.301791	20692/11482	2
GO:0006509	membrane protein ectodomain proteolysis	2/333	41/23210	0.116936	0.369116	0.301791	21858/56175	2
GO:0030501	positive regulation of bone mineralization	2/333	41/23210	0.116936	0.369116	0.301791	12161/14184	2
GO:0046326	positive regulation of glucose import	2/333	41/23210	0.116936	0.369116	0.301791	24014/14734	2
GO:0051154	negative regulation of striated muscle cell differentiation	2/333	41/23210	0.116936	0.369116	0.301791	13380/227721	2
GO:0055026	negative regulation of cardiac muscle tissue development	2/333	41/23210	0.116936	0.369116	0.301791	13380/14179	2
GO:1901019	regulation of calcium ion transmembrane transporter activity	3/333	83/23210	0.116941	0.369116	0.301791	237611/98660/20193	3
GO:1901888	regulation of cell junction assembly	3/333	83/23210	0.116941	0.369116	0.301791	20613/11482/77569	3
GO:1903672	positive regulation of sprouting angiogenesis	2/333	41/23210	0.116936	0.369116	0.301791	228852/20193	2
GO:2001234	negative regulation of apoptotic signaling pathway	6/333	231/23210	0.116329	0.369116	0.301791	13132/14165/20613/14460/54447/14463	6
GO:1902850	microtubule cytoskeleton organization involved in mitosis	4/333	130/23210	0.117478	0.370483	0.30291	14165/68519/78906/193385	4
GO:0019221	cytokine-mediated signaling pathway	8/333	341/23210	0.119287	0.375857	0.307303	56489/54123/170720/246728/16169/14066/14456/16155	8
GO:0098656	anion transmembrane transport	5/333	181/23210	0.119911	0.377495	0.308643	209837/30962/215332/240332/240638	5
GO:0006687	glycosphingolipid metabolic process	2/333	42/23210	0.12167	0.378717	0.309641	239559/15211	2
GO:0006813	potassium ion transport	6/333	234/23210	0.121598	0.378717	0.309641	17178/192113/98660/14199/329064/75607	6
GO:0010518	positive regulation of phospholipase activity	2/333	42/23210	0.12167	0.378717	0.309641	18595/14184	2
GO:0010559	regulation of glycoprotein biosynthetic process	2/333	42/23210	0.12167	0.378717	0.309641	14460/56175	2
GO:0010765	positive regulation of sodium ion transport	2/333	42/23210	0.12167	0.378717	0.309641	75607/76560	2
GO:0021522	spinal cord motor neuron differentiation	2/333	42/23210	0.12167	0.378717	0.309641	233552/14912	2
GO:0030835	negative regulation of actin filament depolymerization	2/333	42/23210	0.12167	0.378717	0.309641	227753/22351	2
GO:0046636	negative regulation of alpha-beta T cell activation	2/333	42/23210	0.12167	0.378717	0.309641	16147/12394	2
GO:0055023	positive regulation of cardiac muscle tissue growth	2/333	42/23210	0.12167	0.378717	0.309641	14465/14463	2
GO:0098927	vesicle-mediated transport between endosomal compartments	2/333	42/23210	0.12167	0.378717	0.309641	13132/13731	2
GO:1902622	regulation of neutrophil migration	2/333	42/23210	0.12167	0.378717	0.309641	193385/257632	2
GO:1902742	apoptotic process involved in development	2/333	42/23210	0.12167	0.378717	0.309641	21410/12955	2
GO:2000826	regulation of heart morphogenesis	2/333	42/23210	0.12167	0.378717	0.309641	13380/21380	2
GO:0016331	morphogenesis of embryonic epithelium	5/333	182/23210	0.121946	0.378918	0.309806	20681/14165/15208/21410/14179	5
GO:0045619	regulation of lymphocyte differentiation	5/333	182/23210	0.121946	0.378918	0.309806	16147/15001/16169/12394/14456	5
GO:0014910	regulation of smooth muscle cell migration	3/333	85/23210	0.123204	0.380851	0.311386	214968/16011/14066	3
GO:0042632	cholesterol homeostasis	3/333	85/23210	0.123204	0.380851	0.311386	14077/69836/223920	3
GO:0048708	astrocyte differentiation	3/333	85/23210	0.123204	0.380851	0.311386	20681/15208/14184	3
GO:0051341	regulation of oxidoreductase activity	3/333	85/23210	0.123204	0.380851	0.311386	257632/13057/20193	3
GO:0098659	inorganic cation import across plasma membrane	3/333	85/23210	0.123204	0.380851	0.311386	192113/98660/67547	3
GO:0099587	inorganic ion import across plasma membrane	3/333	85/23210	0.123204	0.380851	0.311386	192113/98660/67547	3
GO:0031098	stress-activated protein kinase signaling cascade	7/333	290/23210	0.125273	0.386915	0.316344	13380/13132/320825/14184/257632/17873/12955	7
GO:0005978	glycogen biosynthetic process	2/333	43/23210	0.126451	0.387552	0.316865	16002/53412	2
GO:0006024	glycosaminoglycan biosynthetic process	2/333	43/23210	0.126451	0.387552	0.316865	233781/15211	2
GO:0009250	glucan biosynthetic process	2/333	43/23210	0.126451	0.387552	0.316865	16002/53412	2
GO:0009593	detection of chemical stimulus	3/333	86/23210	0.126381	0.387552	0.316865	15376/257632/329064	3
GO:0032924	activin receptor signaling pathway	2/333	43/23210	0.126451	0.387552	0.316865	14165/209268	2
GO:0043277	apoptotic cell clearance	2/333	43/23210	0.126451	0.387552	0.316865	12263/14456	2
GO:0051293	establishment of spindle localization	2/333	43/23210	0.126451	0.387552	0.316865	14165/78906	2
GO:0055092	sterol homeostasis	3/333	86/23210	0.126381	0.387552	0.316865	14077/69836/223920	3
GO:1990573	potassium ion import across plasma membrane	2/333	43/23210	0.126451	0.387552	0.316865	192113/98660	2
GO:0000290	deadenylation-dependent decapping of nuclear-transcribed mRNA	1/333	10/23210	0.13458	0.390477	0.319256	67578	1
GO:0002176	male germ cell proliferation	1/333	10/23210	0.13458	0.390477	0.319256	19215	1
GO:0002318	myeloid progenitor cell differentiation	1/333	10/23210	0.13458	0.390477	0.319256	12394	1
GO:0002934	desmosome organization	1/333	10/23210	0.13458	0.390477	0.319256	109620	1
GO:0003129	heart induction	1/333	10/23210	0.13458	0.390477	0.319256	13380	1
GO:0006109	regulation of carbohydrate metabolic process	5/333	186/23210	0.130243	0.390477	0.319256	16002/12398/19228/15376/68054	5
GO:0008300	isoprenoid catabolic process	1/333	10/23210	0.13458	0.390477	0.319256	12903	1
GO:0014904	myotube cell development	2/333	44/23210	0.131275	0.390477	0.319256	237611/193385	2
GO:0018242	protein O-linked glycosylation via serine	1/333	10/23210	0.13458	0.390477	0.319256	108760	1
GO:0019374	galactolipid metabolic process	1/333	10/23210	0.13458	0.390477	0.319256	18947	1
GO:0021612	facial nerve structural organization	1/333	10/23210	0.13458	0.390477	0.319256	18187	1
GO:0021800	cerebral cortex tangential migration	1/333	10/23210	0.13458	0.390477	0.319256	18187	1
GO:0030534	adult behavior	5/333	187/23210	0.132357	0.390477	0.319256	98660/15376/15416/15932/15211	5
GO:0030853	negative regulation of granulocyte differentiation	1/333	10/23210	0.13458	0.390477	0.319256	12394	1
GO:0030854	positive regulation of granulocyte differentiation	1/333	10/23210	0.13458	0.390477	0.319256	12394	1
GO:0031034	myosin filament assembly	1/333	10/23210	0.13458	0.390477	0.319256	17930	1
GO:0031642	negative regulation of myelination	1/333	10/23210	0.13458	0.390477	0.319256	13032	1
GO:0032354	response to follicle-stimulating hormone	1/333	10/23210	0.13458	0.390477	0.319256	14463	1
GO:0032621	interleukin-18 production	1/333	10/23210	0.13458	0.390477	0.319256	257632	1
GO:0032908	regulation of transforming growth factor beta1 production	1/333	10/23210	0.13458	0.390477	0.319256	14465	1
GO:0033084	regulation of immature T cell proliferation in thymus	1/333	10/23210	0.13458	0.390477	0.319256	16147	1
GO:0033085	negative regulation of T cell differentiation in thymus	1/333	10/23210	0.13458	0.390477	0.319256	16147	1
GO:0033131	regulation of glucokinase activity	1/333	10/23210	0.13458	0.390477	0.319256	15376	1
GO:0033299	secretion of lysosomal enzymes	1/333	10/23210	0.13458	0.390477	0.319256	15932	1
GO:0035023	regulation of Rho protein signal transduction	4/333	135/23210	0.129772	0.390477	0.319256	99662/193385/65079/68760	4
GO:0035437	maintenance of protein localization in endoplasmic reticulum	1/333	10/23210	0.13458	0.390477	0.319256	105785	1
GO:0035907	dorsal aorta development	1/333	10/23210	0.13458	0.390477	0.319256	11482	1
GO:0042181	ketone biosynthetic process	2/333	44/23210	0.131275	0.390477	0.319256	13132/12161	2
GO:0043405	regulation of MAP kinase activity	7/333	295/23210	0.133462	0.390477	0.319256	13380/13132/320825/14165/65086/257632/17873	7
GO:0045607	regulation of inner ear auditory receptor cell differentiation	1/333	10/23210	0.13458	0.390477	0.319256	15208	1
GO:0045631	regulation of mechanoreceptor differentiation	1/333	10/23210	0.13458	0.390477	0.319256	15208	1
GO:0045762	positive regulation of adenylate cyclase activity	1/333	10/23210	0.13458	0.390477	0.319256	21858	1
GO:0045787	positive regulation of cell cycle	8/333	349/23210	0.131017	0.390477	0.319256	16002/14165/14465/233552/193385/19141/14463/14179	8
GO:0046328	regulation of JNK cascade	5/333	188/23210	0.134486	0.390477	0.319256	13380/13132/320825/257632/17873	5
GO:0046512	sphingosine biosynthetic process	1/333	10/23210	0.13458	0.390477	0.319256	54447	1
GO:0048703	embryonic viscerocranium morphogenesis	1/333	10/23210	0.13458	0.390477	0.319256	21380	1
GO:0050918	positive chemotaxis	2/333	44/23210	0.131275	0.390477	0.319256	18654/14165	2
GO:0051149	positive regulation of muscle cell differentiation	3/333	88/23210	0.13282	0.390477	0.319256	21380/193385/211323	3
GO:0052803	imidazole-containing compound metabolic process	1/333	10/23210	0.13458	0.390477	0.319256	15186	1
GO:0060215	primitive hemopoiesis	1/333	10/23210	0.13458	0.390477	0.319256	14460	1
GO:0060513	prostatic bud formation	1/333	10/23210	0.13458	0.390477	0.319256	14165	1
GO:0060982	coronary artery morphogenesis	1/333	10/23210	0.13458	0.390477	0.319256	21380	1
GO:0070257	positive regulation of mucus secretion	1/333	10/23210	0.13458	0.390477	0.319256	13057	1
GO:0071305	cellular response to vitamin D	1/333	10/23210	0.13458	0.390477	0.319256	14159	1
GO:0071635	negative regulation of transforming growth factor beta production	1/333	10/23210	0.13458	0.390477	0.319256	14465	1
GO:0071888	macrophage apoptotic process	1/333	10/23210	0.13458	0.390477	0.319256	257632	1
GO:0072017	distal tubule development	1/333	10/23210	0.13458	0.390477	0.319256	21419	1
GO:0072070	loop of Henle development	1/333	10/23210	0.13458	0.390477	0.319256	15208	1
GO:0072203	cell proliferation involved in metanephros development	1/333	10/23210	0.13458	0.390477	0.319256	14734	1
GO:0090009	primitive streak formation	1/333	10/23210	0.13458	0.390477	0.319256	15376	1
GO:0098953	receptor diffusion trapping	1/333	10/23210	0.13458	0.390477	0.319256	140723	1
GO:0098970	postsynaptic neurotransmitter receptor diffusion trapping	1/333	10/23210	0.13458	0.390477	0.319256	140723	1
GO:0099628	neurotransmitter receptor diffusion trapping	1/333	10/23210	0.13458	0.390477	0.319256	140723	1
GO:1902947	regulation of tau-protein kinase activity	1/333	10/23210	0.13458	0.390477	0.319256	13380	1
GO:1903364	positive regulation of cellular protein catabolic process	4/333	135/23210	0.129772	0.390477	0.319256	13132/330863/12398/13032	4
GO:1905097	regulation of guanyl-nucleotide exchange factor activity	1/333	10/23210	0.13458	0.390477	0.319256	193385	1
GO:1905245	regulation of aspartic-type peptidase activity	1/333	10/23210	0.13458	0.390477	0.319256	13638	1
GO:1905456	regulation of lymphoid progenitor cell differentiation	1/333	10/23210	0.13458	0.390477	0.319256	15208	1
GO:1905475	regulation of protein localization to membrane	5/333	186/23210	0.130243	0.390477	0.319256	80982/13132/237611/227753/14734	5
GO:2000109	regulation of macrophage apoptotic process	1/333	10/23210	0.13458	0.390477	0.319256	257632	1
GO:2000117	negative regulation of cysteine-type endopeptidase activity	3/333	87/23210	0.129586	0.390477	0.319256	17948/14456/12955	3
GO:2000302	positive regulation of synaptic vesicle exocytosis	1/333	10/23210	0.13458	0.390477	0.319256	20980	1
GO:2000389	regulation of neutrophil extravasation	1/333	10/23210	0.13458	0.390477	0.319256	193385	1
GO:2000391	positive regulation of neutrophil extravasation	1/333	10/23210	0.13458	0.390477	0.319256	193385	1
GO:2000980	regulation of inner ear receptor cell differentiation	1/333	10/23210	0.13458	0.390477	0.319256	15208	1
GO:2001056	positive regulation of cysteine-type endopeptidase activity	4/333	136/23210	0.132293	0.390477	0.319256	20680/19141/227753/14066	4
GO:0048593	camera-type eye morphogenesis	4/333	137/23210	0.134835	0.390901	0.319603	16147/20681/14184/270120	4
GO:0014015	positive regulation of gliogenesis	3/333	89/23210	0.136083	0.392158	0.320631	20681/14912/18438	3
GO:0019226	transmission of nerve impulse	3/333	89/23210	0.136083	0.392158	0.320631	228139/140723/18438	3
GO:0019228	neuronal action potential	2/333	45/23210	0.136142	0.392158	0.320631	228139/18438	2
GO:0032814	regulation of natural killer cell activation	2/333	45/23210	0.136142	0.392158	0.320631	16169/14456	2
GO:0060421	positive regulation of heart growth	2/333	45/23210	0.136142	0.392158	0.320631	14465/14463	2
GO:0071526	semaphorin-plexin signaling pathway	2/333	45/23210	0.136142	0.392158	0.320631	214968/18187	2
GO:1900076	regulation of cellular response to insulin stimulus	3/333	89/23210	0.136083	0.392158	0.320631	16002/68054/12702	3
GO:1902893	regulation of pri-miRNA transcription by RNA polymerase II	2/333	45/23210	0.136142	0.392158	0.320631	14465/14281	2
GO:0006836	neurotransmitter transport	7/333	297/23210	0.136811	0.393769	0.321948	209837/98660/20980/215332/240332/235415/14131	7
GO:0045785	positive regulation of cell adhesion	9/333	411/23210	0.138876	0.399393	0.326546	16147/13132/16002/13731/268780/12394/20750/13612/140709	9
GO:0001765	membrane raft assembly	1/333	11/23210	0.147002	0.399719	0.326813	13731	1
GO:0001990	regulation of systemic arterial blood pressure by hormone	2/333	47/23210	0.145991	0.399719	0.326813	13809/13057	2
GO:0002468	dendritic cell antigen processing and presentation	1/333	11/23210	0.147002	0.399719	0.326813	257632	1
GO:0002579	positive regulation of antigen processing and presentation	1/333	11/23210	0.147002	0.399719	0.326813	257632	1
GO:0002664	regulation of T cell tolerance induction	1/333	11/23210	0.147002	0.399719	0.326813	12394	1
GO:0002707	negative regulation of lymphocyte mediated immunity	2/333	46/23210	0.141047	0.399719	0.326813	16002/257632	2
GO:0002923	regulation of humoral immune response mediated by circulating immunoglobulin	1/333	11/23210	0.147002	0.399719	0.326813	257632	1
GO:0003263	cardioblast proliferation	1/333	11/23210	0.147002	0.399719	0.326813	21380	1
GO:0003266	regulation of secondary heart field cardioblast proliferation	1/333	11/23210	0.147002	0.399719	0.326813	21380	1
GO:0003382	epithelial cell morphogenesis	2/333	46/23210	0.141047	0.399719	0.326813	16147/20855	2
GO:0006054	N-acetylneuraminate metabolic process	1/333	11/23210	0.147002	0.399719	0.326813	74091	1
GO:0006874	cellular calcium ion homeostasis	10/333	473/23210	0.144797	0.399719	0.326813	80982/18595/20855/56183/98660/19228/65086/13057/72828/18438	10
GO:0007628	adult walking behavior	2/333	46/23210	0.141047	0.399719	0.326813	15932/15211	2
GO:0014889	muscle atrophy	1/333	11/23210	0.147002	0.399719	0.326813	227753	1
GO:0019511	peptidyl-proline hydroxylation	1/333	11/23210	0.147002	0.399719	0.326813	210530	1
GO:0021892	cerebral cortex GABAergic interneuron differentiation	1/333	11/23210	0.147002	0.399719	0.326813	54713	1
GO:0030206	chondroitin sulfate biosynthetic process	1/333	11/23210	0.147002	0.399719	0.326813	233781	1
GO:0030216	keratinocyte differentiation	4/333	139/23210	0.139976	0.399719	0.326813	16939/56338/109620/16667	4
GO:0030517	negative regulation of axon extension	2/333	46/23210	0.141047	0.399719	0.326813	214968/65079	2
GO:0032463	negative regulation of protein homooligomerization	1/333	11/23210	0.147002	0.399719	0.326813	12955	1
GO:0032490	detection of molecule of bacterial origin	1/333	11/23210	0.147002	0.399719	0.326813	257632	1
GO:0032610	interleukin-1 alpha production	1/333	11/23210	0.147002	0.399719	0.326813	20196	1
GO:0032652	regulation of interleukin-1 production	3/333	91/23210	0.142688	0.399719	0.326813	257632/17951/14456	3
GO:0032757	positive regulation of interleukin-8 production	2/333	46/23210	0.141047	0.399719	0.326813	257632/12481	2
GO:0032905	transforming growth factor beta1 production	1/333	11/23210	0.147002	0.399719	0.326813	14465	1
GO:0033080	immature T cell proliferation in thymus	1/333	11/23210	0.147002	0.399719	0.326813	16147	1
GO:0033327	Leydig cell differentiation	1/333	11/23210	0.147002	0.399719	0.326813	18595	1
GO:0035637	multicellular organismal signaling	4/333	141/23210	0.145195	0.399719	0.326813	228139/140723/109620/18438	4
GO:0036093	germ cell proliferation	1/333	11/23210	0.147002	0.399719	0.326813	19215	1
GO:0042368	vitamin D biosynthetic process	1/333	11/23210	0.147002	0.399719	0.326813	20613	1
GO:0043568	positive regulation of insulin-like growth factor receptor signaling pathway	1/333	11/23210	0.147002	0.399719	0.326813	16011	1
GO:0043589	skin morphogenesis	1/333	11/23210	0.147002	0.399719	0.326813	12842	1
GO:0045581	negative regulation of T cell differentiation	2/333	47/23210	0.145991	0.399719	0.326813	16147/12394	2
GO:0045602	negative regulation of endothelial cell differentiation	1/333	11/23210	0.147002	0.399719	0.326813	11482	1
GO:0045945	positive regulation of transcription by RNA polymerase III	1/333	11/23210	0.147002	0.399719	0.326813	15376	1
GO:0046165	alcohol biosynthetic process	4/333	141/23210	0.145195	0.399719	0.326813	13132/19228/12161/54447	4
GO:0046520	sphingoid biosynthetic process	1/333	11/23210	0.147002	0.399719	0.326813	54447	1
GO:0046532	regulation of photoreceptor cell differentiation	1/333	11/23210	0.147002	0.399719	0.326813	20681	1
GO:0046883	regulation of hormone secretion	7/333	302/23210	0.14536	0.399719	0.326813	13132/56183/21419/15376/12161/12394/20750	7
GO:0048563	post-embryonic animal organ morphogenesis	1/333	11/23210	0.147002	0.399719	0.326813	17921	1
GO:0050704	regulation of interleukin-1 secretion	2/333	47/23210	0.145991	0.399719	0.326813	257632/14456	2
GO:0051014	actin filament severing	1/333	11/23210	0.147002	0.399719	0.326813	227753	1
GO:0055088	lipid homeostasis	4/333	141/23210	0.145195	0.399719	0.326813	14077/69836/223920/74121	4
GO:0060056	mammary gland involution	1/333	11/23210	0.147002	0.399719	0.326813	16011	1
GO:0060174	limb bud formation	1/333	11/23210	0.147002	0.399719	0.326813	14165	1
GO:0060346	bone trabecula formation	1/333	11/23210	0.147002	0.399719	0.326813	12842	1
GO:0060600	dichotomous subdivision of an epithelial terminal unit	1/333	11/23210	0.147002	0.399719	0.326813	13036	1
GO:0060693	regulation of branching involved in salivary gland morphogenesis	1/333	11/23210	0.147002	0.399719	0.326813	14165	1
GO:0060998	regulation of dendritic spine development	3/333	92/23210	0.146031	0.399719	0.326813	574437/211323/13631	3
GO:0061041	regulation of wound healing	4/333	141/23210	0.145195	0.399719	0.326813	18595/15376/15442/72828	4
GO:0070831	basement membrane assembly	1/333	11/23210	0.147002	0.399719	0.326813	16777	1
GO:0071300	cellular response to retinoic acid	2/333	47/23210	0.145991	0.399719	0.326813	21380/20459	2
GO:0071804	cellular potassium ion transport	5/333	191/23210	0.140964	0.399719	0.326813	192113/98660/14199/329064/75607	5
GO:0071805	potassium ion transmembrane transport	5/333	191/23210	0.140964	0.399719	0.326813	192113/98660/14199/329064/75607	5
GO:0071864	positive regulation of cell proliferation in bone marrow	1/333	11/23210	0.147002	0.399719	0.326813	14184	1
GO:0072102	glomerulus morphogenesis	1/333	11/23210	0.147002	0.399719	0.326813	18595	1
GO:0072172	mesonephric tubule formation	1/333	11/23210	0.147002	0.399719	0.326813	21410	1
GO:0090279	regulation of calcium ion import	2/333	46/23210	0.141047	0.399719	0.326813	20730/20855	2
GO:0090281	negative regulation of calcium ion import	1/333	11/23210	0.147002	0.399719	0.326813	20730	1
GO:0097709	connective tissue replacement	1/333	11/23210	0.147002	0.399719	0.326813	14463	1
GO:0098792	xenophagy	1/333	11/23210	0.147002	0.399719	0.326813	257632	1
GO:1901678	iron coordination entity transport	1/333	11/23210	0.147002	0.399719	0.326813	65969	1
GO:1902667	regulation of axon guidance	2/333	46/23210	0.141047	0.399719	0.326813	214968/54713	2
GO:1903018	regulation of glycoprotein metabolic process	2/333	47/23210	0.145991	0.399719	0.326813	14460/56175	2
GO:1903299	regulation of hexokinase activity	1/333	11/23210	0.147002	0.399719	0.326813	15376	1
GO:1903431	positive regulation of cell maturation	1/333	11/23210	0.147002	0.399719	0.326813	12394	1
GO:1903867	extraembryonic membrane development	1/333	11/23210	0.147002	0.399719	0.326813	56213	1
GO:1903977	positive regulation of glial cell migration	1/333	11/23210	0.147002	0.399719	0.326813	18438	1
GO:1903998	regulation of eating behavior	1/333	11/23210	0.147002	0.399719	0.326813	56183	1
GO:2000288	positive regulation of myoblast proliferation	1/333	11/23210	0.147002	0.399719	0.326813	14465	1
GO:2000344	positive regulation of acrosome reaction	1/333	11/23210	0.147002	0.399719	0.326813	665270	1
GO:2001239	regulation of extrinsic apoptotic signaling pathway in absence of ligand	2/333	47/23210	0.145991	0.399719	0.326813	14165/14460	2
GO:0099173	postsynapse organization	5/333	194/23210	0.147576	0.400978	0.327842	19073/574437/19141/18187/13631	5
GO:0045667	regulation of osteoblast differentiation	4/333	142/23210	0.147833	0.401372	0.328164	12705/56788/16011/12161	4
GO:0002714	positive regulation of B cell mediated immunity	2/333	48/23210	0.150969	0.404989	0.331122	257632/14131	2
GO:0002762	negative regulation of myeloid leukocyte differentiation	2/333	48/23210	0.150969	0.404989	0.331122	12394/72828	2
GO:0002891	positive regulation of immunoglobulin mediated immune response	2/333	48/23210	0.150969	0.404989	0.331122	257632/14131	2
GO:0007520	myoblast fusion	2/333	48/23210	0.150969	0.404989	0.331122	193385/226101	2
GO:0022602	ovulation cycle process	2/333	48/23210	0.150969	0.404989	0.331122	18595/12394	2
GO:0032731	positive regulation of interleukin-1 beta production	2/333	48/23210	0.150969	0.404989	0.331122	257632/17951	2
GO:0038066	p38MAPK cascade	2/333	48/23210	0.150969	0.404989	0.331122	14184/17873	2
GO:0043303	mast cell degranulation	2/333	48/23210	0.150969	0.404989	0.331122	14159/56743	2
GO:0043506	regulation of JUN kinase activity	3/333	93/23210	0.149399	0.404989	0.331122	13380/13132/320825	3
GO:0045104	intermediate filament cytoskeleton organization	2/333	48/23210	0.150969	0.404989	0.331122	109620/16667	2
GO:0050435	amyloid-beta metabolic process	2/333	48/23210	0.150969	0.404989	0.331122	56175/17380	2
GO:0050850	positive regulation of calcium-mediated signaling	2/333	48/23210	0.150969	0.404989	0.331122	211323/18438	2
GO:0051653	spindle localization	2/333	48/23210	0.150969	0.404989	0.331122	14165/78906	2
GO:0090659	walking behavior	2/333	48/23210	0.150969	0.404989	0.331122	15932/15211	2
GO:2000060	positive regulation of ubiquitin-dependent protein catabolic process	3/333	93/23210	0.149399	0.404989	0.331122	13132/330863/12398	3
GO:2000725	regulation of cardiac muscle cell differentiation	2/333	48/23210	0.150969	0.404989	0.331122	13380/211323	2
GO:0001778	plasma membrane repair	1/333	12/23210	0.159246	0.407867	0.333474	226101	1
GO:0001840	neural plate development	1/333	12/23210	0.159246	0.407867	0.333474	14179	1
GO:0002016	regulation of blood volume by renin-angiotensin	1/333	12/23210	0.159246	0.407867	0.333474	13057	1
GO:0002279	mast cell activation involved in immune response	2/333	49/23210	0.155981	0.407867	0.333474	14159/56743	2
GO:0002448	mast cell mediated immunity	2/333	49/23210	0.155981	0.407867	0.333474	14159/56743	2
GO:0002730	regulation of dendritic cell cytokine production	1/333	12/23210	0.159246	0.407867	0.333474	257632	1
GO:0003091	renal water homeostasis	1/333	12/23210	0.159246	0.407867	0.333474	21419	1
GO:0003183	mitral valve morphogenesis	1/333	12/23210	0.159246	0.407867	0.333474	14463	1
GO:0003264	regulation of cardioblast proliferation	1/333	12/23210	0.159246	0.407867	0.333474	21380	1
GO:0003337	mesenchymal to epithelial transition involved in metanephros morphogenesis	1/333	12/23210	0.159246	0.407867	0.333474	12705	1
GO:0006047	UDP-N-acetylglucosamine metabolic process	1/333	12/23210	0.159246	0.407867	0.333474	14422	1
GO:0006123	mitochondrial electron transport, cytochrome c to oxygen	1/333	12/23210	0.159246	0.407867	0.333474	12862	1
GO:0006750	glutathione biosynthetic process	1/333	12/23210	0.159246	0.407867	0.333474	14598	1
GO:0007168	receptor guanylyl cyclase signaling pathway	1/333	12/23210	0.159246	0.407867	0.333474	170761	1
GO:0007292	female gamete generation	4/333	145/23210	0.155856	0.407867	0.333474	16147/240697/18791/74090	4
GO:0010749	regulation of nitric oxide mediated signal transduction	1/333	12/23210	0.159246	0.407867	0.333474	20730	1
GO:0010838	positive regulation of keratinocyte proliferation	1/333	12/23210	0.159246	0.407867	0.333474	14165	1
GO:0014066	regulation of phosphatidylinositol 3-kinase signaling	3/333	96/23210	0.159649	0.407867	0.333474	211323/68054/228852	3
GO:0014745	negative regulation of muscle adaptation	1/333	12/23210	0.159246	0.407867	0.333474	16011	1
GO:0014832	urinary bladder smooth muscle contraction	1/333	12/23210	0.159246	0.407867	0.333474	228139	1
GO:0019646	aerobic electron transport chain	1/333	12/23210	0.159246	0.407867	0.333474	12862	1
GO:0021521	ventral spinal cord interneuron specification	1/333	12/23210	0.159246	0.407867	0.333474	14912	1
GO:0021545	cranial nerve development	2/333	49/23210	0.155981	0.407867	0.333474	21380/18187	2
GO:0021561	facial nerve development	1/333	12/23210	0.159246	0.407867	0.333474	18187	1
GO:0021610	facial nerve morphogenesis	1/333	12/23210	0.159246	0.407867	0.333474	18187	1
GO:0030004	cellular monovalent inorganic cation homeostasis	3/333	96/23210	0.159649	0.407867	0.333474	192113/98660/140494	3
GO:0030195	negative regulation of blood coagulation	2/333	49/23210	0.155981	0.407867	0.333474	18595/72828	2
GO:0030432	peristalsis	1/333	12/23210	0.159246	0.407867	0.333474	228139	1
GO:0031033	myosin filament organization	1/333	12/23210	0.159246	0.407867	0.333474	17930	1
GO:0031099	regeneration	4/333	145/23210	0.155856	0.407867	0.333474	65079/14463/29862/233781	4
GO:0032488	Cdc42 protein signal transduction	1/333	12/23210	0.159246	0.407867	0.333474	71653	1
GO:0032941	secretion by tissue	2/333	49/23210	0.155981	0.407867	0.333474	14165/13057	2
GO:0033083	regulation of immature T cell proliferation	1/333	12/23210	0.159246	0.407867	0.333474	16147	1
GO:0035457	cellular response to interferon-alpha	1/333	12/23210	0.159246	0.407867	0.333474	14456	1
GO:0042989	sequestering of actin monomers	1/333	12/23210	0.159246	0.407867	0.333474	227753	1
GO:0044242	cellular lipid catabolic process	5/333	199/23210	0.158882	0.407867	0.333474	18947/12903/54447/74121/15211	5
GO:0045103	intermediate filament-based process	2/333	49/23210	0.155981	0.407867	0.333474	109620/16667	2
GO:0046638	positive regulation of alpha-beta T cell differentiation	2/333	49/23210	0.155981	0.407867	0.333474	16147/12394	2
GO:0046834	lipid phosphorylation	2/333	49/23210	0.155981	0.407867	0.333474	240752/12702	2
GO:0048477	oogenesis	3/333	95/23210	0.156209	0.407867	0.333474	16147/240697/74090	3
GO:0055091	phospholipid homeostasis	1/333	12/23210	0.159246	0.407867	0.333474	14077	1
GO:0060021	roof of mouth development	3/333	94/23210	0.152792	0.407867	0.333474	18595/20613/21380	3
GO:0060453	regulation of gastric acid secretion	1/333	12/23210	0.159246	0.407867	0.333474	56183	1
GO:0060573	cell fate specification involved in pattern specification	1/333	12/23210	0.159246	0.407867	0.333474	14912	1
GO:0060586	multicellular organismal iron ion homeostasis	1/333	12/23210	0.159246	0.407867	0.333474	12161	1
GO:0061053	somite development	3/333	96/23210	0.159649	0.407867	0.333474	16147/13380/15376	3
GO:0070169	positive regulation of biomineral tissue development	2/333	49/23210	0.155981	0.407867	0.333474	12161/14184	2
GO:0070341	fat cell proliferation	1/333	12/23210	0.159246	0.407867	0.333474	14165	1
GO:0070344	regulation of fat cell proliferation	1/333	12/23210	0.159246	0.407867	0.333474	14165	1
GO:0070423	nucleotide-binding oligomerization domain containing signaling pathway	1/333	12/23210	0.159246	0.407867	0.333474	257632	1
GO:0070431	nucleotide-binding oligomerization domain containing 2 signaling pathway	1/333	12/23210	0.159246	0.407867	0.333474	257632	1
GO:0071073	positive regulation of phospholipid biosynthetic process	1/333	12/23210	0.159246	0.407867	0.333474	14077	1
GO:0071281	cellular response to iron ion	1/333	12/23210	0.159246	0.407867	0.333474	12161	1
GO:0071294	cellular response to zinc ion	1/333	12/23210	0.159246	0.407867	0.333474	18438	1
GO:0071468	cellular response to acidic pH	1/333	12/23210	0.159246	0.407867	0.333474	329064	1
GO:0071639	positive regulation of monocyte chemotactic protein-1 production	1/333	12/23210	0.159246	0.407867	0.333474	257632	1
GO:0071838	cell proliferation in bone marrow	1/333	12/23210	0.159246	0.407867	0.333474	14184	1
GO:0071863	regulation of cell proliferation in bone marrow	1/333	12/23210	0.159246	0.407867	0.333474	14184	1
GO:0072044	collecting duct development	1/333	12/23210	0.159246	0.407867	0.333474	21419	1
GO:0090102	cochlea development	2/333	49/23210	0.155981	0.407867	0.333474	21380/14184	2
GO:0097061	dendritic spine organization	3/333	94/23210	0.152792	0.407867	0.333474	574437/19141/13631	3
GO:0097530	granulocyte migration	4/333	146/23210	0.158566	0.407867	0.333474	193385/257632/20750/14131	4
GO:0120162	positive regulation of cold-induced thermogenesis	3/333	96/23210	0.159649	0.407867	0.333474	231507/17150/14373	3
GO:1900165	negative regulation of interleukin-6 secretion	1/333	12/23210	0.159246	0.407867	0.333474	14456	1
GO:1902805	positive regulation of synaptic vesicle transport	1/333	12/23210	0.159246	0.407867	0.333474	20980	1
GO:2000035	regulation of stem cell division	1/333	12/23210	0.159246	0.407867	0.333474	20671	1
GO:2000402	negative regulation of lymphocyte migration	1/333	12/23210	0.159246	0.407867	0.333474	193385	1
GO:0006406	mRNA export from nucleus	2/333	50/23210	0.161024	0.408472	0.33397	170722/83454	2
GO:0010596	negative regulation of endothelial cell migration	2/333	50/23210	0.161024	0.408472	0.33397	20855/11482	2
GO:0010828	positive regulation of glucose transmembrane transport	2/333	50/23210	0.161024	0.408472	0.33397	24014/14734	2
GO:0046189	phenol-containing compound biosynthetic process	2/333	50/23210	0.161024	0.408472	0.33397	12705/15186	2
GO:0050891	multicellular organismal water homeostasis	2/333	50/23210	0.161024	0.408472	0.33397	21419/20276	2
GO:0051055	negative regulation of lipid biosynthetic process	2/333	50/23210	0.161024	0.408472	0.33397	20613/68054	2
GO:0060043	regulation of cardiac muscle cell proliferation	2/333	50/23210	0.161024	0.408472	0.33397	14465/14463	2
GO:0071427	mRNA-containing ribonucleoprotein complex export from nucleus	2/333	50/23210	0.161024	0.408472	0.33397	170722/83454	2
GO:0071622	regulation of granulocyte chemotaxis	2/333	50/23210	0.161024	0.408472	0.33397	193385/257632	2
GO:1900047	negative regulation of hemostasis	2/333	50/23210	0.161024	0.408472	0.33397	18595/72828	2
GO:0030856	regulation of epithelial cell differentiation	4/333	147/23210	0.161293	0.408773	0.334216	12705/15208/12161/11482	4
GO:0044282	small molecule catabolic process	7/333	311/23210	0.16137	0.408773	0.334216	65969/80982/74091/12903/15186/15932/74121	7
GO:0034330	cell junction organization	6/333	255/23210	0.161604	0.409078	0.334465	12563/20613/12161/11482/77569/109620	6
GO:0001845	phagolysosome assembly	1/333	13/23210	0.171314	0.411063	0.336087	17921	1
GO:0002087	regulation of respiratory gaseous exchange by neurological system process	1/333	13/23210	0.171314	0.411063	0.336087	98660	1
GO:0002091	negative regulation of receptor internalization	1/333	13/23210	0.171314	0.411063	0.336087	16976	1
GO:0002328	pro-B cell differentiation	1/333	13/23210	0.171314	0.411063	0.336087	15208	1
GO:0002371	dendritic cell cytokine production	1/333	13/23210	0.171314	0.411063	0.336087	257632	1
GO:0002444	myeloid leukocyte mediated immunity	3/333	97/23210	0.163113	0.411063	0.336087	14131/14159/56743	3
GO:0002517	T cell tolerance induction	1/333	13/23210	0.171314	0.411063	0.336087	12394	1
GO:0002551	mast cell chemotaxis	1/333	13/23210	0.171314	0.411063	0.336087	18654	1
GO:0002756	MyD88-independent toll-like receptor signaling pathway	1/333	13/23210	0.171314	0.411063	0.336087	54123	1
GO:0003157	endocardium development	1/333	13/23210	0.171314	0.411063	0.336087	20671	1
GO:0003174	mitral valve development	1/333	13/23210	0.171314	0.411063	0.336087	14463	1
GO:0006334	nucleosome assembly	3/333	97/23210	0.163113	0.411063	0.336087	319155/326619/78303	3
GO:0006670	sphingosine metabolic process	1/333	13/23210	0.171314	0.411063	0.336087	54447	1
GO:0006821	chloride transport	3/333	99/23210	0.170107	0.411063	0.336087	224796/209195/12733	3
GO:0007160	cell-matrix adhesion	5/333	204/23210	0.17053	0.411063	0.336087	13731/11482/15442/77569/76509	5
GO:0007254	JNK cascade	5/333	202/23210	0.165831	0.411063	0.336087	13380/13132/320825/257632/17873	5
GO:0014820	tonic smooth muscle contraction	1/333	13/23210	0.171314	0.411063	0.336087	56183	1
GO:0014848	urinary tract smooth muscle contraction	1/333	13/23210	0.171314	0.411063	0.336087	228139	1
GO:0015718	monocarboxylic acid transport	4/333	150/23210	0.169577	0.411063	0.336087	14077/11833/69836/240638	4
GO:0019370	leukotriene biosynthetic process	1/333	13/23210	0.171314	0.411063	0.336087	14598	1
GO:0019932	second-messenger-mediated signaling	9/333	427/23210	0.162717	0.411063	0.336087	170761/20730/19228/52589/211323/215798/19085/18438/56743	9
GO:0021520	spinal cord motor neuron cell fate specification	1/333	13/23210	0.171314	0.411063	0.336087	14912	1
GO:0021604	cranial nerve structural organization	1/333	13/23210	0.171314	0.411063	0.336087	18187	1
GO:0021877	forebrain neuron fate commitment	1/333	13/23210	0.171314	0.411063	0.336087	54713	1
GO:0022612	gland morphogenesis	4/333	150/23210	0.169577	0.411063	0.336087	16772/14165/16011/14179	4
GO:0030240	skeletal muscle thin filament assembly	1/333	13/23210	0.171314	0.411063	0.336087	17930	1
GO:0030834	regulation of actin filament depolymerization	2/333	51/23210	0.166096	0.411063	0.336087	227753/22351	2
GO:0030901	midbrain development	2/333	51/23210	0.166096	0.411063	0.336087	13380/14184	2
GO:0031103	axon regeneration	2/333	51/23210	0.166096	0.411063	0.336087	65079/233781	2
GO:0031349	positive regulation of defense response	8/333	370/23210	0.164474	0.411063	0.336087	56489/54123/257632/13032/13057/109820/667281/14131	8
GO:0031652	positive regulation of heat generation	1/333	13/23210	0.171314	0.411063	0.336087	56183	1
GO:0032486	Rap protein signal transduction	1/333	13/23210	0.171314	0.411063	0.336087	21858	1
GO:0032494	response to peptidoglycan	1/333	13/23210	0.171314	0.411063	0.336087	257632	1
GO:0032525	somite rostral/caudal axis specification	1/333	13/23210	0.171314	0.411063	0.336087	15376	1
GO:0032926	negative regulation of activin receptor signaling pathway	1/333	13/23210	0.171314	0.411063	0.336087	209268	1
GO:0033079	immature T cell proliferation	1/333	13/23210	0.171314	0.411063	0.336087	16147	1
GO:0033555	multicellular organismal response to stress	3/333	99/23210	0.170107	0.411063	0.336087	228139/12394/18438	3
GO:0034350	regulation of glial cell apoptotic process	1/333	13/23210	0.171314	0.411063	0.336087	14456	1
GO:0035810	positive regulation of urine volume	1/333	13/23210	0.171314	0.411063	0.336087	21419	1
GO:0035872	nucleotide-binding domain, leucine rich repeat containing receptor signaling pathway	1/333	13/23210	0.171314	0.411063	0.336087	257632	1
GO:0042048	olfactory behavior	1/333	13/23210	0.171314	0.411063	0.336087	14621	1
GO:0042983	amyloid precursor protein biosynthetic process	1/333	13/23210	0.171314	0.411063	0.336087	56175	1
GO:0042984	regulation of amyloid precursor protein biosynthetic process	1/333	13/23210	0.171314	0.411063	0.336087	56175	1
GO:0043268	positive regulation of potassium ion transport	2/333	52/23210	0.171196	0.411063	0.336087	14199/75607	2
GO:0044058	regulation of digestive system process	2/333	51/23210	0.166096	0.411063	0.336087	56183/14165	2
GO:0045820	negative regulation of glycolytic process	1/333	13/23210	0.171314	0.411063	0.336087	12398	1
GO:0048247	lymphocyte chemotaxis	2/333	52/23210	0.171196	0.411063	0.336087	66102/14456	2
GO:0048713	regulation of oligodendrocyte differentiation	2/333	52/23210	0.171196	0.411063	0.336087	15208/235402	2
GO:0050711	negative regulation of interleukin-1 secretion	1/333	13/23210	0.171314	0.411063	0.336087	14456	1
GO:0050866	negative regulation of cell activation	5/333	203/23210	0.168174	0.411063	0.336087	16147/18595/193385/12394/72828	5
GO:0051271	negative regulation of cellular component movement	7/333	316/23210	0.170595	0.411063	0.336087	20855/214968/16011/11482/193385/211323/77569	7
GO:0051549	positive regulation of keratinocyte migration	1/333	13/23210	0.171314	0.411063	0.336087	14165	1
GO:0055119	relaxation of cardiac muscle	1/333	13/23210	0.171314	0.411063	0.336087	18438	1
GO:0060394	negative regulation of pathway-restricted SMAD protein phosphorylation	1/333	13/23210	0.171314	0.411063	0.336087	13380	1
GO:0060601	lateral sprouting from an epithelium	1/333	13/23210	0.171314	0.411063	0.336087	14165	1
GO:0060670	branching involved in labyrinthine layer morphogenesis	1/333	13/23210	0.171314	0.411063	0.336087	12702	1
GO:0061001	regulation of dendritic spine morphogenesis	2/333	51/23210	0.166096	0.411063	0.336087	574437/13631	2
GO:0061614	pri-miRNA transcription by RNA polymerase II	2/333	52/23210	0.171196	0.411063	0.336087	14465/14281	2
GO:0062014	negative regulation of small molecule metabolic process	3/333	99/23210	0.170107	0.411063	0.336087	12398/20613/68054	3
GO:0070255	regulation of mucus secretion	1/333	13/23210	0.171314	0.411063	0.336087	13057	1
GO:0071397	cellular response to cholesterol	1/333	13/23210	0.171314	0.411063	0.336087	207798	1
GO:0071900	regulation of protein serine/threonine kinase activity	9/333	427/23210	0.162717	0.411063	0.336087	13380/80982/13132/320825/14165/65086/257632/17873/19085	9
GO:0072676	lymphocyte migration	3/333	97/23210	0.163113	0.411063	0.336087	193385/66102/14456	3
GO:0097202	activation of cysteine-type endopeptidase activity	1/333	13/23210	0.171314	0.411063	0.336087	19141	1
GO:0120031	plasma membrane bounded cell projection assembly	10/333	488/23210	0.166	0.411063	0.336087	114602/99662/13731/65086/193385/74453/227753/71653/66722/75564	10
GO:1900271	regulation of long-term synaptic potentiation	2/333	52/23210	0.171196	0.411063	0.336087	19141/17380	2
GO:1901570	fatty acid derivative biosynthetic process	2/333	52/23210	0.171196	0.411063	0.336087	19215/14598	2
GO:1902285	semaphorin-plexin signaling pathway involved in neuron projection guidance	1/333	13/23210	0.171314	0.411063	0.336087	18187	1
GO:1902715	positive regulation of interferon-gamma secretion	1/333	13/23210	0.171314	0.411063	0.336087	12481	1
GO:1902916	positive regulation of protein polyubiquitination	1/333	13/23210	0.171314	0.411063	0.336087	257632	1
GO:1903587	regulation of blood vessel endothelial cell proliferation involved in sprouting angiogenesis	1/333	13/23210	0.171314	0.411063	0.336087	228852	1
GO:1903651	positive regulation of cytoplasmic transport	1/333	13/23210	0.171314	0.411063	0.336087	13132	1
GO:1905048	regulation of metallopeptidase activity	1/333	13/23210	0.171314	0.411063	0.336087	21858	1
GO:2000484	positive regulation of interleukin-8 secretion	1/333	13/23210	0.171314	0.411063	0.336087	12481	1
GO:2000650	negative regulation of sodium ion transmembrane transporter activity	1/333	13/23210	0.171314	0.411063	0.336087	98660	1
GO:2001222	regulation of neuron migration	2/333	52/23210	0.171196	0.411063	0.336087	211323/71653	2
GO:2001223	negative regulation of neuron migration	1/333	13/23210	0.171314	0.411063	0.336087	211323	1
GO:2001237	negative regulation of extrinsic apoptotic signaling pathway	3/333	98/23210	0.166599	0.411063	0.336087	13132/14165/14460	3
GO:0030178	negative regulation of Wnt signaling pathway	4/333	151/23210	0.172371	0.413322	0.337935	20671/13380/13132/14734	4
GO:0007346	regulation of mitotic cell cycle	10/333	493/23210	0.173387	0.415204	0.339473	16002/14165/117229/21858/14184/193385/54447/19141/14179/14199	10
GO:0010035	response to inorganic substance	10/333	493/23210	0.173387	0.415204	0.339473	192113/20980/12161/19141/227753/66722/329064/12955/14281/18438	10
GO:0045778	positive regulation of ossification	3/333	100/23210	0.173637	0.415248	0.339509	56788/12161/14184	3
GO:0055013	cardiac muscle cell development	3/333	100/23210	0.173637	0.415248	0.339509	18595/17930/14463	3
GO:0002715	regulation of natural killer cell mediated immunity	2/333	54/23210	0.181471	0.416777	0.34076	16002/667281	2
GO:0002885	positive regulation of hypersensitivity	1/333	14/23210	0.18321	0.416777	0.34076	14131	1
GO:0003300	cardiac muscle hypertrophy	3/333	101/23210	0.177186	0.416777	0.34076	14465/14463/18438	3
GO:0006023	aminoglycan biosynthetic process	2/333	53/23210	0.176321	0.416777	0.34076	233781/15211	2
GO:0006457	protein folding	4/333	153/23210	0.178007	0.416777	0.34076	108802/73075/385493/12955	4
GO:0008361	regulation of cell size	5/333	209/23210	0.182499	0.416777	0.34076	214968/65086/65079/211323/71653	5
GO:0009948	anterior/posterior axis specification	2/333	53/23210	0.176321	0.416777	0.34076	15376/14734	2
GO:0010517	regulation of phospholipase activity	2/333	53/23210	0.176321	0.416777	0.34076	18595/14184	2
GO:0010561	negative regulation of glycoprotein biosynthetic process	1/333	14/23210	0.18321	0.416777	0.34076	56175	1
GO:0010804	negative regulation of tumor necrosis factor-mediated signaling pathway	1/333	14/23210	0.18321	0.416777	0.34076	14456	1
GO:0014831	gastro-intestinal system smooth muscle contraction	1/333	14/23210	0.18321	0.416777	0.34076	56183	1
GO:0014866	skeletal myofibril assembly	1/333	14/23210	0.18321	0.416777	0.34076	17930	1
GO:0019184	nonribosomal peptide biosynthetic process	1/333	14/23210	0.18321	0.416777	0.34076	14598	1
GO:0019886	antigen processing and presentation of exogenous peptide antigen via MHC class II	1/333	14/23210	0.18321	0.416777	0.34076	15001	1
GO:0021510	spinal cord development	3/333	102/23210	0.180756	0.416777	0.34076	233552/15416/14912	3
GO:0021984	adenohypophysis development	1/333	14/23210	0.18321	0.416777	0.34076	14179	1
GO:0030199	collagen fibril organization	2/333	54/23210	0.181471	0.416777	0.34076	12842/12406	2
GO:0030514	negative regulation of BMP signaling pathway	2/333	53/23210	0.176321	0.416777	0.34076	13380/56213	2
GO:0030812	negative regulation of nucleotide catabolic process	1/333	14/23210	0.18321	0.416777	0.34076	12398	1
GO:0030949	positive regulation of vascular endothelial growth factor receptor signaling pathway	1/333	14/23210	0.18321	0.416777	0.34076	14165	1
GO:0031340	positive regulation of vesicle fusion	1/333	14/23210	0.18321	0.416777	0.34076	20980	1
GO:0031532	actin cytoskeleton reorganization	3/333	101/23210	0.177186	0.416777	0.34076	14165/227753/14159	3
GO:0034113	heterotypic cell-cell adhesion	2/333	53/23210	0.176321	0.416777	0.34076	12481/109620	2
GO:0034433	steroid esterification	1/333	14/23210	0.18321	0.416777	0.34076	223920	1
GO:0034434	sterol esterification	1/333	14/23210	0.18321	0.416777	0.34076	223920	1
GO:0034435	cholesterol esterification	1/333	14/23210	0.18321	0.416777	0.34076	223920	1
GO:0035092	sperm chromatin condensation	1/333	14/23210	0.18321	0.416777	0.34076	83984	1
GO:0042176	regulation of protein catabolic process	8/333	378/23210	0.178172	0.416777	0.34076	20671/13132/330863/12398/21858/211323/13032/14734	8
GO:0042269	regulation of natural killer cell mediated cytotoxicity	2/333	53/23210	0.176321	0.416777	0.34076	16002/667281	2
GO:0042271	susceptibility to natural killer cell mediated cytotoxicity	1/333	14/23210	0.18321	0.416777	0.34076	667281	1
GO:0042362	fat-soluble vitamin biosynthetic process	1/333	14/23210	0.18321	0.416777	0.34076	20613	1
GO:0042532	negative regulation of tyrosine phosphorylation of STAT protein	1/333	14/23210	0.18321	0.416777	0.34076	12702	1
GO:0042593	glucose homeostasis	6/333	265/23210	0.182422	0.416777	0.34076	216019/21419/16011/15376/56175/14456	6
GO:0042737	drug catabolic process	4/333	152/23210	0.175181	0.416777	0.34076	65969/74091/13036/15932	4
GO:0043116	negative regulation of vascular permeability	1/333	14/23210	0.18321	0.416777	0.34076	27494	1
GO:0043523	regulation of neuron apoptotic process	6/333	264/23210	0.180293	0.416777	0.34076	12705/21419/15220/14184/19141/14179	6
GO:0045198	establishment of epithelial cell apical/basal polarity	1/333	14/23210	0.18321	0.416777	0.34076	16772	1
GO:0045214	sarcomere organization	2/333	53/23210	0.176321	0.416777	0.34076	17930/68760	2
GO:0045351	type I interferon biosynthetic process	1/333	14/23210	0.18321	0.416777	0.34076	54123	1
GO:0045777	positive regulation of blood pressure	2/333	53/23210	0.176321	0.416777	0.34076	56183/13057	2
GO:0046427	positive regulation of JAK-STAT cascade	3/333	102/23210	0.180756	0.416777	0.34076	15208/14184/16155	3
GO:0046459	short-chain fatty acid metabolic process	1/333	14/23210	0.18321	0.416777	0.34076	68738	1
GO:0046479	glycosphingolipid catabolic process	1/333	14/23210	0.18321	0.416777	0.34076	15211	1
GO:0048484	enteric nervous system development	1/333	14/23210	0.18321	0.416777	0.34076	20681	1
GO:0048672	positive regulation of collateral sprouting	1/333	14/23210	0.18321	0.416777	0.34076	65086	1
GO:0050772	positive regulation of axonogenesis	3/333	102/23210	0.180756	0.416777	0.34076	65086/211323/71653	3
GO:0051198	negative regulation of coenzyme metabolic process	1/333	14/23210	0.18321	0.416777	0.34076	12398	1
GO:0051290	protein heterotetramerization	2/333	54/23210	0.181471	0.416777	0.34076	319155/326619	2
GO:0051496	positive regulation of stress fiber assembly	2/333	54/23210	0.181471	0.416777	0.34076	68760/77569	2
GO:0051651	maintenance of location in cell	3/333	101/23210	0.177186	0.416777	0.34076	19073/227753/105785	3
GO:0051930	regulation of sensory perception of pain	2/333	53/23210	0.176321	0.416777	0.34076	56183/228139	2
GO:0051931	regulation of sensory perception	2/333	54/23210	0.181471	0.416777	0.34076	56183/228139	2
GO:0055010	ventricular cardiac muscle tissue morphogenesis	2/333	53/23210	0.176321	0.416777	0.34076	17897/109620	2
GO:0055062	phosphate ion homeostasis	1/333	14/23210	0.18321	0.416777	0.34076	21419	1
GO:0060193	positive regulation of lipase activity	2/333	54/23210	0.181471	0.416777	0.34076	18595/14184	2
GO:0060732	positive regulation of inositol phosphate biosynthetic process	1/333	14/23210	0.18321	0.416777	0.34076	19228	1
GO:0072224	metanephric glomerulus development	1/333	14/23210	0.18321	0.416777	0.34076	18595	1
GO:0072330	monocarboxylic acid biosynthetic process	6/333	264/23210	0.180293	0.416777	0.34076	216019/12398/19215/16833/54447/68738	6
GO:0072505	divalent inorganic anion homeostasis	1/333	14/23210	0.18321	0.416777	0.34076	21419	1
GO:0072506	trivalent inorganic anion homeostasis	1/333	14/23210	0.18321	0.416777	0.34076	21419	1
GO:0072697	protein localization to cell cortex	1/333	14/23210	0.18321	0.416777	0.34076	78906	1
GO:0086069	bundle of His cell to Purkinje myocyte communication	1/333	14/23210	0.18321	0.416777	0.34076	109620	1
GO:0090136	epithelial cell-cell adhesion	1/333	14/23210	0.18321	0.416777	0.34076	16147	1
GO:0090331	negative regulation of platelet aggregation	1/333	14/23210	0.18321	0.416777	0.34076	72828	1
GO:0097066	response to thyroid hormone	1/333	14/23210	0.18321	0.416777	0.34076	14460	1
GO:0097154	GABAergic neuron differentiation	1/333	14/23210	0.18321	0.416777	0.34076	54713	1
GO:0097531	mast cell migration	1/333	14/23210	0.18321	0.416777	0.34076	18654	1
GO:0098911	regulation of ventricular cardiac muscle cell action potential	1/333	14/23210	0.18321	0.416777	0.34076	109620	1
GO:0099550	trans-synaptic signaling, modulating synaptic transmission	1/333	14/23210	0.18321	0.416777	0.34076	18791	1
GO:0106027	neuron projection organization	3/333	102/23210	0.180756	0.416777	0.34076	574437/19141/13631	3
GO:1900221	regulation of amyloid-beta clearance	1/333	14/23210	0.18321	0.416777	0.34076	16976	1
GO:1902106	negative regulation of leukocyte differentiation	3/333	102/23210	0.180756	0.416777	0.34076	16147/12394/72828	3
GO:1902306	negative regulation of sodium ion transmembrane transport	1/333	14/23210	0.18321	0.416777	0.34076	98660	1
GO:1904948	midbrain dopaminergic neuron differentiation	1/333	14/23210	0.18321	0.416777	0.34076	13380	1
GO:1905941	positive regulation of gonad development	1/333	14/23210	0.18321	0.416777	0.34076	12394	1
GO:2000047	regulation of cell-cell adhesion mediated by cadherin	1/333	14/23210	0.18321	0.416777	0.34076	12161	1
GO:2001212	regulation of vasculogenesis	1/333	14/23210	0.18321	0.416777	0.34076	13731	1
GO:0002224	toll-like receptor signaling pathway	3/333	103/23210	0.184345	0.417509	0.341358	54123/257632/13057	3
GO:0009135	purine nucleoside diphosphate metabolic process	3/333	103/23210	0.184345	0.417509	0.341358	216019/12398/12496	3
GO:0009179	purine ribonucleoside diphosphate metabolic process	3/333	103/23210	0.184345	0.417509	0.341358	216019/12398/12496	3
GO:0009953	dorsal/ventral pattern formation	3/333	103/23210	0.184345	0.417509	0.341358	15376/14179/14912	3
GO:0030317	flagellated sperm motility	3/333	103/23210	0.184345	0.417509	0.341358	16833/26366/66722	3
GO:0043255	regulation of carbohydrate biosynthetic process	3/333	103/23210	0.184345	0.417509	0.341358	16002/19228/68054	3
GO:0062013	positive regulation of small molecule metabolic process	4/333	155/23210	0.183704	0.417509	0.341358	13132/16002/19228/12161	4
GO:0033500	carbohydrate homeostasis	6/333	266/23210	0.18456	0.417732	0.34154	216019/21419/16011/15376/56175/14456	6
GO:0002460	adaptive immune response based on somatic recombination of immune receptors built from immunoglobulin superfamily domains	9/333	441/23210	0.185075	0.418632	0.342276	54123/13731/257632/13032/12263/667281/14131/16904/13036	9
GO:0003044	regulation of systemic arterial blood pressure mediated by a chemical signal	2/333	55/23210	0.186642	0.419274	0.342801	13809/13057	2
GO:0006694	steroid biosynthetic process	4/333	156/23210	0.186575	0.419274	0.342801	13132/16002/20613/12161	4
GO:0010665	regulation of cardiac muscle cell apoptotic process	2/333	55/23210	0.186642	0.419274	0.342801	14465/14463	2
GO:0021795	cerebral cortex cell migration	2/333	55/23210	0.186642	0.419274	0.342801	16777/18187	2
GO:0030042	actin filament depolymerization	2/333	55/23210	0.186642	0.419274	0.342801	227753/22351	2
GO:0030166	proteoglycan biosynthetic process	2/333	55/23210	0.186642	0.419274	0.342801	15476/233781	2
GO:0042531	positive regulation of tyrosine phosphorylation of STAT protein	2/333	55/23210	0.186642	0.419274	0.342801	15208/14184	2
GO:0045773	positive regulation of axon extension	2/333	55/23210	0.186642	0.419274	0.342801	211323/71653	2
GO:0048066	developmental pigmentation	2/333	55/23210	0.186642	0.419274	0.342801	16147/12705	2
GO:0050775	positive regulation of dendrite morphogenesis	2/333	55/23210	0.186642	0.419274	0.342801	574437/13631	2
GO:1990845	adaptive thermogenesis	4/333	156/23210	0.186575	0.419274	0.342801	231507/224796/17150/14373	4
GO:0000097	sulfur amino acid biosynthetic process	1/333	15/23210	0.194936	0.420662	0.343936	14598	1
GO:0002704	negative regulation of leukocyte mediated immunity	2/333	56/23210	0.191834	0.420662	0.343936	16002/257632	2
GO:0003128	heart field specification	1/333	15/23210	0.194936	0.420662	0.343936	13380	1
GO:0003188	heart valve formation	1/333	15/23210	0.194936	0.420662	0.343936	14463	1
GO:0007052	mitotic spindle organization	3/333	105/23210	0.19158	0.420662	0.343936	68519/78906/193385	3
GO:0007379	segment specification	1/333	15/23210	0.194936	0.420662	0.343936	15208	1
GO:0008306	associative learning	3/333	105/23210	0.19158	0.420662	0.343936	98660/19141/15932	3
GO:0009070	serine family amino acid biosynthetic process	1/333	15/23210	0.194936	0.420662	0.343936	14598	1
GO:0009615	response to virus	6/333	270/23210	0.193213	0.420662	0.343936	56489/56213/54123/24014/246728/16155	6
GO:0010960	magnesium ion homeostasis	1/333	15/23210	0.194936	0.420662	0.343936	21419	1
GO:0016553	base conversion or substitution editing	1/333	15/23210	0.194936	0.420662	0.343936	245945	1
GO:0021543	pallium development	4/333	158/23210	0.192361	0.420662	0.343936	16777/14179/18187/54713	4
GO:0030101	natural killer cell activation	3/333	104/23210	0.187953	0.420662	0.343936	16169/667281/14456	3
GO:0030104	water homeostasis	2/333	56/23210	0.191834	0.420662	0.343936	21419/20276	2
GO:0030259	lipid glycosylation	1/333	15/23210	0.194936	0.420662	0.343936	14422	1
GO:0030656	regulation of vitamin metabolic process	1/333	15/23210	0.194936	0.420662	0.343936	20613	1
GO:0031650	regulation of heat generation	1/333	15/23210	0.194936	0.420662	0.343936	56183	1
GO:0032732	positive regulation of interleukin-1 production	2/333	56/23210	0.191834	0.420662	0.343936	257632/17951	2
GO:0033089	positive regulation of T cell differentiation in thymus	1/333	15/23210	0.194936	0.420662	0.343936	16147	1
GO:0033673	negative regulation of kinase activity	5/333	214/23210	0.194769	0.420662	0.343936	15376/17873/20459/19085/72828	5
GO:0035249	synaptic transmission, glutamatergic	3/333	105/23210	0.19158	0.420662	0.343936	13380/18791/140723	3
GO:0035264	multicellular organism growth	5/333	212/23210	0.189826	0.420662	0.343936	16147/16002/231507/19141/14955	5
GO:0035567	non-canonical Wnt signaling pathway	2/333	56/23210	0.191834	0.420662	0.343936	13132/14734	2
GO:0035587	purinergic receptor signaling pathway	1/333	15/23210	0.194936	0.420662	0.343936	18438	1
GO:0036159	inner dynein arm assembly	1/333	15/23210	0.194936	0.420662	0.343936	114602	1
GO:0038127	ERBB signaling pathway	3/333	105/23210	0.19158	0.420662	0.343936	225608/19141/100042150	3
GO:0042759	long-chain fatty acid biosynthetic process	1/333	15/23210	0.194936	0.420662	0.343936	54447	1
GO:0042953	lipoprotein transport	1/333	15/23210	0.194936	0.420662	0.343936	65969	1
GO:0043117	positive regulation of vascular permeability	1/333	15/23210	0.194936	0.420662	0.343936	12161	1
GO:0043129	surfactant homeostasis	1/333	15/23210	0.194936	0.420662	0.343936	13036	1
GO:0043217	myelin maintenance	1/333	15/23210	0.194936	0.420662	0.343936	225608	1
GO:0044872	lipoprotein localization	1/333	15/23210	0.194936	0.420662	0.343936	65969	1
GO:0045185	maintenance of protein location	3/333	106/23210	0.195223	0.420662	0.343936	19073/227753/105785	3
GO:0045605	negative regulation of epidermal cell differentiation	1/333	15/23210	0.194936	0.420662	0.343936	15208	1
GO:0045620	negative regulation of lymphocyte differentiation	2/333	56/23210	0.191834	0.420662	0.343936	16147/12394	2
GO:0046348	amino sugar catabolic process	1/333	15/23210	0.194936	0.420662	0.343936	74091	1
GO:0046541	saliva secretion	1/333	15/23210	0.194936	0.420662	0.343936	14165	1
GO:0048070	regulation of developmental pigmentation	1/333	15/23210	0.194936	0.420662	0.343936	16147	1
GO:0048538	thymus development	2/333	56/23210	0.191834	0.420662	0.343936	14165/21380	2
GO:0048661	positive regulation of smooth muscle cell proliferation	3/333	106/23210	0.195223	0.420662	0.343936	16011/15208/13057	3
GO:0050872	white fat cell differentiation	1/333	15/23210	0.194936	0.420662	0.343936	14165	1
GO:0051127	positive regulation of actin nucleation	1/333	15/23210	0.194936	0.420662	0.343936	227753	1
GO:0051547	regulation of keratinocyte migration	1/333	15/23210	0.194936	0.420662	0.343936	14165	1
GO:0055006	cardiac cell development	3/333	106/23210	0.195223	0.420662	0.343936	18595/17930/14463	3
GO:0060055	angiogenesis involved in wound healing	1/333	15/23210	0.194936	0.420662	0.343936	15442	1
GO:0060347	heart trabecula formation	1/333	15/23210	0.194936	0.420662	0.343936	215798	1
GO:0060402	calcium ion transport into cytosol	4/333	157/23210	0.189461	0.420662	0.343936	80982/13057/72828/18438	4
GO:0060700	regulation of ribonuclease activity	1/333	15/23210	0.194936	0.420662	0.343936	246728	1
GO:0070254	mucus secretion	1/333	15/23210	0.194936	0.420662	0.343936	13057	1
GO:0070293	renal absorption	1/333	15/23210	0.194936	0.420662	0.343936	227753	1
GO:0070307	lens fiber cell development	1/333	15/23210	0.194936	0.420662	0.343936	14184	1
GO:0072283	metanephric renal vesicle morphogenesis	1/333	15/23210	0.194936	0.420662	0.343936	12705	1
GO:0072498	embryonic skeletal joint development	1/333	15/23210	0.194936	0.420662	0.343936	16147	1
GO:0097722	sperm motility	3/333	104/23210	0.187953	0.420662	0.343936	16833/26366/66722	3
GO:0098926	postsynaptic signal transduction	1/333	15/23210	0.194936	0.420662	0.343936	211323	1
GO:0098962	regulation of postsynaptic neurotransmitter receptor activity	1/333	15/23210	0.194936	0.420662	0.343936	140723	1
GO:0099527	postsynapse to nucleus signaling pathway	1/333	15/23210	0.194936	0.420662	0.343936	211323	1
GO:0120034	positive regulation of plasma membrane bounded cell projection assembly	3/333	106/23210	0.195223	0.420662	0.343936	114602/99662/193385	3
GO:1900029	positive regulation of ruffle assembly	1/333	15/23210	0.194936	0.420662	0.343936	99662	1
GO:1902894	negative regulation of pri-miRNA transcription by RNA polymerase II	1/333	15/23210	0.194936	0.420662	0.343936	14465	1
GO:1903729	regulation of plasma membrane organization	1/333	15/23210	0.194936	0.420662	0.343936	227753	1
GO:1903978	regulation of microglial cell activation	1/333	15/23210	0.194936	0.420662	0.343936	13032	1
GO:1904894	positive regulation of STAT cascade	3/333	106/23210	0.195223	0.420662	0.343936	15208/14184/16155	3
GO:2000194	regulation of female gonad development	1/333	15/23210	0.194936	0.420662	0.343936	12394	1
GO:2000252	negative regulation of feeding behavior	1/333	15/23210	0.194936	0.420662	0.343936	56183	1
GO:2000369	regulation of clathrin-dependent endocytosis	1/333	15/23210	0.194936	0.420662	0.343936	13132	1
GO:2001256	regulation of store-operated calcium entry	1/333	15/23210	0.194936	0.420662	0.343936	20730	1
GO:2001267	regulation of cysteine-type endopeptidase activity involved in apoptotic signaling pathway	1/333	15/23210	0.194936	0.420662	0.343936	227753	1
GO:0001736	establishment of planar polarity	2/333	57/23210	0.197045	0.423064	0.3459	13132/14734	2
GO:0001754	eye photoreceptor cell differentiation	2/333	57/23210	0.197045	0.423064	0.3459	16147/20681	2
GO:0001825	blastocyst formation	2/333	57/23210	0.197045	0.423064	0.3459	20671/21410	2
GO:0051893	regulation of focal adhesion assembly	2/333	57/23210	0.197045	0.423064	0.3459	11482/77569	2
GO:0090109	regulation of cell-substrate junction assembly	2/333	57/23210	0.197045	0.423064	0.3459	11482/77569	2
GO:0090307	mitotic spindle assembly	2/333	57/23210	0.197045	0.423064	0.3459	78906/193385	2
GO:0071824	protein-DNA complex subunit organization	5/333	215/23210	0.197257	0.423266	0.346065	319155/240697/21410/326619/78303	5
GO:0007565	female pregnancy	4/333	160/23210	0.198202	0.425039	0.347515	16011/13731/16777/69852	4
GO:0001819	positive regulation of cytokine production	9/333	449/23210	0.198432	0.42528	0.347712	54123/257632/14463/12394/17951/15442/12481/13057/14131	9
GO:0009185	ribonucleoside diphosphate metabolic process	3/333	107/23210	0.198884	0.42574	0.348088	216019/12398/12496	3
GO:0048145	regulation of fibroblast proliferation	3/333	107/23210	0.198884	0.42574	0.348088	18595/14165/14456	3
GO:0001886	endothelial cell morphogenesis	1/333	16/23210	0.206494	0.427508	0.349533	20855	1
GO:0001959	regulation of cytokine-mediated signaling pathway	3/333	108/23210	0.202562	0.427508	0.349533	56489/54123/14456	3
GO:0002407	dendritic cell chemotaxis	1/333	16/23210	0.206494	0.427508	0.349533	14456	1
GO:0002830	positive regulation of type 2 immune response	1/333	16/23210	0.206494	0.427508	0.349533	257632	1
GO:0002866	positive regulation of acute inflammatory response to antigenic stimulus	1/333	16/23210	0.206494	0.427508	0.349533	14131	1
GO:0003159	morphogenesis of an endothelium	1/333	16/23210	0.206494	0.427508	0.349533	11482	1
GO:0003161	cardiac conduction system development	1/333	16/23210	0.206494	0.427508	0.349533	211323	1
GO:0006359	regulation of transcription by RNA polymerase III	1/333	16/23210	0.206494	0.427508	0.349533	15376	1
GO:0006534	cysteine metabolic process	1/333	16/23210	0.206494	0.427508	0.349533	14598	1
GO:0006968	cellular defense response	1/333	16/23210	0.206494	0.427508	0.349533	18947	1
GO:0007033	vacuole organization	4/333	162/23210	0.204096	0.427508	0.349533	240752/15932/15211/17921	4
[truncated: 2,123 more rows]

## Sheet: GO_DW2_244
ID	Description	GeneRatio	BgRatio	pvalue	p.adjust (FDR)	qvalue	geneID	Count
[truncated: 2,993 more rows]
