# Supplementary material for: β-catenin perturbations control differentiation programs in mouse embryonic stem cells
Source: iScience. 2022 Jan 10;25(2):103756. doi: 10.1016/j.isci.2022.103756 (PMC8804270; doi:10.1016/j.isci.2022.103756)
Supplement: Table S7. Differentially expressed genes, C1HDT vs C1T, related to Figure 4 — List of differentially expressed genes before and after the filtering for the FDR (< 0.05) and log fold change (−2 > log > 2); GO and pathway analysis in differentiated C1HDT vs C1T ESCs. [file mmc8.xlsx]

## Sheet: C1HDTvsC1T
EnsemblGeneID	Symbol	logFC_C1DvsC1DHDT	PValue_C1DvsC1DHDT	FDR_C1DvsC1DHDT
ENSMUSG00000000001	Gnai3	-0.076	0.64841	0.762538
ENSMUSG00000000028	Cdc45	-0.123	0.41704	0.560037
ENSMUSG00000000031	H19	-3.337	0	2.30075e-55
ENSMUSG00000000037	Scml2	-0.443	0.10009	0.193629
ENSMUSG00000000049	Apoh	0.491	0.01541	0.0423057
ENSMUSG00000000056	Narf	0.05	0.81023	0.883999
ENSMUSG00000000078	Klf6	0.037	0.65104	0.764944
ENSMUSG00000000085	Scmh1	0.139	0.37061	0.515458
ENSMUSG00000000088	Cox5a	-0.469	0	1.99368e-09
ENSMUSG00000000093	Tbx2	-1.071	0.45628	0.596325
ENSMUSG00000000094	Tbx4	1.531	0.00015	0.000729964
ENSMUSG00000000120	Ngfr	0.943	0	6.20059e-07
ENSMUSG00000000125	Wnt3	1.062	0.00344	0.0117699
ENSMUSG00000000126	Wnt9a	0.823	0.23858	0.375312
ENSMUSG00000000127	Fer	0.076	0.61936	0.738307
ENSMUSG00000000131	Xpo6	-0.362	0.00697	0.021697
ENSMUSG00000000134	Tfe3	0.029	0.71342	0.813599
ENSMUSG00000000142	Axin2	-0.208	0.61946	0.738307
ENSMUSG00000000148	Brat1	0.927	0.01646	0.0447794
ENSMUSG00000000149	Gna12	-0.563	0.00739	0.022804
ENSMUSG00000000154	Slc22a18	-0.467	0.42294	0.565978
ENSMUSG00000000159	Igsf5	0.265	0.80818	0.882549
ENSMUSG00000000167	Pih1d2	1.875	0.02824	0.0704983
ENSMUSG00000000168	Dlat	-0.412	0.00062	0.00260061
ENSMUSG00000000171	Sdhd	0.621	0.05576	0.122159
ENSMUSG00000000184	Ccnd2	0.985	0	9.17555e-19
ENSMUSG00000000194	Gpr107	-0.06	0.58751	0.711923
ENSMUSG00000000197	Nalcn	2.117	0.08749	0.17459
ENSMUSG00000000202	Btbd17	0.781	0.00362	0.0122611
ENSMUSG00000000214	Th	1.405	0.30558	0.449336
ENSMUSG00000000223	Drp2	-0.908	0.35602	0.501462
ENSMUSG00000000244	Tspan32	-0.376	0.60551	0.726333
ENSMUSG00000000247	Lhx2	0.312	0.36656	0.510712
ENSMUSG00000000253	Gmpr	0.107	0.60616	0.726839
ENSMUSG00000000263	Glra1	0.536	0.16305	0.282536
ENSMUSG00000000266	Mid2	1.268	0.34449	0.490396
ENSMUSG00000000275	Trim25	-0.828	0	4.55985e-15
ENSMUSG00000000276	Dgke	0.418	0.08889	0.176757
ENSMUSG00000000278	Scpep1	-0.929	0	4.74519e-40
ENSMUSG00000000282	Mnt	0.252	0.01563	0.0428223
ENSMUSG00000000295	Hddc2	0.112	0.33818	0.483571
ENSMUSG00000000296	Tpd52l1	-1.68	0	5.37903e-18
ENSMUSG00000000301	Pemt	0.357	0.13911	0.25059
ENSMUSG00000000303	Cdh1	0.67	0	2.94382e-13
ENSMUSG00000000305	Cdh4	-0.34	0.17085	0.292461
ENSMUSG00000000308	Ckmt1	0.145	0.58224	0.707064
ENSMUSG00000000317	Bcl6b	0.05	0.87413	0.9258
ENSMUSG00000000318	Clec10a	-0.156	0.84214	0.905762
ENSMUSG00000000320	Alox12	0.073	0.87605	0.927143
ENSMUSG00000000325	Arvcf	-0.616	0.00123	0.00481149
ENSMUSG00000000326	Comt	0.313	0.03991	0.0932177
ENSMUSG00000000339	Rtca	0.132	0.28564	0.427008
ENSMUSG00000000340	Dbt	1.167	0	3.41741e-16
ENSMUSG00000000346	Dazap2	-0.609	0	1.81892e-07
ENSMUSG00000000355	Mcts1	0.339	0.00715	0.0221374
ENSMUSG00000000365	Rnf17	0.593	1e-05	3.51733e-05
ENSMUSG00000000374	Trappc10	0.092	0.55414	0.682617
ENSMUSG00000000378	Ccm2	-0.426	0.00228	0.00823197
ENSMUSG00000000384	Tbrg4	-0.052	0.50512	0.639161
ENSMUSG00000000385	Tmprss2	-6.801	0	1.90977e-41
ENSMUSG00000000399	Ndufa9	-0.109	0.26753	0.407363
ENSMUSG00000000402	Egfl6	2.944	0.00014	0.000702531
ENSMUSG00000000409	Lck	-0.099	0.63469	0.751077
ENSMUSG00000000416	Cttnbp2	0.266	0.77861	0.861711
ENSMUSG00000000420	Galnt1	-0.338	0.00398	0.0133491
ENSMUSG00000000439	Mkrn2	-0.816	0	1.53368e-08
ENSMUSG00000000441	Raf1	0.457	0.04443	0.101706
ENSMUSG00000000486	Sept1	0.935	0	1.05302e-11
ENSMUSG00000000489	Pdgfb	0.78	0.60776	0.728018
ENSMUSG00000000530	Acvrl1	-1.983	0.09605	0.187648
ENSMUSG00000000531	Grasp	-0.29	0.07591	0.155885
ENSMUSG00000000532	Acvr1b	-0.958	0.00011	0.000576511
ENSMUSG00000000538	Tom1l2	0.611	0.00047	0.00203754
ENSMUSG00000000544	Gpa33	1.253	0	1.0599e-08
ENSMUSG00000000552	Zfp385a	-0.087	0.65274	0.766319
ENSMUSG00000000555	Itga5	0.016	0.95283	0.978545
ENSMUSG00000000561	Wdr77	0.364	2e-05	9.66297e-05
ENSMUSG00000000563	Atp5f1	-0.177	0.01522	0.0419183
ENSMUSG00000000567	Sox9	0.362	0.37286	0.517495
ENSMUSG00000000568	Hnrnpd	0.488	0	1.86739e-11
ENSMUSG00000000581	C1d	0.11	0.44871	0.589664
ENSMUSG00000000594	Gm2a	-1.306	0	3.48646e-15
ENSMUSG00000000600	Krit1	0.428	0.00436	0.0144452
ENSMUSG00000000605	Clcn4	-0.14	0.57894	0.704489
ENSMUSG00000000627	Sema4f	-0.61	0.51425	0.646559
ENSMUSG00000000628	Hk2	0.25	0.02601	0.0659786
ENSMUSG00000000631	Myo18a	-0.935	0	4.34971e-18
ENSMUSG00000000632	Sez6	1.304	0.15192	0.267466
ENSMUSG00000000673	Haao	0.423	0.13502	0.245019
ENSMUSG00000000682	Cd52	1.588	0.05983	0.129174
ENSMUSG00000000686	Abhd15	0.295	0.7511	0.841631
ENSMUSG00000000693	Loxl3	4.139	0.00073	0.0030213
ENSMUSG00000000706	Btn1a1	3.044	0.03068	0.0752623
ENSMUSG00000000708	Kat2b	0.153	0.27118	0.411063
ENSMUSG00000000711	Rab5b	-0.508	0.00263	0.00931122
ENSMUSG00000000730	Dnmt3l	-0.331	0.0001	0.000526257
ENSMUSG00000000731	Aire	0.107	0.74372	0.835914
ENSMUSG00000000732	Icosl	-0.617	2e-05	0.000114729
ENSMUSG00000000738	Spg7	-0.458	0	8.64964e-06
ENSMUSG00000000739	Sult5a1	-1.026	0.05077	0.113209
ENSMUSG00000000740	Rpl13	-0.71	0	2.36668e-23
ENSMUSG00000000743	Chmp1a	-0.21	0.00569	0.0182365
ENSMUSG00000000751	Rpa1	-0.12	0.16333	0.282954
ENSMUSG00000000753	Serpinf1	0.074	0.79289	0.872703
ENSMUSG00000000759	Tubgcp3	-0.039	0.85227	0.911855
ENSMUSG00000000776	Polr3d	0.23	2e-05	9.646e-05
ENSMUSG00000000782	Tcf7	-0.039	0.88806	0.935669
ENSMUSG00000000787	Ddx3x	-0.012	0.81686	0.888032
ENSMUSG00000000791	Il12rb1	1.764	0.06377	0.135646
ENSMUSG00000000792	Slc5a5	-0.291	0.46203	0.601618
ENSMUSG00000000794	Kcnn3	1.477	0.23325	0.369199
ENSMUSG00000000804	Usp32	0.155	0.38407	0.528183
ENSMUSG00000000805	Car4	-1.772	0	7.36967e-32
ENSMUSG00000000811	Txnrd3	0.579	0.0005	0.00214735
ENSMUSG00000000823	Zfp512b	0.807	0	1.61069e-08
ENSMUSG00000000826	Dnajc5	0.332	2e-05	0.000125629
ENSMUSG00000000827	Tpd52l2	-0.289	0.00627	0.0198224
ENSMUSG00000000838	Fmr1	0.098	0.38272	0.527018
ENSMUSG00000000861	Bcl11a	1.866	0	3.28981e-30
ENSMUSG00000000876	Pxmp4	0.618	0.00036	0.00160113
ENSMUSG00000000881	Dlg3	-0.641	0	7.23975e-06
ENSMUSG00000000884	Gnb1l	-0.766	0.00022	0.00104696
ENSMUSG00000000901	Mmp11	0.756	0	1.15062e-10
ENSMUSG00000000902	Smarcb1	-0.32	0.00082	0.00334262
ENSMUSG00000000903	Vpreb3	-0.431	0.45574	0.596029
ENSMUSG00000000915	Hip1r	-0.551	0.01272	0.0360068
ENSMUSG00000000916	Nsun5	0.291	0.05046	0.112698
ENSMUSG00000000934	Top1mt	-0.797	0.00661	0.020749
ENSMUSG00000000938	Hoxa10	0.769	0.11219	0.211714
ENSMUSG00000000942	Hoxa4	1.82	0.00111	0.00437534
ENSMUSG00000000948	Gm38393	0.961	0.02992	0.0737614
ENSMUSG00000000957	Mmp14	0.691	0.00345	0.0117893
ENSMUSG00000000958	Slc7a7	0.546	0	6.82137e-09
ENSMUSG00000000959	Oxa1l	-0.231	0.01681	0.0455521
ENSMUSG00000000976	Heatr6	0.367	0.00037	0.0016669
ENSMUSG00000001014	Icam4	-1.699	0.10659	0.203566
ENSMUSG00000001016	Ilf2	0.481	0	7.56848e-06
ENSMUSG00000001017	Chtop	0.236	0.00062	0.0026325
ENSMUSG00000001018	Snapin	-0.177	0.21242	0.34478
ENSMUSG00000001025	S100a6	-0.671	0.00137	0.00529534
ENSMUSG00000001029	Icam2	1.888	0.03972	0.0928889
ENSMUSG00000001034	Mapk7	0.157	0.2997	0.442869
ENSMUSG00000001036	Epn2	0.177	0.02973	0.0734144
ENSMUSG00000001039	B9d1	0.364	0.0231	0.0596624
ENSMUSG00000001052	Sec24b	-0.154	0.42202	0.564997
ENSMUSG00000001053	N4bp3	-0.035	0.86304	0.919408
ENSMUSG00000001054	Rmnd5b	-0.093	0.61392	0.733356
ENSMUSG00000001056	Nhp2	-0.148	0.0387	0.0909423
ENSMUSG00000001062	Vps9d1	0.257	0.27052	0.410287
ENSMUSG00000001065	Zfp276	0.316	0.27042	0.410223
ENSMUSG00000001076	C1ql4	-0.629	0.46013	0.600127
ENSMUSG00000001082	Mfsd10	0.18	0.1974	0.326288
ENSMUSG00000001089	Luzp1	0.378	0	1.19063e-05
ENSMUSG00000001095	Slc13a2	1.114	0.28775	0.429468
ENSMUSG00000001098	Kctd10	-0.634	1e-05	5.55669e-05
ENSMUSG00000001100	Poldip2	-0.232	0.0078	0.0238367
ENSMUSG00000001105	Ift20	0.466	0	2.77636e-06
ENSMUSG00000001120	Pcbp3	-0.694	0	8.43189e-06
ENSMUSG00000001123	Lgals9	0.617	0.004	0.013391
ENSMUSG00000001127	Araf	-0.004	0.97404	0.992245
ENSMUSG00000001128	Cfp	1.657	0.00012	0.000594249
ENSMUSG00000001131	Timp1	-0.858	0.00011	0.000540675
ENSMUSG00000001134	Uxt	0.188	0.44816	0.589184
ENSMUSG00000001138	Cnnm3	-0.188	0.10385	0.199316
ENSMUSG00000001143	Lman2l	-0.495	3e-05	0.000181569
ENSMUSG00000001150	Mcm3ap	0.405	1e-05	7.34457e-05
ENSMUSG00000001151	Pcnt	0.823	0	1.60599e-25
ENSMUSG00000001155	Ftcd	0.503	0.01246	0.0353684
ENSMUSG00000001156	Mxd1	1.513	6e-05	0.000317114
ENSMUSG00000001157	Gmcl1	-0.214	0.05947	0.128617
ENSMUSG00000001158	Snrnp27	-0.017	0.76103	0.84916
ENSMUSG00000001166	Oas1c	-1.224	0.00197	0.00726009
ENSMUSG00000001173	Ocrl	-0.878	0	9.71217e-08
ENSMUSG00000001175	Calm1	-0.057	0.15557	0.272247
ENSMUSG00000001211	Agpat3	-0.407	0.00128	0.00498683
ENSMUSG00000001227	Sema6b	0.089	0.89939	0.944085
ENSMUSG00000001228	Uhrf1	0.47	1e-05	7.12033e-05
ENSMUSG00000001229	Dpp9	0.387	0.00836	0.0252846
ENSMUSG00000001240	Ramp2	-1.68	0	5.9682e-18
ENSMUSG00000001247	Lsr	-0.352	0.00264	0.00934901
ENSMUSG00000001248	Gramd1a	0.035	0.88379	0.932778
ENSMUSG00000001249	Hpn	-0.558	0.21068	0.342723
ENSMUSG00000001270	Ckb	0.026	0.8387	0.903177
ENSMUSG00000001280	Sp1	0.357	2e-05	0.000103287
ENSMUSG00000001281	Itgb7	-1.137	0.01391	0.0388292
ENSMUSG00000001285	Myg1	-0.092	0.35317	0.498829
ENSMUSG00000001288	Rarg	0.83	0	1.25589e-37
ENSMUSG00000001289	Pfdn5	-0.185	0.03634	0.0864471
ENSMUSG00000001300	Efnb2	0.004	0.97625	0.993326
ENSMUSG00000001305	Rrp15	-0.11	0.1944	0.322519
ENSMUSG00000001313	Rnd2	0.223	0.09844	0.191224
ENSMUSG00000001323	Srr	0.275	0.39509	0.538934
ENSMUSG00000001333	Sync	1.189	0.20898	0.34077
ENSMUSG00000001334	Fndc5	-0.625	0.05057	0.112894
ENSMUSG00000001348	Acp5	-0.093	0.67699	0.785135
ENSMUSG00000001349	Cnn1	-1.439	0	1.06872e-06
ENSMUSG00000001366	Fbxo9	-0.177	0.11874	0.221264
ENSMUSG00000001376	Vps50	0.453	0.02059	0.0540694
ENSMUSG00000001380	Hars	-0.255	0.01142	0.0328488
ENSMUSG00000001383	Zmat2	0.414	0	2.86742e-11
ENSMUSG00000001403	Ube2c	0.564	0	8.41581e-17
ENSMUSG00000001415	Smg5	0.256	0.00627	0.0198307
ENSMUSG00000001416	Cct3	-0.501	0	5.15397e-12
ENSMUSG00000001418	Glmp	-1.147	0	3.50831e-16
ENSMUSG00000001419	Mef2d	-0.105	0.49873	0.634066
ENSMUSG00000001420	Tmem79	0.898	0.01156	0.0331961
ENSMUSG00000001424	Snd1	-0.828	0	2.85555e-20
ENSMUSG00000001435	Col18a1	-0.488	0	1.27057e-07
ENSMUSG00000001436	Slc19a1	-0.457	0.02472	0.0632133
ENSMUSG00000001440	Kpnb1	0.261	0	1.18819e-06
ENSMUSG00000001441	Npepps	0.177	0.01145	0.0329257
ENSMUSG00000001444	Tbx21	4.031	0.00167	0.00628589
ENSMUSG00000001445	Mrpl10	-0.131	0.17506	0.298003
ENSMUSG00000001467	Cyp51	-0.53	0	2.99347e-14
ENSMUSG00000001472	Tcf25	-0.316	0	4.34446e-09
ENSMUSG00000001473	Tubb6	0.398	2e-05	0.000107773
ENSMUSG00000001482	Def8	0.091	0.28082	0.422155
ENSMUSG00000001493	Meox1	1.892	0.17109	0.292729
ENSMUSG00000001497	Pax9	0.539	0.6156	0.734769
ENSMUSG00000001504	Irx2	-0.183	0.7284	0.824292
ENSMUSG00000001506	Col1a1	-0.788	0.41209	0.5549
ENSMUSG00000001507	Itga3	-0.818	0	1.68713e-12
ENSMUSG00000001510	Dlx3	0.766	0.48827	0.625478
ENSMUSG00000001517	Foxm1	-0.003	0.98006	0.995606
ENSMUSG00000001518	Itfg2	0.212	0.12937	0.236725
ENSMUSG00000001521	Tulp3	-0.31	0.08226	0.166021
ENSMUSG00000001524	Gtf2h4	-0.715	0	3.93558e-07
ENSMUSG00000001525	Tubb5	0.153	0.00545	0.0175858
ENSMUSG00000001542	Ell2	0.775	0	6.32219e-11
ENSMUSG00000001552	Jup	-0.114	0.48379	0.621911
ENSMUSG00000001555	Fkbp10	-0.56	0.00823	0.0249781
ENSMUSG00000001558	Klhl10	-1.166	0.02095	0.0548447
ENSMUSG00000001566	Mnx1	1.369	0.1789	0.30267
ENSMUSG00000001569	Nom1	0.725	0	1.70132e-09
ENSMUSG00000001576	Ergic1	-0.577	0	2.78949e-08
ENSMUSG00000001583	Tnk1	-1.215	0.0003	0.00136503
ENSMUSG00000001588	Acap1	-0.206	0.68988	0.795688
ENSMUSG00000001604	Tcea3	1.125	0	1.32899e-19
ENSMUSG00000001622	Csn3	4.386	1e-05	7.56425e-05
ENSMUSG00000001627	Ifrd1	0.323	2e-05	0.000116
ENSMUSG00000001630	Stk38l	0.441	0.01117	0.0322835
ENSMUSG00000001632	Brpf1	0.451	2e-05	0.000129343
ENSMUSG00000001642	Akr1b3	0.986	0	1.10526e-05
ENSMUSG00000001655	Hoxc13	0.429	0.2562	0.39506
ENSMUSG00000001656	Hoxc11	1.607	0.23898	0.375681
ENSMUSG00000001657	Hoxc8	0.088	0.95058	0.977385
ENSMUSG00000001661	Hoxc6	1.365	0.18766	0.314402
ENSMUSG00000001663	Gstt1	-0.156	0.57897	0.704489
ENSMUSG00000001665	Gstt3	-0.713	6e-05	0.000341006
ENSMUSG00000001666	Ddt	-0.194	0.02876	0.0715567
ENSMUSG00000001670	Tat	0.321	0.46578	0.605154
ENSMUSG00000001672	Marveld3	-0.165	0.79411	0.873389
ENSMUSG00000001674	Ddx18	0.583	0	1.71738e-10
ENSMUSG00000001687	Ubl3	0.782	0	6.83088e-08
ENSMUSG00000001700	Gramd3	-0.703	0.00029	0.00131722
ENSMUSG00000001707	Eef1e1	-0.444	0.02634	0.0666309
ENSMUSG00000001729	Akt1	-0.803	0	6.60409e-11
ENSMUSG00000001739	Cldn15	1.153	0.34151	0.487452
ENSMUSG00000001750	Tcirg1	-0.326	0.22283	0.357442
ENSMUSG00000001751	Naglu	-1.769	0	1.72811e-13
ENSMUSG00000001755	Coasy	-0.738	0	3.54396e-14
ENSMUSG00000001761	Smo	0.538	0.11425	0.214811
ENSMUSG00000001763	Tspan33	-0.036	0.85573	0.913847
ENSMUSG00000001767	Crnkl1	0.869	0	3.87355e-18
ENSMUSG00000001768	Rin2	0.105	0.72716	0.823202
ENSMUSG00000001774	Chordc1	0.626	0	2.76936e-13
ENSMUSG00000001783	Rtcb	-0.371	0	1.53395e-07
ENSMUSG00000001785	Pwp1	0.397	0	5.05689e-06
ENSMUSG00000001786	Fbxo7	-0.294	0.10919	0.207426
ENSMUSG00000001794	Capns1	-0.002	0.97477	0.992459
ENSMUSG00000001802	Lrp3	0.86	2e-05	0.00011903
ENSMUSG00000001819	Hoxd13	0.15	0.83768	0.902721
ENSMUSG00000001823	Hoxd12	1.291	0.33765	0.482937
ENSMUSG00000001827	Folr1	-0.088	0.50929	0.642782
ENSMUSG00000001829	Clpb	0.229	0.01391	0.0388221
ENSMUSG00000001833	Sept7	0.408	0	9.81853e-08
ENSMUSG00000001844	Zdhhc4	0.438	7e-05	0.00035532
ENSMUSG00000001847	Rac1	-0.291	5e-05	0.000297171
ENSMUSG00000001855	Nup214	0.412	0.00014	0.000688238
ENSMUSG00000001864	Aif1l	0.434	0.02206	0.0573982
ENSMUSG00000001870	Ltbp1	1.413	0.00019	0.000927926
ENSMUSG00000001891	Ugp2	-0.477	0.01341	0.0376463
ENSMUSG00000001901	Kcnh6	0.016	0.98947	1
ENSMUSG00000001909	Trmt1	0.054	0.53625	0.665921
ENSMUSG00000001910	Nacc1	-0.005	0.9369	0.969025
ENSMUSG00000001911	Nfix	0.325	0.2595	0.398525
ENSMUSG00000001918	Slc1a5	-0.425	0	4.26125e-06
ENSMUSG00000001924	Uba1	0.415	0	7.87898e-07
ENSMUSG00000001930	Vwf	-2.16	0.07354	0.152037
ENSMUSG00000001942	Siae	-0.369	0.02091	0.054774
ENSMUSG00000001943	Vsig2	-1.499	0.01423	0.0395462
ENSMUSG00000001946	Esam	0.805	0.09476	0.18585
ENSMUSG00000001948	Spa17	0.018	0.92123	0.959115
ENSMUSG00000001962	Fam50a	-0.415	7e-05	0.000351475
ENSMUSG00000001964	Emd	-0.332	4e-05	0.000214318
ENSMUSG00000001983	Taco1	-0.695	0.01266	0.0358676
ENSMUSG00000001985	Grik3	0.352	0.07431	0.153258
ENSMUSG00000001986	Gria3	0.046	0.93852	0.970251
ENSMUSG00000001995	Sipa1l2	-0.912	0	2.30533e-08
ENSMUSG00000001998	Ap4e1	0.936	0	4.01684e-08
ENSMUSG00000001999	Blvra	-1.058	0	3.06317e-08
ENSMUSG00000002006	Pdzd4	1.128	0	5.88908e-14
ENSMUSG00000002010	Idh3g	-0.234	0.00669	0.0209498
ENSMUSG00000002012	Pnck	-2.179	0.00016	0.000792671
ENSMUSG00000002014	Ssr4	-0.866	0	2.03488e-22
ENSMUSG00000002015	Bcap31	-0.545	0	3.34588e-08
ENSMUSG00000002017	Fam98a	0.251	0.09419	0.184927
ENSMUSG00000002020	Ltbp2	2.071	0.02033	0.0534947
ENSMUSG00000002028	Kmt2a	0.961	0	3.03885e-23
ENSMUSG00000002031	Ift46	-0.724	0	4.55981e-08
ENSMUSG00000002032	Tmem25	-0.57	0.45061	0.591369
ENSMUSG00000002043	Trappc6a	-1.241	0	3.22745e-27
ENSMUSG00000002052	Supt6	0.724	0	6.08786e-20
ENSMUSG00000002055	Spag5	-0.206	0.0463	0.105233
ENSMUSG00000002058	Unc119	-0.618	0	5.97999e-07
ENSMUSG00000002059	Rab34	-0.836	0	4.47631e-09
ENSMUSG00000002064	Sdf2	-0.174	0.35012	0.496072
ENSMUSG00000002068	Ccne1	0.559	0	9.81616e-11
ENSMUSG00000002076	Hsf2bp	-0.104	0.15978	0.278124
ENSMUSG00000002083	Bbc3	-0.599	0	7.48186e-07
ENSMUSG00000002100	Mybpc3	0.606	0.47684	0.615681
ENSMUSG00000002102	Psmc3	0.019	0.75763	0.846751
ENSMUSG00000002103	Acp2	0.645	3e-05	0.000165955
ENSMUSG00000002104	Rapsn	4.48	0.00014	0.000688051
ENSMUSG00000002105	Slc39a13	-0.12	0.72723	0.823227
ENSMUSG00000002107	Celf2	0.12	0.42042	0.563569
ENSMUSG00000002108	Nr1h3	1.027	0.05189	0.115218
ENSMUSG00000002109	Ddb2	-0.058	0.87728	0.927955
ENSMUSG00000002111	Spi1	1.24	0.0123	0.0350028
ENSMUSG00000002129	Sf3a1	-0.093	0.17933	0.303165
ENSMUSG00000002147	Stat6	0.245	0.24554	0.38302
ENSMUSG00000002190	Clgn	0.69	0	4.09917e-07
ENSMUSG00000002204	Napsa	1.291	0.00013	0.000662431
ENSMUSG00000002205	Vrk3	-0.514	4e-05	0.000206948
ENSMUSG00000002210	Smg9	-0.008	0.93274	0.966757
ENSMUSG00000002221	Paxip1	0.264	0.15287	0.268546
ENSMUSG00000002222	Rmnd5a	0.285	0.11242	0.212105
ENSMUSG00000002227	Mov10	-0.483	0.00063	0.00266799
ENSMUSG00000002228	Ppm1j	-0.031	0.85932	0.916928
ENSMUSG00000002233	Rhoc	-0.952	0	9.88347e-36
ENSMUSG00000002249	Tead3	-0.508	0.38635	0.530672
ENSMUSG00000002250	Ppard	-0.562	0.00335	0.0114816
ENSMUSG00000002257	Def6	0.63	2e-05	0.000122355
ENSMUSG00000002265	Peg3	0.295	0.00539	0.0173954
ENSMUSG00000002274	Metrn	-0.119	0.55472	0.683181
ENSMUSG00000002279	Lmf1	0.082	0.70682	0.808631
ENSMUSG00000002280	Narfl	0.14	0.50166	0.63631
ENSMUSG00000002289	Angptl4	0.042	0.87624	0.927226
ENSMUSG00000002297	Dbf4	0.423	0	8.65665e-09
ENSMUSG00000002307	Daxx	0.016	0.86224	0.918922
ENSMUSG00000002308	Cd320	-0.293	0.00655	0.0205877
ENSMUSG00000002319	Ipo4	0.302	0.00618	0.0195582
ENSMUSG00000002320	Tm9sf1	0.556	0.19147	0.318722
ENSMUSG00000002324	Rec8	-0.316	0.26495	0.404279
ENSMUSG00000002325	Irf9	-0.274	0.23635	0.372839
ENSMUSG00000002326	Gmpr2	-0.539	0.00246	0.00876564
ENSMUSG00000002329	Mdp1	-0.245	0.00612	0.0193907
ENSMUSG00000002332	Dhrs1	-0.109	0.51479	0.647041
ENSMUSG00000002341	Ncan	-0.047	0.85075	0.911225
ENSMUSG00000002342	Tmem161a	-0.749	0	2.75019e-09
ENSMUSG00000002343	Armc6	0.367	0.01779	0.0478248
ENSMUSG00000002345	Borcs8	-0.259	0.01795	0.0482296
ENSMUSG00000002346	Slc25a42	-0.173	0.7349	0.829008
ENSMUSG00000002365	Snx9	-1.013	0.00089	0.00360099
ENSMUSG00000002372	Ranbp3	-0.182	0.05103	0.113679
ENSMUSG00000002379	Ndufa11	0.098	0.14193	0.254325
ENSMUSG00000002384	Bmp8b	-1.698	0.00846	0.0255261
ENSMUSG00000002393	Nr2f6	-0.315	0.01324	0.0372193
ENSMUSG00000002395	Use1	-0.549	0	7.61248e-07
ENSMUSG00000002396	Ocel1	-0.543	0.02323	0.0599381
ENSMUSG00000002409	Dyrk1b	0.338	0.26459	0.403974
ENSMUSG00000002413	Braf	0.977	0	7.51928e-24
ENSMUSG00000002416	Ndufb2	0.015	0.86063	0.917951
ENSMUSG00000002428	Hltf	0.14	0.15911	0.277286
ENSMUSG00000002455	Prpf6	0.439	0	7.09912e-09
ENSMUSG00000002458	Rgs19	0.076	0.63655	0.752275
ENSMUSG00000002459	Rgs20	4.243	1e-05	8.66326e-05
ENSMUSG00000002475	Abhd3	1.428	0.30287	0.446521
ENSMUSG00000002477	Snrpd1	0.02	0.79802	0.8761
ENSMUSG00000002486	Tchp	0.013	0.90667	0.948892
ENSMUSG00000002489	Tiam1	0.139	0.49893	0.634142
ENSMUSG00000002496	Tsc2	0.162	0.24763	0.385291
ENSMUSG00000002500	Rpl3l	-0.136	0.79987	0.877362
ENSMUSG00000002504	Slc9a3r2	0.582	0.00211	0.00771518
ENSMUSG00000002524	Puf60	-0.051	0.49188	0.628587
ENSMUSG00000002546	Golga2	-0.396	0.00353	0.0119994
ENSMUSG00000002550	Uck1	0.458	1e-05	4.2964e-05
ENSMUSG00000002578	Ikzf4	0.274	0.52576	0.656551
ENSMUSG00000002580	Mien1	-0.966	0	7.48446e-19
ENSMUSG00000002588	Pon1	0.092	0.76939	0.85511
ENSMUSG00000002602	Axl	-0.562	0.34855	0.494469
ENSMUSG00000002603	Tgfb1	-2.527	9e-05	0.000472075
ENSMUSG00000002608	Ccdc97	-0.378	0.00217	0.00790842
ENSMUSG00000002617	Zfp40	0.453	0.27383	0.41429
ENSMUSG00000002625	Akap8l	-0.564	0	1.52985e-09
ENSMUSG00000002635	Pdcd2l	-0.034	0.87651	0.92732
ENSMUSG00000002658	Gtf2f1	0.446	0	2.9427e-05
ENSMUSG00000002660	Clpp	-0.2	0.04793	0.108228
ENSMUSG00000002661	Alkbh7	0.781	4e-05	0.000229163
ENSMUSG00000002668	Dennd1c	-2.25	0.12748	0.233967
ENSMUSG00000002679	Med6	0.272	0.21915	0.352873
ENSMUSG00000002688	Prkd1	0.392	0.43542	0.577812
ENSMUSG00000002718	Cse1l	0.309	0.00019	0.000914806
ENSMUSG00000002728	Naa20	-0.029	0.82477	0.893253
ENSMUSG00000002731	Prkra	-0.548	0.00095	0.00382584
ENSMUSG00000002732	Fkbp7	-1.122	0.00166	0.00626689
ENSMUSG00000002733	Plekha3	-0.201	0.18543	0.311419
ENSMUSG00000002741	Ykt6	-0.297	0.00446	0.0147484
ENSMUSG00000002748	Baz1b	0.388	0	1.0599e-08
ENSMUSG00000002763	Pex6	-0.585	0.00535	0.0173092
ENSMUSG00000002767	Mrpl2	-0.434	1e-05	8.62743e-05
ENSMUSG00000002768	Mea1	-0.276	0.05636	0.123219
ENSMUSG00000002769	Gnmt	0.486	0.00881	0.02642
ENSMUSG00000002771	Grin2d	-0.223	0.60373	0.724973
ENSMUSG00000002778	Kdelr1	-1.258	0	8.38397e-44
ENSMUSG00000002781	Tmem143	-0.297	0.07378	0.152408
ENSMUSG00000002797	Ggct	0.354	0.00952	0.0282242
ENSMUSG00000002799	Jag2	0.423	0.07982	0.162102
ENSMUSG00000002803	Btbd6	0.041	0.8777	0.92828
ENSMUSG00000002804	Nudt14	-0.446	0.00449	0.0148302
ENSMUSG00000002808	Epdr1	-0.285	0.34525	0.49093
ENSMUSG00000002812	Flii	-0.441	5e-05	0.000284023
ENSMUSG00000002814	Top3a	-0.019	0.93915	0.970625
ENSMUSG00000002820	Atg4d	-0.194	0.17715	0.300412
ENSMUSG00000002825	Qtrt1	0.098	0.50379	0.638132
ENSMUSG00000002833	Hdgfl2	0.187	0.02041	0.0536553
ENSMUSG00000002835	Chaf1a	-0.033	0.64683	0.761353
ENSMUSG00000002844	Adprh	-0.187	0.05575	0.12215
ENSMUSG00000002845	Tmem39a	0.104	0.52221	0.653154
ENSMUSG00000002846	Timmdc1	0.303	0.06949	0.14546
ENSMUSG00000002847	Pla1a	0.247	0.62474	0.742671
ENSMUSG00000002870	Mcm2	-0.236	0.00087	0.00353765
ENSMUSG00000002871	Tpra1	-0.96	0.00015	0.000742117
ENSMUSG00000002881	Nab1	-0.483	0.0083	0.0251371
ENSMUSG00000002885	Adgre5	0.698	0.00153	0.00581407
ENSMUSG00000002897	Il17ra	0.264	0.22404	0.358849
ENSMUSG00000002900	Lamb1	-3.011	0	7.38986e-171
ENSMUSG00000002908	Kcnn1	-1.185	0.00016	0.000763471
ENSMUSG00000002910	Arrdc2	-0.473	0.05934	0.128418
ENSMUSG00000002930	Ppp1r17	-1.504	0.31671	0.461414
ENSMUSG00000002944	Cd36	1.126	0.15622	0.273079
ENSMUSG00000002948	Map2k7	-0.435	4e-05	0.000200776
ENSMUSG00000002949	Timm44	-0.427	0	9.91479e-06
ENSMUSG00000002957	Ap2a2	-0.966	0	1.89597e-34
ENSMUSG00000002963	Pnkp	-0.412	0.01048	0.0305948
ENSMUSG00000002968	Med25	0.585	0	2.03605e-09
ENSMUSG00000002980	Bcam	-0.374	0.01004	0.0295404
ENSMUSG00000002981	Clptm1	-0.144	0.20105	0.330906
ENSMUSG00000002983	Relb	-1.015	0.00062	0.00261992
ENSMUSG00000002984	Tomm40	1.324	0	5.33249e-23
ENSMUSG00000002985	Apoe	-0.247	0.0051	0.0166123
ENSMUSG00000002992	Apoc2	1.273	0.05415	0.119207
ENSMUSG00000002996	Hbp1	0.205	0.09344	0.183875
ENSMUSG00000002997	Prkar2b	-0.545	0.06754	0.142152
ENSMUSG00000003031	Cdkn1b	0.348	0.00226	0.00815885
ENSMUSG00000003032	Klf4	-0.096	0.47152	0.610311
ENSMUSG00000003033	Ap1m1	-0.018	0.85029	0.911168
ENSMUSG00000003037	Rab8a	-0.088	0.15104	0.266391
ENSMUSG00000003038	Hmgn2	0.54	0	1.62703e-05
ENSMUSG00000003039	Fam32a	0.31	9e-05	0.000479461
ENSMUSG00000003051	Elf3	-1.224	0	2.84713e-08
ENSMUSG00000003053	Cyp2c29	0.494	0.08831	0.1759
ENSMUSG00000003062	Stard3nl	-0.551	0.00024	0.00112122
ENSMUSG00000003068	Stk11	0.134	0.14606	0.259744
ENSMUSG00000003070	Efna2	-0.81	2e-05	0.000122355
ENSMUSG00000003072	Atp5d	0.316	0.00062	0.0026094
ENSMUSG00000003099	Ppp5c	1.126	0	7.84629e-12
ENSMUSG00000003119	Cdk12	0.728	0	6.32951e-19
ENSMUSG00000003123	Lipe	1.423	0	6.80001e-08
ENSMUSG00000003131	Pafah1b2	-0.115	0.34449	0.490396
ENSMUSG00000003134	Tbc1d8	-0.455	0.13073	0.238728
ENSMUSG00000003135	Cnot11	-0.18	0.07646	0.156777
ENSMUSG00000003153	Slc2a3	-1.343	0	6.60341e-64
ENSMUSG00000003154	Foxj2	-0.448	0.35028	0.496247
ENSMUSG00000003161	Sri	-0.609	1e-05	6.32141e-05
ENSMUSG00000003166	Dgcr2	-0.448	4e-05	0.000212127
ENSMUSG00000003184	Irf3	0.308	0.04548	0.103737
ENSMUSG00000003190	Bcl2l12	-0.562	0.1169	0.21845
ENSMUSG00000003198	Zfp959	1.127	0.00014	0.000707179
ENSMUSG00000003199	Mpnd	-0.751	0	6.96611e-09
ENSMUSG00000003200	Sh3gl1	0.535	0.00089	0.00360099
ENSMUSG00000003206	Ebi3	-1.922	0.00015	0.000757054
ENSMUSG00000003208	Ccdc94	1.727	0	9.07675e-23
ENSMUSG00000003226	Ranbp2	0.216	0.03521	0.0841294
ENSMUSG00000003228	Grk5	0.331	0.42064	0.563824
ENSMUSG00000003233	Dvl3	-0.134	0.4875	0.624922
ENSMUSG00000003234	Abcf3	-0.312	0.17008	0.29151
ENSMUSG00000003235	Eif2b5	-0.382	0	1.05174e-05
ENSMUSG00000003269	Cyth2	0.084	0.56016	0.688111
ENSMUSG00000003271	Sult2b1	1.075	0.18578	0.311876
ENSMUSG00000003273	Car11	0.324	0.5677	0.695079
ENSMUSG00000003279	Dlgap1	1.285	0.00166	0.006245
ENSMUSG00000003282	Plag1	0.382	0.33361	0.478638
ENSMUSG00000003283	Hck	-0.115	0.6237	0.741638
ENSMUSG00000003299	Mrpl4	-0.814	0	8.23563e-16
ENSMUSG00000003308	Keap1	-0.153	0.13932	0.250817
ENSMUSG00000003309	Ap1m2	-1.966	0	4.32693e-09
ENSMUSG00000003316	Glg1	-0.225	0.00075	0.00311971
ENSMUSG00000003341	Atp8b3	0.322	0.60205	0.723507
ENSMUSG00000003344	Btbd2	-0.7	0	3.56311e-06
ENSMUSG00000003345	Csnk1g2	-0.377	0.00014	0.000707179
ENSMUSG00000003346	Abhd17a	-0.282	0.07354	0.152037
ENSMUSG00000003348	Mob3a	0.047	0.7677	0.853768
ENSMUSG00000003352	Cacnb3	0.206	0.11395	0.214385
ENSMUSG00000003354	Ccdc65	0.771	0.47841	0.61683
ENSMUSG00000003355	Fkbp11	-0.744	0	1.1004e-06
ENSMUSG00000003360	Ddx23	0.264	0.07829	0.159716
ENSMUSG00000003363	Pld3	-0.748	1e-05	7.43992e-05
ENSMUSG00000003378	Grik5	0.819	0.00515	0.0167444
ENSMUSG00000003380	Rabac1	-1.159	0	1.67369e-21
ENSMUSG00000003382	Etv3	0.113	0.66291	0.774013
ENSMUSG00000003402	Prkcsh	-0.878	0	3.51536e-37
ENSMUSG00000003410	Elavl3	0.661	0.00098	0.00390916
ENSMUSG00000003411	Rab3b	-0.665	0.26968	0.409512
ENSMUSG00000003418	St8sia6	0.477	0.35643	0.501861
ENSMUSG00000003420	Fcgrt	0.048	0.90186	0.945607
ENSMUSG00000003421	Nosip	-0.272	0.00092	0.00369432
ENSMUSG00000003423	Pih1d1	0.042	0.81025	0.883999
ENSMUSG00000003429	Rps11	-0.091	0.31674	0.461414
ENSMUSG00000003435	Supt5	0.003	0.97585	0.993107
ENSMUSG00000003436	Dll3	-0.521	0.14062	0.252564
ENSMUSG00000003437	Paf1	0.168	0.21866	0.352266
ENSMUSG00000003438	Timm50	-0.5	0	2.16027e-08
ENSMUSG00000003444	Med29	-0.254	0.07231	0.150135
ENSMUSG00000003452	Bicd1	0.64	0	2.27725e-05
ENSMUSG00000003458	Ncstn	-0.422	0.06358	0.135311
ENSMUSG00000003464	Pex19	0.406	0.00013	0.000649857
ENSMUSG00000003469	Phyhip	-0.431	0.25155	0.389871
ENSMUSG00000003476	Crhr2	-0.208	0.85003	0.911168
ENSMUSG00000003477	Inmt	0.65	0.01392	0.0388393
ENSMUSG00000003500	Impdh1	-0.733	0	2.24644e-06
ENSMUSG00000003518	Dusp3	-0.325	0.00222	0.00805242
ENSMUSG00000003526	Prodh	0.499	0.01766	0.0475489
ENSMUSG00000003527	Dgcr14	0.233	0.15856	0.276511
ENSMUSG00000003528	Slc25a1	-0.532	0	6.85113e-11
ENSMUSG00000003531	Dgcr6	-0.836	0	1.87281e-06
ENSMUSG00000003534	Ddr1	-0.57	0.00273	0.00962071
ENSMUSG00000003541	Ier3	-0.312	0.20514	0.335925
ENSMUSG00000003545	Fosb	0	1	1
ENSMUSG00000003546	Klc4	-0.286	0.06289	0.134221
ENSMUSG00000003549	Ercc1	-0.157	0.39112	0.534997
ENSMUSG00000003555	Cyp17a1	0.879	0.00806	0.0244974
ENSMUSG00000003559	As3mt	-0.083	0.84687	0.909225
ENSMUSG00000003573	Homer3	0.196	0.11155	0.210793
ENSMUSG00000003575	Crtc1	0.388	0.04583	0.104349
ENSMUSG00000003581	Rnf215	-0.245	0.21456	0.347597
ENSMUSG00000003585	Sec14l2	-0.301	0.05042	0.112629
ENSMUSG00000003604	Aven	0.713	0	9.28293e-06
ENSMUSG00000003617	Cp	0.144	0.51112	0.64411
ENSMUSG00000003623	Crot	-0.313	0.09917	0.192308
ENSMUSG00000003644	Rps6ka1	-0.222	0.00922	0.0274712
ENSMUSG00000003657	Calb2	0.614	0.21484	0.347786
ENSMUSG00000003660	Snrnp200	0.348	0	1.20289e-06
ENSMUSG00000003662	Ciao1	0.179	0.19152	0.318768
ENSMUSG00000003680	Taf6l	0.012	0.92873	0.963948
ENSMUSG00000003721	Insig2	0.217	0.17634	0.299535
ENSMUSG00000003731	Kpna6	-0.108	0.58776	0.712149
ENSMUSG00000003746	Man1a	-0.692	0.14611	0.259744
ENSMUSG00000003752	Itpkc	-0.211	0.35101	0.496816
ENSMUSG00000003762	Coq8b	-0.681	0.00038	0.00171489
ENSMUSG00000003778	Brd8	0.113	0.07457	0.15372
ENSMUSG00000003779	Kif20a	0.054	0.76813	0.854126
ENSMUSG00000003808	Farsa	0.412	0	1.45149e-07
ENSMUSG00000003809	Gcdh	0.266	0.16479	0.284743
ENSMUSG00000003810	Mast2	-0.081	0.64519	0.759817
ENSMUSG00000003812	Dnase2a	1.448	0	5.02762e-37
ENSMUSG00000003813	Rad23a	-0.2	0.0425	0.0981865
ENSMUSG00000003814	Calr	-0.397	0	7.49939e-07
ENSMUSG00000003824	Syce2	-0.399	0	1.14939e-05
ENSMUSG00000003847	Nfat5	0.807	0.00021	0.000982485
ENSMUSG00000003848	Nob1	0.051	0.75554	0.844871
ENSMUSG00000003849	Nqo1	2.192	0	1.63634e-31
ENSMUSG00000003863	Ppfia3	-0.6	0.05118	0.113993
ENSMUSG00000003865	Gys1	0.226	0.08684	0.173562
ENSMUSG00000003868	Ruvbl2	-0.254	0.05876	0.127323
ENSMUSG00000003872	Lin7b	-1.177	0.14646	0.260178
ENSMUSG00000003873	Bax	0.294	0.02062	0.0541081
ENSMUSG00000003923	Tfam	0.403	0.00023	0.00107156
ENSMUSG00000003929	Zfp81	0.02	0.90488	0.947803
ENSMUSG00000003934	Efnb3	0.275	0.65743	0.770048
ENSMUSG00000003948	Mmd	-0.242	0.43246	0.575236
ENSMUSG00000003949	Hlf	0.689	0.14533	0.258912
ENSMUSG00000003955	Fam162a	0.299	0.00876	0.0263316
ENSMUSG00000003970	Rpl8	-0.314	0	1.00891e-08
ENSMUSG00000003992	Ssbp2	-0.55	0.16949	0.290764
ENSMUSG00000004018	Fancl	0.04	0.72843	0.824292
ENSMUSG00000004031	Brinp2	0.999	0.33842	0.483786
ENSMUSG00000004032	Gstm5	-0.973	0	2.6973e-08
ENSMUSG00000004035	Gstm7	0.395	0.31323	0.457709
ENSMUSG00000004038	Gstm3	0.238	0.65979	0.771504
ENSMUSG00000004040	Stat3	-0.973	0	1.01641e-13
ENSMUSG00000004043	Stat5a	-0.373	0.48073	0.618883
ENSMUSG00000004044	Cavin1	-0.842	0	7.37966e-12
ENSMUSG00000004054	Map3k11	-0.492	0.06668	0.140637
ENSMUSG00000004056	Akt2	-0.19	0.23121	0.36689
ENSMUSG00000004069	Dnaja3	-0.261	0.15575	0.272485
ENSMUSG00000004070	Hmox2	0.7	0	9.98106e-07
ENSMUSG00000004071	Cdip1	-0.373	3e-05	0.000174707
ENSMUSG00000004085	Map3k20	-0.107	0.41183	0.554695
ENSMUSG00000004096	Cwc15	0.16	0.02673	0.0673591
ENSMUSG00000004098	Col5a3	-1.424	6e-05	0.000346293
ENSMUSG00000004099	Dnmt1	0.5	0	6.69367e-07
ENSMUSG00000004100	Ppan	0.238	0.00412	0.0137563
ENSMUSG00000004105	Angptl2	-0.011	0.98821	0.999648
ENSMUSG00000004110	Cacna1e	2.405	0.02234	0.0579819
ENSMUSG00000004113	Cacna1b	1.832	0	5.12482e-06
ENSMUSG00000004127	Trmt10a	0.75	0	1.87425e-12
ENSMUSG00000004151	Etv1	0.704	3e-05	0.000149963
ENSMUSG00000004187	Kifc2	-0.949	0.08916	0.177108
ENSMUSG00000004207	Psap	-0.481	0.00164	0.00619557
ENSMUSG00000004221	Ikbkg	-0.562	0.02473	0.0632155
ENSMUSG00000004231	Pax2	-0.148	0.82149	0.890917
ENSMUSG00000004233	Wars2	0.1	0.66092	0.772425
ENSMUSG00000004263	Atn1	0.205	0.36669	0.510804
ENSMUSG00000004264	Phb2	-0.034	0.57598	0.701874
ENSMUSG00000004266	Ptpn6	-0.111	0.46156	0.601303
ENSMUSG00000004267	Eno2	-0.389	0.12545	0.231173
ENSMUSG00000004268	Emg1	-0.033	0.69425	0.799039
ENSMUSG00000004270	Lpcat3	-0.741	0	8.43355e-07
ENSMUSG00000004285	Atp6v1f	0.085	0.30311	0.446667
ENSMUSG00000004317	Clcn5	-1.253	0	4.82052e-41
ENSMUSG00000004319	Clcn3	-0.169	0.04311	0.0992896
ENSMUSG00000004328	Hif3a	-0.285	0.49735	0.633019
ENSMUSG00000004347	Pde1c	1.425	0.30452	0.448234
ENSMUSG00000004356	Utp20	0.522	0	4.46258e-06
ENSMUSG00000004359	Spic	1.505	0.029	0.0720115
ENSMUSG00000004360	9330159F19Rik	0.322	0.64535	0.759954
ENSMUSG00000004364	Cul3	0.195	0.00772	0.0236068
ENSMUSG00000004371	Il11	1.245	0.09573	0.187176
ENSMUSG00000004383	Large1	-0.502	0.00019	0.000905349
ENSMUSG00000004393	Ddx56	-0.128	0.13862	0.250005
ENSMUSG00000004394	Tmed4	-0.137	0.54566	0.674382
ENSMUSG00000004415	Col26a1	-1.898	0.00135	0.00520764
ENSMUSG00000004446	Bid	0.011	0.94913	0.976727
ENSMUSG00000004451	Ralb	-1.183	0	2.00989e-16
ENSMUSG00000004455	Ppp1cc	-0.489	0.00129	0.00500035
ENSMUSG00000004460	Dnajb11	0.168	0.2276	0.362974
ENSMUSG00000004462	Tbccd1	0.331	0.06237	0.13336
ENSMUSG00000004473	Clec11a	-0.942	0.13647	0.247161
ENSMUSG00000004500	Zfp324	0.035	0.9298	0.964719
ENSMUSG00000004508	Gab2	-1.266	0.06792	0.142592
ENSMUSG00000004530	Coro1c	-0.135	0.1117	0.211049
ENSMUSG00000004535	Tax1bp1	0.177	0.00816	0.0247565
ENSMUSG00000004558	Ndrg2	-0.044	0.74852	0.839634
ENSMUSG00000004561	Mettl17	-0.082	0.76209	0.849979
ENSMUSG00000004562	Arhgef40	-0.909	0.00763	0.0233967
ENSMUSG00000004565	Pnpla6	0.405	0.00223	0.00806547
ENSMUSG00000004567	Mcoln1	-0.617	0	2.47825e-06
ENSMUSG00000004568	Arhgef18	-0.272	0.005	0.0163028
ENSMUSG00000004591	Pkn2	0.021	0.80692	0.881558
ENSMUSG00000004610	Etfb	-0.32	4e-05	0.000243889
ENSMUSG00000004626	Stxbp2	-0.793	0	2.3163e-11
ENSMUSG00000004630	Pcp2	3.49	0.02668	0.0672617
ENSMUSG00000004631	Sgce	-0.725	0.01526	0.042002
ENSMUSG00000004633	Chn2	-1.048	0	1.18166e-06
ENSMUSG00000004637	Wwox	0.053	0.84759	0.909564
ENSMUSG00000004642	Slbp	0.673	0.0039	0.013106
ENSMUSG00000004655	Aqp1	0.758	0.23118	0.366875
ENSMUSG00000004661	Arid3b	-0.117	0.1886	0.315739
ENSMUSG00000004665	Cnn2	1.225	0	1.80719e-13
ENSMUSG00000004667	Polr2e	0.829	0	2.31644e-27
ENSMUSG00000004677	Myo9b	0.244	0.1296	0.237092
ENSMUSG00000004698	Hdac9	1.283	0.0203	0.053473
ENSMUSG00000004748	Mtfp1	-0.498	0.04322	0.0995175
ENSMUSG00000004768	Rab23	0.542	0.00067	0.00282221
ENSMUSG00000004771	Rab11a	-1.312	0	3.66696e-30
ENSMUSG00000004788	Eif2b2	-0.049	0.63144	0.748248
ENSMUSG00000004789	Dlst	-0.152	0.11195	0.211394
ENSMUSG00000004791	Pgf	-2.681	0.01005	0.0295459
ENSMUSG00000004798	Ulk2	-0.247	0.32162	0.466896
ENSMUSG00000004815	Dgkq	0.072	0.68812	0.794235
ENSMUSG00000004843	Chmp2b	-0.686	0	4.64205e-11
ENSMUSG00000004846	Plod3	-0.697	0	1.7618e-09
ENSMUSG00000004849	Ap1s1	-1.065	0	2.71177e-14
ENSMUSG00000004864	Mapk13	-0.903	0.03209	0.0779572
ENSMUSG00000004865	Srpk1	0.172	0.01238	0.0351964
ENSMUSG00000004872	Pax3	1.257	0.08701	0.173749
ENSMUSG00000004880	Lbr	-0.243	1e-05	5.00165e-05
ENSMUSG00000004885	Crabp2	-0.81	0	5.45752e-06
ENSMUSG00000004891	Nes	-0.838	2e-05	0.000137719
ENSMUSG00000004892	Bcan	0.495	0.45399	0.594325
ENSMUSG00000004895	Prcc	0.024	0.91357	0.954
ENSMUSG00000004896	Rrnad1	-0.157	0.46089	0.600654
ENSMUSG00000004897	Hdgf	-0.148	0.00601	0.0190876
ENSMUSG00000004929	Thop1	-0.257	0.02961	0.0731771
ENSMUSG00000004931	Apba3	0.472	0.14306	0.255904
ENSMUSG00000004933	Matk	1.799	0.15108	0.266425
ENSMUSG00000004934	Pias4	-0.198	0.10491	0.201023
ENSMUSG00000004936	Map2k1	-0.122	0.47834	0.61683
ENSMUSG00000004937	Sgta	-0.505	0	7.46175e-09
ENSMUSG00000004945	Tmem242	-0.009	0.92755	0.963097
ENSMUSG00000004947	Dtx2	0.043	0.80709	0.88159
ENSMUSG00000004948	Zp3	-1.646	0.03178	0.0773233
ENSMUSG00000004951	Hspb1	0.194	0.03157	0.0768925
ENSMUSG00000004952	Rasa4	1.228	0.00064	0.00270335
ENSMUSG00000004961	Syt5	0.617	0.24869	0.386521
ENSMUSG00000004980	Hnrnpa2b1	0.02	0.73587	0.829678
ENSMUSG00000004988	Fxyd4	0.626	0.52923	0.659743
ENSMUSG00000004994	Ccdc130	-0.348	0.0102	0.0299036
ENSMUSG00000004996	Mri1	-0.852	0	7.98759e-06
ENSMUSG00000005034	Prkacb	0.191	0.05092	0.113502
ENSMUSG00000005043	Sgsh	0.536	0.05761	0.125276
ENSMUSG00000005045	Chd5	0.089	0.71583	0.81504
ENSMUSG00000005054	Cstb	-1.046	0	3.75612e-20
ENSMUSG00000005057	Sh2b2	0.179	0.59166	0.715251
ENSMUSG00000005069	Pex5	0.106	0.67666	0.784902
ENSMUSG00000005078	Jkamp	-0.525	0	9.36351e-07
ENSMUSG00000005087	Cd44	-0.06	0.95209	0.978303
ENSMUSG00000005089	Slc1a2	0.511	0.24561	0.383091
ENSMUSG00000005102	Eif2ak4	-0.085	0.62017	0.738654
ENSMUSG00000005103	Wdr1	-0.204	0.10344	0.198732
ENSMUSG00000005107	Slc2a9	0.003	0.99785	1
ENSMUSG00000005124	Wisp1	-0.441	0.6078	0.728018
ENSMUSG00000005125	Ndrg1	-1.84	0	1.06627e-19
ENSMUSG00000005131	4930550C14Rik	-0.214	0.63522	0.751323
ENSMUSG00000005142	Man2b1	0.022	0.86857	0.922876
ENSMUSG00000005148	Klf5	-0.271	0	2.86696e-05
ENSMUSG00000005150	Wdr83	-0.134	0.33984	0.485505
ENSMUSG00000005161	Prdx2	-0.26	0.00127	0.00493343
ENSMUSG00000005198	Polr2a	0.626	0	2.91967e-10
ENSMUSG00000005204	Senp3	0.499	7e-05	0.000375552
ENSMUSG00000005225	Plekha8	0.495	0.00077	0.00316382
ENSMUSG00000005233	Spc25	0.641	0	3.37179e-16
ENSMUSG00000005237	Dnah2	0.66	0.33348	0.478619
ENSMUSG00000005251	Ripk4	-0.77	0.00137	0.00529223
ENSMUSG00000005262	Ufd1	0.546	0	5.69208e-07
ENSMUSG00000005267	Zfp287	0.516	0.27587	0.41649
ENSMUSG00000005268	Prlr	0.38	0.36403	0.508269
ENSMUSG00000005299	Letm1	-0.095	0.41084	0.553752
ENSMUSG00000005312	Ubqln1	-0.328	9e-05	0.000469398
ENSMUSG00000005320	Fgfr4	-1.522	0.01091	0.0316365
ENSMUSG00000005338	Cadm3	2.865	0	1.95449e-05
ENSMUSG00000005354	Txn2	-0.296	4e-05	0.000218764
ENSMUSG00000005357	Slc1a6	-0.88	0.04294	0.0990696
ENSMUSG00000005360	Slc1a3	-1.393	0	1.34241e-20
ENSMUSG00000005362	Crbn	0.426	0.00579	0.0185002
ENSMUSG00000005370	Msh6	0.206	0.00222	0.00805225
ENSMUSG00000005371	Fbxo11	0.168	0.14471	0.258124
ENSMUSG00000005373	Mlxipl	1.188	0.00147	0.00561981
ENSMUSG00000005374	Tbl2	-0.517	0	1.40703e-05
ENSMUSG00000005378	Bud23	0.354	0.0004	0.00178373
ENSMUSG00000005397	Nid1	-0.944	1e-05	4.07387e-05
ENSMUSG00000005410	Mcm5	-0.121	0.05005	0.112065
ENSMUSG00000005413	Hmox1	0.218	0.08445	0.169631
ENSMUSG00000005417	Mprip	-0.123	0.13737	0.248246
ENSMUSG00000005442	Cic	0.203	0.05998	0.129393
ENSMUSG00000005447	Pafah1b3	-0.423	1e-05	3.89669e-05
ENSMUSG00000005465	Il27ra	0.882	0.45768	0.597621
ENSMUSG00000005469	Prkaca	-0.423	0.00828	0.0250965
ENSMUSG00000005470	Asf1b	0.254	0.08973	0.177947
ENSMUSG00000005481	Ddx39	-0.102	0.13673	0.247438
ENSMUSG00000005483	Dnajb1	-0.73	0	6.50488e-11
ENSMUSG00000005501	Usp40	0.114	0.29991	0.443147
ENSMUSG00000005505	Kbtbd4	-0.137	0.65222	0.765815
ENSMUSG00000005506	Celf1	-0.183	0.00177	0.006633
ENSMUSG00000005510	Ndufs3	0.24	0.0278	0.0696369
ENSMUSG00000005514	Por	0.068	0.4348	0.57732
ENSMUSG00000005533	Igf1r	0.107	0.39009	0.533968
ENSMUSG00000005534	Insr	-0.253	0.26943	0.409233
ENSMUSG00000005547	Cyp2a5	0.759	0.04973	0.111486
ENSMUSG00000005553	Atp4a	-0.329	0.43665	0.578783
ENSMUSG00000005566	Trim28	0.532	0	7.40921e-16
ENSMUSG00000005575	Ube2m	-0.371	0.001	0.00397388
ENSMUSG00000005580	Adcy9	-0.599	0.04562	0.103969
ENSMUSG00000005583	Mef2c	-0.027	0.96665	0.988074
ENSMUSG00000005609	Ctr9	0.193	0.0094	0.0279245
ENSMUSG00000005610	Eif4g2	0.206	0.00041	0.00182709
ENSMUSG00000005615	Pcyt1a	-0.094	0.46521	0.604805
ENSMUSG00000005621	Zfp592	-0.119	0.44877	0.589684
ENSMUSG00000005625	Psmd4	-0.416	0	4.19601e-08
ENSMUSG00000005628	Tmod4	1.455	0.2519	0.390137
ENSMUSG00000005656	Snx6	-0.94	0	9.7276e-24
ENSMUSG00000005667	Mthfd2	-0.36	4e-05	0.000211668
ENSMUSG00000005672	Kit	-0.35	0.0331	0.0800306
ENSMUSG00000005674	Tomm40l	-0.374	0.03114	0.0761067
ENSMUSG00000005677	Nr1i3	1.441	0.00161	0.00608905
ENSMUSG00000005681	Apoa2	0.404	0.00809	0.0245609
ENSMUSG00000005682	Pan2	0.138	0.57418	0.700329
ENSMUSG00000005683	Cs	0.075	0.42812	0.570851
ENSMUSG00000005686	Ampd3	1.816	0.00052	0.00223242
ENSMUSG00000005687	Bcas2	-0.025	0.74839	0.839553
ENSMUSG00000005698	Ctcf	0.376	0	1.04463e-09
ENSMUSG00000005699	Pard6a	-0.263	0.09202	0.181646
ENSMUSG00000005705	Agrp	0.308	0.69	0.795774
ENSMUSG00000005716	Pvalb	-5.005	0.00015	0.000725922
ENSMUSG00000005718	Tfap4	-0.313	0.07003	0.14633
ENSMUSG00000005732	Ranbp1	0.055	0.39292	0.537053
ENSMUSG00000005774	Rfx5	-0.103	0.64908	0.7632
ENSMUSG00000005779	Psmb4	-0.227	0.00128	0.00499293
ENSMUSG00000005802	Slc30a4	-0.661	0.02763	0.0692582
ENSMUSG00000005803	Sqor	-0.396	0.67942	0.786778
ENSMUSG00000005804	Bloc1s6	0.016	0.90771	0.949858
ENSMUSG00000005813	Metap1	0.16	0.07206	0.149753
ENSMUSG00000005823	Gpr108	-0.762	0.00021	0.00101782
ENSMUSG00000005836	Gata6	-3.661	0	1.15153e-52
ENSMUSG00000005846	Rsl1d1	0.025	0.68899	0.794833
ENSMUSG00000005871	Apc	0.386	5e-05	0.000280878
ENSMUSG00000005873	Reep5	-1.423	0	7.31825e-55
ENSMUSG00000005881	Ergic3	-0.186	0.05319	0.117575
ENSMUSG00000005882	Uqcc1	-0.273	0.02097	0.0548931
ENSMUSG00000005886	Ncoa2	0.023	0.90816	0.950132
ENSMUSG00000005892	Trh	-0.576	0.00034	0.00152183
ENSMUSG00000005893	Nr2c2	0.292	0.00087	0.00354668
ENSMUSG00000005897	Nr2c1	0.199	0.63616	0.751987
ENSMUSG00000005899	Smpd4	0.346	0.00139	0.0053525
ENSMUSG00000005907	Pex1	0.015	0.93613	0.968634
ENSMUSG00000005917	Otx1	-0.937	0.14119	0.25334
ENSMUSG00000005936	Kctd20	-0.001	0.9948	1
ENSMUSG00000005947	Itgae	-1.259	0.1076	0.205169
ENSMUSG00000005949	Ctns	-1.147	0	1.68607e-14
ENSMUSG00000005950	P2rx5	0.019	0.95814	0.981942
ENSMUSG00000005951	Shpk	-0.534	0.39402	0.537933
ENSMUSG00000005958	Ephb3	-0.113	0.3231	0.46861
ENSMUSG00000005968	Tuft1	-0.978	0.00388	0.0130484
ENSMUSG00000005973	Rcn1	-0.884	0	1.13964e-16
ENSMUSG00000005981	Trap1	-0.417	1e-05	4.76739e-05
ENSMUSG00000005982	Naa60	-0.035	0.8093	0.883267
ENSMUSG00000005983	1700037C18Rik	0.163	0.76959	0.855213
ENSMUSG00000005986	Ankrd13d	0.053	0.90299	0.946543
ENSMUSG00000006005	Tpr	0.477	0	7.82862e-15
ENSMUSG00000006010	BC003331	-0.668	0	9.02825e-09
ENSMUSG00000006014	Prg4	2.273	0.01203	0.0343458
ENSMUSG00000006019	Dhx34	-1.1	1e-05	3.57315e-05
ENSMUSG00000006021	Kptn	0.058	0.81725	0.888129
ENSMUSG00000006024	Napa	-0.486	0	1.41121e-06
ENSMUSG00000006050	Sra1	-0.297	0.0006	0.00254346
ENSMUSG00000006056	Calcoco2	0.761	0.00013	0.000633625
ENSMUSG00000006057	Atp5g1	1.048	0	1.3381e-38
ENSMUSG00000006058	Snf8	-0.224	0.04906	0.110321
ENSMUSG00000006095	Tbcb	-0.105	0.23168	0.367343
ENSMUSG00000006127	Inpp5k	-0.078	0.70658	0.808533
ENSMUSG00000006134	Crkl	-0.296	0.00292	0.0101957
ENSMUSG00000006143	Upk3bl	-0.211	0.87787	0.928395
ENSMUSG00000006154	Eps8l1	-2.458	0.00094	0.00378829
ENSMUSG00000006169	Clint1	0.141	0.12557	0.231373
ENSMUSG00000006179	Prss16	-0.536	0.23483	0.371048
ENSMUSG00000006191	Cdkal1	0.182	0.20567	0.336445
ENSMUSG00000006200	Rhox6	-1.927	0	2.22694e-09
ENSMUSG00000006205	Htra1	-4.664	0	6.85473e-89
ENSMUSG00000006215	Zbtb17	-0.388	0.02104	0.055041
ENSMUSG00000006216	Clcnkb	1.537	0.09294	0.182995
ENSMUSG00000006218	Fam131c	0.996	0.05314	0.1175
ENSMUSG00000006219	Fblim1	-0.461	0.00016	0.000771501
ENSMUSG00000006221	Hspb7	2.546	0.07698	0.15758
ENSMUSG00000006235	Epor	-2.677	0.01474	0.040716
ENSMUSG00000006241	Ccdc159	-0.649	0.4214	0.564418
ENSMUSG00000006262	Mob1b	0.135	0.57129	0.697884
ENSMUSG00000006273	Atp6v1b2	-0.356	0	2.48286e-06
ENSMUSG00000006276	Eps15l1	0.34	0.00312	0.010778
ENSMUSG00000006281	Tep1	-0.255	0.23341	0.36934
ENSMUSG00000006288	Ttc5	-0.076	0.67503	0.783612
ENSMUSG00000006289	Osgep	-0.72	0	7.34051e-10
ENSMUSG00000006299	Aamp	0.304	0.00085	0.00346361
ENSMUSG00000006301	Tmbim1	-0.718	8e-05	0.000406454
ENSMUSG00000006304	Arpc2	-0.552	0	1.28486e-21
ENSMUSG00000006307	Kmt2b	0.472	0.00041	0.00182138
ENSMUSG00000006310	Zbtb32	0.015	0.96931	0.989293
ENSMUSG00000006311	Etv2	-0.684	0.05343	0.118017
ENSMUSG00000006313	Upk1a	-0.757	0.2597	0.398773
ENSMUSG00000006315	Tmem147	-0.192	0.03718	0.088152
ENSMUSG00000006333	Rps9	-0.163	0.00142	0.00547164
ENSMUSG00000006335	Tfpt	0.215	0.39894	0.542848
ENSMUSG00000006342	Susd2	-3.788	0	1.2389e-14
ENSMUSG00000006344	Ggt5	-1.082	0.41814	0.561032
ENSMUSG00000006345	Ggt1	-1.7	0.01996	0.0527074
ENSMUSG00000006356	Crip2	-0.162	0.08262	0.166623
ENSMUSG00000006360	Crip1	-1.352	0	1.93873e-13
ENSMUSG00000006362	Cbfa2t3	-3.745	0.00029	0.00132239
ENSMUSG00000006369	Fbln1	-0.163	0.25441	0.393177
ENSMUSG00000006373	Pgrmc1	0.206	0.08987	0.178177
ENSMUSG00000006378	Gcat	-0.465	1e-05	4.39589e-05
ENSMUSG00000006386	Tek	1.215	0.00912	0.0272204
ENSMUSG00000006390	Elovl1	-1.562	0	2.78836e-22
ENSMUSG00000006392	Med8	0.274	0.00546	0.0176202
ENSMUSG00000006398	Cdc20	-0.376	0.00035	0.00157989
ENSMUSG00000006403	Adamts4	-1.578	0.02604	0.0660386
ENSMUSG00000006411	Nectin4	1.892	0.00861	0.0259348
ENSMUSG00000006412	Pfdn2	-0.255	0.00236	0.00845142
ENSMUSG00000006418	Rnf114	-0.269	0.03543	0.084613
ENSMUSG00000006423	C330007P06Rik	0.486	0.06568	0.138902
ENSMUSG00000006435	Neurl1a	-0.56	0.00085	0.00347032
ENSMUSG00000006442	Srm	0.547	0	1.05506e-18
ENSMUSG00000006445	Epha2	0.87	0.00286	0.0099833
ENSMUSG00000006456	Rbm14	-0.079	0.53055	0.660921
ENSMUSG00000006457	Actn3	0.078	0.76455	0.851643
ENSMUSG00000006463	Zdhhc24	-0.4	0.24334	0.38047
ENSMUSG00000006464	Bbs1	1.448	0.00032	0.00145143
ENSMUSG00000006469	Slc34a3	-0.923	0.10434	0.200146
ENSMUSG00000006471	Ndor1	0.259	0.21105	0.343085
ENSMUSG00000006476	Nsmf	-0.533	0.04337	0.099793
ENSMUSG00000006494	Pdk1	-0.045	0.66484	0.775445
ENSMUSG00000006498	Ptbp1	-0.108	0.10282	0.197833
ENSMUSG00000006517	Mvd	-0.701	0	1.96299e-10
ENSMUSG00000006519	Cyba	-1.89	0	6.89093e-28
ENSMUSG00000006522	Itih3	0.719	0.00086	0.00351613
ENSMUSG00000006526	Tmem110	-0.751	0	8.49673e-07
ENSMUSG00000006527	Sfmbt1	-0.039	0.78022	0.862775
ENSMUSG00000006529	Itih1	0.154	0.63249	0.74899
ENSMUSG00000006538	Ihh	-6.268	0	1.4426e-20
ENSMUSG00000006546	Cryba2	2.16	0.04753	0.107564
ENSMUSG00000006567	Atp7b	-0.737	0.15001	0.26495
ENSMUSG00000006574	Slc4a1	1.904	0.15284	0.268546
ENSMUSG00000006575	Rundc3a	-1.616	0	6.31235e-07
ENSMUSG00000006576	Slc4a3	0.799	3e-05	0.000191858
ENSMUSG00000006585	Cdt1	-0.337	7e-05	0.000367697
ENSMUSG00000006586	Runx1t1	1.624	0	1.48061e-34
ENSMUSG00000006587	Snai3	0.39	0.45387	0.594301
ENSMUSG00000006589	Aprt	-0.933	0	5.95963e-26
ENSMUSG00000006599	Gtf2h1	0.052	0.50627	0.640358
ENSMUSG00000006611	Hfe	-1.16	0.22147	0.355781
ENSMUSG00000006641	Slc5a6	-0.746	0.03642	0.0866315
ENSMUSG00000006642	Tcf23	-1.444	0.10631	0.203195
ENSMUSG00000006649	Nphs1	2.288	0.00027	0.00126376
ENSMUSG00000006651	Aplp1	0.541	0.01531	0.0421031
ENSMUSG00000006673	Qrich1	-0.125	0.26539	0.404724
ENSMUSG00000006675	P4htm	-0.129	0.72225	0.819695
ENSMUSG00000006676	Usp19	-0.069	0.58588	0.710382
ENSMUSG00000006678	Pola1	0.407	0	1.33982e-05
ENSMUSG00000006699	Cdc42	-0.124	0.09203	0.181646
ENSMUSG00000006705	Pknox1	-0.093	0.45112	0.591741
ENSMUSG00000006715	Gmnn	0.041	0.77343	0.858516
ENSMUSG00000006717	Acot13	-0.744	0	5.44868e-16
ENSMUSG00000006720	Zfp184	-1.213	0.00012	0.000587093
ENSMUSG00000006728	Cdk4	-0.413	0	3.55342e-06
ENSMUSG00000006731	B4galnt1	0.435	0.07583	0.15576
ENSMUSG00000006732	Mettl1	0.494	0	6.72744e-07
ENSMUSG00000006736	Tspan31	-0.174	0.35215	0.497876
ENSMUSG00000006740	Kif5b	0.534	0	2.49425e-23
ENSMUSG00000006763	Saal1	-0.908	0	2.51985e-10
ENSMUSG00000006764	Tph2	2.164	0.06149	0.131889
ENSMUSG00000006782	Cnp	0.547	0.01189	0.0340287
ENSMUSG00000006784	Ttc25	-0.048	0.92526	0.961902
ENSMUSG00000006800	Sulf2	-0.172	0.05226	0.115799
ENSMUSG00000006818	Sod2	-0.024	0.84056	0.904775
ENSMUSG00000006850	Tmco6	0.451	0.336	0.481022
ENSMUSG00000006906	Stambp	-0.268	0.40846	0.551755
ENSMUSG00000006920	Ezh1	-0.602	0.0024	0.00858408
ENSMUSG00000006930	Hap1	0.08	0.6148	0.734144
ENSMUSG00000006931	P3h4	-0.42	0.02693	0.0677654
ENSMUSG00000006932	Ctnnb1	-1.613	0	2.16502e-20
ENSMUSG00000006941	Eif1b	-0.565	0	6.72684e-11
ENSMUSG00000006958	Chrd	0.762	0.20316	0.333345
ENSMUSG00000006998	Psmd2	-0.149	0.0475	0.107506
ENSMUSG00000007021	Syngr3	-0.214	0.62704	0.744547
ENSMUSG00000007029	Vars	0.388	0	7.36645e-06
ENSMUSG00000007030	Vwa7	-3.902	0.00562	0.0180551
ENSMUSG00000007034	Slc44a4	-0.208	0.70551	0.807717
ENSMUSG00000007035	Msh5	-0.651	0.18684	0.313314
ENSMUSG00000007036	Abhd16a	-0.348	0.11098	0.209936
ENSMUSG00000007038	Neu1	-1.65	0	8.99751e-31
ENSMUSG00000007039	Ddah2	-1.414	0	3.79347e-45
ENSMUSG00000007041	Clic1	-1.333	0	1.71622e-30
ENSMUSG00000007050	Lsm2	-0.229	0.00645	0.0203308
ENSMUSG00000007080	Pole	0.188	0.0373	0.0883602
ENSMUSG00000007097	Atp1a2	-3.441	0	2.68099e-12
ENSMUSG00000007107	Atp1a4	0.593	0.50874	0.642407
ENSMUSG00000007122	Casq1	0.787	0.26373	0.403059
ENSMUSG00000007207	Stx1a	0.062	0.81537	0.887438
ENSMUSG00000007216	Zfp775	-0.294	0.05146	0.114502
ENSMUSG00000007279	Scube2	-4.103	0	1.22472e-19
ENSMUSG00000007338	Mrpl49	0.355	0	1.20981e-05
ENSMUSG00000007379	Dennd2c	0.926	1e-05	5.33941e-05
ENSMUSG00000007411	Mark3	0.023	0.78775	0.868922
ENSMUSG00000007415	Gatad1	0.478	5e-05	0.00028417
ENSMUSG00000007458	M6pr	0.056	0.65987	0.771533
ENSMUSG00000007476	Lrrc8a	-0.309	0.02529	0.0644728
ENSMUSG00000007564	Ppp2r1a	0.312	0.00094	0.00379466
ENSMUSG00000007570	Fance	-0.858	0	2.57981e-10
ENSMUSG00000007589	Tinf2	-0.371	0.00548	0.0176625
ENSMUSG00000007594	Hapln4	-1.184	0	7.38047e-07
ENSMUSG00000007603	Dus3l	0.16	0.34115	0.487061
ENSMUSG00000007610	Gtpbp3	-0.641	0.0006	0.0025407
ENSMUSG00000007613	Tgfbr1	0.125	0.58393	0.708835
ENSMUSG00000007617	Homer1	-0.51	0.00036	0.00160083
ENSMUSG00000007646	Rad51c	-0.809	0	7.31103e-08
ENSMUSG00000007655	Cav1	1.281	0.1493	0.263969
ENSMUSG00000007656	Arpp19	0.086	0.19207	0.319492
ENSMUSG00000007659	Bcl2l1	-0.925	0	6.08162e-10
ENSMUSG00000007670	Khsrp	0.325	1e-05	7.142e-05
ENSMUSG00000007682	Dio2	-0.65	0.34813	0.494121
ENSMUSG00000007721	Ccdc124	-0.66	0	5.49447e-14
ENSMUSG00000007739	Cct4	-0.543	0	4.15931e-11
ENSMUSG00000007777	0610009B22Rik	0.542	0.05596	0.122489
ENSMUSG00000007783	Cpt1c	-0.385	0.0143	0.0397098
ENSMUSG00000007805	Twist2	-0.084	0.93511	0.968045
ENSMUSG00000007812	Zfp655	-0.643	1e-05	3.46268e-05
ENSMUSG00000007815	Rhoa	-0.237	0.00473	0.0155399
ENSMUSG00000007817	Zmiz1	1.141	0	2.68227e-13
ENSMUSG00000007827	Ankrd26	0.04	0.73536	0.829288
ENSMUSG00000007833	Aldh16a1	0.032	0.78962	0.869951
ENSMUSG00000007836	Hnrnpa0	-0.079	0.12616	0.232218
ENSMUSG00000007837	Prrg2	0.05	0.85472	0.913407
ENSMUSG00000007850	Hnrnph1	0.886	0	1.99183e-14
ENSMUSG00000007867	Ift43	-0.464	0.00707	0.0219594
ENSMUSG00000007872	Id3	0.931	0.00208	0.00760947
ENSMUSG00000007880	Arid1a	0.947	0	4.72157e-37
ENSMUSG00000007888	Crlf1	-0.905	0.08768	0.174912
ENSMUSG00000007891	Ctsd	-0.948	0	1.62289e-22
ENSMUSG00000007892	Rplp1	0.006	0.94973	0.976891
ENSMUSG00000007907	Cabs1	-0.064	0.95323	0.978781
ENSMUSG00000007908	Hmgcll1	0.755	0.22768	0.363015
ENSMUSG00000007944	Ttc9b	-0.035	0.97038	0.989975
ENSMUSG00000007946	Phox2a	-0.949	0.22019	0.354015
ENSMUSG00000007950	Abhd8	-0.443	0.05013	0.112182
ENSMUSG00000007987	Ift22	0.136	0.3753	0.519869
ENSMUSG00000007989	Fzd3	-0.11	0.40216	0.545727
ENSMUSG00000008028	1700008O03Rik	-0.074	0.90506	0.947895
ENSMUSG00000008035	Mid1ip1	-0.111	0.44991	0.590553
ENSMUSG00000008036	Ap2s1	-0.504	0	2.23958e-06
ENSMUSG00000008090	Fgfrl1	-0.33	0.11634	0.2177
ENSMUSG00000008129	4930432K21Rik	-0.692	0.03424	0.0822608
ENSMUSG00000008136	Fhl2	-2.936	0.00485	0.0158743
ENSMUSG00000008140	Emc10	-0.622	0	8.13527e-09
ENSMUSG00000008153	Clstn3	-0.129	0.60897	0.729
ENSMUSG00000008167	Fbxw9	0.364	0.00151	0.00575369
ENSMUSG00000008193	Spib	0.394	0.61898	0.738018
ENSMUSG00000008200	Fnbp4	0.217	0.01862	0.0497349
ENSMUSG00000008206	Cers4	-0.421	2e-05	9.65428e-05
ENSMUSG00000008226	Scrn3	-0.014	0.96621	0.987688
ENSMUSG00000008301	Phax	0.31	4e-05	0.00019868
ENSMUSG00000008305	Tle1	0.116	0.56695	0.694392
ENSMUSG00000008307	1700109H08Rik	2.929	3e-05	0.000150713
ENSMUSG00000008318	Relt	0.023	0.9365	0.968836
ENSMUSG00000008333	Snrpb2	0.288	0	2.53382e-07
ENSMUSG00000008348	Ubc	-0.093	0.25405	0.392737
ENSMUSG00000008373	Prpf31	0.106	0.24508	0.382415
ENSMUSG00000008384	Sertad1	0.446	0.0238	0.0612329
ENSMUSG00000008393	Carhsp1	-1.106	0	4.34722e-20
ENSMUSG00000008398	Elk3	-0.857	0.00494	0.0161146
ENSMUSG00000008429	Herpud2	-0.207	0.20001	0.329467
ENSMUSG00000008435	Rdh13	-0.469	0.0035	0.0119354
ENSMUSG00000008450	Nutf2	0.614	0	1.84032e-06
ENSMUSG00000008461	Fut1	-0.075	0.88787	0.935572
ENSMUSG00000008475	Arpc5	-0.429	3e-05	0.000160577
ENSMUSG00000008489	Elavl2	-0.189	0.05018	0.112244
ENSMUSG00000008496	Pou2f2	2.349	0	4.52875e-48
ENSMUSG00000008540	Mgst1	0.527	0.01719	0.0464952
ENSMUSG00000008575	Nfib	0.997	0	1.40173e-13
ENSMUSG00000008601	Rab25	0.735	0.16461	0.284581
ENSMUSG00000008604	Ubqln4	-0.076	0.28956	0.431429
ENSMUSG00000008658	Rbfox1	2.997	0.04033	0.0940129
ENSMUSG00000008668	Rps18	-0.032	0.6701	0.779778
ENSMUSG00000008682	Rpl10	0.096	0.37916	0.52361
ENSMUSG00000008683	Rps15a	-0.336	4e-05	0.000216705
ENSMUSG00000008690	Ncaph2	-0.456	0	4.33964e-06
ENSMUSG00000008730	Hipk1	0.069	0.63077	0.747683
ENSMUSG00000008734	Gprc5b	-0.498	0.01873	0.0500135
ENSMUSG00000008763	Man1a2	-0.051	0.52034	0.651698
ENSMUSG00000008822	Acyp1	-0.624	0.01598	0.0436354
ENSMUSG00000008855	Hdac5	-0.068	0.70341	0.806006
ENSMUSG00000008859	Rala	-0.094	0.15339	0.269273
ENSMUSG00000008892	Vdac3	-0.36	0.00036	0.00162445
ENSMUSG00000008958	Vps72	0.392	7e-05	0.000359284
ENSMUSG00000008976	Gabpa	0.149	0.36417	0.508375
ENSMUSG00000008999	Bmp7	-0.636	0.02645	0.0668336
ENSMUSG00000009013	Dynll1	-0.082	0.24835	0.386026
ENSMUSG00000009030	Pdcl	0.29	0.14764	0.261796
ENSMUSG00000009035	Tmem184b	0.059	0.79176	0.871767
ENSMUSG00000009073	Nf2	0.271	0.00022	0.00105861
ENSMUSG00000009075	Cabp7	1.192	0.35402	0.499667
ENSMUSG00000009076	Zmat5	-0.012	0.94601	0.974847
ENSMUSG00000009079	Ewsr1	0.007	0.95587	0.980608
ENSMUSG00000009090	Ap1b1	-0.04	0.67358	0.782476
ENSMUSG00000009092	Derl3	1.973	0.00757	0.0232421
ENSMUSG00000009097	Tbx1	-2.947	0.00021	0.00100711
ENSMUSG00000009108	Gnat2	0.564	0.35881	0.503884
ENSMUSG00000009112	Bcl2l13	-0.614	0	4.9888e-12
ENSMUSG00000009145	Dqx1	0.116	0.66739	0.777226
ENSMUSG00000009207	Lnpk	0.257	0.05673	0.123749
ENSMUSG00000009216	Fam163b	-0.046	0.941	0.972022
ENSMUSG00000009248	Ascl2	-1.029	0.00045	0.00196665
ENSMUSG00000009281	Rarres2	0.378	0.19207	0.319492
ENSMUSG00000009291	Pttg1ip	0.025	0.7724	0.857611
ENSMUSG00000009292	Trpm2	0.104	0.89258	0.939055
ENSMUSG00000009293	Ube2g2	-0.366	0.02297	0.059391
ENSMUSG00000009376	Met	0.868	0.03702	0.087829
ENSMUSG00000009378	Slc16a12	1.634	0.24623	0.383695
ENSMUSG00000009394	Syn2	-1.916	0.02878	0.0715709
ENSMUSG00000009406	Elk1	-0.279	0.1174	0.219156
ENSMUSG00000009418	Nav1	-0.275	0.00658	0.0206758
ENSMUSG00000009470	Tnpo1	-0.19	0.00709	0.022007
ENSMUSG00000009487	Otog	1.749	0.20409	0.334592
ENSMUSG00000009535	Rnmt	0.075	0.4172	0.560211
ENSMUSG00000009549	Srp14	0.053	0.54474	0.673669
ENSMUSG00000009555	Cdk9	-0.029	0.86508	0.920647
ENSMUSG00000009563	Tor2a	-0.409	0.00863	0.0259811
ENSMUSG00000009566	Fpgs	-0.069	0.71362	0.813697
ENSMUSG00000009569	Mkl2	0.348	0.07749	0.158415
ENSMUSG00000009575	Cbx5	0.19	0.00189	0.00702684
ENSMUSG00000009585	Apobec3	0.947	0	1.67999e-11
ENSMUSG00000009596	Taf7l	1.823	0	5.82769e-25
ENSMUSG00000009614	Sardh	0.363	0.19505	0.323314
ENSMUSG00000009621	Vav2	-0.377	0.01757	0.0473422
ENSMUSG00000009628	Tex15	-0.411	0.02921	0.0724135
ENSMUSG00000009630	Ppp2cb	-0.376	0.19046	0.317668
ENSMUSG00000009633	G0s2	-0.028	0.94471	0.97414
ENSMUSG00000009640	Dmap1	-0.274	0.04763	0.107756
ENSMUSG00000009646	Pla2g12b	-3.539	0	4.35508e-13
ENSMUSG00000009647	Mcu	-1.041	0	6.81627e-14
ENSMUSG00000009654	Oit3	-0.041	0.97689	0.993528
ENSMUSG00000009670	Tex11	-0.735	0.00074	0.00306548
ENSMUSG00000009681	Bcr	-0.689	0	6.12465e-08
ENSMUSG00000009687	Fxyd5	-1.655	0.00953	0.0282564
ENSMUSG00000009731	Kcnd1	0.397	0.1882	0.315173
ENSMUSG00000009733	Tfcp2	0.181	0.32484	0.470269
ENSMUSG00000009734	Pou6f2	2.132	1e-05	5.27856e-05
ENSMUSG00000009739	Pou6f1	-0.764	0.03097	0.0757807
ENSMUSG00000009741	Ubp1	0.092	0.24421	0.381469
ENSMUSG00000009772	Nuak2	-0.15	0.42565	0.568427
ENSMUSG00000009828	Ick	0.087	0.58311	0.707949
ENSMUSG00000009863	Sdhb	-0.633	0	2.71061e-12
ENSMUSG00000009876	Cox4i2	0.61	0.69234	0.797833
ENSMUSG00000009894	Snap47	0.383	0.00023	0.001075
ENSMUSG00000009905	Kdsr	-0.708	0	1.07173e-08
ENSMUSG00000009907	Vps4b	-0.169	0.04721	0.106989
ENSMUSG00000009927	Rps25	0.006	0.91456	0.95475
ENSMUSG00000009941	Nxf2	-0.419	0.51628	0.648304
ENSMUSG00000009995	Taz	-0.456	0.00713	0.0221142
ENSMUSG00000010021	Kif19a	1.174	0.3605	0.505145
ENSMUSG00000010025	Aldh3a2	-0.887	0	3.36961e-05
ENSMUSG00000010044	Zmynd10	-4.884	0	1.05558e-06
ENSMUSG00000010045	Tmem115	-0.442	0.00902	0.026976
ENSMUSG00000010047	Hyal2	-0.418	0.05615	0.122862
ENSMUSG00000010048	Ifrd2	-0.856	0	2.21229e-07
ENSMUSG00000010051	Hyal1	0.841	0.01781	0.0478945
ENSMUSG00000010054	Tusc2	0.001	0.99234	1
ENSMUSG00000010057	Nprl2	-0.796	0	2.27151e-08
ENSMUSG00000010064	Slc38a3	0.428	0.14588	0.259659
ENSMUSG00000010066	Cacna2d2	-0.224	0.28118	0.422375
ENSMUSG00000010067	Rassf1	-0.317	0.00064	0.0027041
ENSMUSG00000010086	Rnf112	1.678	0.04617	0.105016
ENSMUSG00000010095	Slc3a2	-0.39	1e-05	7.1119e-05
ENSMUSG00000010097	Nxf1	-0.335	0.00104	0.00412467
ENSMUSG00000010110	Stx5a	-0.125	0.34107	0.486997
ENSMUSG00000010122	Slc47a1	0.35	0.22827	0.363647
ENSMUSG00000010136	Pifo	-1.41	0.32323	0.468709
ENSMUSG00000010142	Tnfrsf13b	0.505	0.31279	0.457393
ENSMUSG00000010154	Spire2	1.315	0.00016	0.000779517
ENSMUSG00000010175	Prox1	-0.282	0.16192	0.280943
ENSMUSG00000010277	2610507B11Rik	0.316	0.00033	0.00151251
ENSMUSG00000010290	AI597479	0.03	0.85511	0.913545
ENSMUSG00000010307	Tmem86a	0.669	0.10263	0.19752
ENSMUSG00000010342	Tex14	0.354	0.02677	0.0674516
ENSMUSG00000010358	Ifi35	0.037	0.92536	0.961902
ENSMUSG00000010362	Rdm1	-1.042	0	2.03338e-25
ENSMUSG00000010376	Nedd8	-0.399	0	1.75584e-06
ENSMUSG00000010392	Gosr1	-0.037	0.897	0.942197
ENSMUSG00000010406	Mrpl52	0.204	0.00819	0.0248413
ENSMUSG00000010453	Kansl3	-0.145	0.05865	0.127153
ENSMUSG00000010461	Eya4	-0.244	0.81732	0.888129
ENSMUSG00000010476	Ebf3	0.423	0.6835	0.790234
ENSMUSG00000010517	Faf1	-0.09	0.2854	0.426783
ENSMUSG00000010529	Gm266	0.613	0.48621	0.623828
ENSMUSG00000010538	Tsacc	0.366	0.02894	0.0718826
ENSMUSG00000010554	Mettl16	0.047	0.57205	0.698515
ENSMUSG00000010592	Dazl	0.794	8e-05	0.000433393
ENSMUSG00000010601	Apol7a	0.396	0.34894	0.494927
ENSMUSG00000010607	Pigyl	-0.876	0	1.19662e-06
ENSMUSG00000010608	Rbm25	1.136	0	8.41557e-82
ENSMUSG00000010609	Psen2	0.133	0.41024	0.553211
ENSMUSG00000010651	Acaa1b	0.527	7e-05	0.00038421
ENSMUSG00000010660	Plcd1	-0.117	0.71237	0.813054
ENSMUSG00000010663	Fads1	-0.794	0	1.95559e-17
ENSMUSG00000010721	Lmbr1	0.111	0.65639	0.769286
ENSMUSG00000010751	Tnfrsf22	-0.166	0.54777	0.676407
ENSMUSG00000010755	Cars	0.021	0.80249	0.878809
ENSMUSG00000010760	Phlda2	-1.125	7e-05	0.000388911
ENSMUSG00000010796	Asz1	-1.51	0.14627	0.259908
ENSMUSG00000010803	Gabra1	-2.035	0.01629	0.0443781
ENSMUSG00000010825	Grid2ip	-0.186	0.83826	0.902921
ENSMUSG00000010830	Kdelr3	-2.529	0	4.39615e-23
ENSMUSG00000010911	Apip	0.135	0.4214	0.564418
ENSMUSG00000010914	Pdhx	-0.134	0.31726	0.461986
ENSMUSG00000010936	Vac14	0.622	0	3.0266e-06
ENSMUSG00000011034	Slc5a1	2.253	1e-05	8.98182e-05
ENSMUSG00000011096	Akt1s1	0.1	0.6734	0.782328
ENSMUSG00000011114	Tbrg1	-0.523	0	5.96182e-13
ENSMUSG00000011148	Adssl1	-0.651	0.27712	0.417978
ENSMUSG00000011154	Cfap161	1.609	0.23895	0.375681
ENSMUSG00000011158	Brf1	-0.204	0.17928	0.303115
ENSMUSG00000011179	Odc1	0.232	0.01893	0.0504391
ENSMUSG00000011254	Thg1l	0.159	0.41657	0.559558
ENSMUSG00000011256	Adam19	0.585	0.00074	0.00308433
ENSMUSG00000011257	Pabpc4	-0.098	0.10223	0.196885
ENSMUSG00000011263	Exoc3l2	0.944	0.21114	0.343159
ENSMUSG00000011267	Zfp296	0.28	0.12025	0.223307
ENSMUSG00000011305	Plin5	1.26	0.00033	0.00148981
ENSMUSG00000011306	Sugp1	-0.07	0.47557	0.61444
ENSMUSG00000011349	Dmrtc2	-1.405	0.00423	0.0140766
ENSMUSG00000011382	Dhdh	0.307	0.00318	0.0109677
ENSMUSG00000011427	Zfp790	-1.8	0.03482	0.0834191
ENSMUSG00000011486	Slc25a41	-3.065	0.04301	0.0991646
ENSMUSG00000011589	Fsd1	0.562	0.01215	0.03465
ENSMUSG00000011658	Fuz	0.742	0.00094	0.0037954
ENSMUSG00000011751	Sptbn4	0.821	0.00304	0.0105503
ENSMUSG00000011752	Pgam1	-0.784	0	1.75589e-08
ENSMUSG00000011831	Evi5	0.295	0.00048	0.00209517
ENSMUSG00000011832	Evi5l	0.183	0.50162	0.636301
ENSMUSG00000011837	Snapc2	-0.443	0.00202	0.00741039
ENSMUSG00000011877	Git1	-0.59	0	2.79859e-05
ENSMUSG00000011884	Gltp	-0.432	0.00902	0.026976
ENSMUSG00000011958	Bnip2	0.044	0.61388	0.733356
ENSMUSG00000011960	Ccnt1	0.384	0	5.88601e-06
ENSMUSG00000012017	Scarf2	0.036	0.94452	0.974004
ENSMUSG00000012076	Brms1l	0.583	0.03965	0.0927755
ENSMUSG00000012114	Med15	-0.103	0.31117	0.455482
ENSMUSG00000012117	Dhdds	-0.319	0.07015	0.146546
ENSMUSG00000012123	Crybg2	-0.598	0.00632	0.0199484
ENSMUSG00000012126	Ubxn11	1.408	0.09943	0.192657
ENSMUSG00000012282	Wnt8a	1.41	0.02112	0.0551905
ENSMUSG00000012296	Tjap1	-0.628	0	2.01754e-06
ENSMUSG00000012350	Ehf	0.008	0.9982	1
ENSMUSG00000012396	Nanog	0.134	0.19891	0.328059
ENSMUSG00000012405	Rpl15	0.595	0.00205	0.00750832
ENSMUSG00000012422	Tmem167	-0.04	0.71698	0.815998
ENSMUSG00000012429	Mplkip	-0.015	0.92155	0.959139
ENSMUSG00000012443	Kif11	0.514	0	3.93052e-08
ENSMUSG00000012483	Rpa3	0.558	0.13931	0.250817
ENSMUSG00000012519	Mlkl	1.886	0.01386	0.0386881
ENSMUSG00000012535	Tnpo3	-0.007	0.89503	0.940755
ENSMUSG00000012609	Ttll5	0.093	0.50339	0.637729
ENSMUSG00000012640	Zfp715	-0.298	0.24184	0.3788
ENSMUSG00000012705	Retn	0.451	0.31821	0.46301
ENSMUSG00000012848	Rps5	-0.467	0	3.23875e-17
ENSMUSG00000012889	Podnl1	-0.235	0.74128	0.833935
ENSMUSG00000013033	Adgrl1	-0.227	0.01793	0.0481732
ENSMUSG00000013076	Amotl1	0.183	0.10032	0.193955
ENSMUSG00000013089	Etv5	-0.07	0.46824	0.607504
ENSMUSG00000013150	Gfod2	0.854	0	9.08439e-07
ENSMUSG00000013155	Enkd1	-0.144	0.26728	0.407093
ENSMUSG00000013160	Atp6v0d1	-0.719	0	7.88225e-20
ENSMUSG00000013236	Ptprs	-0.415	5e-05	0.000295554
ENSMUSG00000013275	Slc41a1	-0.064	0.75935	0.847877
ENSMUSG00000013367	Iglon5	-1.081	0.00537	0.0173625
ENSMUSG00000013415	Igf2bp1	0.26	5e-05	0.000293257
ENSMUSG00000013418	B4galnt2	-2.222	0.14326	0.256192
ENSMUSG00000013419	Zfp651	0.235	0.4787	0.616981
ENSMUSG00000013465	Nelfb	-0.657	0	3.68433e-07
ENSMUSG00000013483	Card14	-3.093	0.03411	0.0820163
ENSMUSG00000013495	Tmem175	-0.363	0.03845	0.0905154
ENSMUSG00000013523	Bcas1	0.216	0.61074	0.730429
ENSMUSG00000013539	Tango2	-0.597	0.00078	0.00320793
ENSMUSG00000013584	Aldh1a2	-0.822	0.28105	0.422261
ENSMUSG00000013593	Ndufs2	-0.442	0	1.07216e-06
ENSMUSG00000013611	Snx31	-1.329	0.36247	0.507027
ENSMUSG00000013622	Atraid	-1.163	0	4.96704e-16
ENSMUSG00000013629	Cad	0.278	0.00089	0.0036035
ENSMUSG00000013646	Sh3bp5l	-0.358	0.00222	0.00806066
ENSMUSG00000013662	Atad1	-0.371	0.0001	0.00051063
ENSMUSG00000013663	Pten	0.427	0	1.85737e-06
ENSMUSG00000013698	Pea15a	-0.844	0	2.58794e-21
ENSMUSG00000013701	Timm23	0.153	0.31759	0.462271
ENSMUSG00000013736	Trnt1	0.228	0.06358	0.135311
ENSMUSG00000013766	Ly6g6e	-1.198	0.35845	0.503507
ENSMUSG00000013787	Ehmt2	-0.679	0	4.04124e-11
ENSMUSG00000013822	Elof1	-0.301	0.00143	0.0054806
ENSMUSG00000013833	Med16	1.006	0	2.5848e-12
ENSMUSG00000013846	St3gal1	-0.954	0.08468	0.170012
ENSMUSG00000013858	Tmem259	-0.431	0.00011	0.000553647
ENSMUSG00000013878	Rnf170	0.277	0.21465	0.347616
ENSMUSG00000013921	Clip3	0.934	1e-05	6.78464e-05
ENSMUSG00000013928	Thap8	-0.024	0.97833	0.994676
ENSMUSG00000013936	Myl2	0.044	0.97647	0.993326
ENSMUSG00000013973	Dedd	0.244	0.04047	0.0942792
ENSMUSG00000013974	Mcemp1	0.101	0.9482	0.97627
ENSMUSG00000013997	Nit1	-0.65	0.00072	0.00300222
ENSMUSG00000014030	Pax5	0.779	0.4862	0.623828
ENSMUSG00000014039	Prdm15	0.085	0.74092	0.833694
ENSMUSG00000014074	Rnf168	0.172	0.02614	0.0662385
ENSMUSG00000014075	Tctex1d2	-0.802	1e-05	4.37528e-05
ENSMUSG00000014077	Chp1	-0.434	0.0008	0.00329304
ENSMUSG00000014158	Trpv4	-0.595	0.52043	0.651698
ENSMUSG00000014164	Klhl3	0.892	0.08533	0.170997
ENSMUSG00000014177	Tvp23b	-0.279	0.03297	0.0797755
ENSMUSG00000014195	Dnajc7	0.092	0.24471	0.382018
ENSMUSG00000014198	Zfp385c	3.043	0.04567	0.104056
ENSMUSG00000014226	Cacybp	0.226	1e-05	4.74941e-05
ENSMUSG00000014232	Cluap1	-0.185	0.32098	0.466215
ENSMUSG00000014243	Zswim7	-0.025	0.85785	0.915604
ENSMUSG00000014245	Pigl	1.037	0	1.0431e-14
ENSMUSG00000014294	Ndufa2	-0.433	0	6.04761e-07
ENSMUSG00000014301	Pam16	0.28	0.01059	0.0308655
ENSMUSG00000014303	Glis2	0.667	0.00194	0.00719473
ENSMUSG00000014313	Cox6c	-0.405	0	3.63693e-08
ENSMUSG00000014329	Bicc1	-0.685	0.00077	0.00315667
ENSMUSG00000014349	Ube2z	0.011	0.9161	0.955689
ENSMUSG00000014353	Tmem87b	-0.092	0.48013	0.618462
ENSMUSG00000014355	Anapc1	-0.02	0.84376	0.907115
ENSMUSG00000014361	Mertk	-0.608	0.00134	0.00518083
ENSMUSG00000014402	Tsg101	-0.228	0.06105	0.131243
ENSMUSG00000014418	Hps5	-0.556	0.00213	0.00778009
ENSMUSG00000014426	Map3k4	-0.353	0.00063	0.002669
ENSMUSG00000014444	Piezo1	-0.266	0.01504	0.0414728
ENSMUSG00000014470	Rnf166	-0.318	0.0137	0.0383126
ENSMUSG00000014496	Ankrd28	-0.212	0.11577	0.217107
ENSMUSG00000014498	Ankrd52	-0.022	0.955	0.980282
ENSMUSG00000014504	Srp19	0.644	0	1.21267e-12
ENSMUSG00000014542	Clec4f	0.658	0.32691	0.472362
ENSMUSG00000014547	Wdfy2	0.184	0.18269	0.307613
ENSMUSG00000014550	Rbsn	0.424	0.00856	0.02581
ENSMUSG00000014551	Mrps25	-0.533	0	5.41967e-07
ENSMUSG00000014554	Dguok	-0.453	0.0223	0.0579175
ENSMUSG00000014592	Camta1	-0.377	0.02111	0.0551701
ENSMUSG00000014599	Csf1	1.459	0.24299	0.380087
ENSMUSG00000014601	Strip1	-0.307	0.00058	0.00247795
ENSMUSG00000014602	Kif1a	-1.015	0	1.25095e-10
ENSMUSG00000014606	Slc25a11	-0.747	0	2.23594e-10
ENSMUSG00000014633	Cmc2	-0.64	0	2.207e-09
ENSMUSG00000014668	Chfr	-0.407	0	2.4135e-05
ENSMUSG00000014686	Ceacam16	-1.752	0.14461	0.257983
ENSMUSG00000014704	Hoxa2	-0.586	0.44037	0.58232
ENSMUSG00000014748	Tex261	0.116	0.23783	0.374531
ENSMUSG00000014763	Fam120b	0.449	0.00658	0.0206605
ENSMUSG00000014767	Tbp	0.348	0.07879	0.16042
ENSMUSG00000014769	Psmb1	-0.304	0	1.9657e-07
ENSMUSG00000014771	Pdcd2	0.116	0.41799	0.560981
ENSMUSG00000014773	Dll1	0.691	0.01991	0.0526075
ENSMUSG00000014776	Nol3	-0.624	0.06338	0.134968
ENSMUSG00000014778	Fhod1	1.833	0	8.00623e-15
ENSMUSG00000014782	Plekhg4	-0.689	0.3878	0.531751
ENSMUSG00000014786	Slc9a5	-1.691	0	4.95704e-18
ENSMUSG00000014791	Elmo3	-0.882	0.2276	0.362974
ENSMUSG00000014813	Stc1	-5.145	1e-05	3.51733e-05
ENSMUSG00000014837	4931428F04Rik	0.116	0.53243	0.662582
ENSMUSG00000014846	Tppp3	-0.853	0.00333	0.0114417
ENSMUSG00000014850	Msh3	0.238	0.00562	0.0180341
ENSMUSG00000014856	Tmem208	-0.187	0.06558	0.13875
ENSMUSG00000014859	E2f4	-0.072	0.57306	0.699382
ENSMUSG00000014867	Surf4	-0.797	0	2.92398e-15
ENSMUSG00000014873	Surf2	0.844	0	2.04157e-06
ENSMUSG00000014905	Dnajb9	0.026	0.94048	0.971678
ENSMUSG00000014907	Naf1	-0.111	0.17746	0.300845
ENSMUSG00000014932	Yes1	-0.499	0.02922	0.0724135
ENSMUSG00000014956	Ppp1cb	-0.246	0.10707	0.204317
ENSMUSG00000014959	Gorasp2	-0.456	0	6.82849e-06
ENSMUSG00000014980	Tsen15	-0.249	0.03788	0.0893967
ENSMUSG00000015001	Oc90	-1.522	0.28244	0.423783
ENSMUSG00000015002	Efr3a	-0.348	0.00067	0.00279464
ENSMUSG00000015013	Trappc2l	-0.524	0.00012	0.000580896
ENSMUSG00000015016	Acsf3	-0.584	0.02775	0.0695371
ENSMUSG00000015023	Ddx19a	-0.043	0.69925	0.802893
ENSMUSG00000015027	Galns	-0.776	8e-05	0.000433393
ENSMUSG00000015053	Gata2	0.114	0.92079	0.958971
ENSMUSG00000015083	C8g	0.195	0.42385	0.566735
ENSMUSG00000015085	Entpd2	-2.486	0.02109	0.055148
ENSMUSG00000015087	Rabl6	-0.566	0	1.68062e-12
ENSMUSG00000015090	Ptgds	-3.045	0.00296	0.0103193
ENSMUSG00000015092	Edf1	-0.418	0	1.68067e-06
ENSMUSG00000015093	Clic3	-3.797	0.00843	0.0254744
ENSMUSG00000015094	Npdc1	-0.111	0.70341	0.806006
ENSMUSG00000015095	Fbxw5	-0.499	0.00843	0.0254744
ENSMUSG00000015112	Slc25a13	-0.4	0	9.30277e-08
ENSMUSG00000015120	Ube2i	0.529	8e-05	0.000406129
ENSMUSG00000015126	Tsr3	-0.224	0.02606	0.066077
ENSMUSG00000015127	Unkl	-0.181	0.75437	0.843936
ENSMUSG00000015133	Lrrk1	-0.103	0.77747	0.86078
ENSMUSG00000015134	Aldh1a3	2.613	0.02861	0.071255
ENSMUSG00000015143	Actn1	-0.47	0	7.9597e-07
ENSMUSG00000015149	Sirt2	-0.663	0.00022	0.00102986
ENSMUSG00000015165	Hnrnpl	-0.148	0.05516	0.121063
ENSMUSG00000015176	Nolc1	0.52	0	5.4661e-15
ENSMUSG00000015189	Casd1	0.054	0.81533	0.887438
ENSMUSG00000015202	Cnksr3	-0.369	0.07187	0.149469
ENSMUSG00000015214	Mtmr1	-0.694	0.06476	0.137369
ENSMUSG00000015217	Hmgb3	0.081	0.4061	0.549646
ENSMUSG00000015222	Map2	-0.133	0.63395	0.750439
ENSMUSG00000015224	Cyp2j9	1.749	0.20366	0.33402
ENSMUSG00000015243	Abca1	0.236	0.65072	0.764688
ENSMUSG00000015247	Nipsnap3b	-0.597	0.00407	0.0136179
ENSMUSG00000015289	Lage3	0.158	0.19788	0.326722
ENSMUSG00000015290	Ubl4a	-0.077	0.39485	0.538742
ENSMUSG00000015291	Gdi1	0.672	0.0004	0.00176018
ENSMUSG00000015305	Sash1	0.385	0.00276	0.00968877
ENSMUSG00000015312	Gadd45b	-2.946	0	1.91896e-20
ENSMUSG00000015314	Slamf6	-3.823	0.00429	0.0142466
ENSMUSG00000015335	Zdhhc12	0.165	0.28506	0.426498
ENSMUSG00000015337	Endog	-0.309	0.05626	0.123061
ENSMUSG00000015340	Cybb	1.053	0.10565	0.202155
ENSMUSG00000015341	Golga7	-0.489	0.02509	0.0640565
ENSMUSG00000015342	Xk	0.156	0.74048	0.83328
ENSMUSG00000015354	Pcolce2	0.098	0.63033	0.747275
ENSMUSG00000015357	Clpx	-0.079	0.66984	0.779629
ENSMUSG00000015363	Trabd	-0.774	0	1.89775e-08
ENSMUSG00000015365	Mov10l1	0.468	0.0221	0.057502
ENSMUSG00000015377	Dennd6b	-0.063	0.83763	0.902721
ENSMUSG00000015452	Ager	1.314	0.00079	0.0032574
ENSMUSG00000015461	Atf6b	0.256	0.123	0.227347
ENSMUSG00000015467	Egfl8	0.793	0.47573	0.614551
ENSMUSG00000015468	Notch4	1.756	4e-05	0.000199264
ENSMUSG00000015474	Ppt2	-0.109	0.69752	0.801575
ENSMUSG00000015478	Rnf5	1.22	0.00095	0.00382615
ENSMUSG00000015488	Cacfd1	-0.32	0.01775	0.0477459
ENSMUSG00000015501	Hivep2	1.155	0.00015	0.000737164
ENSMUSG00000015522	Arnt	0.45	0.01538	0.0422397
ENSMUSG00000015536	Mocs2	0.015	0.92649	0.96257
ENSMUSG00000015542	Nat9	-0.419	0.0145	0.0402146
ENSMUSG00000015568	Lpl	-0.825	0	1.63368e-08
ENSMUSG00000015575	Atp6v0e	-0.641	0	2.63935e-06
ENSMUSG00000015579	Nkx2-5	-2.189	0.05561	0.121925
ENSMUSG00000015597	Zfp318	0.095	0.29764	0.440454
ENSMUSG00000015599	Ttbk1	1.701	0.01156	0.0331954
ENSMUSG00000015605	Srf	-0.135	0.23825	0.374996
ENSMUSG00000015619	Gata3	-0.527	0.39906	0.542901
ENSMUSG00000015647	Lama5	-0.039	0.80488	0.880021
ENSMUSG00000015652	Steap1	0.6	0.00461	0.0152003
ENSMUSG00000015653	Steap2	0.649	0.00307	0.0106261
ENSMUSG00000015656	Hspa8	0.624	0	4.72424e-10
ENSMUSG00000015659	Serac1	-0.927	0.02292	0.0592974
ENSMUSG00000015668	Pdzd11	0.053	0.61555	0.734769
ENSMUSG00000015671	Psma2	-0.284	0.00177	0.00660538
ENSMUSG00000015672	Mrpl32	-0.164	0.2429	0.379985
ENSMUSG00000015697	Setdb1	0.08	0.61211	0.731649
ENSMUSG00000015702	Anxa9	1.615	0.08353	0.168098
ENSMUSG00000015709	Arnt2	0.794	0.00041	0.00180561
ENSMUSG00000015711	Prune1	-0.219	0.17693	0.300174
ENSMUSG00000015714	Cers2	-0.735	0	1.63785e-06
ENSMUSG00000015733	Capza2	-0.368	2e-05	0.000106614
ENSMUSG00000015745	Plekho1	-1.059	0	1.3414e-09
ENSMUSG00000015747	Vps45	-0.818	0	2.03027e-06
ENSMUSG00000015748	Prpf3	-0.139	0.04608	0.104877
ENSMUSG00000015749	Anp32e	0.25	0.00199	0.00733197
ENSMUSG00000015750	Aph1a	-0.73	0	4.40459e-07
ENSMUSG00000015755	Tab2	0.087	0.3513	0.49699
ENSMUSG00000015757	Ppil4	1.035	0	5.42434e-31
ENSMUSG00000015759	Cnih1	-0.382	0.00012	0.000592871
ENSMUSG00000015766	Eps8	-0.494	0.00013	0.000643556
ENSMUSG00000015776	Med22	-0.234	0.03248	0.0787542
ENSMUSG00000015787	Abo	-0.436	0.45227	0.592569
ENSMUSG00000015790	Surf1	-0.246	0.06478	0.137374
ENSMUSG00000015804	Med28	0.454	2e-05	0.000115028
ENSMUSG00000015806	Qdpr	-0.542	0	8.35635e-14
ENSMUSG00000015812	Gnrh1	0.302	0.59478	0.717759
ENSMUSG00000015837	Sqstm1	-0.135	0.03692	0.0876465
ENSMUSG00000015839	Nfe2l2	0.067	0.37639	0.520876
ENSMUSG00000015843	Rxrg	1.873	0	6.67008e-06
ENSMUSG00000015846	Rxra	-0.022	0.8645	0.920401
ENSMUSG00000015850	Adamtsl4	-0.081	0.91942	0.958052
ENSMUSG00000015854	Cd5l	0.11	0.86609	0.921335
ENSMUSG00000015869	Prpsap1	-0.17	0.03832	0.09026
ENSMUSG00000015879	Fam184b	2.479	0.03558	0.0849239
ENSMUSG00000015880	Ncapg	-0.027	0.73476	0.828968
ENSMUSG00000015882	Lcorl	-0.333	0.01419	0.0394618
ENSMUSG00000015889	Lta4h	-0.002	0.99219	1
ENSMUSG00000015890	Amdhd1	1.51	4e-05	0.000221499
ENSMUSG00000015932	Dstn	-0.325	0	6.7877e-06
ENSMUSG00000015937	H2afy	-0.691	0	1.35504e-29
ENSMUSG00000015942	Gtf2ird2	0.034	0.89665	0.941894
ENSMUSG00000015943	Bola1	0.195	0.1114	0.210578
ENSMUSG00000015944	Gatsl2	-0.551	0.02013	0.053093
ENSMUSG00000015950	Ncf1	-1.362	0.34076	0.486597
ENSMUSG00000015957	Wnt11	0.995	0.4495	0.590207
ENSMUSG00000015961	Adss	0.194	0.02307	0.059623
ENSMUSG00000015966	Il17rb	1.463	0.13168	0.239898
ENSMUSG00000015968	Cacna1d	-0.615	0.45188	0.592301
ENSMUSG00000015970	Chdh	0.948	0.1006	0.194309
ENSMUSG00000015971	Actr8	-0.459	0.00042	0.00184735
ENSMUSG00000015980	Lrrc27	-1.432	1e-05	7.23195e-05
ENSMUSG00000015981	Stk32c	-1.942	0.00036	0.00160218
ENSMUSG00000015994	Fnta	-0.502	0	1.62836e-07
ENSMUSG00000016018	Skiv2l2	-0.084	0.2633	0.402742
ENSMUSG00000016024	Lbp	-0.025	0.96086	0.983865
ENSMUSG00000016028	Celsr1	-0.109	0.69975	0.803385
ENSMUSG00000016128	Stard13	0.214	0.70155	0.804558
ENSMUSG00000016150	Tenm1	3.475	0.0001	0.000513307
ENSMUSG00000016179	Camk1g	0.855	0.10014	0.193661
ENSMUSG00000016181	Diexf	0.389	3e-05	0.000169199
ENSMUSG00000016194	Hsd11b1	0.79	0.02666	0.067239
ENSMUSG00000016200	Syt14	0.211	0.16355	0.283247
ENSMUSG00000016206	H2-M3	-2.03	0.0633	0.134824
ENSMUSG00000016239	Lonrf3	-0.819	0.19178	0.319133
ENSMUSG00000016252	Atp5e	-0.149	0.05816	0.126242
ENSMUSG00000016253	Nelfcd	0.853	0	1.27671e-17
ENSMUSG00000016256	Ctsz	-2.103	0	1.66218e-56
ENSMUSG00000016257	Prelid3b	0.005	0.95581	0.980608
ENSMUSG00000016262	Sertad4	0.558	0.10381	0.199316
ENSMUSG00000016308	Ube2a	-0.255	0.05064	0.112982
ENSMUSG00000016319	Slc25a5	0.823	0	1.09052e-07
ENSMUSG00000016344	Ppdpf	0.604	0.00014	0.00071653
ENSMUSG00000016346	Kcnq2	-0.03	0.89817	0.943057
ENSMUSG00000016349	Eef1a2	-0.113	0.81807	0.888489
ENSMUSG00000016356	Col20a1	1.496	0.06451	0.136997
ENSMUSG00000016382	Pls3	-0.322	0.01274	0.0360232
ENSMUSG00000016386	Mpped2	0.493	0.00763	0.0233945
ENSMUSG00000016409	Nkap	0.153	0.18176	0.306257
ENSMUSG00000016427	Ndufa1	0.192	0.15443	0.2705
ENSMUSG00000016458	Wt1	2.128	0	2.77459e-08
ENSMUSG00000016477	E2f3	0.416	0.0059	0.0188122
ENSMUSG00000016481	Cr1l	-0.185	0.09126	0.180358
ENSMUSG00000016487	Ppfibp1	0.056	0.65865	0.770967
ENSMUSG00000016493	Cd46	0.246	0.85557	0.913847
ENSMUSG00000016494	Cd34	0.575	0.13905	0.250536
ENSMUSG00000016495	Plgrkt	-0.489	0.15383	0.269798
ENSMUSG00000016496	Cd274	2.554	0.00031	0.00141354
ENSMUSG00000016503	Gtf3a	-0.526	0	4.28231e-06
ENSMUSG00000016510	Mtif3	-0.122	0.42681	0.569535
ENSMUSG00000016520	Lnx2	0.094	0.68219	0.788953
ENSMUSG00000016526	Dyrk3	0.105	0.4008	0.544466
ENSMUSG00000016528	Mapkapk2	-1.215	0	3.76064e-22
ENSMUSG00000016534	Lamp2	-0.672	0	3.01971e-12
ENSMUSG00000016541	Atxn10	-0.642	0	1.01098e-27
ENSMUSG00000016552	Foxred2	0.414	0.14239	0.254962
ENSMUSG00000016554	Eif3d	-0.741	0	1.34592e-18
ENSMUSG00000016559	H3f3b	0.025	0.69049	0.796281
ENSMUSG00000016619	Nup50	0.209	0.00756	0.0232308
ENSMUSG00000016624	Phf21b	-0.313	0.10606	0.202781
ENSMUSG00000016626	Nlrp14	-0.845	0.03522	0.0841531
ENSMUSG00000016637	Ift27	-0.276	0.11712	0.218722
ENSMUSG00000016664	Pacsin2	-0.232	0.14512	0.258623
ENSMUSG00000016756	Cmah	0.329	0.46083	0.600654
ENSMUSG00000016757	Ttll12	-0.479	0	1.01679e-06
ENSMUSG00000016758	Bik	0.073	0.90947	0.950944
ENSMUSG00000016763	Scube1	1.091	0.25124	0.389494
ENSMUSG00000016831	Tox4	0.157	0.18601	0.312234
ENSMUSG00000016833	Mrps18c	0.1	0.43563	0.57799
ENSMUSG00000016918	Sulf1	0.437	2e-05	9.40572e-05
ENSMUSG00000016921	Srsf6	0.614	0	8.27415e-16
ENSMUSG00000016933	Plcg1	-0.303	0.00042	0.00183919
ENSMUSG00000016940	Kctd2	-0.4	6e-05	0.000306191
ENSMUSG00000016942	Tmprss6	0.559	0.17881	0.302587
ENSMUSG00000016946	Kctd5	0.044	0.82064	0.890364
ENSMUSG00000016984	Etaa1	0.449	0.00019	0.000935215
ENSMUSG00000016995	Matn4	1.542	0.09245	0.182302
ENSMUSG00000017009	Sdc4	-0.476	2e-05	0.000110188
ENSMUSG00000017057	Il13ra1	-0.6	0.48998	0.6272
ENSMUSG00000017119	Nbr1	0.265	0.09321	0.183451
ENSMUSG00000017132	Cyth1	0.321	0.70133	0.804558
ENSMUSG00000017144	Rnd3	-0.464	0.03962	0.0927105
ENSMUSG00000017146	Brca1	0.451	0.00114	0.00449809
ENSMUSG00000017167	Cntnap1	0.871	0.35501	0.500577
ENSMUSG00000017176	Nt5c3b	0.32	0.13739	0.248269
ENSMUSG00000017188	Coa3	-0.495	0	7.47227e-07
ENSMUSG00000017204	Gsdma	1.141	0.26777	0.407562
ENSMUSG00000017210	Med24	0.053	0.78598	0.867391
ENSMUSG00000017221	Psmd3	-0.195	0.00272	0.00957242
ENSMUSG00000017264	Exosc10	-0.131	0.1743	0.297044
ENSMUSG00000017286	Glod4	-0.302	0.0566	0.123615
ENSMUSG00000017288	Vps53	0.108	0.40186	0.545483
ENSMUSG00000017291	Taok1	0.727	0	5.26657e-15
ENSMUSG00000017299	Dnttip1	-0.318	0.01033	0.0302064
ENSMUSG00000017300	Tnnc2	0.098	0.94717	0.975699
ENSMUSG00000017307	Acot8	-0.205	0.22419	0.359054
ENSMUSG00000017309	Cd300lg	0.703	0.33216	0.477369
ENSMUSG00000017311	Pyy	-4.005	0.0044	0.0145725
ENSMUSG00000017314	Mpp2	-0.847	0.07841	0.159836
ENSMUSG00000017344	Vtn	0.651	0.0006	0.00254818
ENSMUSG00000017376	Nlk	-0.217	0.03504	0.0838531
ENSMUSG00000017386	Traf4	-0.508	2e-05	0.000115269
ENSMUSG00000017390	Aldoc	-1.685	0	1.10964e-20
ENSMUSG00000017400	Stac2	0.024	0.94233	0.972957
ENSMUSG00000017404	Rpl19	-0.303	5e-05	0.000251586
ENSMUSG00000017405	Nek8	1.027	0.00034	0.00152257
ENSMUSG00000017417	Plxdc1	0.162	0.82148	0.890917
ENSMUSG00000017418	Arl5b	-0.121	0.33283	0.47786
ENSMUSG00000017421	Zfp207	-0.093	0.10018	0.19373
ENSMUSG00000017428	Psmd11	0.331	0	1.57737e-05
ENSMUSG00000017453	Pipox	2.299	0	2.02464e-30
ENSMUSG00000017466	Timp2	-3.049	0	2.23904e-51
ENSMUSG00000017478	Zc3h18	0.021	0.80067	0.877807
ENSMUSG00000017485	Top2b	0.182	0.00803	0.0244201
ENSMUSG00000017491	Rarb	0.262	0.68658	0.792921
ENSMUSG00000017493	Igfbp4	0.009	0.95598	0.980608
ENSMUSG00000017499	Cdc6	-0.317	0.00795	0.0242107
ENSMUSG00000017548	Suz12	0.371	0	1.48499e-07
ENSMUSG00000017550	Atad5	0.986	0	4.09323e-18
ENSMUSG00000017561	Crlf3	-0.231	0.03311	0.0800379
ENSMUSG00000017607	Tns4	-5.571	1e-05	6.6506e-05
ENSMUSG00000017615	Tnfaip1	-0.542	0	2.49698e-09
ENSMUSG00000017631	Abr	0.051	0.82121	0.890786
ENSMUSG00000017639	Rab11fip4	-1.633	0	9.84523e-21
ENSMUSG00000017652	Cd40	-1.147	0.00222	0.00805017
ENSMUSG00000017664	Slc35c2	-0.64	0	2.75551e-07
ENSMUSG00000017667	Zfp334	-0.225	0.22307	0.357625
ENSMUSG00000017670	Elmo2	-0.682	4e-05	0.00020996
ENSMUSG00000017677	Wsb1	-0.025	0.87295	0.92504
ENSMUSG00000017679	Ttpal	-0.472	0.29696	0.439729
ENSMUSG00000017686	Rhot1	-0.227	0.03731	0.0883602
ENSMUSG00000017692	Rhbdl3	0.671	0.49561	0.631323
ENSMUSG00000017697	Ada	0.963	0.04183	0.0968246
ENSMUSG00000017707	Serinc3	-0.16	0.07205	0.149753
ENSMUSG00000017715	Pgs1	-0.803	0	5.14274e-09
ENSMUSG00000017716	Birc5	0.383	0	4.77672e-08
ENSMUSG00000017718	Afmid	-0.53	0.32166	0.466913
ENSMUSG00000017721	Pigt	-0.812	0	1.32729e-06
ENSMUSG00000017723	Wfdc2	-2.232	0	4.99518e-35
ENSMUSG00000017724	Etv4	0.368	0.02214	0.0575985
ENSMUSG00000017734	Dbndd2	1.647	0.07679	0.15724
ENSMUSG00000017737	Mmp9	1.147	0.01233	0.0350821
ENSMUSG00000017740	Slc12a5	0.296	0.64746	0.761734
ENSMUSG00000017747	Ghdc	0.244	0.27141	0.41128
ENSMUSG00000017754	Pltp	-1.071	0	1.48502e-06
ENSMUSG00000017756	Slc12a7	-0.649	0.00025	0.00114636
ENSMUSG00000017760	Ctsa	-1.116	0	1.73939e-25
ENSMUSG00000017764	Zswim1	0.212	0.26088	0.399893
ENSMUSG00000017765	Slc12a4	-0.809	1e-05	6.49131e-05
ENSMUSG00000017774	Myo1c	-0.688	7e-05	0.000349516
ENSMUSG00000017776	Crk	-0.101	0.45154	0.592155
ENSMUSG00000017778	Cox7c	0.423	0.00234	0.00840289
ENSMUSG00000017781	Pitpna	0.009	0.93445	0.967761
ENSMUSG00000017801	Mlx	0.12	0.37211	0.516885
ENSMUSG00000017802	Retreg3	0.111	0.52923	0.659743
ENSMUSG00000017817	Jph2	1.014	0.01395	0.0388869
ENSMUSG00000017830	Dhx58	-3.87	0.00482	0.0157905
ENSMUSG00000017831	Rab5a	0.503	0.12198	0.225829
ENSMUSG00000017837	Nkiras2	-0.634	1e-05	7.3065e-05
ENSMUSG00000017843	Ppp2r5c	-0.463	0	1.58064e-13
ENSMUSG00000017858	Ift52	-0.498	0	9.97877e-06
ENSMUSG00000017861	Mybl2	0.382	4e-05	0.000205014
ENSMUSG00000017868	Sgk2	1.221	2e-05	0.000126199
ENSMUSG00000017897	Eya2	1.361	0.06207	0.132793
ENSMUSG00000017929	B4galt5	-0.426	0.04974	0.111486
ENSMUSG00000017943	Gdap1l1	-0.472	0.09121	0.180331
ENSMUSG00000017950	Hnf4a	0.074	0.8041	0.879903
ENSMUSG00000017969	Ptgis	-0.05	0.74929	0.840032
ENSMUSG00000017978	Cadps2	0.322	0.47374	0.612524
ENSMUSG00000017999	Ddx27	0.474	0	3.33747e-09
ENSMUSG00000018001	Cyth3	-0.395	0.18908	0.316269
ENSMUSG00000018008	Cyth4	0.556	0.32742	0.472977
ENSMUSG00000018012	Rac3	-0.264	0.59465	0.717664
ENSMUSG00000018040	Rrp7a	0.475	0.05695	0.124046
ENSMUSG00000018042	Cyb5r3	-0.365	0.00012	0.000589457
ENSMUSG00000018068	Ints2	0.313	0.00898	0.0268572
ENSMUSG00000018076	Med13l	0.473	0	1.16361e-12
ENSMUSG00000018102	Hist1h2bc	0.356	0.06825	0.143207
ENSMUSG00000018126	Baiap2l2	1.178	0.07937	0.161367
ENSMUSG00000018143	Mafk	0.204	0.47824	0.61683
ENSMUSG00000018160	Med1	0.345	2e-05	0.000111335
ENSMUSG00000018166	Erbb3	0.519	0.28258	0.423878
ENSMUSG00000018167	Stard3	-0.013	0.93633	0.968777
ENSMUSG00000018168	Ikzf3	-2.69	0.07914	0.160978
ENSMUSG00000018169	Mfng	-0.451	0.12901	0.236209
ENSMUSG00000018171	Vmp1	-0.282	0.0247	0.0631866
ENSMUSG00000018189	Uchl5	-0.251	0.00073	0.00304495
ENSMUSG00000018196	Glrx2	-0.382	0	1.61384e-05
ENSMUSG00000018199	Trove2	0.268	0.01375	0.0384076
ENSMUSG00000018209	Stk4	0.449	0	2.95322e-08
ENSMUSG00000018217	Pmp22	0.037	0.90383	0.947208
ENSMUSG00000018238	Gdf9	0.253	0.77713	0.860682
ENSMUSG00000018239	Zcchc10	0.946	0	8.8039e-30
ENSMUSG00000018263	Tbx5	1.576	0.16807	0.28897
ENSMUSG00000018286	Psmb6	-0.142	0.02061	0.0541071
ENSMUSG00000018287	Spag7	1.852	0	1.96712e-54
ENSMUSG00000018293	Pfn1	0.908	0.0001	0.000496045
ENSMUSG00000018322	Tomm34	-0.524	6e-05	0.000318112
ENSMUSG00000018326	Ywhab	0.143	0.00578	0.0184971
ENSMUSG00000018334	Ksr1	0.003	0.9913	1
ENSMUSG00000018339	Gpx3	-0.82	0	3.0421e-11
ENSMUSG00000018340	Anxa6	-0.049	0.63192	0.748534
ENSMUSG00000018347	Zkscan6	-0.52	0.01797	0.0482478
ENSMUSG00000018362	Kpna2	0.258	0.26704	0.406847
ENSMUSG00000018363	Smurf2	-0.633	0	4.63237e-06
ENSMUSG00000018372	Cep95	0.381	0.01772	0.0476946
ENSMUSG00000018377	Vezf1	0.081	0.35984	0.50469
ENSMUSG00000018378	Cuedc1	-0.374	0.02104	0.055054
ENSMUSG00000018379	Srsf1	0.68	0	2.88102e-17
ENSMUSG00000018381	Abi3	0.423	0.2853	0.426736
ENSMUSG00000018387	Shroom1	2.079	0.00907	0.0271007
ENSMUSG00000018395	Kif3a	0.082	0.54799	0.676574
ENSMUSG00000018398	Sept8	-0.72	2e-05	9.60302e-05
ENSMUSG00000018401	Mtmr4	-0.007	0.95985	0.983228
ENSMUSG00000018405	Mrm1	-0.859	0	1.03122e-09
ENSMUSG00000018411	Mapt	-0.295	0.32095	0.466215
ENSMUSG00000018412	Kansl1	0.046	0.68843	0.79448
ENSMUSG00000018415	Gid4	-0.74	0	1.41542e-07
ENSMUSG00000018417	Myo1b	-0.317	0.0011	0.00436232
ENSMUSG00000018425	Dhx40	-0.16	0.0875	0.17459
ENSMUSG00000018427	Ypel2	-0.168	0.60023	0.721913
ENSMUSG00000018428	Akap1	0.124	0.42543	0.568265
ENSMUSG00000018433	Nol11	0.014	0.8503	0.911168
ENSMUSG00000018442	Derl2	-0.604	0	6.71557e-06
ENSMUSG00000018446	C1qbp	-0.262	0.00129	0.0050081
ENSMUSG00000018449	Rpain	-0.429	0.05633	0.123176
ENSMUSG00000018451	6330403K07Rik	-1.824	0.00999	0.0294266
ENSMUSG00000018459	Slc13a3	0.316	0.83357	0.900005
ENSMUSG00000018470	Kcnab3	0.1	0.76578	0.85253
ENSMUSG00000018474	Chd3	0.067	0.53152	0.661707
ENSMUSG00000018476	Kdm6b	0.377	0.00573	0.0183357
ENSMUSG00000018479	1700125H20Rik	-1.241	0.37741	0.521953
ENSMUSG00000018481	Appbp2	0.097	0.32423	0.46973
ENSMUSG00000018500	Adora2b	0.649	0.18071	0.305038
ENSMUSG00000018501	Ncor1	1.126	0	2.82938e-113
ENSMUSG00000018507	Trpv2	0.522	0.34688	0.492712
ENSMUSG00000018509	Cenpv	0.026	0.77876	0.861711
ENSMUSG00000018537	Pcgf2	0.119	0.12187	0.225782
ENSMUSG00000018541	Cwc25	0.43	8e-05	0.00040397
ENSMUSG00000018543	1700001P01Rik	0	1	1
ENSMUSG00000018547	Pip4k2b	0.127	0.36773	0.511847
ENSMUSG00000018548	Trim37	-0.321	0	7.09493e-06
ENSMUSG00000018554	Ybx2	1.17	0	4.58813e-06
ENSMUSG00000018559	Ctdnep1	-0.365	0.03975	0.0929217
ENSMUSG00000018565	Elp5	-0.026	0.75314	0.843025
ENSMUSG00000018566	Slc2a4	0.6	0.05209	0.115512
ENSMUSG00000018567	Gabarap	-0.341	0.00078	0.00319143
ENSMUSG00000018569	Cldn7	-1.957	0	1.17576e-12
ENSMUSG00000018570	2810408A11Rik	-0.163	0.5801	0.705322
ENSMUSG00000018572	Phf23	-0.275	0.00027	0.00123116
ENSMUSG00000018574	Acadvl	-0.337	0.06024	0.129825
ENSMUSG00000018581	Dnah11	0.498	0.47804	0.616729
ENSMUSG00000018583	G3bp1	-0.019	0.74692	0.838258
ENSMUSG00000018585	Atox1	-0.26	0.0001	0.000496409
ENSMUSG00000018593	Sparc	-3.893	0	0
ENSMUSG00000018599	Mief2	0.048	0.8782	0.928633
ENSMUSG00000018604	Tbx3	0.096	0.43683	0.578958
ENSMUSG00000018648	Dusp14	0.151	0.53696	0.666603
ENSMUSG00000018651	Tada2a	0.161	0.02203	0.0573334
ENSMUSG00000018654	Ikzf1	-1.827	0.15199	0.267561
ENSMUSG00000018659	Pnpo	-1.126	0	1.14729e-14
ENSMUSG00000018661	Cog1	0.451	0.05394	0.118849
ENSMUSG00000018666	Cbx1	0.777	0	2.78939e-34
ENSMUSG00000018669	Cdk5rap3	-0.674	0	1.09359e-09
ENSMUSG00000018672	Copz2	0.021	0.97506	0.992606
ENSMUSG00000018677	Slc25a39	-0.598	0	1.11032e-17
ENSMUSG00000018678	Sp2	0.547	0.00155	0.00587614
ENSMUSG00000018697	Aatf	0.809	3e-05	0.000152821
ENSMUSG00000018698	Lhx1	-1.826	6e-05	0.000329548
ENSMUSG00000018707	Dync1h1	0.026	0.82406	0.892848
ENSMUSG00000018727	Cpsf4l	-0.118	0.6799	0.787169
ENSMUSG00000018733	Pex12	0.062	0.79026	0.870537
ENSMUSG00000018736	Ndel1	-0.336	0.0123	0.0350006
ENSMUSG00000018740	Slc25a35	0.84	0.31607	0.460988
ENSMUSG00000018750	Zbtb4	0.757	0.03757	0.088853
ENSMUSG00000018752	Tnfsfm13	4.211	1e-05	4.37502e-05
ENSMUSG00000018761	Mpdu1	0.476	0	1.52809e-09
ENSMUSG00000018765	Fxr2	-0.109	0.14011	0.251843
ENSMUSG00000018770	Atp5g3	0.089	0.2622	0.401527
ENSMUSG00000018774	Cd68	1.065	3e-05	0.000190317
ENSMUSG00000018776	Slc35g3	0.681	0.64284	0.757566
ENSMUSG00000018796	Acsl1	0.071	0.46729	0.606573
ENSMUSG00000018800	Abca5	0.265	0.52566	0.656551
ENSMUSG00000018809	Smyd4	0.516	0.00772	0.0236068
ENSMUSG00000018819	Lsp1	-1.432	0.27599	0.416591
ENSMUSG00000018820	Zfyve27	0.036	0.87093	0.923809
ENSMUSG00000018821	Avpi1	-0.508	0	1.79479e-07
ENSMUSG00000018822	Sfrp5	-1.625	0.00717	0.022216
ENSMUSG00000018830	Myh11	-0.238	0.87109	0.923809
ENSMUSG00000018841	Rad51d	-1.258	0	1.18099e-17
ENSMUSG00000018845	Unc45b	0.708	0.06688	0.141017
ENSMUSG00000018846	Pank3	0	0.99732	1
ENSMUSG00000018848	Rars	0.127	0.1305	0.238378
ENSMUSG00000018849	Wwc1	-0.165	0.18399	0.309398
ENSMUSG00000018858	Mrpl58	-0.266	0.01117	0.0322773
ENSMUSG00000018861	Fdxr	-0.883	0	7.38047e-07
ENSMUSG00000018865	Sult4a1	0.123	0.25848	0.397523
ENSMUSG00000018882	Mrpl45	0.177	0.02286	0.0591592
ENSMUSG00000018893	Mb	0.99	0.10602	0.202758
ENSMUSG00000018899	Irf1	-0.596	0	3.91127e-06
ENSMUSG00000018900	Slc22a5	0.19	0.83811	0.902921
ENSMUSG00000018906	P4ha2	-1.577	0	7.10262e-11
ENSMUSG00000018909	Arrb1	-0.914	9e-05	0.000454142
ENSMUSG00000018919	Tm4sf5	1.273	0.01899	0.0505792
ENSMUSG00000018920	Cxcl16	-3.409	0	6.48824e-25
ENSMUSG00000018921	Pelp1	0.807	0	1.92388e-22
ENSMUSG00000018923	Med11	0.007	0.96245	0.984927
ENSMUSG00000018924	Alox15	0.074	0.93137	0.965775
ENSMUSG00000018927	Ccl6	-0.578	0.58742	0.711866
ENSMUSG00000018931	Natd1	-0.119	0.27027	0.410109
ENSMUSG00000018932	Map2k3	-0.183	0.1137	0.214014
ENSMUSG00000018965	Ywhah	0.045	0.52498	0.655943
ENSMUSG00000018973	Hoxb1	2.324	0	1.49693e-26
ENSMUSG00000018974	Sart3	0.054	0.47337	0.612098
ENSMUSG00000018983	E2f2	1.8	0	1.35486e-27
ENSMUSG00000018986	Slfn3	-0.354	0.70622	0.808278
ENSMUSG00000018995	Nars2	-0.109	0.71218	0.813054
ENSMUSG00000018999	Slc35b4	-0.175	0.23643	0.372885
ENSMUSG00000019027	Dnah1	-1.44	0.11621	0.217544
ENSMUSG00000019039	Dalrd3	-0.045	0.79319	0.872978
ENSMUSG00000019054	Fis1	-0.422	6e-05	0.000318112
ENSMUSG00000019055	Plod1	-0.813	0	1.59715e-05
ENSMUSG00000019066	Rab3d	-0.67	0.0024	0.00860471
ENSMUSG00000019080	Mfsd3	-0.25	0.35516	0.500642
ENSMUSG00000019082	Slc25a22	-0.609	0.08163	0.164907
ENSMUSG00000019087	Atp6ap1	-0.854	0	2.59441e-19
ENSMUSG00000019088	Dnase1l1	-2.035	0.01629	0.0443856
ENSMUSG00000019102	Aldh3a1	3.434	0.01369	0.0382988
ENSMUSG00000019122	Ccl9	1.23	0.03726	0.0883395
ENSMUSG00000019124	Scrn1	-0.597	0	2.71528e-05
ENSMUSG00000019132	BC005537	0.266	0.00466	0.0153493
ENSMUSG00000019139	Isyna1	0.886	0	8.07542e-14
ENSMUSG00000019143	Hars2	-0.636	0	1.69753e-05
ENSMUSG00000019158	Tmem160	-0.398	4e-05	0.000227846
ENSMUSG00000019173	Rab5c	-0.881	0	9.11403e-22
ENSMUSG00000019178	Styxl1	1.105	0.13096	0.238989
ENSMUSG00000019179	Mdh2	-0.335	0	1.18057e-05
ENSMUSG00000019188	H13	-0.924	0	2.54153e-10
ENSMUSG00000019189	Rnf145	-0.396	0.00315	0.0108614
ENSMUSG00000019194	Scn1b	-0.535	0.04629	0.105226
ENSMUSG00000019210	Atp6v1e1	-0.347	0	7.6741e-07
ENSMUSG00000019214	Chtf18	0.045	0.80266	0.878922
ENSMUSG00000019230	Lhx9	-0.106	0.929	0.964039
ENSMUSG00000019232	Etnppl	0.084	0.81724	0.888129
ENSMUSG00000019235	Rps6kl1	0.698	0.03351	0.080768
ENSMUSG00000019254	Ppp1r12c	-0.694	0	1.17946e-07
ENSMUSG00000019256	Ahr	-0.211	0.59776	0.719939
ENSMUSG00000019261	Map1s	0.168	0.11516	0.21622
ENSMUSG00000019278	Dpep1	-0.494	0.57484	0.700915
ENSMUSG00000019295	Tmem129	-0.034	0.94211	0.972858
ENSMUSG00000019297	Nop9	-0.152	0.14582	0.259585
ENSMUSG00000019302	Atp6v0a1	-1.746	0	7.7253e-52
ENSMUSG00000019303	Psmc3ip	-0.177	0.26469	0.404085
ENSMUSG00000019312	Grb7	-0.733	0	5.02036e-06
ENSMUSG00000019320	Noxo1	0.484	0.42419	0.567093
ENSMUSG00000019326	Aoc3	0.796	0.4445	0.586018
ENSMUSG00000019338	Zfp687	0.068	0.6471	0.761556
ENSMUSG00000019359	Gdpd2	-2.159	0.07269	0.150733
ENSMUSG00000019362	D8Ertd738e	-0.251	0.0008	0.00327145
ENSMUSG00000019368	Sec14l4	0.21	0.39094	0.534838
ENSMUSG00000019370	Calm3	-0.675	0	7.23726e-19
ENSMUSG00000019373	Cops3	0.278	0.00229	0.00825773
ENSMUSG00000019428	Fkbp8	0.696	0	1.96857e-08
ENSMUSG00000019429	Ffar3	1.867	0.19024	0.317449
ENSMUSG00000019432	Ddx39b	0.082	0.22721	0.362532
ENSMUSG00000019433	Gipc1	-0.108	0.38714	0.53136
ENSMUSG00000019437	Tlcd1	0.787	0	9.81853e-08
ENSMUSG00000019461	Plscr3	-0.526	0.06179	0.132372
ENSMUSG00000019464	Ptger1	2.382	0.053	0.117249
ENSMUSG00000019467	Arhgef25	-0.591	0	1.12107e-09
ENSMUSG00000019470	Xab2	0.532	0.0001	0.000506295
ENSMUSG00000019471	Cdc37	-0.258	4e-05	0.0002251
ENSMUSG00000019478	Rab4a	-0.798	0	1.14443e-10
ENSMUSG00000019487	Trip10	0.294	0.37873	0.523301
ENSMUSG00000019494	Cops6	0.111	0.23708	0.373723
ENSMUSG00000019505	Ubb	0.445	0.00203	0.00745538
ENSMUSG00000019518	Ap4m1	0.506	0.01966	0.0520094
ENSMUSG00000019528	Gyg	-1.528	0	5.79101e-15
ENSMUSG00000019539	Rcn3	-2.104	0	1.74884e-19
ENSMUSG00000019558	Slc6a8	-0.075	0.53025	0.66079
ENSMUSG00000019564	Arid3a	-0.148	0.42303	0.566019
ENSMUSG00000019577	Pdk4	1.119	0.26322	0.402698
ENSMUSG00000019578	Ubxn6	-0.483	3e-05	0.00018226
ENSMUSG00000019579	Mydgf	-0.648	0	1.30412e-08
ENSMUSG00000019590	Cyb561	-0.924	0.00022	0.00103257
ENSMUSG00000019647	Sema6a	4.115	0	3.73071e-42
ENSMUSG00000019659	Ccdc12	-0.243	0.07238	0.15027
ENSMUSG00000019689	Fmc1	-0.042	0.74979	0.840471
ENSMUSG00000019699	Akt3	-0.33	0.03204	0.0778922
ENSMUSG00000019710	Mrpl24	-0.811	0	1.35866e-17
ENSMUSG00000019715	Gle1	0.078	0.53818	0.667639
ENSMUSG00000019718	L3hypdh	-0.483	0.16947	0.29076
ENSMUSG00000019726	Lyst	0.628	0.02008	0.0529773
ENSMUSG00000019731	Slc35e1	-0.306	0.07348	0.152
ENSMUSG00000019732	Calr3	1.128	0.3049	0.448634
ENSMUSG00000019734	Tmc4	0.125	0.75429	0.843936
ENSMUSG00000019737	Syne4	-0.917	4e-05	0.000206156
ENSMUSG00000019738	Polr2i	-0.387	0	2.56867e-05
ENSMUSG00000019761	Krt10	-0.799	0.24259	0.37972
ENSMUSG00000019762	Iyd	1.099	0.03092	0.0756654
ENSMUSG00000019763	Rmnd1	0.387	0.08961	0.177755
ENSMUSG00000019767	Ccdc170	1.422	0.12332	0.227815
ENSMUSG00000019768	Esr1	-0.124	0.88781	0.935572
ENSMUSG00000019773	Fbxo5	0.288	0.00077	0.00317591
ENSMUSG00000019774	Mtrf1l	-0.106	0.71265	0.813062
ENSMUSG00000019775	Rgs17	1.282	0.20747	0.338847
ENSMUSG00000019777	Hdac2	-0.04	0.62465	0.742671
ENSMUSG00000019779	Frk	-1.083	0.0493	0.110715
ENSMUSG00000019782	Rwdd1	0.186	0.25761	0.396637
ENSMUSG00000019785	Clvs2	-0.303	0.66722	0.777147
ENSMUSG00000019790	Stxbp5	0.242	0.31437	0.459109
ENSMUSG00000019791	Hint3	-0.56	0.00705	0.0219011
ENSMUSG00000019792	Trmt11	0.143	0.53145	0.661689
ENSMUSG00000019794	Katna1	-0.103	0.31301	0.457543
ENSMUSG00000019795	Pcmt1	-0.522	0	6.57142e-09
ENSMUSG00000019796	Lrp11	-0.467	0.02638	0.0666822
ENSMUSG00000019797	1700021F05Rik	-0.606	0	3.80051e-07
ENSMUSG00000019802	Sec63	-0.053	0.54162	0.670992
ENSMUSG00000019804	Snx3	-0.716	0	2.93196e-07
ENSMUSG00000019806	Aig1	-0.396	0.07248	0.150371
ENSMUSG00000019808	Adat2	-0.39	0.01841	0.049262
ENSMUSG00000019809	Pex3	-0.052	0.73722	0.830788
ENSMUSG00000019810	Fuca2	-1.24	0	1.5899e-06
ENSMUSG00000019813	Cep57l1	0.202	0.27978	0.421031
ENSMUSG00000019814	Ltv1	0.684	0	7.38061e-08
ENSMUSG00000019817	Plagl1	1.038	0.00707	0.0219594
ENSMUSG00000019818	Cd164	-0.562	0	7.54852e-09
ENSMUSG00000019820	Utrn	0.17	0.065	0.137702
ENSMUSG00000019822	Smpd2	-0.018	0.91877	0.957629
ENSMUSG00000019823	Mical1	0.197	0.19108	0.31831
ENSMUSG00000019826	Zbtb24	0.579	0.00053	0.00226269
ENSMUSG00000019831	Wasf1	-0.465	0.02649	0.066911
ENSMUSG00000019832	Rab32	0.491	0.45622	0.596325
ENSMUSG00000019837	Gtf3c6	0.541	0	1.04288e-11
ENSMUSG00000019838	Slc16a10	-0.411	0.18716	0.313764
ENSMUSG00000019841	Rev3l	0.491	0.00012	0.000586224
ENSMUSG00000019842	Traf3ip2	-0.114	0.71831	0.817042
ENSMUSG00000019843	Fyn	0.132	0.41014	0.553165
ENSMUSG00000019845	Tube1	-0.45	0.01853	0.0495257
ENSMUSG00000019846	Lama4	0.121	0.82427	0.892898
ENSMUSG00000019848	Popdc3	-0.799	0.37257	0.517181
ENSMUSG00000019849	Prep	-0.271	0.03356	0.0808695
ENSMUSG00000019850	Tnfaip3	0.766	0.49286	0.629224
ENSMUSG00000019851	Perp	0.132	0.61392	0.733356
ENSMUSG00000019852	Arfgef3	0.842	0.0492	0.110573
ENSMUSG00000019853	Hebp2	-1.392	0	2.36024e-11
ENSMUSG00000019854	Reps1	-0.5	0.00504	0.0164156
ENSMUSG00000019856	Fam184a	0.595	0.03001	0.0739281
ENSMUSG00000019857	Asf1a	0.16	0.14948	0.264245
ENSMUSG00000019861	Gopc	0.074	0.67052	0.779961
ENSMUSG00000019863	Qrsl1	-0.055	0.72588	0.822112
ENSMUSG00000019864	Rtn4ip1	-0.285	0.07674	0.157156
ENSMUSG00000019866	Crybg1	2.353	2e-05	0.000100682
ENSMUSG00000019868	Vta1	-0.066	0.76294	0.850499
ENSMUSG00000019872	Smpdl3a	0.754	0.35098	0.496816
ENSMUSG00000019873	Reep3	-0.105	0.4381	0.580055
ENSMUSG00000019876	Pkib	0.125	0.93345	0.967315
ENSMUSG00000019877	Serinc1	-0.288	0.05309	0.117402
ENSMUSG00000019878	Hsf2	-0.258	0.00692	0.0215721
ENSMUSG00000019880	Rspo3	-0.762	0.38368	0.527937
ENSMUSG00000019883	Echdc1	-0.23	0.35656	0.501951
ENSMUSG00000019888	Mgat4c	2.525	0.07214	0.149842
ENSMUSG00000019889	Ptprk	0.334	0.00669	0.0209657
ENSMUSG00000019891	Dcbld1	-1	0	4.21435e-09
ENSMUSG00000019892	Lrriq1	1.657	0.06005	0.129529
ENSMUSG00000019894	Slc6a15	0.197	0.72919	0.824746
ENSMUSG00000019897	Ccdc59	0.034	0.65579	0.768942
ENSMUSG00000019899	Lama2	0	1	1
ENSMUSG00000019906	Lin7a	0.556	0.32737	0.472977
ENSMUSG00000019907	Ppp1r12a	0.655	0	4.50846e-16
ENSMUSG00000019909	Fam162b	0	1	1
ENSMUSG00000019913	Sim1	0	1	1
ENSMUSG00000019916	P4ha1	-1.966	0	2.39035e-27
ENSMUSG00000019917	Sept10	0.422	0.00286	0.0099833
ENSMUSG00000019920	Lims1	-0.182	0.26798	0.407655
ENSMUSG00000019923	Zwint	0.108	0.20455	0.335196
ENSMUSG00000019927	Ube2d1	-0.443	0.02545	0.0648246
ENSMUSG00000019929	Dcn	0.015	0.95946	0.983008
ENSMUSG00000019942	Cdk1	-0.04	0.69078	0.796503
ENSMUSG00000019943	Atp2b1	-0.119	0.1202	0.223247
ENSMUSG00000019944	Rhobtb1	-1.143	0.00046	0.00201035
ENSMUSG00000019947	Arid5b	0.729	0	1.56935e-20
ENSMUSG00000019948	Actr6	-0.747	0	9.75004e-06
ENSMUSG00000019951	Uhrf1bp1l	-0.086	0.44797	0.588976
ENSMUSG00000019952	Poc1b	-0.681	0	1.02863e-05
ENSMUSG00000019960	Dusp6	0.564	0	8.69729e-07
ENSMUSG00000019961	Tmpo	-0.015	0.85278	0.91204
ENSMUSG00000019966	Kitl	1.365	0.00125	0.00488463
ENSMUSG00000019969	Psen1	-0.805	0	1.52445e-13
ENSMUSG00000019970	Sgk1	-0.307	0.00388	0.0130375
ENSMUSG00000019971	Cep290	0.521	3e-05	0.000146303
ENSMUSG00000019975	Ikbip	-0.344	0.06628	0.139914
ENSMUSG00000019977	Hbs1l	-0.297	0.00468	0.0154063
ENSMUSG00000019978	Epb41l2	0.288	0.00364	0.0123226
ENSMUSG00000019979	Apaf1	0.286	0.19097	0.318182
ENSMUSG00000019982	Myb	0.149	0.3248	0.470262
ENSMUSG00000019984	Med23	0.354	0.04747	0.107473
ENSMUSG00000019986	Ahi1	-0.142	0.17324	0.295552
ENSMUSG00000019987	Arg1	0.564	0.00204	0.00748949
ENSMUSG00000019988	Nedd1	-0.356	0.06106	0.131243
ENSMUSG00000019989	Enpp3	1.503	0	1.77034e-10
ENSMUSG00000019992	Mtfr2	1.614	0	9.70964e-07
ENSMUSG00000019996	Map7	0.354	0.03875	0.0910433
ENSMUSG00000019997	Ctgf	0.847	0.00055	0.00237335
ENSMUSG00000019998	Stx7	-1.723	0	7.56983e-40
ENSMUSG00000020000	Moxd1	1.782	0.01566	0.0428766
ENSMUSG00000020003	Pex7	0.528	0.01493	0.0412035
ENSMUSG00000020009	Ifngr1	-0.44	0.02059	0.0540694
ENSMUSG00000020010	Vnn3	0.498	0.47818	0.61683
ENSMUSG00000020014	Cfap54	-0.349	0.76491	0.851824
ENSMUSG00000020015	Cdk17	0.27	0.15662	0.273574
ENSMUSG00000020017	Hal	0.892	0	3.06583e-05
ENSMUSG00000020018	Snrpf	0.68	0.00038	0.00170397
ENSMUSG00000020019	Ntn4	-2.145	0.01002	0.0294807
ENSMUSG00000020020	Usp44	1.537	0	7.75953e-10
ENSMUSG00000020021	Fgd6	-0.064	0.84743	0.909451
ENSMUSG00000020022	Ndufa12	-0.127	0.08663	0.173275
ENSMUSG00000020023	Tmcc3	0.916	0.00031	0.00142319
ENSMUSG00000020024	Cep83	0.135	0.11154	0.210793
ENSMUSG00000020027	Socs2	0.498	0	8.70678e-09
ENSMUSG00000020029	Nudt4	-0.27	0.00046	0.002007
ENSMUSG00000020032	Nuak1	-2.393	0	1.16152e-35
ENSMUSG00000020034	Tcp11l2	2.151	0.0045	0.0148674
ENSMUSG00000020037	Rfx4	1.189	0.05977	0.12912
ENSMUSG00000020038	Cry1	-0.828	0	3.95881e-11
ENSMUSG00000020042	Btbd11	0.205	0.25741	0.396405
ENSMUSG00000020044	Timp3	-1.6	0	5.6418e-12
ENSMUSG00000020048	Hsp90b1	-0.126	0.14595	0.259703
ENSMUSG00000020051	Pah	0.467	0.18047	0.304731
ENSMUSG00000020052	Ascl1	0.201	0.77582	0.859779
ENSMUSG00000020053	Igf1	0.499	0.03449	0.0828101
ENSMUSG00000020056	Washc3	-0.616	0.00292	0.0101895
ENSMUSG00000020057	Dram1	-4.686	0	4.40174e-09
ENSMUSG00000020059	Sycp3	0.119	0.40829	0.55161
ENSMUSG00000020061	Mybpc1	1.754	0.2014	0.331179
ENSMUSG00000020063	Sirt1	-0.001	0.99445	1
ENSMUSG00000020064	Herc4	-0.182	0.09183	0.18129
ENSMUSG00000020067	Mypn	0.553	0.49258	0.629074
ENSMUSG00000020069	Hnrnph3	-0.574	0	8.65368e-08
ENSMUSG00000020070	Rufy2	0.121	0.29396	0.436468
ENSMUSG00000020072	Pbld2	0.396	0.3589	0.503906
ENSMUSG00000020074	Ccar1	0.861	0	7.66477e-31
ENSMUSG00000020075	Ddx21	0.441	0	9.07871e-16
ENSMUSG00000020076	Ddx50	0.074	0.48751	0.624922
ENSMUSG00000020077	Srgn	-4.294	0	5.14511e-130
ENSMUSG00000020078	Vps26a	-0.394	0.0006	0.00254568
ENSMUSG00000020079	Supv3l1	0.1	0.52003	0.651514
ENSMUSG00000020080	Hkdc1	-8.233	0	5.39754e-29
ENSMUSG00000020083	Fam241b	-1.192	2e-05	0.000101129
ENSMUSG00000020085	Aifm2	-0.045	0.77629	0.860148
ENSMUSG00000020086	H2afy2	0.39	0.10172	0.196053
ENSMUSG00000020087	Tysnd1	-0.339	0.02033	0.0534947
ENSMUSG00000020088	Sar1a	-0.498	0	1.23535e-06
ENSMUSG00000020089	Ppa1	0.21	0.00781	0.0238449
[truncated: 13,823 more rows]

## Sheet: fdr<0.05
EnsemblGeneID	Symbol	logFC_C1DHDTvsC1D	PValue_C1DHDTvsC1D	FDR_C1DHDTvsC1D
ENSMUSG00000075224	Lrrc55	-6.737	0	7.09282e-32
ENSMUSG00000055891	Ubl4b	-6.423	0.00145	0.00557152
ENSMUSG00000074003	Gucy2d	-6.278	1e-05	6.32141e-05
ENSMUSG00000023333	Gcm1	-5.611	0	1.05125e-07
ENSMUSG00000058589	Anks1b	-5.492	0	1.71656e-05
ENSMUSG00000064325	Hhip	-5.003	0	1.11435e-08
ENSMUSG00000026023	Cdk15	-4.968	0	9.74574e-07
ENSMUSG00000039236	Isg20	-4.932	2e-05	0.000115287
ENSMUSG00000028264	Spaca1	-4.761	0.0003	0.00138385
ENSMUSG00000035929	H2-Q4	-4.679	0	1.12828e-06
ENSMUSG00000055833	1700034H15Rik	-4.645	0.00013	0.000643519
ENSMUSG00000002104	Rapsn	-4.48	0.00014	0.000688051
ENSMUSG00000024664	Fads3	-4.474	0.00086	0.00348301
ENSMUSG00000030981	Mmp21	-4.448	0.00874	0.0262695
ENSMUSG00000030666	Calcb	-4.442	0.00058	0.00246273
ENSMUSG00000049001	Ndnf	-4.425	0	2.54724e-07
ENSMUSG00000001622	Csn3	-4.386	1e-05	7.56425e-05
ENSMUSG00000045662	Henmt1	-4.358	0.00141	0.00543177
ENSMUSG00000028417	Tal2	-4.342	0	6.6079e-09
ENSMUSG00000111938	2900045O20Rik	-4.321	0.0003	0.00139224
ENSMUSG00000109864	Eid3	-4.299	0	7.00801e-06
ENSMUSG00000002459	Rgs20	-4.243	1e-05	8.66326e-05
ENSMUSG00000018752	Tnfsfm13	-4.211	1e-05	4.37502e-05
ENSMUSG00000027744	Stoml3	-4.193	0.01786	0.0479939
ENSMUSG00000112937	Gm17746	-4.184	0.00173	0.0064886
ENSMUSG00000052981	Ube2ql1	-4.139	0.00072	0.00301403
ENSMUSG00000000693	Loxl3	-4.139	0.00073	0.0030213
ENSMUSG00000043036	Ccdc63	-4.135	0	2.86282e-05
ENSMUSG00000019647	Sema6a	-4.115	0	3.73071e-42
ENSMUSG00000108094	Gm31108	-4.103	0.00089	0.00359904
ENSMUSG00000001444	Tbx21	-4.031	0.00167	0.00628589
ENSMUSG00000063109	Dgkeos	-4.024	0.00707	0.0219574
ENSMUSG00000028351	Brinp1	-4.018	4e-05	0.000231839
ENSMUSG00000052133	Sema5b	-3.986	0	1.34875e-52
ENSMUSG00000097672	Gm26609	-3.933	0.00186	0.00693295
ENSMUSG00000028602	Tnfrsf8	-3.933	0.00248	0.00882027
ENSMUSG00000049100	Pcdh10	-3.93	0.00175	0.00657485
ENSMUSG00000091844	Gm8251	-3.93	0.00176	0.00657754
ENSMUSG00000108137	Gm44053	-3.93	0.00176	0.00657756
ENSMUSG00000026125	Prss39	-3.928	0.0021	0.00768035
ENSMUSG00000107876	Gm43936	-3.926	0.00272	0.00958196
ENSMUSG00000020411	Nipal4	-3.917	0.00339	0.011599
ENSMUSG00000030670	Cyp2r1	-3.9	0.00346	0.0118044
ENSMUSG00000036915	Kirrel2	-3.841	0	3.0292e-13
ENSMUSG00000064356	mt-Atp8	-3.755	3e-05	0.000186542
ENSMUSG00000030222	Rerg	-3.709	0.00982	0.028992
ENSMUSG00000086788	1700029M20Rik	-3.697	0.00512	0.016641
ENSMUSG00000043807	Ly6g5b	-3.696	0.0057	0.0182656
ENSMUSG00000048834	Vstm2a	-3.692	0.00635	0.0200193
ENSMUSG00000030968	Pdilt	-3.692	0.00696	0.0216758
ENSMUSG00000031022	BC051019	-3.686	0.00427	0.0141969
ENSMUSG00000020354	Sgcd	-3.669	0.00761	0.0233661
ENSMUSG00000044795	Cyb5d1	-3.669	0.00763	0.0233925
ENSMUSG00000070806	Zmynd12	-3.659	0.00775	0.0236813
ENSMUSG00000027400	Pdyn	-3.655	0	3.83116e-06
ENSMUSG00000054178	Gm9938	-3.655	0.00694	0.0216304
ENSMUSG00000045034	Ankrd34b	-3.633	0.00016	0.000770495
ENSMUSG00000111497	Gm38431	-3.623	0.00035	0.00157135
ENSMUSG00000024731	Ms4a10	-3.616	0.00098	0.00392108
ENSMUSG00000057069	Ero1lb	-3.606	0.00591	0.0188272
ENSMUSG00000036864	Proser3	-3.536	0	1.45074e-21
ENSMUSG00000027737	Slc7a11	-3.526	0.00037	0.00165202
ENSMUSG00000050954	Zfp169	-3.521	0.00114	0.00447174
ENSMUSG00000020461	Clhc1	-3.506	0.00276	0.00968877
ENSMUSG00000016150	Tenm1	-3.475	0.0001	0.000513307
ENSMUSG00000019102	Aldh3a1	-3.434	0.01369	0.0382988
ENSMUSG00000089804	Gm16136	-3.412	5e-05	0.000274084
ENSMUSG00000047415	Gpr68	-3.403	0.01293	0.0365019
ENSMUSG00000051236	Msrb3	-3.398	0.00189	0.00701421
ENSMUSG00000044726	Erich5	-3.397	0.01348	0.0378074
ENSMUSG00000034112	Atp2c2	-3.392	0.01059	0.0308655
ENSMUSG00000034771	Tle2	-3.392	0.01059	0.0308655
ENSMUSG00000086918	4930429F24Rik	-3.392	0.01061	0.030909
ENSMUSG00000087480	Gm15910	-3.391	0.01061	0.0309088
ENSMUSG00000116852	1700102H20Rik	-3.379	0	3.70843e-09
ENSMUSG00000099876	Gm29650	-3.379	0.01261	0.0357436
ENSMUSG00000045709	Smkr-ps	-3.357	0.01206	0.0344168
ENSMUSG00000050799	Hist1h2ba	-3.354	0.01315	0.0370138
ENSMUSG00000022245	Skor1	-3.353	0.00135	0.00521992
ENSMUSG00000086503	Xist	-3.346	0	1.99801e-10
ENSMUSG00000085412	Halr1	-3.329	0	1.35549e-138
ENSMUSG00000021702	Thbs4	-3.327	0.00072	0.00298041
ENSMUSG00000101191	Gm28809	-3.318	0.00496	0.0161919
ENSMUSG00000028226	Mmp16	-3.274	0.00099	0.00394271
ENSMUSG00000048070	Pirt	-3.254	0	9.23538e-08
ENSMUSG00000036422	Pcdh8	-3.253	0	2.31012e-09
ENSMUSG00000060081	Hist1h2aa	-3.248	0.00168	0.00630098
ENSMUSG00000026587	Astn1	-3.245	0.01532	0.0421074
ENSMUSG00000116673	A630089N07Rik	-3.214	0	5.7196e-30
ENSMUSG00000048528	Nkx1-2	-3.133	0.01097	0.0317808
ENSMUSG00000025909	Sntg1	-3.13	0.00015	0.000741481
ENSMUSG00000064308	2410137M14Rik	-3.113	0	1.25217e-08
ENSMUSG00000024459	H2-M5	-3.101	0	7.63375e-38
ENSMUSG00000060923	Acyp2	-3.077	0.00404	0.0135073
ENSMUSG00000079415	Cntf	-3.065	0.00394	0.0132394
ENSMUSG00000047250	Ptgs1	-3.049	0.00015	0.000750738
ENSMUSG00000111149	Gm26564	-3.034	7e-05	0.000360623
ENSMUSG00000034829	Nxnl1	-3.033	0.00268	0.00946348
ENSMUSG00000096921	Gm26822	-3.032	0.00343	0.0117429
ENSMUSG00000021835	Bmp4	-3.031	0	2.81708e-64
ENSMUSG00000057933	Gsta2	-3.03	0.01073	0.0311729
ENSMUSG00000024225	Clps	-3.01	0.00492	0.0160718
ENSMUSG00000113598	Gm48287	-2.976	0.00893	0.0267516
ENSMUSG00000113047	Gm47469	-2.967	0.00013	0.000654415
ENSMUSG00000113559	Gm40987	-2.962	0.01689	0.045738
ENSMUSG00000086494	2210417A02Rik	-2.959	0.00012	0.000589201
ENSMUSG00000075023	Accsl	-2.953	0	8.29241e-12
ENSMUSG00000042988	Notum	-2.951	0.00064	0.00270201
ENSMUSG00000000402	Egfl6	-2.944	0.00014	0.000702531
ENSMUSG00000029848	Stra8	-2.938	0	3.59019e-13
ENSMUSG00000059326	Csf2ra	-2.929	0	2.05906e-35
ENSMUSG00000008307	1700109H08Rik	-2.929	3e-05	0.000150713
ENSMUSG00000021226	Acot2	-2.905	0	1.57632e-43
ENSMUSG00000071856	Mcc	-2.889	0.00025	0.00114716
ENSMUSG00000005338	Cadm3	-2.865	0	1.95449e-05
ENSMUSG00000027009	Itga4	-2.853	0.01161	0.0333129
ENSMUSG00000026344	Lypd1	-2.852	0.0117	0.0335399
ENSMUSG00000078868	Gm14412	-2.847	0.00029	0.00133693
ENSMUSG00000032725	Folr2	-2.838	0.00053	0.00227706
ENSMUSG00000096255	Dynlt1b	-2.827	0.01338	0.0375629
ENSMUSG00000069925	4932416K20Rik	-2.826	0.00014	0.000674425
ENSMUSG00000057378	Ryr3	-2.812	0	8.6541e-15
ENSMUSG00000056738	A730036I17Rik	-2.811	0.01109	0.0320908
ENSMUSG00000032595	Cdhr4	-2.805	0.00554	0.0178206
ENSMUSG00000079110	Capn3	-2.79	0	3.17984e-44
ENSMUSG00000040146	Rgl3	-2.789	0.00744	0.0229042
ENSMUSG00000075543	Urad	-2.769	0.00915	0.0272859
ENSMUSG00000041112	Elmo1	-2.764	1e-05	5.13678e-05
ENSMUSG00000024910	Ctsw	-2.758	0.00092	0.00370945
ENSMUSG00000033278	Ptprm	-2.745	0.01225	0.0349013
ENSMUSG00000050122	Vwa3b	-2.739	0	1.75022e-32
ENSMUSG00000036545	Adamts2	-2.732	0.00225	0.00815338
ENSMUSG00000053134	Supt7l	-2.73	0	4.48878e-57
ENSMUSG00000097604	Gm17322	-2.653	0	7.40812e-12
ENSMUSG00000053930	Shisa6	-2.652	4e-05	0.000233733
ENSMUSG00000051747	Ttn	-2.646	0	2.54138e-42
ENSMUSG00000068079	Tcf15	-2.628	0	9.39806e-107
ENSMUSG00000030795	Fus	-2.628	0	7.23664e-66
ENSMUSG00000042473	Tbc1d8b	-2.622	0.01581	0.0432443
ENSMUSG00000108801	Gm39090	-2.621	0.0156	0.0427343
ENSMUSG00000035376	Hacd2	-2.613	0	7.67516e-34
ENSMUSG00000116389	AC191865.2	-2.612	0.01217	0.03469
ENSMUSG00000030209	Grin2b	-2.611	0	9.56301e-06
ENSMUSG00000030306	Tmtc1	-2.604	0	1.45484e-08
ENSMUSG00000040164	Kcns1	-2.601	0.01332	0.0374072
ENSMUSG00000043557	Mdga1	-2.6	0	6.66672e-18
ENSMUSG00000025056	Nr0b1	-2.592	0	5.8896e-26
ENSMUSG00000109093	Gm19950	-2.588	0.01656	0.044993
ENSMUSG00000055312	Them7	-2.566	0.01739	0.0469415
ENSMUSG00000016496	Cd274	-2.554	0.00031	0.00141354
ENSMUSG00000073424	Cyp4f15	-2.546	6e-05	0.000315984
ENSMUSG00000026976	Pax8	-2.537	1e-05	6.20378e-05
ENSMUSG00000098120	Gm5914	-2.529	0	9.28912e-12
ENSMUSG00000078956	Gm14221	-2.529	0.00483	0.0157988
ENSMUSG00000020810	Cygb	-2.526	0	4.93848e-06
ENSMUSG00000034227	Foxj1	-2.519	0.00022	0.00105131
ENSMUSG00000094447	9430069I07Rik	-2.509	0.00141	0.00541558
ENSMUSG00000027273	Snap25	-2.505	0.00356	0.0120868
ENSMUSG00000050824	Sstr5	-2.493	0.0059	0.0188122
ENSMUSG00000055102	Zfp819	-2.487	0	4.72501e-06
ENSMUSG00000107815	Gm44257	-2.474	0.00079	0.00325936
ENSMUSG00000026443	Lrrn2	-2.467	0	6.2152e-08
ENSMUSG00000072553	Gm525	-2.461	4e-05	0.000216806
ENSMUSG00000050447	Lypd6	-2.458	0	3.16103e-05
ENSMUSG00000024120	Lrpprc	-2.457	0	5.89676e-116
ENSMUSG00000078920	Ifi47	-2.445	0.00399	0.0133763
ENSMUSG00000072571	Tmem253	-2.44	0.0002	0.000958214
ENSMUSG00000027401	Tgm3	-2.438	0.00632	0.0199502
ENSMUSG00000032495	Lrrc2	-2.434	0	4.29279e-28
ENSMUSG00000069049	Eif2s3y	-2.431	0	1.82582e-07
ENSMUSG00000071064	Zfp827	-2.425	0	5.69858e-37
ENSMUSG00000036095	Dgkb	-2.412	0.00161	0.00609401
ENSMUSG00000043991	Pura	-2.404	0	1.29003e-135
ENSMUSG00000026029	Casp8	-2.403	0	1.70027e-12
ENSMUSG00000115783	Bc1	-2.395	0	1.2005e-16
ENSMUSG00000037035	Inhbb	-2.39	0	4.07999e-17
ENSMUSG00000044006	Cilp2	-2.388	0	2.23986e-71
ENSMUSG00000078249	Hmga1b	-2.378	0.00513	0.0166757
ENSMUSG00000025357	Dgka	-2.376	0	1.75987e-15
ENSMUSG00000021185	Dglucy	-2.361	0	1.60436e-06
ENSMUSG00000019866	Crybg1	-2.353	2e-05	0.000100682
ENSMUSG00000008496	Pou2f2	-2.349	0	4.52875e-48
ENSMUSG00000068860	Gm128	-2.348	9e-05	0.000475478
ENSMUSG00000065968	Ifitm7	-2.347	1e-05	5.05533e-05
ENSMUSG00000089997	1810020O05Rik	-2.342	6e-05	0.000329979
ENSMUSG00000050963	Kcns2	-2.342	0.00157	0.00596717
ENSMUSG00000032128	Robo3	-2.337	0.00458	0.0151087
ENSMUSG00000036036	Zfp57	-2.331	0	1.17893e-56
ENSMUSG00000097797	Gm26901	-2.325	0	9.79863e-08
ENSMUSG00000018973	Hoxb1	-2.324	0	1.49693e-26
ENSMUSG00000039883	Lrrc17	-2.309	0	1.44227e-38
ENSMUSG00000017453	Pipox	-2.299	0	2.02464e-30
ENSMUSG00000108738	Gm44777	-2.291	0.00042	0.00185299
ENSMUSG00000006649	Nphs1	-2.288	0.00027	0.00126376
ENSMUSG00000072762	4930522L14Rik	-2.288	0.00422	0.0140493
ENSMUSG00000028766	Alpl	-2.281	0	2.00604e-54
ENSMUSG00000028164	Manba	-2.276	0	5.96182e-13
ENSMUSG00000058624	Gda	-2.274	0.00777	0.0237354
ENSMUSG00000006014	Prg4	-2.273	0.01203	0.0343458
ENSMUSG00000040721	Zfhx2	-2.268	0	1.15285e-48
ENSMUSG00000101609	Kcnq1ot1	-2.268	0	4.03584e-41
ENSMUSG00000056145	AI504432	-2.266	0.00478	0.0156631
ENSMUSG00000041670	Rims1	-2.264	0	7.25196e-08
ENSMUSG00000011034	Slc5a1	-2.253	1e-05	8.98182e-05
ENSMUSG00000028240	Cyp7a1	-2.249	0	1.50333e-06
ENSMUSG00000020473	Aebp1	-2.243	0	1.16025e-10
ENSMUSG00000025425	St8sia5	-2.234	0.01571	0.042986
ENSMUSG00000114188	Gm40849	-2.233	0	6.64325e-07
ENSMUSG00000097059	Fam120aos	-2.232	0.01025	0.0300082
ENSMUSG00000040950	Mgl2	-2.232	0.0103	0.0301288
ENSMUSG00000097796	Gm16702	-2.23	0.01743	0.0470387
ENSMUSG00000086193	Gm11508	-2.214	0.01844	0.049317
ENSMUSG00000078816	Prkcg	-2.213	0	6.46283e-07
ENSMUSG00000055214	Pld5	-2.206	0.01419	0.0394534
ENSMUSG00000068457	Uty	-2.198	1e-05	4.6554e-05
ENSMUSG00000048814	Lonrf2	-2.195	0.00103	0.00410084
ENSMUSG00000069911	Fam196b	-2.195	0.00104	0.00413875
ENSMUSG00000086368	Gm13830	-2.194	0.00143	0.00548711
ENSMUSG00000003849	Nqo1	-2.192	0	1.63634e-31
ENSMUSG00000028457	Atp8b5	-2.188	0.00343	0.0117429
ENSMUSG00000089663	Gm15651	-2.179	0.0012	0.00470264
ENSMUSG00000027913	Crct1	-2.178	0.0002	0.000947917
ENSMUSG00000036745	Ttll7	-2.177	0.01267	0.0358857
ENSMUSG00000028444	Cntfr	-2.171	0	1.17351e-26
ENSMUSG00000053141	Ptprt	-2.166	0.00131	0.00506923
ENSMUSG00000108866	Gm35082	-2.165	3e-05	0.000184353
ENSMUSG00000058669	Nkx2-9	-2.158	0.00304	0.0105503
ENSMUSG00000059974	Ntm	-2.155	0.00182	0.00677236
ENSMUSG00000062944	9130023H24Rik	-2.155	0.0064	0.0201788
ENSMUSG00000020034	Tcp11l2	-2.151	0.0045	0.0148674
ENSMUSG00000039193	Nlrc4	-2.15	0.00491	0.0160336
ENSMUSG00000030067	Foxp1	-2.148	0	2.72224e-105
ENSMUSG00000058186	Zfp980	-2.141	0	2.57558e-06
ENSMUSG00000024502	Jakmip2	-2.136	0	1.2288e-10
ENSMUSG00000028525	Pde4b	-2.133	0.00241	0.00861504
ENSMUSG00000009734	Pou6f2	-2.132	1e-05	5.27856e-05
ENSMUSG00000096740	Lbhd1	-2.128	0	1.05952e-32
ENSMUSG00000016458	Wt1	-2.128	0	2.77459e-08
ENSMUSG00000028294	Cfap206	-2.124	0.01361	0.0381085
ENSMUSG00000071229	Timm8a2	-2.12	0	5.6307e-07
ENSMUSG00000074570	Cass4	-2.105	0	3.69712e-11
ENSMUSG00000045281	Gpr20	-2.102	0.00304	0.0105446
ENSMUSG00000021010	Npas3	-2.1	0.01316	0.037046
ENSMUSG00000040350	Trim7	-2.09	0	7.55577e-07
ENSMUSG00000050473	Slc35d3	-2.089	0	9.3423e-09
ENSMUSG00000018387	Shroom1	-2.079	0.00907	0.0271007
ENSMUSG00000109482	Gm4756	-2.076	0.00854	0.0257758
ENSMUSG00000091345	Col6a5	-2.075	0	1.66992e-11
ENSMUSG00000035983	Gm7008	-2.072	0.00237	0.0084872
ENSMUSG00000029468	P2rx7	-2.066	0.00032	0.00143855
ENSMUSG00000023903	Mmp25	-2.066	0.00086	0.00351611
ENSMUSG00000097545	Mir124a-1hg	-2.062	0	2.21197e-06
ENSMUSG00000021313	Ryr2	-2.06	0	1.542e-09
ENSMUSG00000068154	Insm1	-2.056	0.00018	0.000858904
ENSMUSG00000034310	Tmem132d	-2.055	0.00365	0.0123529
ENSMUSG00000094985	Topaz1	-2.034	0.00017	0.000812438
ENSMUSG00000097312	Gm26870	-2.033	0.00016	0.000781231
ENSMUSG00000073830	Mup14	-2.031	0.00859	0.0259028
ENSMUSG00000030825	Hsd17b14	-2.029	0	1.542e-09
ENSMUSG00000052415	Tchh	-2.026	0.00153	0.00582839
ENSMUSG00000020123	Avpr1a	-2.025	0.00283	0.00991329
ENSMUSG00000043556	Fbxl7	-2.021	0.00021	0.000990957
ENSMUSG00000027855	Sycp1	-2.008	0	1.24853e-26
ENSMUSG00000059361	Nrsn2	-2.003	0.00014	0.000711959
ENSMUSG00000071362	Gm10330	-2.003	0.00509	0.0165852
ENSMUSG00000074489	Bglap3	-1.996	0.00478	0.0156631
ENSMUSG00000030310	Slc6a1	-1.992	0.002	0.00737474
ENSMUSG00000060988	Galnt13	-1.988	0.00218	0.00793736
ENSMUSG00000024039	Cbs	-1.984	0	8.45566e-37
ENSMUSG00000026072	Il1r1	-1.977	1e-05	6.44914e-05
ENSMUSG00000009092	Derl3	-1.973	0.00757	0.0232421
ENSMUSG00000030559	Rab38	-1.969	0.01525	0.0419805
ENSMUSG00000057182	Scn3a	-1.966	8e-05	0.000418642
ENSMUSG00000045589	Frrs1l	-1.959	9e-05	0.000445585
ENSMUSG00000036466	Megf11	-1.956	0.0135	0.0378458
ENSMUSG00000048924	Ccdc125	-1.955	0	4.45821e-09
ENSMUSG00000063672	Nkx6-3	-1.952	0.00016	0.000781231
ENSMUSG00000064363	mt-Nd4	-1.951	0	2.611e-50
ENSMUSG00000028354	Fmn2	-1.95	0	1.61315e-08
ENSMUSG00000091993	B930036N10Rik	-1.94	0.00476	0.0156122
ENSMUSG00000053338	Tarm1	-1.935	0.00416	0.0138697
ENSMUSG00000096935	1700113A16Rik	-1.931	0.01123	0.0323978
ENSMUSG00000112964	E430024I08Rik	-1.929	0.00074	0.00306548
ENSMUSG00000097290	1300002E11Rik	-1.926	0	1.35469e-07
ENSMUSG00000075502	Kbtbd6	-1.92	2e-05	0.00012344
ENSMUSG00000097731	2700016F22Rik	-1.919	0.00429	0.0142523
ENSMUSG00000020641	Rsad2	-1.918	0.0012	0.00468935
ENSMUSG00000027579	Srms	-1.912	0.01003	0.0295089
ENSMUSG00000067608	Pcna-ps2	-1.909	0.00529	0.017123
ENSMUSG00000038253	Hoxa5	-1.904	0	1.15101e-08
ENSMUSG00000056854	Pou3f4	-1.903	0.00674	0.0210858
ENSMUSG00000046532	Ar	-1.901	0.00081	0.00331086
ENSMUSG00000047810	Ccdc88b	-1.898	0.01812	0.048559
ENSMUSG00000061259	Tmprss11d	-1.894	0.00049	0.00211741
ENSMUSG00000006411	Nectin4	-1.892	0.00861	0.0259348
ENSMUSG00000012519	Mlkl	-1.886	0.01386	0.0386881
ENSMUSG00000026934	Lhx3	-1.884	0.00188	0.00698863
ENSMUSG00000040269	Mrps28	-1.874	2e-05	0.000103631
ENSMUSG00000015843	Rxrg	-1.873	0	6.67008e-06
ENSMUSG00000074987	Wt1os	-1.872	0.00025	0.00115346
ENSMUSG00000047793	Sned1	-1.869	0	7.35332e-44
ENSMUSG00000000861	Bcl11a	-1.866	0	3.28981e-30
ENSMUSG00000115907	AC154607.1	-1.858	0.00191	0.00708868
ENSMUSG00000043372	Hexim2	-1.856	0	9.48375e-10
ENSMUSG00000040536	Necab1	-1.855	0.00299	0.0103885
ENSMUSG00000050973	Gdpgp1	-1.854	0	5.62086e-08
ENSMUSG00000026255	Efhd1	-1.854	0.00042	0.00185769
ENSMUSG00000018287	Spag7	-1.852	0	1.96712e-54
ENSMUSG00000052062	Pard3b	-1.844	0.00021	0.000983895
ENSMUSG00000114926	Gm2379	-1.844	0.00436	0.0144442
ENSMUSG00000038522	Mfsd4b1	-1.842	0.00599	0.0190202
ENSMUSG00000036885	Arhgef26	-1.838	0	3.17779e-16
ENSMUSG00000085715	Tsix	-1.837	0	9.95017e-16
ENSMUSG00000022469	Rapgef3	-1.837	0	1.38911e-05
ENSMUSG00000014778	Fhod1	-1.833	0	8.00623e-15
ENSMUSG00000097835	Gm26910	-1.833	0.00218	0.0079406
ENSMUSG00000004113	Cacna1b	-1.832	0	5.12482e-06
ENSMUSG00000024251	Thada	-1.826	0	1.69173e-57
ENSMUSG00000112819	Gm46332	-1.826	0	1.58977e-07
ENSMUSG00000009596	Taf7l	-1.823	0	5.82769e-25
ENSMUSG00000062785	Kcnc3	-1.823	0	1.32716e-14
ENSMUSG00000000942	Hoxa4	-1.82	0.00111	0.00437534
ENSMUSG00000070934	Rraga	-1.817	0	5.58292e-27
ENSMUSG00000005686	Ampd3	-1.816	0.00052	0.00223242
ENSMUSG00000030830	Itgal	-1.815	0.00863	0.0259929
ENSMUSG00000037991	Rmi2	-1.806	0	5.23625e-23
ENSMUSG00000091623	Gm17092	-1.806	0	4.70653e-06
ENSMUSG00000018983	E2f2	-1.8	0	1.35486e-27
ENSMUSG00000080316	Spaca6	-1.799	0	2.91342e-05
ENSMUSG00000031329	Tsx	-1.796	0.00094	0.00379678
ENSMUSG00000024565	Sall3	-1.795	0	1.31042e-28
ENSMUSG00000115691	Gm48914	-1.794	0.00076	0.00312436
ENSMUSG00000045835	Hdgfl1	-1.792	0.01111	0.0321295
ENSMUSG00000021779	Thrb	-1.792	0.01243	0.0353088
ENSMUSG00000027199	Gatm	-1.791	0.01234	0.0351027
ENSMUSG00000097648	9330185C12Rik	-1.788	0	4.73218e-08
ENSMUSG00000075122	Cd80	-1.785	0.01195	0.0341567
ENSMUSG00000063531	Sema3e	-1.783	0	1.36885e-08
ENSMUSG00000020000	Moxd1	-1.782	0.01566	0.0428766
ENSMUSG00000057215	Platr28	-1.781	0.00016	0.000781148
ENSMUSG00000021301	Hecw1	-1.78	0.01489	0.0411018
ENSMUSG00000032038	St3gal4	-1.778	0.0148	0.0408727
ENSMUSG00000097113	Gm19705	-1.775	0	1.69819e-13
ENSMUSG00000027077	Smtnl1	-1.775	3e-05	0.000151774
ENSMUSG00000078686	Mup9	-1.769	0.00028	0.00131193
ENSMUSG00000026890	Lhx6	-1.767	0.00543	0.0175213
ENSMUSG00000032394	Igdcc3	-1.764	0	2.9339e-40
ENSMUSG00000030672	Mylpf	-1.759	0	3.10046e-27
ENSMUSG00000042284	Itga1	-1.758	0.00043	0.0018897
ENSMUSG00000015468	Notch4	-1.756	4e-05	0.000199264
ENSMUSG00000020902	Ntn1	-1.754	9e-05	0.000471994
ENSMUSG00000027703	Lrriq4	-1.754	0.00189	0.00702684
ENSMUSG00000066149	Cdc26	-1.753	0	1.37449e-05
ENSMUSG00000022780	Meltf	-1.753	0.00445	0.0147101
ENSMUSG00000040219	Ttc12	-1.748	0	2.17886e-13
ENSMUSG00000111291	Gm48604	-1.743	9e-05	0.000445697
ENSMUSG00000028487	Bnc2	-1.742	0	2.00829e-18
ENSMUSG00000026950	Neb	-1.742	0	2.43216e-05
ENSMUSG00000024300	Myo1f	-1.74	0	9.7405e-06
ENSMUSG00000024008	Cpne5	-1.734	0	2.60068e-21
ENSMUSG00000062518	Zfp534	-1.732	0	2.07091e-08
ENSMUSG00000003208	Ccdc94	-1.727	0	9.07675e-23
ENSMUSG00000090031	4732440D04Rik	-1.717	0.00727	0.02248
ENSMUSG00000098923	Tmem185b	-1.714	0	4.88247e-10
ENSMUSG00000031433	Rbm41	-1.708	2e-05	0.000145986
ENSMUSG00000069045	Ddx3y	-1.707	0	5.14291e-14
ENSMUSG00000032802	Srxn1	-1.703	0	7.17774e-39
ENSMUSG00000015599	Ttbk1	-1.701	0.01156	0.0331954
ENSMUSG00000024837	Dmrt1	-1.698	0	3.66723e-23
ENSMUSG00000040018	Cox15	-1.695	0	9.3124e-18
ENSMUSG00000026674	Ddr2	-1.683	0	8.16817e-08
ENSMUSG00000021453	Gadd45g	-1.678	0	4.86994e-40
ENSMUSG00000034958	Atcay	-1.676	0.00056	0.002384
ENSMUSG00000025082	Vwa2	-1.674	0.0067	0.0209721
ENSMUSG00000039552	Rsph4a	-1.671	0	9.71783e-06
ENSMUSG00000072663	Spef2	-1.67	0.0078	0.0238367
ENSMUSG00000052316	Lrrc15	-1.667	0.00063	0.00264936
ENSMUSG00000037847	Nmrk1	-1.664	0	3.68089e-10
ENSMUSG00000078498	Zfp988	-1.662	0	3.36505e-06
ENSMUSG00000109398	Gm3854	-1.662	1e-05	4.95177e-05
ENSMUSG00000057132	Rpgrip1	-1.661	5e-05	0.00028903
ENSMUSG00000044461	Shisa2	-1.659	0	1.34627e-06
ENSMUSG00000001128	Cfp	-1.657	0.00012	0.000594249
ENSMUSG00000027254	Map1a	-1.654	0	5.90441e-62
ENSMUSG00000038608	Dock10	-1.647	0.00386	0.0129895
ENSMUSG00000024873	Cnih2	-1.646	0	3.99659e-24
ENSMUSG00000060180	Myh13	-1.646	8e-05	0.00040397
ENSMUSG00000024109	Nrxn1	-1.64	0.00021	0.00101431
ENSMUSG00000059816	Fam159a	-1.636	0	6.15093e-07
ENSMUSG00000060586	H2-Eb1	-1.633	0.00179	0.00669517
ENSMUSG00000097748	Gm26533	-1.633	0.0029	0.0101342
ENSMUSG00000033760	Rbm4b	-1.632	0	7.47227e-07
ENSMUSG00000039158	Akna	-1.631	0.00021	0.000992579
ENSMUSG00000023902	Zscan10	-1.63	0	8.94316e-27
ENSMUSG00000039891	Txlnb	-1.626	0.00229	0.00826261
ENSMUSG00000006586	Runx1t1	-1.624	0	1.48061e-34
ENSMUSG00000025529	Zfp711	-1.619	0.01755	0.0472842
ENSMUSG00000019992	Mtfr2	-1.614	0	9.70964e-07
ENSMUSG00000032323	Cyp11a1	-1.613	0	2.90335e-06
ENSMUSG00000045757	Zfp764	-1.605	0.00019	0.00092756
ENSMUSG00000022346	Myc	-1.605	0.00551	0.017733
ENSMUSG00000027356	Fermt1	-1.599	0	1.18394e-07
ENSMUSG00000103983	Gm20045	-1.599	0	5.5813e-06
ENSMUSG00000106951	5930430L01Rik	-1.596	0.00357	0.0121249
ENSMUSG00000048482	Bdnf	-1.59	0	1.9816e-06
ENSMUSG00000051367	Six1	-1.587	0	1.52793e-08
ENSMUSG00000037060	Cavin3	-1.585	0.00936	0.0278416
ENSMUSG00000085311	Gm15445	-1.585	0.01555	0.0426326
ENSMUSG00000097023	Mir9-3hg	-1.583	0	2.59541e-05
ENSMUSG00000063412	Gm10131	-1.578	8e-05	0.00041434
ENSMUSG00000075707	Dio3	-1.576	0.01159	0.0332753
ENSMUSG00000028950	Tas1r1	-1.572	0.00597	0.0189731
ENSMUSG00000039238	Zfp750	-1.57	0.0002	0.000947917
ENSMUSG00000061544	Zfp229	-1.568	0	1.48011e-16
ENSMUSG00000033737	Fndc3c1	-1.566	0.00254	0.00900945
ENSMUSG00000044244	Il20rb	-1.566	0.00943	0.0279954
ENSMUSG00000020661	Dnmt3a	-1.565	0	1.21026e-120
ENSMUSG00000104968	Gm43803	-1.563	5e-05	0.00028443
ENSMUSG00000044835	Ankrd45	-1.555	0	1.54645e-08
ENSMUSG00000036986	Pml	-1.552	0	3.60508e-80
ENSMUSG00000033967	Rnf225	-1.548	0.0117	0.0335399
ENSMUSG00000028832	Stmn1	-1.547	0	3.81055e-09
ENSMUSG00000050965	Prkca	-1.547	0	1.40958e-05
ENSMUSG00000078235	Fam43b	-1.547	0.00844	0.0254846
ENSMUSG00000075040	Zfp408	-1.546	0	4.56303e-06
ENSMUSG00000085829	Gm4285	-1.545	0.00212	0.00773943
ENSMUSG00000020182	Ddc	-1.544	0	4.46238e-21
ENSMUSG00000031506	Ptpn7	-1.542	0.00897	0.0268454
ENSMUSG00000020020	Usp44	-1.537	0	7.75953e-10
ENSMUSG00000000094	Tbx4	-1.531	0.00015	0.000729964
ENSMUSG00000053367	Epp13	-1.526	0	4.38507e-09
ENSMUSG00000087687	Pet100	-1.525	0	1.93851e-20
ENSMUSG00000051335	Gfod1	-1.524	0.00113	0.00445843
ENSMUSG00000064194	Zfp936	-1.522	0	1.3728e-25
ENSMUSG00000034777	Vax2	-1.515	0	3.75214e-10
ENSMUSG00000062704	9430002A10Rik	-1.514	0.00128	0.00499619
ENSMUSG00000025701	Alox5	-1.513	2e-05	9.80222e-05
ENSMUSG00000001156	Mxd1	-1.513	6e-05	0.000317114
ENSMUSG00000015890	Amdhd1	-1.51	4e-05	0.000221499
ENSMUSG00000056812	St8sia3	-1.506	0.00011	0.000579017
ENSMUSG00000021765	Fst	-1.506	0.00059	0.00252145
ENSMUSG00000034911	Ushbp1	-1.505	0.01014	0.0297653
ENSMUSG00000019989	Enpp3	-1.503	0	1.77034e-10
ENSMUSG00000021950	Anxa8	-1.501	0.00735	0.0227115
ENSMUSG00000046709	Mapk10	-1.5	0.00017	0.000812711
ENSMUSG00000035594	Chrna5	-1.493	0.00784	0.0239319
ENSMUSG00000067878	Map7d3	-1.487	0	5.45329e-33
ENSMUSG00000079165	Sap25	-1.482	0	1.23504e-08
ENSMUSG00000028634	Hivep3	-1.482	0.00267	0.00945749
ENSMUSG00000038872	Zfhx3	-1.481	0	1.28258e-51
ENSMUSG00000037664	Cdkn1c	-1.471	0	5.41244e-19
ENSMUSG00000030701	Plekhb1	-1.456	0.00156	0.00591666
ENSMUSG00000045763	Basp1	-1.455	0	3.08629e-139
ENSMUSG00000048458	Fam212b	-1.455	0.0001	0.000494693
ENSMUSG00000075706	Gpx4	-1.454	0	2.43243e-19
ENSMUSG00000037070	Rbmxl1	-1.454	0	4.7728e-08
ENSMUSG00000100967	Gm29666	-1.453	0.00113	0.00445617
ENSMUSG00000003812	Dnase2a	-1.448	0	5.02762e-37
ENSMUSG00000006464	Bbs1	-1.448	0.00032	0.00145143
ENSMUSG00000027868	Tbx15	-1.448	0.01001	0.0294723
ENSMUSG00000052407	Ccdc171	-1.446	0	1.61004e-05
ENSMUSG00000051176	Zfp42	-1.444	0	1.16891e-22
ENSMUSG00000074968	Ano3	-1.444	3e-05	0.000152821
ENSMUSG00000022361	Zhx1	-1.443	0	4.32628e-09
ENSMUSG00000021275	Tecpr2	-1.441	0	1.15034e-11
ENSMUSG00000005677	Nr1i3	-1.441	0.00161	0.00608905
ENSMUSG00000059772	Slx1b	-1.438	0	4.72722e-20
ENSMUSG00000066026	Dhrs3	-1.436	0	1.00252e-05
ENSMUSG00000039095	En2	-1.436	0.00751	0.023098
ENSMUSG00000039103	Nexn	-1.431	0	5.9938e-07
ENSMUSG00000003123	Lipe	-1.423	0	6.80001e-08
ENSMUSG00000039410	Prdm16	-1.423	0.01375	0.0384076
ENSMUSG00000024414	Mrpl27	-1.421	0	3.46723e-24
ENSMUSG00000031400	G6pdx	-1.421	0	1.73583e-12
ENSMUSG00000020173	Cobl	-1.419	0	2.54751e-29
ENSMUSG00000020308	Tpgs1	-1.418	0	2.57721e-17
ENSMUSG00000041134	Cyyr1	-1.417	0.00572	0.0182983
ENSMUSG00000025262	Fam120c	-1.415	0.00583	0.0186225
ENSMUSG00000001870	Ltbp1	-1.413	0.00019	0.000927926
ENSMUSG00000040998	Npnt	-1.413	0.0003	0.00137508
ENSMUSG00000063919	Srrm4	-1.41	1e-05	7.33317e-05
ENSMUSG00000022797	Tfrc	-1.408	0	2.01959e-67
ENSMUSG00000025089	Gfra1	-1.405	0	1.27779e-05
ENSMUSG00000022012	Enox1	-1.402	0	4.02916e-10
ENSMUSG00000086537	Nespas	-1.402	1e-05	5.74693e-05
ENSMUSG00000086171	Pcsk2os1	-1.399	0.00098	0.00393302
ENSMUSG00000072294	Klf12	-1.397	0	7.76171e-21
ENSMUSG00000022035	Ccdc25	-1.395	0	5.07478e-62
ENSMUSG00000110317	Gm45250	-1.395	0.00721	0.0223118
ENSMUSG00000070777	Ceacam20	-1.395	0.01256	0.0356143
ENSMUSG00000057098	Ebf1	-1.394	0	2.92921e-31
ENSMUSG00000031148	Gpkow	-1.39	0	9.09963e-06
ENSMUSG00000028532	Cachd1	-1.389	0	3.65418e-23
ENSMUSG00000032041	Tirap	-1.385	0	3.36758e-11
ENSMUSG00000105509	C130013H08Rik	-1.385	0.01301	0.036669
ENSMUSG00000037995	Igsf9	-1.381	0	2.31408e-15
ENSMUSG00000062480	Acat3	-1.378	0.00743	0.0228804
ENSMUSG00000025077	Dclre1a	-1.375	1e-05	8.46209e-05
ENSMUSG00000045427	Hnrnph2	-1.375	0.00301	0.0104559
ENSMUSG00000045009	Prrt3	-1.374	3e-05	0.000157149
ENSMUSG00000053470	Kdm3a	-1.372	0	6.02426e-15
ENSMUSG00000022704	Qtrt2	-1.371	0	3.47562e-06
ENSMUSG00000046908	Ltb4r1	-1.371	9e-05	0.000445568
ENSMUSG00000030584	Dpf1	-1.37	0	6.00992e-24
ENSMUSG00000047446	Arl4a	-1.367	0	2.78731e-51
ENSMUSG00000064368	mt-Nd6	-1.366	0.00065	0.00274166
ENSMUSG00000019966	Kitl	-1.365	0.00125	0.00488463
ENSMUSG00000066153	Mup21	-1.364	0.01169	0.0335387
ENSMUSG00000034486	Gbx2	-1.361	0	1.51291e-10
ENSMUSG00000042417	Ccno	-1.358	1e-05	3.47897e-05
ENSMUSG00000062859	Tcp11	-1.356	0.00329	0.0113324
ENSMUSG00000075012	Fjx1	-1.354	0	1.35207e-05
ENSMUSG00000042063	Zfp386	-1.353	0	1.56638e-09
ENSMUSG00000036585	Fgf1	-1.353	0	3.92239e-08
ENSMUSG00000047146	Tet1	-1.35	0	1.52161e-58
ENSMUSG00000028019	Pdgfc	-1.35	0.00025	0.00115484
ENSMUSG00000070691	Runx3	-1.349	0.00016	0.000765016
ENSMUSG00000041287	Sox15	-1.348	0.00018	0.000864199
ENSMUSG00000041220	Elovl6	-1.347	0	2.11272e-57
ENSMUSG00000046402	Rbp1	-1.347	1e-05	4.36211e-05
ENSMUSG00000040943	Tet2	-1.344	0	9.09495e-14
ENSMUSG00000030731	Syt3	-1.341	0	1.44843e-05
ENSMUSG00000023972	Ptk7	-1.34	0	5.1461e-08
ENSMUSG00000022208	Jph4	-1.339	0	8.63207e-08
ENSMUSG00000074817	Papolb	-1.339	0.00335	0.0114868
ENSMUSG00000097091	4930526L06Rik	-1.338	0	3.56601e-07
ENSMUSG00000038738	Shank1	-1.337	0.00792	0.0241567
ENSMUSG00000028524	Sgip1	-1.335	0.01516	0.0417674
ENSMUSG00000035246	Pcyt1b	-1.334	0	9.04436e-36
ENSMUSG00000023984	Gm20517	-1.334	0.00908	0.0271072
ENSMUSG00000071516	Hist1h2ai	-1.334	0.01305	0.0367791
ENSMUSG00000072419	Dppa2	-1.331	0	4.95312e-29
ENSMUSG00000064345	mt-Nd2	-1.326	0	2.15471e-23
ENSMUSG00000002984	Tomm40	-1.324	0	5.33249e-23
ENSMUSG00000034930	Rtkn	-1.318	0	5.4738e-07
ENSMUSG00000024261	Syt4	-1.318	0.00014	0.000711959
ENSMUSG00000030711	Sult1a1	-1.318	0.00049	0.00210599
ENSMUSG00000010154	Spire2	-1.315	0.00016	0.000779517
ENSMUSG00000015452	Ager	-1.314	0.00079	0.0032574
ENSMUSG00000030302	Atp2b2	-1.309	0.00179	0.00669517
ENSMUSG00000051427	Ccdc157	-1.308	0.00766	0.0234756
ENSMUSG00000072872	Rybp	-1.301	0	1.08349e-09
ENSMUSG00000113135	Gm48170	-1.301	0.00555	0.0178331
ENSMUSG00000031160	Eras	-1.299	0	2.49299e-09
ENSMUSG00000038756	Ttll6	-1.298	0.00167	0.00629079
ENSMUSG00000031134	Rbmx	-1.296	0	1.19802e-06
ENSMUSG00000028680	Plk3	-1.295	0	1.51279e-13
ENSMUSG00000030786	Itgam	-1.291	2e-05	0.000109464
ENSMUSG00000002204	Napsa	-1.291	0.00013	0.000662431
ENSMUSG00000026532	Spta1	-1.291	0.00523	0.0169672
ENSMUSG00000078689	Mup6	-1.287	0	7.15692e-11
ENSMUSG00000059975	Zfp74	-1.285	0	4.65204e-06
ENSMUSG00000003279	Dlgap1	-1.285	0.00166	0.006245
ENSMUSG00000074994	Qser1	-1.284	0	3.98616e-51
ENSMUSG00000028348	Cavin4	-1.284	0.00234	0.00839324
ENSMUSG00000054381	Zfp747	-1.28	0	3.1892e-06
ENSMUSG00000041775	Mapk1ip1	-1.28	0	3.69304e-06
ENSMUSG00000032415	Ube2cbp	-1.277	0	3.21958e-06
ENSMUSG00000042414	Prdm14	-1.277	0.01322	0.0371904
ENSMUSG00000024312	Wdr46	-1.275	0	2.12226e-32
ENSMUSG00000036834	Plch1	-1.273	0.00026	0.00119035
ENSMUSG00000025144	Cenpx	-1.265	0	4.87907e-14
ENSMUSG00000042116	Vwa1	-1.265	0.00212	0.00772598
ENSMUSG00000038007	Acer2	-1.263	0	7.79719e-08
ENSMUSG00000011305	Plin5	-1.26	0.00033	0.00148981
ENSMUSG00000035486	Plk5	-1.259	0.00599	0.0190202
ENSMUSG00000059040	Eno1b	-1.258	0.0088	0.0264195
ENSMUSG00000000544	Gpa33	-1.253	0	1.0599e-08
ENSMUSG00000026764	Kif5c	-1.253	0	1.03132e-06
ENSMUSG00000034751	Mast4	-1.252	0	5.53888e-10
ENSMUSG00000087658	Hotairm1	-1.251	5e-05	0.000258434
ENSMUSG00000034813	Grip1	-1.249	0	8.6475e-07
ENSMUSG00000027650	Tti1	-1.248	0	9.76991e-18
ENSMUSG00000070047	Fat1	-1.247	0	8.04315e-13
ENSMUSG00000036168	Ccdc38	-1.246	0.01322	0.0371894
ENSMUSG00000020988	L2hgdh	-1.245	0	2.92695e-11
ENSMUSG00000026211	Obsl1	-1.244	0	4.32711e-18
ENSMUSG00000056498	Tmem154	-1.242	0	2.41118e-05
ENSMUSG00000028707	Dmbx1	-1.242	0.00204	0.00747678
ENSMUSG00000029120	Ppp2r2c	-1.241	0	1.71397e-10
ENSMUSG00000002111	Spi1	-1.24	0.0123	0.0350028
ENSMUSG00000036533	Cdc42ep3	-1.239	0.00011	0.00054111
ENSMUSG00000040584	Abcb1a	-1.235	0.00039	0.00173329
ENSMUSG00000028786	Tmem54	-1.232	8e-05	0.000426907
ENSMUSG00000032181	Scg3	-1.232	0.0052	0.0168768
ENSMUSG00000028109	Hormad1	-1.232	0.00814	0.0247036
ENSMUSG00000024427	Spry4	-1.23	0.00045	0.00198453
ENSMUSG00000022324	Matn2	-1.23	0.0005	0.00215015
ENSMUSG00000004952	Rasa4	-1.228	0.00064	0.00270335
ENSMUSG00000023961	Enpp4	-1.227	0	2.42814e-06
ENSMUSG00000038538	Ubn2	-1.226	0	1.72639e-27
ENSMUSG00000004665	Cnn2	-1.225	0	1.80719e-13
ENSMUSG00000097048	1600020E01Rik	-1.224	0	1.59493e-07
ENSMUSG00000027985	Lef1	-1.222	0	4.50091e-61
ENSMUSG00000101599	Gm20342	-1.222	0.00025	0.0011637
ENSMUSG00000056492	Adgrf5	-1.222	0.01077	0.0312775
ENSMUSG00000017868	Sgk2	-1.221	2e-05	0.000126199
ENSMUSG00000015478	Rnf5	-1.22	0.00095	0.00382615
ENSMUSG00000079480	Pin4	-1.219	0	1.09432e-06
ENSMUSG00000022947	Cbr3	-1.219	5e-05	0.000256006
ENSMUSG00000061758	Akr1b10	-1.218	0	1.56863e-08
ENSMUSG00000068855	Hist2h2ac	-1.218	0.00018	0.000884462
ENSMUSG00000026712	Mrc1	-1.218	0.00689	0.0214724
ENSMUSG00000054808	Actn4	-1.217	0	1.6757e-43
ENSMUSG00000024483	Ankhd1	-1.217	0	6.72892e-42
ENSMUSG00000040613	Apobec1	-1.216	0.0002	0.000958246
ENSMUSG00000006386	Tek	-1.215	0.00912	0.0272204
ENSMUSG00000031028	Tub	-1.215	0.00969	0.0286662
ENSMUSG00000028637	Ccdc30	-1.211	0.00028	0.00130412
ENSMUSG00000032125	Robo4	-1.21	0.00121	0.00474766
ENSMUSG00000041660	Bbox1	-1.209	0.0124	0.0352396
ENSMUSG00000060445	Sycp2	-1.208	0.00016	0.000799549
ENSMUSG00000029249	Rest	-1.205	0	9.43776e-84
ENSMUSG00000054934	Kcnmb4	-1.205	0.00807	0.0245316
ENSMUSG00000058239	Usf2	-1.204	0	5.18803e-32
ENSMUSG00000042401	Crtac1	-1.203	0.00029	0.00132453
ENSMUSG00000040356	Skiv2l	-1.2	0	1.83419e-06
ENSMUSG00000050334	C130071C03Rik	-1.2	0.0005	0.00214839
ENSMUSG00000108900	C430049E01Rik	-1.2	0.00826	0.0250561
ENSMUSG00000078902	Gm14443	-1.198	0.00094	0.00378829
ENSMUSG00000028212	Ccne2	-1.193	0	3.65418e-23
ENSMUSG00000044562	Rasip1	-1.193	0	5.01806e-10
ENSMUSG00000022240	Ctnnd2	-1.193	0.00107	0.00425208
ENSMUSG00000064367	mt-Nd5	-1.192	0	2.25625e-34
ENSMUSG00000051396	Gm45902	-1.19	4e-05	0.000236086
ENSMUSG00000032344	Mb21d1	-1.19	0.00025	0.00114716
ENSMUSG00000032024	Clmp	-1.19	0.01667	0.0452183
ENSMUSG00000029405	G3bp2	-1.188	0	1.73181e-45
ENSMUSG00000005373	Mlxipl	-1.188	0.00147	0.00561981
ENSMUSG00000038143	Stox2	-1.183	0	1.63643e-20
ENSMUSG00000071645	Tut1	-1.182	0	1.99581e-07
ENSMUSG00000028519	Dab1	-1.179	0	9.34456e-20
ENSMUSG00000070304	Scn2b	-1.179	0.00474	0.0155595
ENSMUSG00000047591	Mafa	-1.177	0	1.95761e-05
ENSMUSG00000018554	Ybx2	-1.17	0	4.58813e-06
ENSMUSG00000066595	Flvcr1	-1.17	0.00077	0.00318156
ENSMUSG00000092416	Zfp141	-1.168	0	9.63328e-12
ENSMUSG00000099966	2810402E24Rik	-1.168	0.00021	0.00101603
ENSMUSG00000000340	Dbt	-1.167	0	3.41741e-16
ENSMUSG00000028358	Zfp618	-1.166	0	4.78628e-07
ENSMUSG00000039485	Tspyl4	-1.166	0.00076	0.00312886
ENSMUSG00000030350	Prmt8	-1.164	0	2.56927e-08
ENSMUSG00000022788	Fgd4	-1.164	0.00018	0.00088537
ENSMUSG00000028132	Tmem56	-1.164	0.01286	0.0363154
ENSMUSG00000021614	Vcan	-1.16	0	2.05766e-15
ENSMUSG00000070708	Gtsf1l	-1.158	7e-05	0.000360498
ENSMUSG00000052727	Map1b	-1.157	0	6.26581e-28
ENSMUSG00000022263	Trio	-1.157	0	9.4084e-13
ENSMUSG00000038679	Trps1	-1.155	0	5.09326e-09
ENSMUSG00000015501	Hivep2	-1.155	0.00015	0.000737164
ENSMUSG00000097328	Tnfsf12	-1.152	0.01374	0.0384076
ENSMUSG00000046449	Nexmif	-1.151	0	5.47273e-11
ENSMUSG00000052456	Asna1	-1.149	0	5.20467e-18
ENSMUSG00000017737	Mmp9	-1.147	0.01233	0.0350821
ENSMUSG00000036376	Abt1	-1.144	0	4.31956e-08
ENSMUSG00000113831	AC163032.1	-1.144	0.00099	0.00396704
ENSMUSG00000071633	Gm4952	-1.144	0.00197	0.00725804
ENSMUSG00000021057	Akap5	-1.144	0.01444	0.0400774
ENSMUSG00000048218	Amigo2	-1.143	0.00731	0.0225839
ENSMUSG00000030792	Dkkl1	-1.142	0.01674	0.0453835
ENSMUSG00000007817	Zmiz1	-1.141	0	2.68227e-13
ENSMUSG00000025133	Ints4	-1.14	0	1.72275e-14
ENSMUSG00000037239	Spred3	-1.14	0	3.01229e-05
ENSMUSG00000033565	Rbfox2	-1.139	0	5.05734e-34
ENSMUSG00000021958	Pinx1	-1.137	0	3.58058e-27
ENSMUSG00000010608	Rbm25	-1.136	0	8.41557e-82
ENSMUSG00000028807	Zbtb8a	-1.135	0	9.90897e-11
ENSMUSG00000041445	Mmrn2	-1.135	0	1.15695e-05
ENSMUSG00000059820	AU019823	-1.134	0	2.82668e-34
ENSMUSG00000034881	Tbxa2r	-1.131	0.00981	0.028985
ENSMUSG00000029136	Rbks	-1.129	0.01768	0.0475812
ENSMUSG00000031613	Hpgd	-1.129	0.01842	0.0492827
ENSMUSG00000002006	Pdzd4	-1.128	0	5.88908e-14
ENSMUSG00000028068	Iqgap3	-1.128	0	2.48544e-11
ENSMUSG00000024268	Celf4	-1.127	0	2.29168e-11
ENSMUSG00000003198	Zfp959	-1.127	0.00014	0.000707179
ENSMUSG00000018501	Ncor1	-1.126	0	2.82938e-113
ENSMUSG00000003099	Ppp5c	-1.126	0	7.84629e-12
ENSMUSG00000047751	Utf1	-1.125	0	3.348e-43
ENSMUSG00000001604	Tcea3	-1.125	0	1.32899e-19
ENSMUSG00000020709	Adap2	-1.125	0.00045	0.00195481
ENSMUSG00000033502	Cdc14a	-1.124	1e-05	8.00134e-05
ENSMUSG00000107181	Gm17768	-1.12	4e-05	0.000243038
ENSMUSG00000090150	Acad11	-1.119	0.00027	0.00123903
ENSMUSG00000067261	Foxd3	-1.118	0	1.56524e-06
ENSMUSG00000092349	Platr17	-1.112	0	3.22169e-19
ENSMUSG00000032782	Cntrob	-1.111	4e-05	0.000234225
ENSMUSG00000022286	Grhl2	-1.11	0	3.7969e-06
ENSMUSG00000040749	Siah1b	-1.104	0	1.88516e-11
ENSMUSG00000070902	Zfp352	-1.104	0.0135	0.0378458
ENSMUSG00000032999	Nlrp4f	-1.101	2e-05	9.78116e-05
ENSMUSG00000026500	Cox20	-1.1	0	2.16502e-20
ENSMUSG00000029345	Tfip11	-1.1	0	1.67999e-11
ENSMUSG00000031425	Plp1	-1.1	0.00091	0.00367805
ENSMUSG00000089857	Zfp882	-1.099	0.00333	0.0114245
ENSMUSG00000024806	Mlana	-1.099	0.00739	0.0227939
ENSMUSG00000116883	AC164424.1	-1.098	0	4.14511e-10
ENSMUSG00000040865	Ino80d	-1.096	0	7.27255e-25
ENSMUSG00000026750	Psmb7	-1.095	0	4.66846e-31
ENSMUSG00000034154	Ino80	-1.093	0	5.89773e-32
ENSMUSG00000031010	Usp9x	-1.089	0	2.67692e-14
ENSMUSG00000044676	Zfp612	-1.085	0.00071	0.00295699
ENSMUSG00000036368	Rmdn2	-1.084	0.0103	0.0301288
ENSMUSG00000053550	Shisa7	-1.082	0.00108	0.00426915
ENSMUSG00000035621	Midn	-1.079	0	4.12056e-49
ENSMUSG00000069793	Slfn9	-1.077	0	1.54699e-05
ENSMUSG00000052889	Prkcb	-1.076	0	2.72111e-07
ENSMUSG00000068101	Cenpm	-1.074	0	9.44733e-26
ENSMUSG00000074867	Zfp808	-1.074	0.01253	0.0355454
ENSMUSG00000062077	Trim54	-1.071	0.01036	0.030301
ENSMUSG00000032348	Gsta4	-1.07	0	4.10651e-40
ENSMUSG00000037692	Ahdc1	-1.068	0	5.67836e-26
ENSMUSG00000037992	Rara	-1.068	0	3.69027e-08
ENSMUSG00000027765	P2ry1	-1.067	0.01449	0.040184
ENSMUSG00000035364	4930524J08Rik	-1.066	0.0027	0.00952312
ENSMUSG00000071302	2610044O15Rik8	-1.066	0.01486	0.0410422
ENSMUSG00000018774	Cd68	-1.065	3e-05	0.000190317
ENSMUSG00000043251	Exoc3l	-1.064	0	9.46578e-14
ENSMUSG00000000125	Wnt3	-1.062	0.00344	0.0117699
ENSMUSG00000072258	Taf1a	-1.061	0	1.9522e-15
ENSMUSG00000101013	A630072M18Rik	-1.061	0.00015	0.000739636
ENSMUSG00000033214	Slitrk5	-1.06	0.00062	0.00262102
ENSMUSG00000081683	Fzd10	-1.059	0.00183	0.00681507
ENSMUSG00000029522	Pla2g1b	-1.058	0	1.67791e-17
ENSMUSG00000044117	2900011O08Rik	-1.058	0	5.07872e-17
ENSMUSG00000039701	Usp53	-1.054	0	5.46805e-06
ENSMUSG00000027792	Bche	-1.054	0.01143	0.0328618
ENSMUSG00000058006	Mdn1	-1.051	0	8.83084e-22
ENSMUSG00000044681	Cnpy1	-1.051	2e-05	9.71058e-05
ENSMUSG00000006057	Atp5g1	-1.048	0	1.3381e-38
ENSMUSG00000042111	Ccdc115	-1.048	0	1.44841e-14
ENSMUSG00000031737	Irx5	-1.048	0	1.66826e-05
ENSMUSG00000061322	Dnaic1	-1.048	0.00406	0.013586
ENSMUSG00000044816	D630023F18Rik	-1.047	0	1.79114e-05
ENSMUSG00000028970	Abcb1b	-1.046	0	6.79274e-08
ENSMUSG00000020268	Lyrm7	-1.044	0.0119	0.034033
ENSMUSG00000032494	Tdgf1	-1.042	0	2.42595e-28
ENSMUSG00000042099	Kank3	-1.041	0	8.01266e-06
ENSMUSG00000043155	Hpdl	-1.041	0.00759	0.0233139
ENSMUSG00000019817	Plagl1	-1.038	0.00707	0.0219594
ENSMUSG00000039220	Ppp1r10	-1.037	0	3.80155e-22
ENSMUSG00000014245	Pigl	-1.037	0	1.0431e-14
ENSMUSG00000015757	Ppil4	-1.035	0	5.42434e-31
ENSMUSG00000097076	Platr7	-1.035	0.00882	0.0264572
ENSMUSG00000079737	3110001I22Rik	-1.034	0.00021	0.00101136
ENSMUSG00000045128	Rpl18a	-1.033	0	1.13434e-16
ENSMUSG00000066000	Zfp979	-1.032	0	2.5491e-22
ENSMUSG00000066129	Kndc1	-1.032	0.00148	0.00566639
ENSMUSG00000078503	Zfp990	-1.031	0	4.9862e-22
ENSMUSG00000024014	Pim1	-1.031	0	2.84616e-15
ENSMUSG00000030604	Zfp626	-1.031	0.00015	0.000755359
ENSMUSG00000045991	Onecut2	-1.03	0	4.16443e-08
ENSMUSG00000038354	Ankrd35	-1.03	0.00034	0.00155364
ENSMUSG00000027130	Slc12a6	-1.03	0.0063	0.0199138
ENSMUSG00000027630	Tbl1xr1	-1.028	0	2.73132e-20
ENSMUSG00000017405	Nek8	-1.027	0.00034	0.00152257
ENSMUSG00000039568	Ubald1	-1.026	0	2.75102e-13
ENSMUSG00000045284	Dcaf12l1	-1.026	0	5.38415e-06
ENSMUSG00000035208	Slfn8	-1.026	0.00148	0.00565474
ENSMUSG00000023027	Atf1	-1.025	0	5.75063e-15
ENSMUSG00000032346	Ooep	-1.023	0.0001	0.000510289
ENSMUSG00000024002	Brd4	-1.022	0	2.38422e-42
ENSMUSG00000031245	Hmgn5	-1.022	0	2.57168e-29
ENSMUSG00000035954	Dock4	-1.022	0.00347	0.0118392
ENSMUSG00000039218	Srrm2	-1.02	0	3.25217e-35
ENSMUSG00000044145	1810024B03Rik	-1.018	0.00083	0.00338333
ENSMUSG00000024666	Tmem138	-1.017	2e-05	0.000100806
ENSMUSG00000027427	Polr3f	-1.015	0	1.47233e-09
ENSMUSG00000038214	Bend3	-1.015	3e-05	0.000156999
ENSMUSG00000040276	Pacsin1	-1.015	0.00436	0.0144537
ENSMUSG00000051238	Swsap1	-1.014	0	7.17722e-06
ENSMUSG00000017817	Jph2	-1.014	0.01395	0.0388869
ENSMUSG00000048349	Pou4f1	-1.012	0	2.30509e-08
ENSMUSG00000068086	Cyp2d9	-1.01	0	6.4237e-07
ENSMUSG00000042616	Oscp1	-1.009	0.0102	0.0298975
ENSMUSG00000032519	Slc25a38	-1.008	0	4.35079e-11
ENSMUSG00000013833	Med16	-1.006	0	2.5848e-12
ENSMUSG00000024258	Polr2d	-1.006	0.00011	0.000578428
ENSMUSG00000078240	Gm3550	-1.002	0.00014	0.000678071
ENSMUSG00000026360	Rgs2	-1.001	0.00136	0.00523722
ENSMUSG00000066652	Lefty2	-0.999	0	1.97483e-09
ENSMUSG00000057219	Armc7	-0.998	0.00958	0.0283765
ENSMUSG00000008575	Nfib	-0.997	0	1.40173e-13
ENSMUSG00000037355	Uvssa	-0.997	0	7.8892e-08
ENSMUSG00000038384	Setd1b	-0.995	0	1.80807e-14
ENSMUSG00000047141	Zfp654	-0.995	0	2.06425e-05
ENSMUSG00000028163	Nfkb1	-0.995	0.00213	0.00776915
ENSMUSG00000078427	Sarnp	-0.992	0	1.2389e-14
ENSMUSG00000028086	Fbxw7	-0.99	0	1.59949e-24
ENSMUSG00000098112	Bin2	-0.99	0	1.05885e-05
ENSMUSG00000029475	Kdm2b	-0.988	0	3.48522e-30
ENSMUSG00000092341	Malat1	-0.987	0	3.97784e-14
ENSMUSG00000056201	Cfl1	-0.986	0	1.05204e-25
ENSMUSG00000017550	Atad5	-0.986	0	4.09323e-18
ENSMUSG00000022681	Ntan1	-0.986	0	1.69084e-07
ENSMUSG00000001642	Akr1b3	-0.986	0	1.10526e-05
ENSMUSG00000000184	Ccnd2	-0.985	0	9.17555e-19
ENSMUSG00000030983	Bccip	-0.985	2e-05	0.000140325
ENSMUSG00000040428	Plekha4	-0.984	0.01203	0.0343458
ENSMUSG00000086236	5830418P13Rik	-0.983	0.00396	0.0132776
ENSMUSG00000066107	Gm12666	-0.982	0.00293	0.010215
ENSMUSG00000024642	Tle4	-0.981	0	2.58e-36
ENSMUSG00000021255	Esrrb	-0.98	0	1.13434e-16
ENSMUSG00000036678	Aaas	-0.979	0	2.75775e-15
ENSMUSG00000022601	Zbtb11	-0.978	0	1.64255e-13
ENSMUSG00000061947	Serpina10	-0.978	0.00907	0.0271007
ENSMUSG00000002413	Braf	-0.977	0	7.51928e-24
ENSMUSG00000025959	Klf7	-0.977	0	1.42011e-12
ENSMUSG00000030022	Adamts9	-0.977	0.00794	0.0242102
ENSMUSG00000034282	Evpl	-0.976	0.00614	0.0194568
ENSMUSG00000042439	Zfp532	-0.975	0	4.65501e-16
ENSMUSG00000025656	Arhgef9	-0.975	0.00928	0.0276242
ENSMUSG00000048732	Klhl11	-0.974	0.00278	0.00976768
ENSMUSG00000104445	Rhbg	-0.971	0.00788	0.0240385
ENSMUSG00000037331	Larp1	-0.968	0	6.021e-36
ENSMUSG00000038803	Ost4	-0.968	0	8.72209e-06
ENSMUSG00000097616	1110019D14Rik	-0.968	0.00478	0.0156631
ENSMUSG00000034390	Cmip	-0.967	0	1.60173e-23
ENSMUSG00000023143	Nagpa	-0.967	0	1.23322e-07
ENSMUSG00000022130	Tgds	-0.966	0.00445	0.0147077
ENSMUSG00000020656	Grhl1	-0.966	0.01247	0.0354072
ENSMUSG00000032621	Srek1	-0.964	0	2.96571e-39
ENSMUSG00000021413	Prpf4b	-0.961	0	9.45598e-37
ENSMUSG00000002028	Kmt2a	-0.961	0	3.03885e-23
ENSMUSG00000047281	Sfn	-0.961	0.00025	0.00118325
ENSMUSG00000052305	Hbb-bs	-0.961	0.00084	0.00341434
ENSMUSG00000046574	Prr12	-0.96	0	1.9334e-13
ENSMUSG00000021385	Ippk	-0.96	0.00011	0.00053961
ENSMUSG00000022672	Prkdc	-0.957	0	1.04193e-10
ENSMUSG00000084762	Platr3	-0.956	2e-05	0.000130466
ENSMUSG00000069184	Zfp72	-0.956	0.00204	0.00747675
ENSMUSG00000109561	Ankrd31	-0.955	0.00195	0.00721706
ENSMUSG00000087377	AV099323	-0.953	0.00698	0.021711
ENSMUSG00000048100	Taf13	-0.95	0	3.86193e-13
ENSMUSG00000036304	Zdhhc23	-0.95	0.00709	0.0220174
ENSMUSG00000026456	Cyb5r1	-0.949	0	1.1653e-31
ENSMUSG00000027171	Prrg4	-0.949	0.00046	0.00200362
ENSMUSG00000033316	Galnt9	-0.949	0.00633	0.0199787
ENSMUSG00000037364	Srrt	-0.948	0	7.89816e-53
ENSMUSG00000020717	Pecam1	-0.948	0	3.0276e-08
ENSMUSG00000007880	Arid1a	-0.947	0	4.72157e-37
ENSMUSG00000009585	Apobec3	-0.947	0	1.67999e-11
ENSMUSG00000037608	Bclaf1	-0.946	0	1.2273e-61
ENSMUSG00000018239	Zcchc10	-0.946	0	8.8039e-30
ENSMUSG00000070704	Ugt2b36	-0.946	0.00525	0.0170218
ENSMUSG00000061524	Zic2	-0.945	0	7.36744e-10
ENSMUSG00000032712	2810474O19Rik	-0.944	0	1.37919e-44
ENSMUSG00000023044	Csad	-0.943	0	2.46751e-17
ENSMUSG00000036398	Ppp1r11	-0.943	0	3.19576e-13
ENSMUSG00000000120	Ngfr	-0.943	0	6.20059e-07
ENSMUSG00000030409	Dmpk	-0.943	0.00473	0.0155399
ENSMUSG00000022219	Cideb	-0.943	0.00635	0.0200193
ENSMUSG00000048251	Bcl11b	-0.94	0.00017	0.000813035
ENSMUSG00000049502	Dtx3l	-0.939	7e-05	0.000370469
ENSMUSG00000031284	Pak3	-0.939	0.0023	0.00828211
ENSMUSG00000001998	Ap4e1	-0.936	0	4.01684e-08
ENSMUSG00000037958	Nsrp1	-0.935	0	4.33181e-22
ENSMUSG00000000486	Sept1	-0.935	0	1.05302e-11
ENSMUSG00000045658	Pid1	-0.935	0	5.22155e-06
ENSMUSG00000028402	Mpdz	-0.935	0.00539	0.0174151
ENSMUSG00000013921	Clip3	-0.934	1e-05	6.78464e-05
ENSMUSG00000027799	Nbea	-0.933	0	4.69448e-07
ENSMUSG00000070291	Ddx43	-0.933	0	2.93942e-06
ENSMUSG00000007872	Id3	-0.931	0.00208	0.00760947
ENSMUSG00000031314	Taf1	-0.93	0	1.80728e-27
ENSMUSG00000041733	Coq5	-0.93	0	3.57605e-25
ENSMUSG00000041625	Ggact	-0.93	0	5.92326e-07
ENSMUSG00000039438	Ttc36	-0.93	0.00054	0.00233688
ENSMUSG00000032271	Nnmt	-0.93	0.0065	0.0204617
ENSMUSG00000032309	Fbxo22	-0.929	0	4.09734e-11
ENSMUSG00000027573	Gid8	-0.927	0	5.82679e-12
ENSMUSG00000054716	Zfp771	-0.927	0	1.62343e-09
ENSMUSG00000048222	Mfap1b	-0.927	0	6.77843e-08
ENSMUSG00000060461	Dppa5a	-0.927	1e-05	7.30474e-05
ENSMUSG00000000148	Brat1	-0.927	0.01646	0.0447794
ENSMUSG00000021377	Dek	-0.926	0	8.51613e-66
ENSMUSG00000007379	Dennd2c	-0.926	1e-05	5.33941e-05
ENSMUSG00000061755	Bod1l	-0.923	0	1.19142e-24
ENSMUSG00000027285	Haus2	-0.92	0	1.17902e-12
ENSMUSG00000026705	Klhl20	-0.919	1e-05	7.43089e-05
ENSMUSG00000037855	Zfp365	-0.918	0	1.703e-07
ENSMUSG00000097050	Gm9918	-0.918	0.00059	0.00250717
ENSMUSG00000034292	Traf3ip1	-0.917	0	2.06963e-05
ENSMUSG00000032212	Sltm	-0.916	0	3.67992e-39
ENSMUSG00000056735	A930024E05Rik	-0.916	0	3.69998e-09
ENSMUSG00000020023	Tmcc3	-0.916	0.00031	0.00142319
ENSMUSG00000026116	Tmem131	-0.915	0	2.62996e-12
ENSMUSG00000030697	Ppp4c	-0.915	0.00226	0.00815338
ENSMUSG00000050270	Tmem220	-0.913	0.00073	0.00303731
ENSMUSG00000020258	Glyctk	-0.913	0.00073	0.00304508
ENSMUSG00000066152	Slc31a2	-0.912	0.00173	0.00648728
ENSMUSG00000068479	Mfap1a	-0.911	0	3.57354e-08
ENSMUSG00000042625	Safb2	-0.91	0	1.66975e-26
ENSMUSG00000034640	Tiparp	-0.91	0	2.49608e-13
ENSMUSG00000038236	Hoxa7	-0.91	4e-05	0.00021341
ENSMUSG00000029033	Acap3	-0.909	0	2.75361e-05
ENSMUSG00000057110	Cntrl	-0.908	0	4.61075e-16
ENSMUSG00000022652	Morc1	-0.908	0	2.26575e-05
ENSMUSG00000018293	Pfn1	-0.908	0.0001	0.000496045
ENSMUSG00000048895	Cdk5r1	-0.908	0.0011	0.00433953
ENSMUSG00000039062	Anpep	-0.908	0.00854	0.0257636
ENSMUSG00000071632	2510002D24Rik	-0.907	0	5.02151e-12
ENSMUSG00000048410	Zfp407	-0.907	0.00018	0.000872186
ENSMUSG00000057400	Ces1c	-0.907	0.00076	0.00315033
ENSMUSG00000087193	Gm14820	-0.906	0.00092	0.00369432
ENSMUSG00000042050	Wdr60	-0.903	1e-05	6.77474e-05
ENSMUSG00000031533	Mrps31	-0.898	0	1.69435e-11
ENSMUSG00000046179	E2f8	-0.898	3e-05	0.000172413
ENSMUSG00000037656	Slc20a2	-0.898	0.00043	0.00190489
ENSMUSG00000105161	Gm42595	-0.898	0.0036	0.0122133
ENSMUSG00000001420	Tmem79	-0.898	0.01156	0.0331961
ENSMUSG00000041235	Chd7	-0.897	0	4.10651e-40
ENSMUSG00000026219	Trip12	-0.896	0	1.41772e-46
ENSMUSG00000027173	Depdc7	-0.895	0.00049	0.00211493
ENSMUSG00000078674	Mup18	-0.895	0.00625	0.0197594
ENSMUSG00000047466	8030462N17Rik	-0.894	0.01349	0.0378277
ENSMUSG00000020017	Hal	-0.892	0	3.06583e-05
ENSMUSG00000039329	Tex19.1	-0.891	0	4.0035e-17
ENSMUSG00000029389	Ddx55	-0.891	0	1.51726e-10
ENSMUSG00000036390	Gadd45a	-0.891	0	6.19171e-07
ENSMUSG00000027761	Aadac	-0.891	0.01132	0.032621
ENSMUSG00000035161	Ints6	-0.889	0	1.77125e-27
ENSMUSG00000079042	Apela	-0.889	0	4.23211e-26
ENSMUSG00000052798	Nup107	-0.889	0	1.80723e-10
ENSMUSG00000026622	Nek2	-0.889	0	8.36114e-06
ENSMUSG00000021209	Ppp4r4	-0.888	0.01624	0.0442778
ENSMUSG00000021392	Nol8	-0.887	0	2.30918e-28
ENSMUSG00000040565	Btaf1	-0.886	0	3.62618e-18
ENSMUSG00000007850	Hnrnph1	-0.886	0	1.99183e-14
ENSMUSG00000019139	Isyna1	-0.886	0	8.07542e-14
ENSMUSG00000032198	Dock6	-0.886	0	1.49058e-12
ENSMUSG00000073557	Ppp1r12b	-0.886	0.0111	0.0321191
ENSMUSG00000038695	Josd2	-0.884	1e-05	8.1563e-05
ENSMUSG00000032118	Fez1	-0.884	0.0002	0.000952447
ENSMUSG00000026676	Ccdc3	-0.883	0.00058	0.00247093
ENSMUSG00000062980	Cped1	-0.881	0.00646	0.0203474
ENSMUSG00000036052	Dnajb5	-0.88	0.01455	0.0403207
ENSMUSG00000003555	Cyp17a1	-0.879	0.00806	0.0244974
ENSMUSG00000046591	Ticrr	-0.878	0	3.81845e-09
ENSMUSG00000050132	Sarm1	-0.875	0.00741	0.0228394
ENSMUSG00000116802	AC129328.1	-0.875	0.01125	0.0324541
ENSMUSG00000020647	Ncoa1	-0.874	3e-05	0.000156116
ENSMUSG00000031310	Zmym3	-0.873	0	8.83368e-06
ENSMUSG00000051235	Gen1	-0.872	0	7.27892e-14
ENSMUSG00000021068	Nin	-0.871	0.00195	0.0072227
ENSMUSG00000032253	Phip	-0.87	0	9.2119e-16
ENSMUSG00000006445	Epha2	-0.87	0.00286	0.0099833
ENSMUSG00000001767	Crnkl1	-0.869	0	3.87355e-18
ENSMUSG00000079471	Mymx	-0.869	0	5.63941e-09
ENSMUSG00000027559	Car3	-0.869	1e-05	7.28116e-05
ENSMUSG00000030849	Fgfr2	-0.869	0.00218	0.00791636
ENSMUSG00000022149	C9	-0.869	0.00276	0.00968877
ENSMUSG00000029727	Cyp3a13	-0.869	0.01315	0.0370138
ENSMUSG00000032939	Nup93	-0.866	0	1.2466e-15
ENSMUSG00000053553	3110082I17Rik	-0.866	0	7.32311e-07
ENSMUSG00000022890	Atp5j	-0.866	0	1.02392e-05
ENSMUSG00000033883	D3Ertd254e	-0.866	0	3.16864e-05
ENSMUSG00000064264	Zfp428	-0.864	0	2.58744e-16
ENSMUSG00000040389	Wdr47	-0.864	0.00083	0.00337755
ENSMUSG00000089889	0610040B10Rik	-0.863	0.00061	0.00256094
ENSMUSG00000029098	Acox3	-0.862	0.00598	0.0190105
ENSMUSG00000020074	Ccar1	-0.861	0	7.66477e-31
ENSMUSG00000043154	Ppp2r3a	-0.861	0.00034	0.00152395
ENSMUSG00000041187	Prkd2	-0.861	0.01682	0.0455553
ENSMUSG00000001802	Lrp3	-0.86	2e-05	0.00011903
ENSMUSG00000059901	Adamts14	-0.86	0.01152	0.0331096
ENSMUSG00000043683	Fem1a	-0.858	0	6.12545e-08
ENSMUSG00000031155	Pim2	-0.857	0	1.22773e-20
ENSMUSG00000025930	Msc	-0.857	0.00391	0.0131529
ENSMUSG00000029512	Ulk1	-0.856	0	9.41806e-14
ENSMUSG00000062270	Morf4l1	-0.856	0	1.76891e-08
ENSMUSG00000055200	Sertad3	-0.855	0.00063	0.00266488
ENSMUSG00000021953	Tdh	-0.854	0	2.00829e-18
ENSMUSG00000037171	Nodal	-0.854	0	2.5848e-12
ENSMUSG00000013150	Gfod2	-0.854	0	9.08439e-07
ENSMUSG00000040415	Dtx3	-0.854	0	1.0661e-06
ENSMUSG00000073888	Ccl27a	-0.854	0.00136	0.00525942
ENSMUSG00000016253	Nelfcd	-0.853	0	1.27671e-17
ENSMUSG00000071054	Safb	-0.852	0	2.45018e-13
ENSMUSG00000039804	Ncoa5	-0.852	0	3.35429e-12
ENSMUSG00000074158	Zfp976	-0.851	0.00178	0.00664853
ENSMUSG00000031657	Heatr3	-0.85	0	6.29871e-09
ENSMUSG00000021217	Tshz3	-0.85	6e-05	0.000318594
ENSMUSG00000034278	Dnajc17	-0.85	7e-05	0.000358559
ENSMUSG00000021359	Tfap2a	-0.849	0.01083	0.0314326
ENSMUSG00000046897	Zfp740	-0.848	0	3.55041e-09
ENSMUSG00000019997	Ctgf	-0.847	0.00055	0.00237335
ENSMUSG00000029823	Luc7l2	-0.846	0	9.0224e-20
ENSMUSG00000087166	L1td1	-0.845	0	3.39576e-43
ENSMUSG00000045136	Tubb2b	-0.845	0	3.46632e-08
ENSMUSG00000026932	Nacc2	-0.845	5e-05	0.000256006
ENSMUSG00000027692	Tnik	-0.845	0.00035	0.00158951
ENSMUSG00000042102	Dmgdh	-0.845	0.00941	0.0279582
ENSMUSG00000062627	Mysm1	-0.844	0	4.27448e-10
ENSMUSG00000014873	Surf2	-0.844	0	2.04157e-06
ENSMUSG00000047888	Tnrc6b	-0.842	0	8.29206e-13
ENSMUSG00000033961	Zfp446	-0.841	0.00979	0.0289393
ENSMUSG00000010051	Hyal1	-0.841	0.01781	0.0478945
ENSMUSG00000032582	Rbm6	-0.839	0	1.37619e-20
ENSMUSG00000040729	Cep126	-0.839	0.0002	0.000964229
ENSMUSG00000094936	Rbm4	-0.839	0.00081	0.0032988
ENSMUSG00000049658	Bdp1	-0.836	0	4.65651e-18
ENSMUSG00000021098	4930447C04Rik	-0.836	0	1.98604e-09
ENSMUSG00000046295	Ankle1	-0.836	0.00243	0.00866506
ENSMUSG00000028088	Fmo5	-0.836	0.00248	0.00882689
ENSMUSG00000028179	Cth	-0.835	1e-05	6.85896e-05
ENSMUSG00000029161	Cgref1	-0.834	0.0004	0.00176018
ENSMUSG00000027823	Gmps	-0.832	0	2.55165e-13
ENSMUSG00000079478	Sssca1	-0.831	0	7.69297e-12
ENSMUSG00000001288	Rarg	-0.83	0	1.25589e-37
ENSMUSG00000045751	Mms22l	-0.83	0	3.29133e-15
ENSMUSG00000040013	Fkbp6	-0.83	0.00076	0.00313329
ENSMUSG00000004667	Polr2e	-0.829	0	2.31644e-27
ENSMUSG00000022900	Ildr1	-0.828	0.00485	0.0158713
ENSMUSG00000061894	Zscan20	-0.828	0.00865	0.0260373
ENSMUSG00000029290	Zfp326	-0.827	0	2.26824e-18
ENSMUSG00000030614	Tmem126b	-0.827	0	1.51614e-08
ENSMUSG00000079109	Pms2	-0.827	0	7.71554e-08
ENSMUSG00000020407	Upp1	-0.826	0	8.83077e-10
ENSMUSG00000030779	Rbbp6	-0.825	0	6.04701e-25
ENSMUSG00000034673	Pbx2	-0.825	0	2.85694e-22
ENSMUSG00000032077	Bud13	-0.825	0	2.78298e-06
ENSMUSG00000022299	Slc25a32	-0.825	0.00036	0.00163568
ENSMUSG00000049470	Aff4	-0.824	0	4.02451e-16
ENSMUSG00000001151	Pcnt	-0.823	0	1.60599e-25
ENSMUSG00000016319	Slc25a5	-0.823	0	1.09052e-07
ENSMUSG00000037020	Wdr62	-0.823	0	4.3881e-07
ENSMUSG00000042390	Gatad2b	-0.822	0	2.42597e-27
ENSMUSG00000024786	Majin	-0.822	0.00496	0.0161847
ENSMUSG00000027405	Nop56	-0.821	0	3.98648e-36
ENSMUSG00000011751	Sptbn4	-0.821	0.00304	0.0105503
ENSMUSG00000048078	Tenm4	-0.819	0	1.04274e-10
ENSMUSG00000037523	Mavs	-0.819	4e-05	0.00021659
ENSMUSG00000020283	Pex13	-0.819	0.00025	0.00117707
ENSMUSG00000003378	Grik5	-0.819	0.00515	0.0167444
ENSMUSG00000058503	Fam133b	-0.818	0	1.59052e-26
ENSMUSG00000033209	Ttc28	-0.817	0.00012	0.000589201
ENSMUSG00000037876	Jmjd1c	-0.816	0	1.73469e-13
ENSMUSG00000022889	Mrpl39	-0.815	0	2.54697e-09
ENSMUSG00000024209	1700061G19Rik	-0.814	0.01361	0.0380968
ENSMUSG00000023345	Poc1a	-0.813	0.00167	0.00629668
ENSMUSG00000037942	Crp	-0.813	0.00693	0.0216028
ENSMUSG00000052534	Pbx1	-0.812	0	1.55465e-29
ENSMUSG00000037533	Rapgef6	-0.811	0	1.76082e-10
ENSMUSG00000026715	Serpinc1	-0.811	0.0002	0.000964302
ENSMUSG00000042272	Sestd1	-0.81	3e-05	0.000147481
ENSMUSG00000099370	Platr10	-0.809	0	5.04132e-23
ENSMUSG00000040407	Akap9	-0.809	0	1.12371e-17
ENSMUSG00000018697	Aatf	-0.809	3e-05	0.000152821
ENSMUSG00000022099	Dmtn	-0.808	0	1.49022e-05
ENSMUSG00000031393	Mecp2	-0.808	7e-05	0.000351798
ENSMUSG00000018921	Pelp1	-0.807	0	1.92388e-22
ENSMUSG00000000823	Zfp512b	-0.807	0	1.61069e-08
ENSMUSG00000003847	Nfat5	-0.807	0.00021	0.000982485
ENSMUSG00000029521	Chek2	-0.805	0	4.38042e-11
ENSMUSG00000029920	Smarcad1	-0.805	0	1.52382e-10
ENSMUSG00000066440	Zfyve26	-0.805	0.00088	0.00358053
ENSMUSG00000053279	Aldh1a1	-0.805	0.00423	0.0140568
ENSMUSG00000040857	Erf	-0.804	0	5.985e-18
ENSMUSG00000037685	Atp8a1	-0.804	0.00452	0.0149303
ENSMUSG00000066643	Wdr35	-0.803	0	5.01806e-10
ENSMUSG00000021023	1110008L16Rik	-0.803	0	1.98606e-05
ENSMUSG00000037643	Prkci	-0.803	0	2.71254e-05
ENSMUSG00000039263	Npepl1	-0.802	0.00031	0.00142374
ENSMUSG00000041438	Utp4	-0.801	0	9.76536e-22
ENSMUSG00000046962	Zbtb21	-0.801	0.00032	0.00143855
ENSMUSG00000046380	Jrk	-0.801	0.00185	0.00689228
ENSMUSG00000051527	Usp29	-0.801	0.01	0.0294501
ENSMUSG00000038702	Dsel	-0.801	0.0103	0.0301288
ENSMUSG00000085054	Gm15834	-0.8	7e-05	0.000354134
ENSMUSG00000006576	Slc4a3	-0.799	3e-05	0.000191858
ENSMUSG00000039126	Prune2	-0.798	0	2.39604e-06
ENSMUSG00000076435	Acsf2	-0.798	0.00522	0.0169218
ENSMUSG00000050930	Map10	-0.798	0.01563	0.0428211
ENSMUSG00000041961	Znrf3	-0.798	0.01851	0.0494842
ENSMUSG00000053754	Chd8	-0.795	0	1.49244e-15
ENSMUSG00000033060	Lmo7	-0.795	0	2.42563e-06
ENSMUSG00000026384	Ptpn4	-0.794	1e-05	7.85046e-05
ENSMUSG00000010592	Dazl	-0.794	8e-05	0.000433393
ENSMUSG00000015709	Arnt2	-0.794	0.00041	0.00180561
ENSMUSG00000040563	Plppr2	-0.794	0.01468	0.0406006
ENSMUSG00000027210	Meis2	-0.793	0	2.50077e-20
ENSMUSG00000063550	Nup98	-0.793	0.00076	0.00312988
ENSMUSG00000023919	Cenpq	-0.792	0	9.4665e-06
ENSMUSG00000024579	Pcyox1l	-0.792	1e-05	6.52265e-05
ENSMUSG00000039233	Tbce	-0.791	5e-05	0.000250525
ENSMUSG00000036822	Topors	-0.79	0	5.4098e-29
ENSMUSG00000020883	Fbxl20	-0.79	0	2.1879e-06
ENSMUSG00000054051	Ercc6	-0.79	0.00702	0.0218331
ENSMUSG00000024999	Noc3l	-0.789	2e-05	9.88911e-05
ENSMUSG00000034931	Dhx8	-0.788	0	2.34922e-14
ENSMUSG00000069495	Epc2	-0.787	0	1.50273e-14
ENSMUSG00000041703	Zic5	-0.787	0	1.25238e-08
ENSMUSG00000019437	Tlcd1	-0.787	0	9.81853e-08
ENSMUSG00000033799	Fam208b	-0.787	1e-05	5.93287e-05
ENSMUSG00000029810	Tmem176b	-0.787	0.01669	0.0452583
ENSMUSG00000021302	Ggps1	-0.785	0	3.54792e-11
ENSMUSG00000029403	Cdkl2	-0.785	0.00242	0.00864774
ENSMUSG00000038619	Ensa	-0.784	1e-05	4.14355e-05
ENSMUSG00000024190	Dusp1	-0.784	0.00091	0.00366146
ENSMUSG00000020220	Vps13d	-0.784	0.00364	0.012324
ENSMUSG00000033105	Lss	-0.782	0	1.2815e-13
ENSMUSG00000001687	Ubl3	-0.782	0	6.83088e-08
ENSMUSG00000068522	Aard	-0.782	0.0078	0.0238367
ENSMUSG00000025427	Rnf165	-0.781	0	2.73613e-21
ENSMUSG00000002661	Alkbh7	-0.781	4e-05	0.000229163
ENSMUSG00000000202	Btbd17	-0.781	0.00362	0.0122611
ENSMUSG00000023277	Twf2	-0.78	0	1.23041e-11
ENSMUSG00000034617	Mtrr	-0.78	0	2.44629e-09
ENSMUSG00000078813	Leng1	-0.78	0.0002	0.000969976
ENSMUSG00000074637	Sox2	-0.779	0	1.74739e-17
ENSMUSG00000078517	Emc1	-0.779	0	1.31107e-13
ENSMUSG00000027406	Idh3b	-0.779	0	6.89761e-13
ENSMUSG00000037926	Ssh2	-0.779	0	2.05662e-06
ENSMUSG00000054400	Cklf	-0.779	2e-05	0.000112996
ENSMUSG00000028851	Nudc	-0.779	0.00031	0.00140177
ENSMUSG00000018666	Cbx1	-0.777	0	2.78939e-34
ENSMUSG00000040225	Prrc2c	-0.777	0	5.43085e-21
ENSMUSG00000040550	Otud6b	-0.777	0	1.65537e-09
ENSMUSG00000054836	Elp6	-0.777	0.00013	0.000633881
ENSMUSG00000001542	Ell2	-0.775	0	6.32219e-11
ENSMUSG00000025269	Apex2	-0.775	5e-05	0.000284405
ENSMUSG00000061353	Cxcl12	-0.775	6e-05	0.000326596
ENSMUSG00000026234	Ncl	-0.774	0	7.33304e-20
ENSMUSG00000058706	0610030E20Rik	-0.774	0.0001	0.000517452
ENSMUSG00000047649	Cd3eap	-0.773	0	9.19792e-10
ENSMUSG00000027905	Ddx20	-0.773	0	6.04755e-07
ENSMUSG00000072704	Smim10l1	-0.773	6e-05	0.000323872
ENSMUSG00000030554	Synm	-0.773	0.00903	0.027004
ENSMUSG00000037280	Galnt6	-0.772	0.00037	0.00164657
ENSMUSG00000021240	Abcd4	-0.77	0.00398	0.0133428
ENSMUSG00000024742	Fen1	-0.769	0	6.75149e-13
ENSMUSG00000057469	E2f6	-0.769	0	2.83209e-06
ENSMUSG00000022521	Crebbp	-0.767	0	2.7232e-18
ENSMUSG00000090247	Bloc1s1	-0.767	0	1.0661e-06
ENSMUSG00000086096	Gm12688	-0.767	0.00027	0.00124459
ENSMUSG00000039483	Asb6	-0.767	0.00295	0.0102873
ENSMUSG00000020255	D10Wsu102e	-0.766	0	3.3425e-17
ENSMUSG00000037386	Rims2	-0.766	2e-05	0.000112909
ENSMUSG00000051716	Apon	-0.766	0.00091	0.00366151
ENSMUSG00000039967	Zfp292	-0.765	0	4.50149e-22
ENSMUSG00000030822	Prr14	-0.765	0.00162	0.0061154
ENSMUSG00000066456	Hmgn3	-0.765	0.002	0.00736876
ENSMUSG00000059796	Eif4a1	-0.764	0	1.20089e-21
ENSMUSG00000027562	Car2	-0.764	0	2.21231e-16
ENSMUSG00000091537	Tma7	-0.764	0	2.77877e-05
ENSMUSG00000047631	Apof	-0.764	9e-05	0.000473931
ENSMUSG00000026723	Trdmt1	-0.764	0.01711	0.0463116
ENSMUSG00000097448	Platr22	-0.762	1e-05	4.67189e-05
ENSMUSG00000022683	Pla2g10	-0.762	0.00087	0.00354711
ENSMUSG00000006056	Calcoco2	-0.761	0.00013	0.000633625
ENSMUSG00000034974	Dapk3	-0.761	0.00384	0.0129311
ENSMUSG00000038612	Mcl1	-0.76	0	9.86379e-32
ENSMUSG00000073988	Ttpa	-0.76	0.00273	0.00961595
ENSMUSG00000064267	Hvcn1	-0.759	0.00234	0.00841202
ENSMUSG00000024266	Adad2	-0.759	0.00488	0.0159709
ENSMUSG00000029196	Tada2b	-0.759	0.00596	0.0189714
ENSMUSG00000056035	Cyp3a11	-0.758	0.00324	0.0111818
ENSMUSG00000056342	Usp34	-0.757	0	9.23604e-35
ENSMUSG00000024491	Rbm27	-0.757	0	1.91014e-20
ENSMUSG00000049950	Rpp38	-0.757	8e-05	0.000397044
ENSMUSG00000000901	Mmp11	-0.756	0	1.15062e-10
ENSMUSG00000033365	Ipo13	-0.756	1e-05	9.08585e-05
ENSMUSG00000026628	Atf3	-0.755	0.00446	0.0147323
ENSMUSG00000063808	Gpatch1	-0.754	0	2.15134e-06
ENSMUSG00000040325	Dcaf1	-0.753	0	3.23829e-05
ENSMUSG00000044367	Slc16a13	-0.753	0.00104	0.00414782
ENSMUSG00000021492	F12	-0.753	0.0028	0.00980753
ENSMUSG00000041483	Zfp281	-0.751	0	9.62139e-14
ENSMUSG00000026788	Zbtb43	-0.751	0	2.08235e-05
ENSMUSG00000071647	Eml3	-0.751	3e-05	0.000184034
ENSMUSG00000004127	Trmt10a	-0.75	0	1.87425e-12
ENSMUSG00000020385	Clk4	-0.75	0	8.83178e-06
ENSMUSG00000105881	4932422M17Rik	-0.75	0.01111	0.0321314
ENSMUSG00000031939	Taf1d	-0.748	0	2.45504e-25
ENSMUSG00000034656	Cacna1a	-0.748	0	2.3454e-11
ENSMUSG00000079036	Alkbh1	-0.748	0	1.37059e-07
ENSMUSG00000042138	Msantd2	-0.748	0	1.0552e-05
ENSMUSG00000096688	Mup17	-0.748	0.00172	0.0064728
ENSMUSG00000042699	Dhx9	-0.747	0	3.9296e-22
ENSMUSG00000063524	Eno1	-0.747	0	4.84484e-09
ENSMUSG00000044730	9930104L06Rik	-0.747	0.00015	0.000747342
ENSMUSG00000057894	Zfp329	-0.746	0	6.28477e-06
ENSMUSG00000031540	Kat6a	-0.745	0	7.09319e-07
ENSMUSG00000026851	BC005624	-0.745	0.0003	0.00137667
ENSMUSG00000060149	BC002059	-0.745	0.00035	0.00157144
ENSMUSG00000060407	Cyp2a12	-0.745	0.00738	0.0227794
ENSMUSG00000091264	Smim13	-0.744	0.00055	0.00234768
ENSMUSG00000031839	Hsbp1	-0.743	0	2.53432e-11
ENSMUSG00000032221	Mns1	-0.743	0	2.77568e-05
ENSMUSG00000027660	Skil	-0.742	0	3.93994e-10
ENSMUSG00000020601	Trib2	-0.742	0.00024	0.00112559
ENSMUSG00000011658	Fuz	-0.742	0.00094	0.0037954
ENSMUSG00000036995	Asap3	-0.742	0.00719	0.0222554
ENSMUSG00000038366	Lasp1	-0.741	0	2.83648e-13
ENSMUSG00000045098	Kmt5b	-0.74	0	2.52616e-08
ENSMUSG00000040557	Mettl27	-0.738	0	1.24421e-06
ENSMUSG00000091594	Gm17067	-0.738	1e-05	3.43041e-05
ENSMUSG00000097639	Platr4	-0.738	2e-05	9.57711e-05
ENSMUSG00000040430	Pitpnc1	-0.737	0	1.24087e-15
ENSMUSG00000036613	Eipr1	-0.737	0	1.07896e-11
ENSMUSG00000034173	Zbed5	-0.737	0.01057	0.0308395
ENSMUSG00000045038	Prkce	-0.735	0.0001	0.000525805
ENSMUSG00000047459	Dynlrb1	-0.734	0	1.01959e-10
ENSMUSG00000056209	Npm3	-0.734	0	8.45564e-09
ENSMUSG00000034083	Ccdc174	-0.734	0	6.5244e-08
ENSMUSG00000042178	Armc5	-0.734	0.01205	0.034398
ENSMUSG00000034336	Ina	-0.733	0	3.37179e-16
ENSMUSG00000035367	Rmi1	-0.733	0.00034	0.0015405
ENSMUSG00000025766	D3Ertd751e	-0.733	0.00477	0.0156403
ENSMUSG00000078932	CN725425	-0.733	0.00917	0.0273393
ENSMUSG00000040624	Plekhg1	-0.733	0.00985	0.0290727
ENSMUSG00000026032	Ndufb3	-0.732	0	4.08941e-10
ENSMUSG00000063802	Hspbp1	-0.732	0	1.51782e-09
ENSMUSG00000034101	Ctnnd1	-0.732	0.00245	0.00874122
ENSMUSG00000028282	Casp8ap2	-0.731	0	1.73303e-16
ENSMUSG00000064370	mt-Cytb	-0.731	0	6.95151e-11
ENSMUSG00000061436	Hipk2	-0.731	0.00226	0.00817216
ENSMUSG00000073418	C4b	-0.73	0.01649	0.0448534
ENSMUSG00000019947	Arid5b	-0.729	0	1.56935e-20
ENSMUSG00000042292	Mkl1	-0.729	0.00056	0.00237885
ENSMUSG00000074406	Zfp628	-0.729	0.00307	0.0106204
ENSMUSG00000003119	Cdk12	-0.728	0	6.32951e-19
ENSMUSG00000075415	Fnbp1	-0.728	0	1.61401e-06
ENSMUSG00000029763	Exoc4	-0.727	0	7.89663e-16
ENSMUSG00000017291	Taok1	-0.727	0	5.26657e-15
ENSMUSG00000060314	Zfp941	-0.726	0.00422	0.0140484
ENSMUSG00000064263	Platr26	-0.726	0.01494	0.0412138
ENSMUSG00000026434	Nucks1	-0.725	0	1.82018e-57
ENSMUSG00000001569	Nom1	-0.725	0	1.70132e-09
ENSMUSG00000022369	Mtbp	-0.725	5e-05	0.000255561
ENSMUSG00000044452	Zfp507	-0.725	0.00058	0.00246068
ENSMUSG00000002052	Supt6	-0.724	0	6.08786e-20
ENSMUSG00000034460	Six4	-0.722	0	1.25071e-08
ENSMUSG00000021759	Plpp1	-0.722	0.00349	0.011901
ENSMUSG00000059554	Ccdc28a	-0.72	0.00036	0.00162445
ENSMUSG00000006522	Itih3	-0.719	0.00086	0.00351613
ENSMUSG00000052520	Cyp2j5	-0.719	0.00094	0.00378829
ENSMUSG00000037210	Fam193a	-0.718	0	1.17777e-14
ENSMUSG00000090125	Pou3f1	-0.718	0	1.32978e-07
ENSMUSG00000032551	1110059G10Rik	-0.718	0.00039	0.0017267
ENSMUSG00000071528	Usmg5	-0.717	0	5.4732e-07
ENSMUSG00000025532	Crcp	-0.717	0	1.44678e-05
ENSMUSG00000052512	Nav2	-0.717	0	1.5774e-05
ENSMUSG00000056300	Zfp981	-0.717	6e-05	0.000314943
ENSMUSG00000028688	Toe1	-0.716	0.0003	0.00138454
ENSMUSG00000038437	Mllt6	-0.715	0	5.88857e-10
ENSMUSG00000036461	Elf1	-0.715	0	1.96621e-06
ENSMUSG00000066880	Zfp617	-0.715	0.00054	0.00231954
ENSMUSG00000058318	Phf21a	-0.714	0	1.824e-13
ENSMUSG00000032468	Armc8	-0.714	0	1.79152e-05
ENSMUSG00000048249	Crebrf	-0.713	0	3.43383e-06
ENSMUSG00000003604	Aven	-0.713	0	9.28293e-06
ENSMUSG00000070493	Chchd2	-0.712	0	2.0218e-27
ENSMUSG00000033900	Map9	-0.712	0	3.47818e-06
ENSMUSG00000029833	Trim24	-0.709	0	1.12679e-15
ENSMUSG00000048118	Arid4a	-0.709	0	4.29837e-14
ENSMUSG00000074887	EU599041	-0.709	0.00054	0.00233086
ENSMUSG00000037254	Itih2	-0.709	0.00739	0.0228076
ENSMUSG00000025925	Terf1	-0.707	0	4.39144e-13
ENSMUSG00000030509	Asb7	-0.706	0.00025	0.00114915
ENSMUSG00000046818	Ddit4l	-0.705	1e-05	3.77476e-05
ENSMUSG00000064341	mt-Nd1	-0.704	0	4.92657e-14
ENSMUSG00000039943	Plcb4	-0.704	0	2.02238e-09
ENSMUSG00000004151	Etv1	-0.704	3e-05	0.000149963
ENSMUSG00000029844	Hoxa1	-0.704	0.00483	0.0158112
ENSMUSG00000038271	Iffo1	-0.704	0.00579	0.0185099
ENSMUSG00000028521	Slc35d1	-0.703	1e-05	8.00016e-05
ENSMUSG00000085227	6330418K02Rik	-0.703	0.00582	0.0185727
ENSMUSG00000042608	Stk40	-0.702	0	6.6872e-11
ENSMUSG00000109901	Chmp1b	-0.702	1e-05	5.4853e-05
ENSMUSG00000028495	Rps6	-0.702	0.00926	0.027587
ENSMUSG00000028684	Urod	-0.701	0	4.76258e-08
ENSMUSG00000048379	Socs4	-0.701	2e-05	0.00010038
ENSMUSG00000004070	Hmox2	-0.7	0	9.98106e-07
ENSMUSG00000048578	Mlec	-0.699	0	3.81782e-17
ENSMUSG00000043535	Setx	-0.698	0	1.40928e-15
ENSMUSG00000029247	Paics	-0.698	0	1.42415e-11
ENSMUSG00000002885	Adgre5	-0.698	0.00153	0.00581407
ENSMUSG00000027381	Bcl2l11	-0.697	0	1.13899e-07
ENSMUSG00000041757	Plekha6	-0.697	0.01372	0.0383734
ENSMUSG00000042406	Atf4	-0.696	0	3.78581e-31
ENSMUSG00000028436	Dcaf12	-0.696	0	6.36643e-11
ENSMUSG00000019428	Fkbp8	-0.696	0	1.96857e-08
ENSMUSG00000052974	Cyp2f2	-0.696	0.00101	0.0040226
ENSMUSG00000029655	N4bp2l2	-0.695	0	6.5261e-14
ENSMUSG00000051671	Coa6	-0.695	0.00749	0.023039
ENSMUSG00000056493	Foxk1	-0.694	0.00035	0.00158144
ENSMUSG00000068663	Clec16a	-0.694	0.00381	0.0128446
ENSMUSG00000023991	Foxp4	-0.693	0	4.23231e-10
ENSMUSG00000040321	Zfp770	-0.693	1e-05	5.34761e-05
ENSMUSG00000025479	Cyp2e1	-0.693	7e-05	0.000356125
ENSMUSG00000097536	2610037D02Rik	-0.693	0.00296	0.0102944
ENSMUSG00000097391	Mirg	-0.692	0	1.90236e-15
ENSMUSG00000098178	Gm42418	-0.692	4e-05	0.000215866
ENSMUSG00000000957	Mmp14	-0.691	0.00345	0.0117893
ENSMUSG00000028312	Smc2	-0.69	0	1.23298e-27
ENSMUSG00000048878	Hexim1	-0.69	0	6.31345e-08
ENSMUSG00000002190	Clgn	-0.69	0	4.09917e-07
ENSMUSG00000063952	Brpf3	-0.69	0.00157	0.00596561
ENSMUSG00000079316	Rab9	-0.689	0	3.2174e-05
ENSMUSG00000026779	Mastl	-0.689	0.00029	0.00133693
ENSMUSG00000070644	Etnk2	-0.689	0.00452	0.0149233
ENSMUSG00000053730	Tmem39b	-0.688	0.00401	0.0134404
ENSMUSG00000024424	Ttc39c	-0.688	0.00676	0.0211348
ENSMUSG00000022210	Dhrs4	-0.687	0	5.39186e-06
ENSMUSG00000041921	Metap1d	-0.687	0.00241	0.00861145
ENSMUSG00000062232	Rapgef2	-0.687	0.01046	0.0305603
ENSMUSG00000024613	Tcof1	-0.686	0	2.56608e-16
ENSMUSG00000025899	Alkbh8	-0.686	1e-05	5.64509e-05
ENSMUSG00000025369	Smarcc2	-0.685	5e-05	0.000254169
ENSMUSG00000019814	Ltv1	-0.684	0	7.38061e-08
ENSMUSG00000026398	Nr5a2	-0.684	0	4.86087e-06
ENSMUSG00000050424	Pnma5	-0.684	7e-05	0.000394463
ENSMUSG00000038914	Dido1	-0.682	0	6.64253e-10
ENSMUSG00000029911	Ssbp1	-0.681	0	3.36417e-07
ENSMUSG00000022385	Gtse1	-0.681	0.00036	0.00159685
ENSMUSG00000018379	Srsf1	-0.68	0	2.88102e-17
ENSMUSG00000020018	Snrpf	-0.68	0.00038	0.00170397
ENSMUSG00000040183	Ankrd6	-0.679	0	1.67659e-14
ENSMUSG00000041598	Cdc42ep4	-0.679	0	1.85671e-08
ENSMUSG00000026641	Usf1	-0.679	0.01806	0.0484403
ENSMUSG00000034342	Cbl	-0.678	0	3.19927e-09
ENSMUSG00000060739	Nsa2	-0.678	1e-05	7.3065e-05
ENSMUSG00000079557	March2	-0.678	7e-05	0.000371501
ENSMUSG00000041729	Coro2b	-0.678	0.00118	0.00463823
ENSMUSG00000059552	Trp53	-0.676	0	3.2201e-06
ENSMUSG00000042251	Pm20d1	-0.676	0.0071	0.0220223
ENSMUSG00000036676	Tmtc3	-0.676	0.01064	0.0309709
ENSMUSG00000028248	Pnisr	-0.675	0	5.25731e-18
ENSMUSG00000026305	Lrrfip1	-0.675	0	1.1662e-10
ENSMUSG00000059908	Mug1	-0.675	0.00021	0.000985799
ENSMUSG00000042133	Ppig	-0.674	0	1.22778e-35
ENSMUSG00000036768	Kif15	-0.674	0	3.6501e-16
ENSMUSG00000094870	Zfp131	-0.673	0	4.15982e-06
ENSMUSG00000020396	Nefh	-0.673	0	5.04059e-06
ENSMUSG00000047547	Cltb	-0.673	0	8.3599e-06
ENSMUSG00000108621	Gm37494	-0.673	1e-05	6.47443e-05
ENSMUSG00000046546	Fam43a	-0.673	0.00014	0.000681775
ENSMUSG00000042369	Rbm45	-0.673	0.00024	0.00114561
ENSMUSG00000004642	Slbp	-0.673	0.0039	0.013106
ENSMUSG00000021400	Wrnip1	-0.673	0.00679	0.0212043
ENSMUSG00000026564	Dusp27	-0.672	0	2.3602e-06
ENSMUSG00000015291	Gdi1	-0.672	0.0004	0.00176018
ENSMUSG00000071235	Vrtn	-0.671	7e-05	0.000372811
ENSMUSG00000092335	Zfp977	-0.671	0.00073	0.00302709
ENSMUSG00000025024	Smndc1	-0.67	0	2.79868e-20
ENSMUSG00000000303	Cdh1	-0.67	0	2.94382e-13
ENSMUSG00000037262	Kin	-0.67	0	5.82732e-06
ENSMUSG00000027714	Exosc9	-0.67	0	1.0552e-05
ENSMUSG00000027244	Atg13	-0.67	0.00011	0.000538881
ENSMUSG00000038116	Phf20	-0.668	0	7.34242e-14
ENSMUSG00000056919	Cep162	-0.668	0	2.01074e-06
ENSMUSG00000042599	Kdm7a	-0.667	3e-05	0.000167883
ENSMUSG00000071281	Zfp65	-0.667	0.00038	0.0017084
ENSMUSG00000028690	Mmachc	-0.667	0.00119	0.00467987
ENSMUSG00000014303	Glis2	-0.667	0.00194	0.00719473
ENSMUSG00000021271	Zfp839	-0.667	0.00345	0.011804
ENSMUSG00000020955	Ap4s1	-0.667	0.00498	0.0162356
ENSMUSG00000040167	Ikzf5	-0.666	0	9.51499e-09
ENSMUSG00000020422	Tns3	-0.666	0.00012	0.00059384
ENSMUSG00000048874	Phf3	-0.665	0	1.54072e-18
ENSMUSG00000028868	Wasf2	-0.665	0	1.59e-18
ENSMUSG00000020228	Helb	-0.665	0	1.49616e-07
ENSMUSG00000033860	Fgg	-0.665	0.00271	0.00955048
ENSMUSG00000028423	Nfx1	-0.664	0	1.86213e-13
ENSMUSG00000029516	Cit	-0.664	0	7.91327e-11
ENSMUSG00000030359	Pzp	-0.664	0.00055	0.00234867
ENSMUSG00000052565	Hist1h1d	-0.664	0.01322	0.0371906
ENSMUSG00000038215	Cep44	-0.663	0.00184	0.00686428
ENSMUSG00000021796	Bmpr1a	-0.662	0	9.40198e-08
ENSMUSG00000029613	Eif2ak1	-0.662	0	1.24792e-06
ENSMUSG00000040524	Zfp609	-0.662	0	4.28629e-06
ENSMUSG00000051124	Gimap9	-0.662	0.00099	0.00396941
ENSMUSG00000020741	Cluh	-0.661	0	1.58685e-12
ENSMUSG00000028010	Gar1	-0.661	0	1.75562e-06
ENSMUSG00000027010	Slc25a12	-0.661	0.0007	0.00293956
ENSMUSG00000003410	Elavl3	-0.661	0.00098	0.00390916
ENSMUSG00000067367	Lyar	-0.66	0	4.41626e-19
ENSMUSG00000040761	Spen	-0.66	0	1.2917e-17
ENSMUSG00000022864	D16Ertd472e	-0.66	1e-05	7.85379e-05
ENSMUSG00000021951	Eef1akmt1	-0.66	2e-05	9.23861e-05
ENSMUSG00000078683	Mup1	-0.66	0.00599	0.0190202
ENSMUSG00000022246	Rai14	-0.659	0	2.54724e-07
ENSMUSG00000073435	Nme3	-0.659	0.00549	0.0176893
ENSMUSG00000046598	Bdh1	-0.658	4e-05	0.000215233
ENSMUSG00000035569	Ankrd11	-0.657	0	3.61889e-24
ENSMUSG00000070348	Ccnd1	-0.657	0	3.54792e-11
ENSMUSG00000051257	Trap1a	-0.657	0	1.99835e-08
ENSMUSG00000035011	Zbtb7a	-0.657	0	1.60578e-05
ENSMUSG00000051615	Rap2a	-0.657	0.00019	0.00089694
ENSMUSG00000072582	Ptrh2	-0.656	0	1.84028e-07
ENSMUSG00000019907	Ppp1r12a	-0.655	0	4.50846e-16
ENSMUSG00000024732	Ccdc86	-0.655	0	3.02803e-09
ENSMUSG00000079015	Serpina1c	-0.654	0.00031	0.00142893
ENSMUSG00000031520	Vegfc	-0.653	2e-05	0.000128236
ENSMUSG00000029089	5730480H06Rik	-0.652	0	2.24211e-05
ENSMUSG00000038507	Parp12	-0.652	0.01513	0.0416989
ENSMUSG00000020783	Ncbp3	-0.651	0	2.33771e-16
ENSMUSG00000017344	Vtn	-0.651	0.0006	0.00254818
ENSMUSG00000089726	Mir17hg	-0.65	0	3.80452e-08
ENSMUSG00000053716	Dusp7	-0.65	0.01137	0.0327404
ENSMUSG00000003477	Inmt	-0.65	0.01392	0.0388393
ENSMUSG00000025979	Mob4	-0.649	0	2.54964e-16
ENSMUSG00000036893	Ehmt1	-0.649	0	8.80651e-08
ENSMUSG00000034442	Trmt5	-0.649	0.00156	0.00591771
ENSMUSG00000015653	Steap2	-0.649	0.00307	0.0106261
ENSMUSG00000066839	Ecsit	-0.648	1e-05	8.10124e-05
ENSMUSG00000030287	Itpr2	-0.648	0.00868	0.0260994
ENSMUSG00000025764	Jade1	-0.647	0	6.49604e-28
ENSMUSG00000020721	Helz	-0.647	0	2.09076e-11
ENSMUSG00000020794	Ube2g1	-0.647	1e-05	5.14842e-05
ENSMUSG00000022708	Zbtb20	-0.647	6e-05	0.000322525
ENSMUSG00000027164	Traf6	-0.647	0.00123	0.00479597
ENSMUSG00000029337	Fgf5	-0.647	0.00256	0.00908225
ENSMUSG00000036552	Ermard	-0.647	0.00273	0.00961595
ENSMUSG00000047261	Gap43	-0.646	4e-05	0.00020431
ENSMUSG00000025991	Cps1	-0.646	0.00115	0.00452602
ENSMUSG00000020589	Fam49a	-0.646	0.00185	0.00689228
ENSMUSG00000025235	Bbs4	-0.645	0	1.8843e-08
ENSMUSG00000051586	Mical3	-0.645	1e-05	6.3203e-05
ENSMUSG00000002103	Acp2	-0.645	3e-05	0.000165955
ENSMUSG00000037475	Thoc2	-0.644	0	3.25466e-23
ENSMUSG00000014504	Srp19	-0.644	0	1.21267e-12
ENSMUSG00000032411	Tfdp2	-0.644	0	1.48223e-12
ENSMUSG00000028974	Dffa	-0.644	5e-05	0.000274054
ENSMUSG00000075229	Ccdc58	-0.644	0.00049	0.00212779
ENSMUSG00000030382	Slc27a5	-0.644	0.01367	0.0382532
ENSMUSG00000044018	Mrpl50	-0.643	5e-05	0.000260683
ENSMUSG00000053062	Jam2	-0.643	0.00251	0.00891533
ENSMUSG00000107142	4930566F21Rik	-0.643	0.00435	0.0144238
ENSMUSG00000030515	Tarsl2	-0.643	0.01571	0.042986
ENSMUSG00000039756	Dnttip2	-0.642	0	1.94774e-12
ENSMUSG00000030275	Etnk1	-0.642	0	7.22907e-08
ENSMUSG00000066154	Mup3	-0.642	0.001	0.00397763
ENSMUSG00000061633	1700029P11Rik	-0.642	0.01472	0.0406838
ENSMUSG00000005233	Spc25	-0.641	0	3.37179e-16
ENSMUSG00000030970	Ctbp2	-0.64	0	4.13571e-17
ENSMUSG00000003452	Bicd1	-0.64	0	2.27725e-05
ENSMUSG00000036098	Myrf	-0.64	0.00064	0.00270234
ENSMUSG00000026361	Cdc73	-0.639	0	1.05156e-13
ENSMUSG00000026020	Nop58	-0.638	0	1.51825e-29
ENSMUSG00000097415	AU020206	-0.638	2e-05	0.000104853
ENSMUSG00000035540	Gc	-0.637	5e-05	0.000259745
ENSMUSG00000048856	Slc25a47	-0.636	0.00734	0.022686
ENSMUSG00000060904	Arl1	-0.634	0	4.95409e-08
ENSMUSG00000071177	Serpina1d	-0.634	0.00085	0.00347277
ENSMUSG00000075595	Zfp652	-0.633	0	7.19213e-06
ENSMUSG00000025407	Gli1	-0.633	0.0124	0.0352396
ENSMUSG00000027520	Zdbf2	-0.631	0	1.61772e-08
ENSMUSG00000096674	Mup15	-0.631	0.00248	0.00884587
ENSMUSG00000002257	Def6	-0.63	2e-05	0.000122355
ENSMUSG00000053289	Ddx10	-0.629	0	3.2532e-14
ENSMUSG00000026603	Smyd2	-0.629	0	8.76485e-07
ENSMUSG00000091931	Gon7	-0.629	0	1.47867e-05
ENSMUSG00000039497	Dse	-0.628	0.0002	0.000947601
ENSMUSG00000026229	Psmd1	-0.627	0	9.28877e-25
ENSMUSG00000021222	Dcaf4	-0.627	4e-05	0.00021479
ENSMUSG00000070733	Fryl	-0.627	0.00474	0.0155693
ENSMUSG00000001774	Chordc1	-0.626	0	2.76936e-13
ENSMUSG00000005198	Polr2a	-0.626	0	2.91967e-10
ENSMUSG00000043424	Eif3j2	-0.626	0.00325	0.0112019
ENSMUSG00000026388	3110009E18Rik	-0.626	0.01615	0.044075
ENSMUSG00000038047	Haus6	-0.625	0	3.45318e-07
ENSMUSG00000040363	Bcor	-0.625	0	1.56755e-05
ENSMUSG00000071074	Yipf3	-0.625	0.01091	0.0316449
ENSMUSG00000015656	Hspa8	-0.624	0	4.72424e-10
ENSMUSG00000059883	Irak4	-0.623	1e-05	6.02688e-05
ENSMUSG00000010936	Vac14	-0.622	0	3.0266e-06
ENSMUSG00000048486	Fitm2	-0.622	0.00694	0.021609
ENSMUSG00000033386	Frrs1	-0.621	0	1.39174e-09
ENSMUSG00000048154	Kmt2d	-0.621	0.00044	0.0019449
ENSMUSG00000028433	Ubap2	-0.62	0	1.20853e-13
ENSMUSG00000036403	Cep135	-0.62	0.0001	0.000514401
ENSMUSG00000040189	Ccdc114	-0.619	2e-05	0.000107805
ENSMUSG00000028053	Ash1l	-0.618	0	3.86633e-07
ENSMUSG00000000876	Pxmp4	-0.618	0.00036	0.00160113
ENSMUSG00000001123	Lgals9	-0.617	0.004	0.013391
ENSMUSG00000022961	Son	-0.616	0	2.41546e-27
ENSMUSG00000066148	Prpf4	-0.616	0	3.4019e-17
ENSMUSG00000024560	Cxxc1	-0.616	0	2.41182e-06
ENSMUSG00000029253	Cenpc1	-0.616	3e-05	0.000178149
ENSMUSG00000020782	Llgl2	-0.616	0.00082	0.00333643
ENSMUSG00000038784	Cnot4	-0.615	6e-05	0.000326935
ENSMUSG00000016921	Srsf6	-0.614	0	8.27415e-16
ENSMUSG00000035851	Ythdc1	-0.614	0	9.73654e-12
ENSMUSG00000008450	Nutf2	-0.614	0	1.84032e-06
ENSMUSG00000029238	Clock	-0.614	0.00077	0.00316071
ENSMUSG00000032554	Trf	-0.613	0.00018	0.000884048
ENSMUSG00000046185	Zfp84	-0.613	0.00853	0.0257448
ENSMUSG00000099474	1700097N02Rik	-0.612	0.00023	0.00107308
ENSMUSG00000079470	Utp14b	-0.611	0	5.95519e-11
ENSMUSG00000046311	Zfp62	-0.611	0.00036	0.00160113
ENSMUSG00000000538	Tom1l2	-0.611	0.00047	0.00203754
ENSMUSG00000024299	Adamts10	-0.611	0.00072	0.00300394
ENSMUSG00000031077	Fadd	-0.611	0.00355	0.012053
ENSMUSG00000042744	Hectd4	-0.611	0.00422	0.0140419
ENSMUSG00000036572	Upf3b	-0.61	0	2.55936e-17
ENSMUSG00000020441	2310033P09Rik	-0.61	0	8.92421e-10
ENSMUSG00000021767	Kat6b	-0.61	0	3.88691e-08
ENSMUSG00000031734	Irx3	-0.61	0	4.62341e-08
ENSMUSG00000074657	Kif5a	-0.61	1e-05	3.949e-05
ENSMUSG00000025372	Baiap2	-0.61	0.00094	0.0037809
ENSMUSG00000038544	Inip	-0.609	0	2.72708e-09
ENSMUSG00000066640	Fbxl18	-0.609	0	6.23182e-09
ENSMUSG00000037197	Rbm17	-0.609	0	2.7291e-08
ENSMUSG00000034951	Cog7	-0.608	0.00042	0.00184818
ENSMUSG00000020634	Ubxn2a	-0.607	6e-05	0.000343079
ENSMUSG00000060860	Ube2s	-0.607	0.00147	0.00560745
ENSMUSG00000030236	Slco1b2	-0.607	0.00812	0.02466
ENSMUSG00000029922	Mkrn1	-0.606	0	4.66483e-17
ENSMUSG00000045328	Cenpe	-0.606	0	4.44072e-13
ENSMUSG00000042489	Clspn	-0.606	0	1.17296e-08
ENSMUSG00000072849	Serpina1e	-0.606	0	1.58964e-05
ENSMUSG00000031171	Ftsj1	-0.606	0.00479	0.0157112
ENSMUSG00000024764	Naa40	-0.605	0.00031	0.00142926
ENSMUSG00000074733	Zfp950	-0.605	0.00463	0.0152411
ENSMUSG00000031644	Nek1	-0.604	2e-05	0.00012061
ENSMUSG00000016344	Ppdpf	-0.604	0.00014	0.00071653
ENSMUSG00000031138	F9	-0.604	0.01283	0.036252
ENSMUSG00000024386	Proc	-0.604	0.01331	0.0373937
ENSMUSG00000021500	Ddx46	-0.603	0	3.34729e-12
ENSMUSG00000037725	Ckap2	-0.603	0	1.03136e-05
ENSMUSG00000028647	Mycbp	-0.603	9e-05	0.000465378
ENSMUSG00000040488	Ltbp4	-0.602	0	3.95163e-06
ENSMUSG00000022000	Zc3h13	-0.601	0	2.65227e-11
ENSMUSG00000031169	Porcn	-0.601	0.00041	0.00179727
ENSMUSG00000068749	Psma5	-0.601	0.00133	0.00515495
ENSMUSG00000068923	Syt11	-0.601	0.01478	0.040828
ENSMUSG00000020387	Jade2	-0.6	0.00013	0.000650677
ENSMUSG00000015652	Steap1	-0.6	0.00461	0.0152003
ENSMUSG00000029422	Rsrc2	-0.599	0	1.8767e-13
ENSMUSG00000029499	Pxmp2	-0.598	0	5.87207e-07
ENSMUSG00000049686	Orai1	-0.598	0.0015	0.00573316
ENSMUSG00000041328	Pcf11	-0.597	0	4.74602e-11
ENSMUSG00000028333	Anp32b	-0.597	0	1.8174e-10
ENSMUSG00000033943	Mga	-0.596	0	2.55331e-13
ENSMUSG00000030774	Pak1	-0.596	0	1.95533e-12
ENSMUSG00000062328	Rpl17	-0.596	5e-05	0.000249591
ENSMUSG00000012405	Rpl15	-0.595	0.00205	0.00750832
ENSMUSG00000056216	Cebpg	-0.594	1e-05	3.60524e-05
ENSMUSG00000032407	U2surp	-0.593	0	6.84068e-23
ENSMUSG00000066551	Hmgb1	-0.593	0	3.10057e-09
ENSMUSG00000000365	Rnf17	-0.593	1e-05	3.51733e-05
ENSMUSG00000050335	Lgals3	-0.593	0.0001	0.000527715
ENSMUSG00000052395	Rft1	-0.593	0.00675	0.0211124
ENSMUSG00000035293	G2e3	-0.592	0	3.0207e-14
ENSMUSG00000028676	Srsf10	-0.592	0	2.33909e-12
ENSMUSG00000025200	Cwf19l1	-0.588	6e-05	0.000324251
ENSMUSG00000062376	Borcs7	-0.588	0.00613	0.0194271
ENSMUSG00000022995	Enah	-0.587	0	2.418e-25
ENSMUSG00000029578	Wipi2	-0.587	0	1.41802e-13
ENSMUSG00000021311	Mtr	-0.587	0	1.09873e-07
ENSMUSG00000055760	Gemin6	-0.587	0.00522	0.0169422
ENSMUSG00000020265	Sumo3	-0.586	0	2.08174e-10
ENSMUSG00000061374	Fiz1	-0.586	0	2.51583e-05
ENSMUSG00000027168	Pax6	-0.586	0.005	0.0163106
ENSMUSG00000002968	Med25	-0.585	0	2.03605e-09
ENSMUSG00000040097	Flywch1	-0.585	0	6.19339e-07
ENSMUSG00000022194	Pabpn1	-0.585	1e-05	3.62371e-05
ENSMUSG00000011256	Adam19	-0.585	0.00074	0.00308433
ENSMUSG00000030521	Mphosph10	-0.584	0	3.20822e-13
ENSMUSG00000070462	Tlnrd1	-0.584	0.00019	0.000895192
ENSMUSG00000021318	Gli3	-0.584	0.00206	0.00756279
ENSMUSG00000030279	C2cd5	-0.584	0.00331	0.0113904
ENSMUSG00000037204	Atg101	-0.583	0	2.2837e-12
ENSMUSG00000061024	Rrs1	-0.583	0	3.16296e-12
ENSMUSG00000001674	Ddx18	-0.583	0	1.71738e-10
ENSMUSG00000073000	Gm10451	-0.583	0.00053	0.00229399
ENSMUSG00000037474	Dtl	-0.582	0	2.04669e-08
ENSMUSG00000002504	Slc9a3r2	-0.582	0.00211	0.00771518
ENSMUSG00000056091	St3gal5	-0.582	0.00678	0.0211887
ENSMUSG00000048327	Ckap2l	-0.581	0	3.31127e-11
ENSMUSG00000026034	Clk1	-0.581	0	3.22945e-09
ENSMUSG00000073096	Lrrc61	-0.581	0.01312	0.0369367
ENSMUSG00000040433	Zbtb38	-0.58	1e-05	5.91582e-05
ENSMUSG00000024309	Pfdn6	-0.58	0.0002	0.000958246
ENSMUSG00000042275	Pelo	-0.58	0.01119	0.0323145
ENSMUSG00000028760	Eif4g3	-0.579	0	5.91924e-06
ENSMUSG00000000811	Txnrd3	-0.579	0.0005	0.00214735
ENSMUSG00000019826	Zbtb24	-0.579	0.00053	0.00226269
ENSMUSG00000057113	Npm1	-0.577	0	3.2642e-17
ENSMUSG00000028729	Ebna1bp2	-0.577	0	3.19397e-08
ENSMUSG00000043923	Ccdc84	-0.577	0.0046	0.0151659
ENSMUSG00000066366	Serpina1a	-0.577	0.00864	0.0260132
ENSMUSG00000059834	Sclt1	-0.576	0.0017	0.00638862
ENSMUSG00000058207	Serpina3k	-0.574	0.00019	0.000919972
ENSMUSG00000041777	Cir1	-0.573	0.00018	0.000887666
ENSMUSG00000033831	Fgb	-0.573	0.00076	0.00312988
ENSMUSG00000021514	Zfp369	-0.573	0.00129	0.00500544
ENSMUSG00000028702	Rad54l	-0.572	0	1.43954e-05
ENSMUSG00000021918	Nek4	-0.571	0	6.63563e-06
ENSMUSG00000037544	Dlgap5	-0.571	0.00019	0.000895192
ENSMUSG00000052707	Tnrc6a	-0.57	0	2.03789e-13
ENSMUSG00000030652	Coq7	-0.57	0	2.74164e-07
ENSMUSG00000032042	Srpr	-0.57	8e-05	0.000436526
ENSMUSG00000055436	Srsf11	-0.569	0	2.25479e-20
ENSMUSG00000022353	Mtss1	-0.569	0	1.00313e-09
ENSMUSG00000020886	Dlg4	-0.569	0.01046	0.0305562
ENSMUSG00000048234	Rnf149	-0.568	0	7.02778e-12
ENSMUSG00000034275	Igsf9b	-0.568	0	2.05648e-06
ENSMUSG00000031631	Cfap97	-0.568	0	4.80211e-06
ENSMUSG00000034973	Dopey1	-0.567	0.01016	0.0298114
ENSMUSG00000022040	Ephx2	-0.566	0.00017	0.000810591
ENSMUSG00000063273	Naa15	-0.565	0	5.59479e-11
ENSMUSG00000053907	Mat2a	-0.564	0	6.65999e-17
ENSMUSG00000001403	Ube2c	-0.564	0	8.41581e-17
ENSMUSG00000056608	Chd9	-0.564	0	5.092e-11
ENSMUSG00000019960	Dusp6	-0.564	0	8.69729e-07
ENSMUSG00000033054	Npat	-0.564	0	2.78974e-05
ENSMUSG00000019987	Arg1	-0.564	0.00204	0.00748949
ENSMUSG00000022023	Wbp4	-0.563	0	7.41547e-08
ENSMUSG00000021906	Oxnad1	-0.563	0.00044	0.00191729
ENSMUSG00000068284	Usf3	-0.563	0.00669	0.0209611
ENSMUSG00000024795	Kif20b	-0.562	0	2.94691e-14
ENSMUSG00000037486	Asxl2	-0.562	0	2.87192e-06
ENSMUSG00000011589	Fsd1	-0.562	0.01215	0.03465
ENSMUSG00000032387	Rbpms2	-0.561	0	4.53377e-19
ENSMUSG00000021374	Nup153	-0.561	0	4.47467e-06
ENSMUSG00000041075	Fzd7	-0.561	1e-05	6.26212e-05
ENSMUSG00000028093	Acp6	-0.561	2e-05	0.000103162
ENSMUSG00000020994	Pnn	-0.56	0	1.97811e-12
ENSMUSG00000030895	Hpx	-0.56	0.00024	0.00114392
ENSMUSG00000032081	Apoc3	-0.56	0.00131	0.00507588
ENSMUSG00000002068	Ccne1	-0.559	0	9.81616e-11
ENSMUSG00000035047	Kri1	-0.559	9e-05	0.000487479
ENSMUSG00000054074	Skida1	-0.559	0.00755	0.0232204
ENSMUSG00000027236	Eif3j1	-0.558	0	4.94814e-07
ENSMUSG00000033669	Zfp7	-0.557	0.00147	0.00562651
ENSMUSG00000024998	Plce1	-0.557	0.00287	0.0100211
ENSMUSG00000020250	Txnrd1	-0.556	0	1.61638e-11
ENSMUSG00000031950	Gabarapl2	-0.556	0	3.1221e-07
ENSMUSG00000028430	Nol6	-0.556	0	1.95025e-06
ENSMUSG00000027332	Ivd	-0.556	3e-05	0.000168644
ENSMUSG00000024206	Rfx2	-0.556	0.01101	0.0318766
ENSMUSG00000026843	Fubp3	-0.555	2e-05	9.23861e-05
ENSMUSG00000028718	Stil	-0.555	0.00054	0.00231152
ENSMUSG00000029544	Cabp1	-0.555	0.0035	0.0119363
ENSMUSG00000024968	Rcor2	-0.554	0	5.5613e-11
ENSMUSG00000037013	Ss18	-0.554	0	1.7278e-10
ENSMUSG00000034880	Mrpl34	-0.554	0	1.6057e-09
ENSMUSG00000056531	Ccdc18	-0.554	6e-05	0.000316234
ENSMUSG00000031754	Nudt21	-0.554	0.00494	0.0161388
ENSMUSG00000024989	Cep55	-0.553	0.0057	0.0182533
ENSMUSG00000022010	Tsc22d1	-0.552	0	7.72946e-09
ENSMUSG00000021116	Eif2s1	-0.552	0	3.97718e-07
ENSMUSG00000053536	Cstf2t	-0.552	0.00188	0.00699521
ENSMUSG00000038508	Gdf15	-0.551	8e-05	0.000394659
ENSMUSG00000041219	Arhgap11a	-0.551	0.0001	0.000516315
ENSMUSG00000107023	Gm42715	-0.551	0.0004	0.00177817
ENSMUSG00000033688	1300017J02Rik	-0.551	0.00179	0.00668494
ENSMUSG00000037053	Azgp1	-0.551	0.00235	0.00845142
ENSMUSG00000034269	Setd5	-0.55	0	2.38752e-12
ENSMUSG00000052812	Atad2b	-0.55	0	4.6403e-10
ENSMUSG00000032398	Snapc5	-0.55	0.0004	0.00177117
ENSMUSG00000027931	Npr1	-0.55	0.00601	0.0190764
ENSMUSG00000024991	Eif3a	-0.549	0	3.20745e-13
ENSMUSG00000020409	Slu7	-0.549	0	5.90194e-09
ENSMUSG00000048960	Prex2	-0.549	9e-05	0.000445585
ENSMUSG00000066072	Cyp4a10	-0.549	0.00058	0.00246866
ENSMUSG00000021036	Sptlc2	-0.549	0.00173	0.00648922
ENSMUSG00000024164	C3	-0.549	0.00331	0.0113904
ENSMUSG00000046447	Camk2n1	-0.548	0.00027	0.00123642
ENSMUSG00000042472	Zfp410	-0.548	0.01619	0.0441734
ENSMUSG00000006442	Srm	-0.547	0	1.05506e-18
ENSMUSG00000022972	1110004E09Rik	-0.547	4e-05	0.000235113
ENSMUSG00000018678	Sp2	-0.547	0.00155	0.00587614
ENSMUSG00000034157	Cipc	-0.547	0.00548	0.0176737
ENSMUSG00000006782	Cnp	-0.547	0.01189	0.0340287
ENSMUSG00000041773	Enc1	-0.546	0	5.64276e-11
ENSMUSG00000000958	Slc7a7	-0.546	0	6.82137e-09
ENSMUSG00000005262	Ufd1	-0.546	0	5.69208e-07
ENSMUSG00000073771	Btbd19	-0.546	2e-05	0.000119533
ENSMUSG00000044250	Pced1b	-0.546	4e-05	0.000214825
ENSMUSG00000040213	Kyat3	-0.546	0.00408	0.0136403
ENSMUSG00000054717	Hmgb2	-0.545	0	5.4065e-13
ENSMUSG00000038793	Lefty1	-0.545	0	2.26584e-07
ENSMUSG00000020876	Snx11	-0.545	0	2.64715e-07
ENSMUSG00000031669	Gins3	-0.545	0	1.01009e-06
ENSMUSG00000041215	Yeats2	-0.545	1e-05	6.83934e-05
ENSMUSG00000027968	Larp7	-0.544	0	4.19817e-16
ENSMUSG00000038587	Akap12	-0.544	0	3.59729e-15
ENSMUSG00000020922	Lsm12	-0.544	2e-05	0.000102486
ENSMUSG00000038172	Ttc39b	-0.544	0.00024	0.00112443
ENSMUSG00000027852	Nras	-0.543	0	2.64058e-11
ENSMUSG00000038518	Jarid2	-0.542	0	4.0288e-12
ENSMUSG00000004768	Rab23	-0.542	0.00067	0.00282221
ENSMUSG00000044224	Dnajc21	-0.541	0	1.55021e-12
ENSMUSG00000019837	Gtf3c6	-0.541	0	1.04288e-11
ENSMUSG00000074768	Bhmt	-0.541	0.00623	0.0197181
ENSMUSG00000006651	Aplp1	-0.541	0.01531	0.0421031
ENSMUSG00000003038	Hmgn2	-0.54	0	1.62703e-05
ENSMUSG00000092368	A930015D03Rik	-0.54	0.01048	0.0305973
ENSMUSG00000028069	Gpatch4	-0.539	0	3.34588e-08
ENSMUSG00000035960	Apex1	-0.539	0	2.74197e-07
ENSMUSG00000024571	Gm16286	-0.539	0	8.39265e-06
ENSMUSG00000028636	Ppcs	-0.539	0	1.55331e-05
ENSMUSG00000074336	Apoc4	-0.539	0.00211	0.00769935
ENSMUSG00000040249	Lrp1	-0.539	0.00305	0.0105741
ENSMUSG00000038806	Sde2	-0.538	0	2.96667e-15
ENSMUSG00000021701	Plk2	-0.538	0.00666	0.020873
ENSMUSG00000024892	Pcx	-0.538	0.00991	0.0292317
ENSMUSG00000045095	Magi1	-0.538	0.0146	0.040413
ENSMUSG00000031578	Mak16	-0.537	0	2.04776e-16
ENSMUSG00000031278	Acsl4	-0.537	0	1.55941e-06
ENSMUSG00000029368	Alb	-0.537	0.00156	0.00591958
ENSMUSG00000060548	Tnfrsf19	-0.537	0.00249	0.00885053
ENSMUSG00000044339	Alkbh2	-0.537	0.00508	0.0165435
ENSMUSG00000040054	Baz2a	-0.536	0	2.97491e-11
ENSMUSG00000029276	Glmn	-0.536	0.00057	0.00244609
ENSMUSG00000070544	Top1	-0.535	0	1.7087e-25
ENSMUSG00000049553	Polr1a	-0.535	0	1.71381e-09
ENSMUSG00000062309	Rpp25	-0.535	0	6.1235e-06
ENSMUSG00000051483	Cbr1	-0.535	0.00011	0.00053961
ENSMUSG00000057897	Camk2b	-0.535	0.00043	0.00187912
ENSMUSG00000003200	Sh3gl1	-0.535	0.00089	0.00360099
ENSMUSG00000041607	Mbp	-0.535	0.00739	0.0227939
ENSMUSG00000006740	Kif5b	-0.534	0	2.49425e-23
ENSMUSG00000026037	Orc2	-0.534	0	3.79583e-15
ENSMUSG00000021182	Ccdc88c	-0.534	0	5.84462e-08
ENSMUSG00000020561	Twistnb	-0.534	0	1.20532e-06
ENSMUSG00000021258	Ccnk	-0.534	0	2.24448e-06
ENSMUSG00000030720	Cln3	-0.534	0.00108	0.00429148
ENSMUSG00000027454	Gins1	-0.534	0.00125	0.00487579
ENSMUSG00000074802	Gas2l3	-0.533	0	2.10262e-05
ENSMUSG00000049517	Rps23	-0.533	1e-05	4.49231e-05
ENSMUSG00000005566	Trim28	-0.532	0	7.40921e-16
ENSMUSG00000019470	Xab2	-0.532	0.0001	0.000506295
ENSMUSG00000028809	Srrm1	-0.531	0	1.04465e-19
ENSMUSG00000022682	Rrn3	-0.531	0	4.36088e-18
ENSMUSG00000030595	Nfkbib	-0.531	0	1.35747e-05
ENSMUSG00000027109	Sp3	-0.531	3e-05	0.000178549
ENSMUSG00000033022	Cdo1	-0.531	7e-05	0.000385219
ENSMUSG00000053012	Krcc1	-0.531	0.00285	0.00995454
ENSMUSG00000055204	Ankrd17	-0.53	0	3.61743e-13
ENSMUSG00000029233	Srd5a3	-0.53	0.00622	0.0196891
ENSMUSG00000028484	Psip1	-0.529	0	7.5853e-13
ENSMUSG00000015120	Ube2i	-0.529	8e-05	0.000406129
ENSMUSG00000030199	Etv6	-0.529	0.0001	0.000533075
ENSMUSG00000042520	Ubap2l	-0.528	0	1.19717e-14
ENSMUSG00000045896	Paip2b	-0.528	0.00903	0.0269897
ENSMUSG00000020003	Pex7	-0.528	0.01493	0.0412035
ENSMUSG00000029328	Hnrnpdl	-0.527	0	1.15287e-18
ENSMUSG00000010651	Acaa1b	-0.527	7e-05	0.00038421
ENSMUSG00000008540	Mgst1	-0.527	0.01719	0.0464952
ENSMUSG00000051978	Erich1	-0.526	0	1.61747e-05
ENSMUSG00000049164	Zfp518a	-0.526	2e-05	0.000112558
ENSMUSG00000058997	Vwa8	-0.526	0.00803	0.0244245
ENSMUSG00000039542	Ncam1	-0.525	0	4.36385e-08
ENSMUSG00000058392	Rrp1b	-0.523	0	3.20628e-17
ENSMUSG00000041763	Tpp2	-0.523	0	2.04706e-08
ENSMUSG00000024240	Epc1	-0.523	4e-05	0.000233733
ENSMUSG00000027397	Slc20a1	-0.522	0	6.64665e-14
ENSMUSG00000004356	Utp20	-0.522	0	4.46258e-06
ENSMUSG00000022629	Kif21a	-0.522	6e-05	0.000324116
ENSMUSG00000059895	Ptp4a3	-0.522	0.00119	0.00465356
ENSMUSG00000041354	Rgl2	-0.522	0.00531	0.0171804
ENSMUSG00000040459	Arglu1	-0.521	0	6.14798e-14
ENSMUSG00000034021	Pds5b	-0.521	0	7.1215e-07
ENSMUSG00000038279	Nop2	-0.521	0	2.25186e-06
ENSMUSG00000019971	Cep290	-0.521	3e-05	0.000146303
ENSMUSG00000028414	Fktn	-0.521	0.00166	0.00625846
ENSMUSG00000015176	Nolc1	-0.52	0	5.4661e-15
ENSMUSG00000026021	Sumo1	-0.52	1e-05	9.0588e-05
ENSMUSG00000028896	Rcc1	-0.52	0.00014	0.000700005
ENSMUSG00000027230	Creb3l1	-0.52	0.00021	0.00101022
ENSMUSG00000030516	Tjp1	-0.52	0.00023	0.00108776
ENSMUSG00000036026	Tmem63b	-0.52	0.00347	0.011852
ENSMUSG00000049422	Chchd10	-0.519	0	3.14452e-14
ENSMUSG00000020460	Rps27a	-0.519	0	1.55613e-05
ENSMUSG00000050440	Hamp	-0.519	0.00298	0.0103595
ENSMUSG00000028394	Pole3	-0.518	0	7.88133e-10
ENSMUSG00000030309	Caprin2	-0.518	6e-05	0.000344664
ENSMUSG00000028572	Hook1	-0.518	0.00161	0.00608591
ENSMUSG00000037235	Mxd4	-0.518	0.00303	0.0105136
ENSMUSG00000038056	Kmt2c	-0.517	0	2.45001e-06
ENSMUSG00000030539	Sema4b	-0.517	0.00246	0.00877319
ENSMUSG00000041846	Ppp4r3a	-0.516	0	4.69079e-09
ENSMUSG00000061607	Mdc1	-0.516	0.00014	0.000712654
ENSMUSG00000022685	Parn	-0.516	0.00116	0.00457602
ENSMUSG00000024668	Sdhaf2	-0.516	0.00289	0.0101015
ENSMUSG00000018809	Smyd4	-0.516	0.00772	0.0236068
ENSMUSG00000025898	Cwf19l2	-0.515	0	6.30575e-08
ENSMUSG00000035390	Brsk1	-0.515	0.0073	0.0225713
ENSMUSG00000012443	Kif11	-0.514	0	3.93052e-08
ENSMUSG00000022401	Xpnpep3	-0.514	5e-05	0.000287047
ENSMUSG00000029190	D5Ertd579e	-0.514	0.00016	0.000769212
ENSMUSG00000037798	Mat1a	-0.514	0.00065	0.00273732
ENSMUSG00000032667	Pon2	-0.514	0.01756	0.0473243
ENSMUSG00000030980	Knop1	-0.513	0	2.13742e-22
ENSMUSG00000041638	Gcn1l1	-0.513	2e-05	0.000121319
ENSMUSG00000063320	1190007I07Rik	-0.513	0.00126	0.00492035
ENSMUSG00000026080	Chst10	-0.513	0.00133	0.00514048
ENSMUSG00000022604	Cep97	-0.513	0.00242	0.00863363
ENSMUSG00000073542	Cep76	-0.513	0.00975	0.02881
ENSMUSG00000041459	Tardbp	-0.512	0	5.26086e-14
ENSMUSG00000053510	Nrd1	-0.512	0	5.14929e-07
ENSMUSG00000030269	Mtmr14	-0.512	0.0003	0.00137231
ENSMUSG00000038146	Notch3	-0.512	0.00097	0.00389528
ENSMUSG00000027654	Fam83d	-0.512	0.00648	0.0203899
ENSMUSG00000032083	Apoa1	-0.511	0.00073	0.00302676
ENSMUSG00000034300	Fam53c	-0.511	0.00077	0.00315876
ENSMUSG00000020224	Llph	-0.51	0.00049	0.00210907
ENSMUSG00000026096	Osgepl1	-0.51	0.00058	0.00247174
ENSMUSG00000047534	Mis18bp1	-0.509	0	1.58747e-08
ENSMUSG00000026516	Nvl	-0.509	0	2.67184e-07
ENSMUSG00000027787	Nmd3	-0.509	1e-05	5.6667e-05
ENSMUSG00000024990	Rbp4	-0.509	0.01231	0.0350298
ENSMUSG00000091337	Eid1	-0.508	0	5.19294e-07
ENSMUSG00000024785	Rcl1	-0.508	8e-05	0.000436723
ENSMUSG00000032103	Pus3	-0.508	0.00231	0.00830008
ENSMUSG00000039048	Foxred1	-0.508	0.01638	0.0445757
ENSMUSG00000069729	Arid1b	-0.506	6e-05	0.000321937
ENSMUSG00000035024	Ncapd3	-0.506	0.00015	0.0007465
ENSMUSG00000026675	Hsd17b7	-0.506	0.0002	0.000969422
ENSMUSG00000024384	Iws1	-0.505	0	1.57133e-08
ENSMUSG00000022412	Mief1	-0.505	3e-05	0.000183019
ENSMUSG00000063281	Zfp35	-0.505	0.00018	0.000872494
ENSMUSG00000020448	Rnf185	-0.505	0.0004	0.0017815
ENSMUSG00000025480	Syce1	-0.504	0.00047	0.00205454
ENSMUSG00000024639	Gnaq	-0.504	0.00207	0.00757414
ENSMUSG00000027364	Usp50	-0.504	0.01142	0.0328505
ENSMUSG00000020863	Luc7l3	-0.503	0	1.64781e-19
ENSMUSG00000001155	Ftcd	-0.503	0.01246	0.0353684
ENSMUSG00000029179	Zcchc4	-0.502	2e-05	0.00010002
ENSMUSG00000022272	Myo10	-0.501	0	6.68461e-24
ENSMUSG00000025001	Hells	-0.501	0	1.72707e-08
ENSMUSG00000043241	Upf2	-0.501	0	1.72633e-06
ENSMUSG00000039356	Exosc2	-0.501	0	2.51884e-06
ENSMUSG00000024037	Wdr4	-0.501	3e-05	0.000187251
ENSMUSG00000036819	Jmjd4	-0.501	0.01167	0.0334686
ENSMUSG00000004099	Dnmt1	-0.5	0	6.69367e-07
ENSMUSG00000031139	Mcf2	-0.5	0.0011	0.00436232
ENSMUSG00000021550	2210016F16Rik	-0.5	0.00436	0.0144442
ENSMUSG00000005204	Senp3	-0.499	7e-05	0.000375552
ENSMUSG00000070643	Sox13	-0.499	0.00277	0.0097069
ENSMUSG00000003526	Prodh	-0.499	0.01766	0.0475489
ENSMUSG00000020027	Socs2	-0.498	0	8.70678e-09
ENSMUSG00000035329	Fbxo33	-0.498	0.00202	0.00742707
ENSMUSG00000048058	Ldlrad3	-0.497	0.00464	0.0152923
ENSMUSG00000021134	Srsf5	-0.496	0	1.25021e-07
ENSMUSG00000078672	Mup20	-0.496	0.01353	0.0379332
ENSMUSG00000005225	Plekha8	-0.495	0.00077	0.00316382
ENSMUSG00000024423	Impact	-0.494	0	1.51726e-10
ENSMUSG00000006732	Mettl1	-0.494	0	6.72744e-07
ENSMUSG00000072501	Phf20l1	-0.494	0	2.53396e-05
ENSMUSG00000051748	Wfdc21	-0.494	0.00992	0.0292444
ENSMUSG00000016386	Mpped2	-0.493	0.00763	0.0233945
ENSMUSG00000032777	Gtf3c1	-0.492	0.00017	0.000833761
ENSMUSG00000026708	Cenpl	-0.492	0.00502	0.0163739
ENSMUSG00000030177	Ccdc77	-0.491	0	1.33778e-05
ENSMUSG00000019841	Rev3l	-0.491	0.00012	0.000586224
ENSMUSG00000000049	Apoh	-0.491	0.01541	0.0423057
ENSMUSG00000036568	Bicral	-0.49	0.00011	0.000552999
ENSMUSG00000027488	Snta1	-0.49	0.00172	0.00647168
ENSMUSG00000040250	Ints13	-0.49	0.00192	0.00710104
ENSMUSG00000029445	Hpd	-0.49	0.00263	0.00930302
ENSMUSG00000050213	Snip1	-0.49	0.00503	0.0164028
ENSMUSG00000063511	Snrnp70	-0.489	0	2.93797e-07
ENSMUSG00000032913	Lrig2	-0.489	0.00338	0.0115693
ENSMUSG00000026784	Pdss1	-0.489	0.01805	0.0484217
ENSMUSG00000050708	Ftl1	-0.489	0.0182	0.0487642
ENSMUSG00000000568	Hnrnpd	-0.488	0	1.86739e-11
ENSMUSG00000043962	Thrap3	-0.488	0	7.50721e-09
ENSMUSG00000030513	Pcsk6	-0.488	0.0009	0.00365608
ENSMUSG00000023845	Lnpep	-0.488	0.00148	0.00566782
ENSMUSG00000031722	Hp	-0.487	0.00298	0.0103608
ENSMUSG00000021180	Rps6ka5	-0.487	0.0066	0.0207296
ENSMUSG00000020536	Llgl1	-0.486	0.00225	0.00813829
ENSMUSG00000002769	Gnmt	-0.486	0.00881	0.02642
ENSMUSG00000033955	Tnks1bp1	-0.486	0.01458	0.0403631
ENSMUSG00000026377	Nifk	-0.485	0	1.9412e-13
ENSMUSG00000027881	Prpf38b	-0.485	0	1.1612e-06
ENSMUSG00000030264	Thumpd3	-0.485	0.0002	0.000948371
ENSMUSG00000032470	Mras	-0.485	0.00089	0.00362034
ENSMUSG00000028011	Tdo2	-0.485	0.01758	0.0473633
ENSMUSG00000027479	Mapre1	-0.484	0	2.07865e-10
ENSMUSG00000032525	Nktr	-0.484	0	4.79979e-10
ENSMUSG00000022983	Scaf4	-0.482	4e-05	0.000201886
ENSMUSG00000024273	2700062C07Rik	-0.482	0.00574	0.0183646
ENSMUSG00000035237	Lcat	-0.482	0.01424	0.0395705
ENSMUSG00000001016	Ilf2	-0.481	0	7.56848e-06
ENSMUSG00000071654	Uqcc3	-0.481	5e-05	0.000259608
ENSMUSG00000050428	Fbxo46	-0.481	0.01194	0.0341374
ENSMUSG00000030268	Bcat1	-0.48	0	6.28155e-12
ENSMUSG00000033769	Exoc6b	-0.48	0.00326	0.0112308
ENSMUSG00000033863	Klf9	-0.479	0	3.07572e-11
ENSMUSG00000106864	Gtf3c2	-0.479	0	3.60441e-10
ENSMUSG00000022360	Atad2	-0.479	0	1.65996e-09
ENSMUSG00000022774	Ncbp2	-0.479	9e-05	0.000455942
ENSMUSG00000007415	Gatad1	-0.478	5e-05	0.00028417
ENSMUSG00000006005	Tpr	-0.477	0	7.82862e-15
ENSMUSG00000018761	Mpdu1	-0.476	0	1.52809e-09
ENSMUSG00000025986	Slc39a10	-0.476	0	1.10457e-05
ENSMUSG00000046157	Tmem229b	-0.476	0.00724	0.0224016
ENSMUSG00000022394	L3mbtl2	-0.475	0	8.81953e-07
ENSMUSG00000017999	Ddx27	-0.474	0	3.33747e-09
ENSMUSG00000059182	Skap2	-0.474	0	1.95084e-05
ENSMUSG00000018076	Med13l	-0.473	0	1.16361e-12
ENSMUSG00000069769	Msi2	-0.472	0	1.73997e-07
ENSMUSG00000063334	Krr1	-0.472	1e-05	3.53437e-05
ENSMUSG00000006307	Kmt2b	-0.472	0.00041	0.00182138
ENSMUSG00000041096	Tspyl2	-0.472	0.014	0.038984
ENSMUSG00000037857	Nufip2	-0.471	0	1.78149e-12
ENSMUSG00000067860	Zic3	-0.471	0	1.13449e-11
ENSMUSG00000027304	Rtf1	-0.471	0	6.22952e-10
ENSMUSG00000023106	Denr	-0.471	0	9.38587e-10
ENSMUSG00000026605	Cenpf	-0.471	0	9.82874e-09
ENSMUSG00000078671	Chd2	-0.471	0	7.65406e-08
ENSMUSG00000028715	Cyp4a14	-0.471	0.00541	0.0174688
ENSMUSG00000020609	Apob	-0.471	0.01759	0.0473708
ENSMUSG00000028693	Nasp	-0.47	0	2.69095e-10
ENSMUSG00000001228	Uhrf1	-0.47	1e-05	7.12033e-05
ENSMUSG00000041229	Phf8	-0.47	0.01478	0.040828
ENSMUSG00000056394	Lig1	-0.469	0	2.21123e-10
ENSMUSG00000031370	Zrsr2	-0.469	0	1.32811e-07
ENSMUSG00000037993	Dhx38	-0.469	0	9.12763e-06
ENSMUSG00000031697	Orc6	-0.469	5e-05	0.000282154
ENSMUSG00000049775	Tmsb4x	-0.469	0.00011	0.000543422
ENSMUSG00000033991	Ttc37	-0.469	0.00225	0.00814477
ENSMUSG00000061808	Ttr	-0.469	0.00541	0.017451
ENSMUSG00000027500	Stmn2	-0.468	0	3.83258e-09
ENSMUSG00000040651	Fam208a	-0.468	0	4.90956e-09
ENSMUSG00000020463	Ppp4r3b	-0.468	0	8.44906e-07
ENSMUSG00000024521	Pmaip1	-0.468	0.00433	0.0143605
ENSMUSG00000036202	Rif1	-0.467	0	5.14692e-15
ENSMUSG00000064351	mt-Co1	-0.467	0	6.19684e-12
ENSMUSG00000029028	Lrrc47	-0.467	0	3.31498e-05
ENSMUSG00000001105	Ift20	-0.466	0	2.77636e-06
ENSMUSG00000046138	9930021J03Rik	-0.466	2e-05	0.000137487
ENSMUSG00000022255	Mtdh	-0.465	0	4.95528e-14
ENSMUSG00000063362	Alg11	-0.465	0	3.76658e-07
ENSMUSG00000040652	Oaz2	-0.465	0	2.79477e-06
ENSMUSG00000044442	N6amt1	-0.465	0	1.40919e-05
ENSMUSG00000073834	Mup11	-0.465	0.01133	0.0326519
ENSMUSG00000020361	Hspa4	-0.464	0	7.04219e-14
ENSMUSG00000058230	Arhgap35	-0.464	3e-05	0.000189149
ENSMUSG00000063785	Utp14a	-0.464	5e-05	0.00028306
ENSMUSG00000021932	Rnaseh2b	-0.464	0.00039	0.00172552
ENSMUSG00000039988	Ankrd13c	-0.464	0.00053	0.00227431
ENSMUSG00000045624	Esf1	-0.463	0	9.26122e-14
ENSMUSG00000040661	Rad54l2	-0.463	0.0002	0.000959886
ENSMUSG00000039599	Fam149b	-0.463	0.00195	0.00719733
ENSMUSG00000051735	Rinl	-0.463	0.00222	0.00805569
ENSMUSG00000031561	Tenm3	-0.463	0.01656	0.0449896
ENSMUSG00000026817	Ak1	-0.462	0.0012	0.00471806
ENSMUSG00000021775	Nr1d2	-0.462	0.0055	0.0177025
ENSMUSG00000034218	Atm	-0.461	0	1.39971e-05
ENSMUSG00000044098	Rsbn1	-0.461	0.00043	0.00188302
ENSMUSG00000021711	Trappc13	-0.461	0.00056	0.00239887
ENSMUSG00000042015	Wdr41	-0.461	0.01508	0.0415765
ENSMUSG00000034329	Brip1	-0.46	1e-05	3.97836e-05
ENSMUSG00000033031	C330027C09Rik	-0.46	1e-05	5.71932e-05
ENSMUSG00000051306	Usp42	-0.46	3e-05	0.000175024
ENSMUSG00000038611	Phrf1	-0.459	0	3.79388e-07
ENSMUSG00000031107	Rbmx2	-0.459	0.00016	0.000773955
ENSMUSG00000026204	Ptprn	-0.459	0.00741	0.0228394
ENSMUSG00000028850	Gpatch3	-0.459	0.0181	0.0485179
ENSMUSG00000022020	Naa16	-0.458	0	2.04144e-05
ENSMUSG00000002550	Uck1	-0.458	1e-05	4.2964e-05
ENSMUSG00000028991	Mtor	-0.458	0.00288	0.0100701
ENSMUSG00000022052	Ppp2r2a	-0.457	0	2.52708e-09
ENSMUSG00000031226	Pbdc1	-0.457	0	5.62461e-06
ENSMUSG00000039145	Camk1d	-0.457	0.01086	0.0315142
ENSMUSG00000032423	Syncrip	-0.456	0	1.29529e-11
ENSMUSG00000079426	Arpc4	-0.456	0	3.63693e-08
ENSMUSG00000028001	Fga	-0.456	0.0165	0.0448761
ENSMUSG00000024335	Brd2	-0.454	0	1.73506e-11
ENSMUSG00000015804	Med28	-0.454	2e-05	0.000115028
ENSMUSG00000055024	Ep300	-0.454	2e-05	0.000130901
ENSMUSG00000040481	Bptf	-0.453	0	3.36315e-14
ENSMUSG00000076441	Ass1	-0.453	3e-05	0.000180085
ENSMUSG00000031229	Atrx	-0.452	0	2.39494e-09
ENSMUSG00000036450	Hif1an	-0.452	2e-05	0.000118285
ENSMUSG00000037935	Smarce1	-0.452	0.00058	0.00248271
ENSMUSG00000025726	Slc28a1	-0.452	0.00064	0.00269627
ENSMUSG00000022554	Hgh1	-0.452	0.00214	0.00779836
ENSMUSG00000031386	Hcfc1	-0.451	0	1.94042e-05
ENSMUSG00000001632	Brpf1	-0.451	2e-05	0.000129343
ENSMUSG00000036430	Tbcc	-0.451	4e-05	0.000198891
ENSMUSG00000017146	Brca1	-0.451	0.00114	0.00449809
ENSMUSG00000025823	Pdia4	-0.451	0.00272	0.00958781
ENSMUSG00000021215	Net1	-0.451	0.00538	0.0173729
ENSMUSG00000035401	Emsy	-0.45	0	6.28318e-07
ENSMUSG00000042557	Sin3a	-0.45	0	1.21747e-05
ENSMUSG00000015522	Arnt	-0.45	0.01538	0.0422397
ENSMUSG00000028884	Rpa2	-0.449	0	2.07865e-10
ENSMUSG00000018209	Stk4	-0.449	0	2.95322e-08
ENSMUSG00000032263	Bckdhb	-0.449	2e-05	0.000118019
ENSMUSG00000016984	Etaa1	-0.449	0.00019	0.000935215
ENSMUSG00000040296	Ddx58	-0.449	0.00188	0.00699289
ENSMUSG00000014763	Fam120b	-0.449	0.00658	0.0206605
ENSMUSG00000038708	Golga4	-0.448	0	7.4397e-08
ENSMUSG00000029705	Cux1	-0.448	0.00032	0.00145427
ENSMUSG00000024847	Aip	-0.447	0.00035	0.00156271
ENSMUSG00000048330	Ric3	-0.447	0.01448	0.0401663
ENSMUSG00000064127	Med14	-0.447	0.01534	0.0421605
ENSMUSG00000041769	Ppp2r2d	-0.446	0	5.65301e-10
ENSMUSG00000041718	Alg13	-0.446	0	9.42339e-06
[truncated: 3,926 more rows]

## Sheet: GO_UP2_346
ID	Description	GeneRatio	BgRatio	pvalue	p.adjust (FDR)	qvalue	geneID	Count
GO:0051216	cartilage development	19/312	211/23210	8.07821e-11	2.99055e-07	2.28741e-07	17132/20204/12306/73234/235320/20613/21803/18740/22422/12406/17702/14184/15208/20378/56788/12161/19228/20855/16147	19
GO:0045165	cell fate commitment	21/312	284/23210	3.20882e-10	4.22329e-07	3.23031e-07	268396/54713/21803/12394/18740/21380/22422/14836/21410/14184/15208/57246/14463/14465/211323/30925/15376/14165/13380/16147/20671	21
GO:0061448	connective tissue development	21/312	285/23210	3.42244e-10	4.22329e-07	3.23031e-07	17132/20204/268396/12306/73234/235320/20613/21803/18740/22422/12406/17702/14184/15208/15376/20378/56788/12161/19228/20855/16147	21
GO:0048754	branching morphogenesis of an epithelial tube	17/312	184/23210	5.46007e-10	5.0533e-07	3.86516e-07	64138/14734/18018/21803/18654/13036/21380/17702/21410/57246/13617/15376/14165/12826/18595/16772/16147	17
GO:0061138	morphogenesis of a branching epithelium	18/312	221/23210	1.30789e-09	9.68362e-07	7.40679e-07	64138/57764/14734/18018/21803/18654/13036/21380/17702/21410/57246/13617/15376/14165/12826/18595/16772/16147	18
GO:0001763	morphogenesis of a branching structure	18/312	240/23210	4.86016e-09	2.99872e-06	2.29365e-06	64138/57764/14734/18018/21803/18654/13036/21380/17702/21410/57246/13617/15376/14165/12826/18595/16772/16147	18
GO:0007389	pattern specification process	25/312	468/23210	5.70594e-09	3.01763e-06	2.30812e-06	14174/13798/14734/18187/235320/54713/20613/15427/21380/22422/17702/14836/21410/15208/15416/57246/14463/18503/15376/14165/20855/13380/16147/12705/20671	25
GO:0003002	regionalization	22/312	373/23210	8.2175e-09	3.80265e-06	2.90856e-06	14174/13798/14734/18187/235320/54713/20613/15427/21380/22422/17702/14836/21410/15208/15416/57246/14463/18503/15376/14165/13380/20671	22
GO:0048568	embryonic organ development	25/312	493/23210	1.60261e-08	6.59205e-06	5.04212e-06	14174/13798/20204/16691/20613/21803/12394/15427/21380/17921/22422/14836/21410/193385/15416/57246/14463/20378/14165/224796/18595/16002/16147/12705/20671	25
GO:0060485	mesenchyme development	18/312	272/23210	3.39828e-08	1.25804e-05	9.62249e-06	666794/18018/18187/20613/21803/21380/22422/17702/14836/214968/57246/14463/18503/13617/15376/20378/14165/13132	18
GO:0060562	epithelial tube morphogenesis	21/312	380/23210	5.52901e-08	1.86076e-05	1.42326e-05	14174/64138/14734/18018/21803/18654/13036/21380/17702/21410/15208/57246/14463/13617/15376/14165/12826/18595/16772/16147/20671	21
GO:0001503	ossification	20/312	381/23210	2.63236e-07	8.12082e-05	6.21144e-05	14734/268396/18018/140494/235320/21803/14200/22422/17702/14184/16011/56788/12161/19073/19228/16002/20855/13380/16147/12705	20
GO:0030324	lung development	15/312	219/23210	3.08483e-07	8.78466e-05	6.71919e-05	64138/52377/14734/74318/13036/22422/14184/14463/14465/20692/15376/14165/16011/18595/16772	15
GO:0007492	endoderm development	9/312	69/23210	3.56844e-07	9.06708e-05	6.93521e-05	21803/21410/14463/14465/15376/20680/13132/13380/20671	9
GO:0030323	respiratory tube development	15/312	222/23210	3.67386e-07	9.06708e-05	6.93521e-05	64138/52377/14734/74318/13036/22422/14184/14463/14465/20692/15376/14165/16011/18595/16772	15
GO:0023019	signal transduction involved in regulation of gene expression	6/312	23/23210	4.68226e-07	0.000101963	7.79894e-05	17702/14836/14463/15376/18595/20671	6
GO:0042692	muscle cell differentiation	20/312	395/23210	4.658e-07	0.000101963	7.79894e-05	226101/666794/18018/16691/21803/74318/14200/21380/22422/68760/193385/14463/14465/211323/11459/14165/16011/18595/16002/13380	20
GO:0048863	stem cell differentiation	15/312	228/23210	5.16572e-07	0.000106242	8.1262e-05	666794/18187/21380/22422/17702/14836/21410/15208/214968/14463/14465/13617/20378/18595/20671	15
GO:0009952	anterior/posterior pattern specification	15/312	231/23210	6.09983e-07	0.000112908	8.63608e-05	13798/14734/235320/54713/15427/21380/17702/21410/15208/15416/14463/18503/15376/13380/20671	15
GO:0048705	skeletal system morphogenesis	16/312	262/23210	5.85269e-07	0.000112908	8.63608e-05	20204/268396/12306/15427/21380/12406/17702/14836/14184/15416/18503/56788/12161/18595/20855/16147	16
GO:0090092	regulation of transmembrane receptor protein serine/threonine kinase signaling pathway	15/312	233/23210	6.80442e-07	0.000119952	9.17488e-05	209268/14734/21803/73230/17826/17702/15208/57246/14463/14465/14165/12161/56213/13132/13380	15
GO:0072001	renal system development	17/312	302/23210	8.09735e-07	0.000136256	0.000104219	14734/218476/235320/21803/73230/18654/22422/21410/15208/13617/14165/12161/13809/12826/18595/12705/20671	17
GO:2000027	regulation of animal organ morphogenesis	14/312	209/23210	1.00132e-06	0.00016117	0.000123275	14174/57764/14734/21803/21380/22422/21410/13617/14165/18595/13132/13380/12705/20671	14
GO:0050920	regulation of chemotaxis	14/312	213/23210	1.25513e-06	0.000193604	0.000148084	18438/54713/14456/21803/18654/13143/11876/193385/214968/19141/13617/14165/13508/18595	14
GO:0003007	heart morphogenesis	16/312	280/23210	1.4065e-06	0.000196653	0.000150416	18018/18187/20613/21803/13857/14200/21380/215798/68760/17702/57246/14463/14465/13380/16147/20671	16
GO:0042303	molting cycle	11/312	131/23210	1.64675e-06	0.000196653	0.000150416	18018/20613/76560/12394/15220/17702/15442/14165/16011/13380/99662	11
GO:0042633	hair cycle	11/312	131/23210	1.64675e-06	0.000196653	0.000150416	18018/20613/76560/12394/15220/17702/15442/14165/16011/13380/99662	11
GO:0048562	embryonic organ morphogenesis	17/312	318/23210	1.64378e-06	0.000196653	0.000150416	14174/20204/15427/21380/17921/14836/21410/193385/15416/57246/14463/20378/14165/224796/18595/16147/20671	17
GO:0048762	mesenchymal cell differentiation	14/312	216/23210	1.48175e-06	0.000196653	0.000150416	18018/18187/20613/21803/21380/17702/14836/214968/57246/13617/15376/20378/14165/13132	14
GO:0050673	epithelial cell proliferation	20/312	425/23210	1.45114e-06	0.000196653	0.000150416	54139/14066/14734/228852/21803/73230/18654/21380/21410/14184/15208/20692/13617/14165/16011/12161/56213/16002/13132/16147	20
GO:0051146	striated muscle cell differentiation	17/312	316/23210	1.50843e-06	0.000196653	0.000150416	226101/666794/16691/21803/74318/14200/21380/68760/193385/14463/14465/211323/11459/16011/18595/16002/13380	17
GO:0060541	respiratory system development	15/312	251/23210	1.73028e-06	0.000200172	0.000153107	64138/52377/14734/74318/13036/22422/14184/14463/14465/20692/15376/14165/16011/18595/16772	15
GO:0060425	lung morphogenesis	8/312	65/23210	2.5297e-06	0.000283787	0.000217062	64138/13036/22422/14463/15376/14165/18595/16772	8
GO:0050921	positive regulation of chemotaxis	11/312	140/23210	3.16204e-06	0.00034429	0.00026334	18438/14456/21803/18654/13143/11876/193385/19141/13617/14165/13508	11
GO:1901342	regulation of vasculature development	17/312	341/23210	4.20608e-06	0.000444883	0.000340281	69219/20193/14066/228852/18018/13638/73230/18654/13036/12394/13731/14463/14465/20692/27494/12827/16002	17
GO:0001706	endoderm formation	6/312	33/23210	4.58758e-06	0.00046107	0.000352663	21410/14463/14465/20680/13380/20671	6
GO:0045765	regulation of angiogenesis	16/312	307/23210	4.60821e-06	0.00046107	0.000352663	69219/20193/14066/228852/13638/73230/18654/13036/12394/13731/14463/14465/20692/27494/12827/16002	16
GO:0001570	vasculogenesis	9/312	94/23210	4.99325e-06	0.000484303	0.000370433	21803/13857/22422/13731/57246/14463/27494/12705/20671	9
GO:0001655	urogenital system development	17/312	346/23210	5.10206e-06	0.000484303	0.000370433	14734/218476/235320/21803/73230/18654/22422/21410/15208/13617/14165/12161/13809/12826/18595/12705/20671	17
GO:0002062	chondrocyte differentiation	10/312	120/23210	5.25367e-06	0.000486227	0.000371904	17132/12306/235320/21803/12406/17702/56788/12161/19228/16147	10
GO:0003206	cardiac chamber morphogenesis	11/312	148/23210	5.41838e-06	0.000486883	0.000372406	18018/18187/21803/13857/14200/21380/215798/17702/57246/14463/14465	11
GO:0032103	positive regulation of response to external stimulus	16/312	312/23210	5.65531e-06	0.000486883	0.000372406	18438/109820/14456/21803/18654/14131/13143/11876/13032/193385/19141/80861/13617/14165/12161/13508	16
GO:0048557	embryonic digestive tract morphogenesis	5/312	20/23210	5.58427e-06	0.000486883	0.000372406	21410/14463/14165/18595/16147	5
GO:0060441	epithelial tube branching involved in lung morphogenesis	6/312	35/23210	6.5729e-06	0.00055302	0.000422993	64138/13036/15376/14165/18595/16772	6
GO:0001822	kidney development	15/312	281/23210	6.87176e-06	0.000553027	0.000422998	14734/218476/235320/21803/73230/18654/22422/21410/15208/13617/14165/12161/13809/18595/12705	15
GO:0048546	digestive tract morphogenesis	7/312	53/23210	6.72862e-06	0.000553027	0.000422998	21410/14184/14463/14165/18595/16147/20671	7
GO:0060993	kidney morphogenesis	9/312	99/23210	7.6632e-06	0.000603599	0.00046168	14734/218476/21803/18654/22422/21410/15208/14165/12705	9
GO:0042060	wound healing	17/312	360/23210	8.59283e-06	0.000662722	0.000506901	226101/21788/14066/72828/76509/16399/12306/19124/14456/21803/74318/17702/15442/14463/15376/14165/18595	17
GO:0045926	negative regulation of growth	14/312	258/23210	1.15673e-05	0.000873925	0.000668446	14734/14199/21803/12955/20459/14955/14184/214968/19141/20378/16011/231507/13132/20671	14
GO:0052547	regulation of peptidase activity	18/312	411/23210	1.30245e-05	0.000964335	0.000737599	21788/52377/14066/14734/67701/13638/14810/14456/13036/12955/227753/21858/12406/69982/97848/19141/20680/20730	18
GO:0009611	response to wounding	20/312	495/23210	1.40204e-05	0.000998146	0.00076346	226101/18438/21788/14066/72828/76509/16399/12306/19124/14456/21803/74318/17702/15442/14184/14463/71436/15376/14165/18595	20
GO:0055123	digestive system development	10/312	134/23210	1.39909e-05	0.000998146	0.00076346	20459/21410/14184/14463/14465/14165/18595/16002/16147/20671	10
GO:0051604	protein maturation	15/312	300/23210	1.49546e-05	0.00104456	0.000798964	64138/14066/18791/12306/13036/75387/385493/227753/12406/19141/19142/13809/19073/16147/50528	15
GO:0001649	osteoblast differentiation	12/312	199/23210	1.72712e-05	0.00113789	0.000870347	268396/18018/14200/22422/17702/16011/56788/12161/19228/16002/16147/12705	12
GO:0008589	regulation of smoothened signaling pathway	8/312	84/23210	1.75202e-05	0.00113789	0.000870347	14734/20204/22422/14184/15376/14165/56788/16147	8
GO:0045844	positive regulation of striated muscle tissue development	8/312	84/23210	1.75202e-05	0.00113789	0.000870347	666794/21803/21380/57246/14463/14465/211323/20671	8
GO:0048636	positive regulation of muscle organ development	8/312	84/23210	1.75202e-05	0.00113789	0.000870347	666794/21803/21380/57246/14463/14465/211323/20671	8
GO:0010959	regulation of metal ion transport	18/312	421/23210	1.79571e-05	0.00114616	0.00087667	18438/20193/11539/14199/71912/72828/12306/14810/21803/76560/75607/242735/98660/13617/20855/17178/80982/20730	18
GO:0001942	hair follicle development	9/312	111/23210	1.94352e-05	0.00119915	0.000917206	20613/76560/12394/15220/17702/15442/14165/16011/13380	9
GO:1901863	positive regulation of muscle tissue development	8/312	85/23210	1.91173e-05	0.00119915	0.000917206	666794/21803/21380/57246/14463/14465/211323/20671	8
GO:1905330	regulation of morphogenesis of an epithelium	9/312	112/23210	2.08874e-05	0.00126763	0.00096958	57764/14734/21803/22422/21410/14165/18595/13132/12705	9
GO:0098773	skin epidermis development	9/312	113/23210	2.24308e-05	0.00133934	0.00102443	20613/76560/12394/15220/17702/15442/14165/16011/13380	9
GO:0016485	protein processing	13/312	239/23210	2.31442e-05	0.00136	0.00104023	64138/14066/18791/12306/13036/75387/227753/19141/19142/13809/19073/16147/50528	13
GO:0022404	molting cycle process	9/312	114/23210	2.407e-05	0.00137088	0.00104856	20613/76560/12394/15220/17702/15442/14165/16011/13380	9
GO:0022405	hair cycle process	9/312	114/23210	2.407e-05	0.00137088	0.00104856	20613/76560/12394/15220/17702/15442/14165/16011/13380	9
GO:0043583	ear development	13/312	242/23210	2.6371e-05	0.00147917	0.00113139	14174/17132/20204/73230/21380/17921/14836/193385/14184/15208/20378/14165/224796	13
GO:0007178	transmembrane receptor protein serine/threonine kinase signaling pathway	16/312	357/23210	2.98678e-05	0.00165031	0.00126228	209268/14734/21803/73230/17826/17702/15208/57246/14463/14465/14165/12161/56213/13132/13380/12705	16
GO:0048839	inner ear development	12/312	211/23210	3.0828e-05	0.00165739	0.0012677	14174/17132/20204/73230/21380/17921/193385/14184/15208/20378/14165/224796	12
GO:0050678	regulation of epithelial cell proliferation	16/312	358/23210	3.08913e-05	0.00165739	0.0012677	14066/14734/228852/21803/18654/21380/14184/15208/20692/13617/14165/12161/56213/16002/13132/16147	16
GO:0060349	bone morphogenesis	9/312	118/23210	3.16831e-05	0.00167115	0.00127823	12306/12406/17702/14184/18503/56788/12161/20855/16147	9
GO:0061311	cell surface receptor signaling pathway involved in heart development	5/312	28/23210	3.24099e-05	0.00167115	0.00127823	20613/21803/17702/13380/20671	5
GO:1901861	regulation of muscle tissue development	11/312	179/23210	3.25021e-05	0.00167115	0.00127823	14174/666794/21803/21380/57246/14463/14465/211323/16011/13380/20671	11
GO:0008015	blood circulation	19/312	484/23210	3.40625e-05	0.00172739	0.00132124	18438/54611/69219/20193/11539/14456/21803/74318/11552/52589/98660/13731/57246/14463/13617/27494/12161/13809/20855	19
GO:0001711	endodermal cell fate commitment	4/312	15/23210	3.88947e-05	0.00189458	0.00144912	21410/14465/13380/20671	4
GO:0003148	outflow tract septum morphogenesis	5/312	29/23210	3.8733e-05	0.00189458	0.00144912	18187/21380/17702/57246/14465	5
GO:0048565	digestive tract development	9/312	121/23210	3.86514e-05	0.00189458	0.00144912	20459/21410/14184/14463/14465/14165/18595/16147/20671	9
GO:0001704	formation of primary germ layer	8/312	95/23210	4.2998e-05	0.00206725	0.0015812	20613/21410/14463/14465/15376/20680/13380/20671	8
GO:0045766	positive regulation of angiogenesis	11/312	185/23210	4.39597e-05	0.00208639	0.00159584	69219/20193/14066/228852/73230/18654/13036/12394/14463/14465/16002	11
GO:0003013	circulatory system process	19/312	495/23210	4.60831e-05	0.00215949	0.00165175	18438/54611/69219/20193/11539/14456/21803/74318/11552/52589/98660/13731/57246/14463/13617/27494/12161/13809/20855	19
GO:0051896	regulation of protein kinase B signaling	10/312	155/23210	4.91247e-05	0.00227325	0.00173876	18438/52377/14066/14456/21803/15442/14463/211323/16011/16002	10
GO:0030510	regulation of BMP signaling pathway	8/312	97/23210	4.9952e-05	0.00228299	0.00174621	14734/73230/17702/15208/14463/14465/56213/13380	8
GO:0007596	blood coagulation	10/312	156/23210	5.1875e-05	0.00234197	0.00179132	21788/14066/72828/16399/12306/19124/14456/15442/15376/18595	10
GO:0007599	hemostasis	10/312	158/23210	5.77711e-05	0.00257673	0.00197089	21788/14066/72828/16399/12306/19124/14456/15442/15376/18595	10
GO:0050817	coagulation	10/312	159/23210	6.0927e-05	0.00265355	0.00202964	21788/14066/72828/16399/12306/19124/14456/15442/15376/18595	10
GO:0060428	lung epithelium development	6/312	51/23210	6.08857e-05	0.00265355	0.00202964	52377/22422/14184/14465/15376/14165	6
GO:0050730	regulation of peptidyl-tyrosine phosphorylation	13/312	263/23210	6.21779e-05	0.00267654	0.00204723	11539/14456/21803/18003/20459/14184/15208/211323/14165/12161/18595/16002/20730	13
GO:0050900	leukocyte migration	15/312	340/23210	6.31034e-05	0.00268516	0.00205382	18438/27205/11539/216892/16399/14456/21803/18654/14131/13143/11876/66102/193385/19141/13617	15
GO:0031214	biomineral tissue development	10/312	160/23210	6.42284e-05	0.00270197	0.00206668	14734/12306/14456/21803/21380/17702/14184/12161/19073/19228	10
GO:0048732	gland development	18/312	467/23210	6.91676e-05	0.00287706	0.0022006	54139/14174/57764/21803/12394/18740/21380/17702/21410/246728/14465/18503/20378/14165/16011/18595/16002/16772	18
GO:0003205	cardiac chamber development	11/312	195/23210	7.07966e-05	0.00287839	0.00220162	18018/18187/21803/13857/14200/21380/215798/17702/57246/14463/14465	11
GO:0050731	positive regulation of peptidyl-tyrosine phosphorylation	11/312	195/23210	7.07966e-05	0.00287839	0.00220162	11539/14456/21803/18003/14184/15208/211323/14165/12161/18595/16002	11
GO:0051897	positive regulation of protein kinase B signaling	8/312	102/23210	7.15322e-05	0.00287839	0.00220162	18438/14066/14456/21803/15442/211323/16011/16002	8
GO:0048566	embryonic digestive tract development	5/312	33/23210	7.40761e-05	0.00291808	0.00223197	21410/14463/14165/18595/16147	5
GO:0060348	bone development	12/312	231/23210	7.40948e-05	0.00291808	0.00223197	268396/216892/12306/12406/17702/14184/18503/20692/56788/12161/20855/16147	12
GO:0001708	cell fate specification	8/312	103/23210	7.66632e-05	0.00298744	0.00228503	21380/14836/21410/57246/15376/13380/16147/20671	8
GO:0060537	muscle tissue development	18/312	472/23210	7.91637e-05	0.00305275	0.00233498	14174/666794/21803/13857/18740/14200/21380/193385/57246/14463/14465/211323/11459/16011/18595/13380/16147/20671	18
GO:0030278	regulation of ossification	12/312	233/23210	8.04441e-05	0.00307015	0.00234829	18018/235320/21803/22422/17702/14184/16011/56788/12161/19073/13380/12705	12
GO:0050679	positive regulation of epithelial cell proliferation	11/312	199/23210	8.49213e-05	0.00317554	0.0024289	14066/228852/21803/18654/21380/14184/14165/12161/56213/16002/16147	11
GO:0090287	regulation of cellular response to growth factor stimulus	13/312	271/23210	8.41962e-05	0.00317554	0.0024289	226101/14734/21803/73230/17826/17702/15208/14463/14465/14165/56213/13132/13380	13
GO:0031069	hair follicle morphogenesis	5/312	34/23210	8.58982e-05	0.00317995	0.00243228	20613/12394/15220/14165/16011	5
GO:0035270	endocrine system development	9/312	136/23210	9.61005e-05	0.00348788	0.0026678	18740/21380/21410/14465/18503/15376/14165/12161/18595	9
GO:0042471	ear morphogenesis	9/312	136/23210	9.61005e-05	0.00348788	0.0026678	14174/20204/21380/17921/14836/193385/20378/14165/224796	9
GO:0043114	regulation of vascular permeability	5/312	35/23210	9.91191e-05	0.00356251	0.00272489	54611/69219/21803/27494/12161	5
GO:0043062	extracellular structure organization	14/312	315/23210	0.000102124	0.00363522	0.0027805	16891/57764/268396/12306/21803/16777/241327/12406/223920/268780/12826/12827/18595/16147	14
GO:0003180	aortic valve morphogenesis	4/312	19/23210	0.000105851	0.00368465	0.00281831	18018/21803/57246/14463	4
GO:0030010	establishment of cell polarity	9/312	138/23210	0.000107494	0.00368465	0.00281831	71653/17826/227753/193385/15208/78906/27494/14165/16772	9
GO:0030048	actin filament-based movement	8/312	108/23210	0.000107124	0.00368465	0.00281831	11539/71653/17921/22376/98660/13731/14463/20855	8
GO:1904018	positive regulation of vasculature development	11/312	204/23210	0.000105909	0.00368465	0.00281831	69219/20193/14066/228852/73230/18654/13036/12394/14463/14465/16002	11
GO:0050818	regulation of coagulation	7/312	81/23210	0.000110128	0.00374031	0.00286088	21788/72828/12306/19124/15442/15376/18595	7
GO:0048638	regulation of developmental growth	16/312	401/23210	0.000117384	0.00395051	0.00302166	268396/71653/74318/17919/14955/21410/14184/214968/57246/14463/14465/211323/19141/231507/13508/16002	16
GO:0090100	positive regulation of transmembrane receptor protein serine/threonine kinase signaling pathway	8/312	110/23210	0.000121826	0.00406306	0.00310774	14734/21803/17702/15208/14463/14465/12161/13132	8
GO:0043270	positive regulation of ion transport	14/312	322/23210	0.000128594	0.00425048	0.0032511	18438/20193/11539/14199/59020/12306/14810/76560/75607/242735/14077/13617/20855/80982	14
GO:0045880	positive regulation of smoothened signaling pathway	5/312	37/23210	0.000130199	0.00426545	0.00326255	14734/20204/15376/56788/16147	5
GO:0003151	outflow tract morphogenesis	7/312	84/23210	0.000138617	0.00450139	0.00344302	18187/21380/17702/57246/14463/14465/20671	7
GO:0007224	smoothened signaling pathway	9/312	143/23210	0.00014102	0.00452331	0.00345978	14734/20204/22422/14184/15208/15376/14165/56788/16147	9
GO:0016202	regulation of striated muscle tissue development	10/312	176/23210	0.000141735	0.00452331	0.00345978	14174/666794/21803/21380/57246/14463/14465/211323/13380/20671	10
GO:0002687	positive regulation of leukocyte migration	9/312	144/23210	0.000148677	0.00466443	0.00356772	18438/16399/14456/21803/18654/13143/193385/19141/13617	9
GO:0030513	positive regulation of BMP signaling pathway	5/312	38/23210	0.000148289	0.00466443	0.00356772	14734/17702/15208/14463/14465	5
GO:0042472	inner ear morphogenesis	8/312	114/23210	0.000156247	0.00486074	0.00371787	14174/20204/21380/17921/193385/20378/14165/224796	8
GO:0003094	glomerular filtration	4/312	21/23210	0.000160016	0.00487985	0.00373249	11539/14456/13731/13617	4
GO:0008544	epidermis development	14/312	329/23210	0.000160816	0.00487985	0.00373249	54139/20613/76560/12394/15220/17921/17702/15442/193385/15208/14165/16011/224796/13380	14
GO:0060411	cardiac septum morphogenesis	7/312	86/23210	0.000160728	0.00487985	0.00373249	18018/18187/21380/17702/57246/14463/14465	7
GO:0072006	nephron development	9/312	146/23210	0.000165034	0.00496712	0.00379924	14734/21803/18654/22422/21410/15208/13809/18595/12705	9
GO:0048730	epidermis morphogenesis	5/312	39/23210	0.000168239	0.00498256	0.00381105	20613/12394/15220/14165/16011	5
GO:1905207	regulation of cardiocyte differentiation	6/312	61/23210	0.00016775	0.00498256	0.00381105	21803/14463/14465/211323/13380/20671	6
GO:0048634	regulation of muscle organ development	10/312	180/23210	0.000170305	0.00500371	0.00382723	14174/666794/21803/21380/57246/14463/14465/211323/13380/20671	10
GO:0010171	body morphogenesis	6/312	62/23210	0.000183649	0.0053533	0.00409462	14734/21803/21380/18595/13380/16147	6
GO:0001656	metanephros development	7/312	89/23210	0.000199168	0.00558576	0.00427242	14734/22422/21410/15208/14165/18595/12705	7
GO:0031016	pancreas development	7/312	89/23210	0.000199168	0.00558576	0.00427242	21410/14465/15376/14165/12161/16002/16147	7
GO:0042476	odontogenesis	8/312	118/23210	0.000198306	0.00558576	0.00427242	21803/21380/16777/22422/17702/13617/14165/18595	8
GO:0097205	renal filtration	4/312	22/23210	0.000193514	0.00558576	0.00427242	11539/14456/13731/13617	4
GO:1905954	positive regulation of lipid localization	7/312	89/23210	0.000199168	0.00558576	0.00427242	16891/12306/12394/14077/12161/56489/13132	7
GO:0007517	muscle organ development	16/312	424/23210	0.000221033	0.00609204	0.00465967	14174/666794/21803/13857/12955/18740/21380/14836/193385/57246/14463/14465/211323/11459/13380/20671	16
GO:0009880	embryonic pattern specification	6/312	64/23210	0.000219005	0.00609204	0.00465967	18187/235320/15376/14165/16147/12705	6
GO:0043491	protein kinase B signaling	10/312	186/23210	0.000222157	0.00609204	0.00465967	18438/52377/14066/14456/21803/15442/14463/211323/16011/16002	10
GO:0003176	aortic valve development	4/312	23/23210	0.000231785	0.00626326	0.00479063	18018/21803/57246/14463	4
GO:0060390	regulation of SMAD protein signal transduction	4/312	23/23210	0.000231785	0.00626326	0.00479063	21803/17826/12161/13132	4
GO:0031638	zymogen activation	6/312	65/23210	0.000238584	0.00633148	0.00484281	64138/18791/12306/13036/19141/19142	6
GO:0050878	regulation of body fluid levels	14/312	342/23210	0.00023944	0.00633148	0.00484281	21788/11539/14066/72828/16399/12306/19124/14456/15442/246728/13731/15376/14165/18595	14
GO:0090596	sensory organ morphogenesis	13/312	301/23210	0.000237488	0.00633148	0.00484281	14174/20204/100121/21380/17921/14836/193385/14184/20378/14165/224796/13508/16147	13
GO:0010632	regulation of epithelial cell migration	11/312	225/23210	0.000249206	0.006543	0.00500459	18438/21803/73230/13036/13731/19141/20692/27494/14165/16002/20855	11
GO:0010594	regulation of endothelial cell migration	9/312	157/23210	0.00028419	0.00725567	0.0055497	18438/21803/73230/13731/19141/20692/27494/16002/20855	9
GO:0034765	regulation of ion transmembrane transport	17/312	478/23210	0.000283092	0.00725567	0.0055497	20193/14199/59020/71912/72828/21803/76560/75607/242735/98660/69454/13617/209195/16494/224796/17178/80982	17
GO:0045834	positive regulation of lipid metabolic process	9/312	157/23210	0.00028419	0.00725567	0.0055497	11539/21803/75387/14077/14184/12161/18595/16002/13132	9
GO:0060688	regulation of morphogenesis of a branching structure	6/312	67/23210	0.00028186	0.00725567	0.0055497	57764/21803/18654/21410/14165/18595	6
GO:0043900	regulation of multi-organism process	15/312	391/23210	0.000290456	0.00736485	0.00563321	54611/18791/109820/12306/218454/671535/227753/24014/19215/665270/80861/12161/56213/20730/50528	15
GO:0001569	branching involved in blood vessel morphogenesis	5/312	44/23210	0.000300403	0.00756524	0.00578649	21380/57246/13617/12826/16147	5
GO:0007266	Rho protein signal transduction	10/312	195/23210	0.000324362	0.00811344	0.00620579	104445/104252/67425/71653/194231/68760/22376/193385/13617/99662	10
GO:0030198	extracellular matrix organization	12/312	271/23210	0.000327183	0.00811666	0.00620825	57764/268396/12306/21803/16777/241327/12406/268780/12826/12827/18595/16147	12
GO:0032370	positive regulation of lipid transport	6/312	69/23210	0.000331068	0.00811666	0.00620825	16891/12306/12394/14077/12161/13132	6
GO:0061035	regulation of cartilage development	6/312	69/23210	0.000331068	0.00811666	0.00620825	17132/12306/235320/21803/20378/12161	6
GO:0051924	regulation of calcium ion transport	12/312	272/23210	0.000338252	0.00823821	0.00630122	18438/20193/71912/72828/12306/14810/21803/98660/13617/20855/80982/20730	12
GO:0051147	regulation of muscle cell differentiation	9/312	161/23210	0.000342202	0.00827993	0.00633314	666794/18018/21803/74318/21380/193385/211323/16002/13380	9
GO:0007015	actin filament organization	15/312	400/23210	0.000369183	0.00869148	0.00664793	229474/320878/22351/268396/77569/104445/104252/72042/71653/18003/227753/68760/22376/13731/11459	15
GO:0038063	collagen-activated tyrosine kinase receptor signaling pathway	3/312	11/23210	0.000366438	0.00869148	0.00664793	72828/12826/12827	3
GO:0060323	head morphogenesis	5/312	46/23210	0.000370949	0.00869148	0.00664793	21803/21380/18595/13380/16147	5
GO:0060872	semicircular canal development	3/312	11/23210	0.000366438	0.00869148	0.00664793	14174/21380/14165	3
GO:0071600	otic vesicle morphogenesis	3/312	11/23210	0.000366438	0.00869148	0.00664793	14174/21380/14165	3
GO:0002685	regulation of leukocyte migration	10/312	201/23210	0.000412272	0.0095112	0.00727491	18438/11539/16399/14456/21803/18654/13143/193385/19141/13617	10
GO:0003197	endocardial cushion development	5/312	47/23210	0.000410589	0.0095112	0.00727491	666794/20613/17702/57246/14463	5
GO:0014706	striated muscle tissue development	16/312	449/23210	0.000416211	0.0095112	0.00727491	14174/666794/21803/13857/18740/14200/21380/193385/57246/14463/14465/211323/11459/18595/13380/20671	16
GO:0018108	peptidyl-tyrosine phosphorylation	13/312	319/23210	0.000414064	0.0095112	0.00727491	11539/14456/21803/18003/20459/14184/15208/211323/14165/12161/18595/16002/20730	13
GO:0001667	ameboidal-type cell migration	15/312	406/23210	0.000431304	0.00978771	0.00748641	18438/18187/21803/73230/13036/21380/13731/214968/19141/20692/27494/14165/16002/20855/20671	15
GO:0055024	regulation of cardiac muscle tissue development	7/312	101/23210	0.000433599	0.00978771	0.00748641	14174/21803/57246/14463/14465/211323/13380	7
GO:0003338	metanephros morphogenesis	4/312	27/23210	0.000440343	0.00982017	0.00751124	22422/15208/14165/12705	4
GO:0035987	endodermal cell differentiation	4/312	27/23210	0.000440343	0.00982017	0.00751124	21410/14465/13380/20671	4
GO:0001837	epithelial to mesenchymal transition	8/312	133/23210	0.00044672	0.00984379	0.0075293	18018/20613/21803/17702/14836/57246/15376/13132	8
GO:0003018	vascular process in circulatory system	10/312	203/23210	0.000445649	0.00984379	0.0075293	18438/54611/69219/11539/21803/11552/98660/13617/27494/12161	10
GO:0051155	positive regulation of striated muscle cell differentiation	6/312	73/23210	0.000449521	0.00984689	0.00753167	666794/21803/74318/21380/193385/211323	6
GO:0018212	peptidyl-tyrosine modification	13/312	322/23210	0.000452312	0.00984976	0.00753387	11539/14456/21803/18003/20459/14184/15208/211323/14165/12161/18595/16002/20730	13
GO:0010522	regulation of calcium ion transport into cytosol	7/312	102/23210	0.000460278	0.00996462	0.00762172	18438/71912/72828/14810/21803/13617/80982	7
GO:0030509	BMP signaling pathway	9/312	168/23210	0.00046714	0.0100544	0.00769038	14734/73230/17702/15208/14463/14465/12161/56213/13380	9
GO:0055091	phospholipid homeostasis	3/312	12/23210	0.000483729	0.0102918	0.00787194	16891/52377/14077	3
GO:0060430	lung saccule development	3/312	12/23210	0.000483729	0.0102918	0.00787194	14184/14465/14165	3
GO:0014888	striated muscle adaptation	5/312	49/23210	0.000499364	0.0105637	0.00807993	18018/227753/14463/14465/16011	5
GO:0007369	gastrulation	9/312	170/23210	0.000509021	0.0107068	0.00818939	20613/21410/14463/14465/15376/27494/20680/13380/20671	9
GO:0061326	renal tubule development	7/312	104/23210	0.00051756	0.0108249	0.00827973	14734/21803/18654/22422/21410/15208/12826	7
GO:2000241	regulation of reproductive process	9/312	172/23210	0.000553934	0.0115206	0.00881185	54611/18791/20613/218454/12394/19215/17702/665270/20730	9
GO:0060350	endochondral bone morphogenesis	6/312	76/23210	0.000558228	0.011545	0.00883054	12306/12406/56788/12161/20855/16147	6
GO:0120034	positive regulation of plasma membrane bounded cell projection assembly	7/312	106/23210	0.000580379	0.0119365	0.00912993	104445/104252/67425/193385/103967/114602/99662	7
GO:0003014	renal system process	7/312	107/23210	0.000613981	0.0121595	0.00930052	11539/14456/227753/13731/19141/13617/20855	7
GO:0003093	regulation of glomerular filtration	3/312	13/23210	0.000622605	0.0121595	0.00930052	11539/14456/13731	3
GO:0030193	regulation of blood coagulation	6/312	77/23210	0.000598665	0.0121595	0.00930052	21788/72828/12306/15442/15376/18595	6
GO:0035107	appendage morphogenesis	9/312	175/23210	0.000627353	0.0121595	0.00930052	13798/14734/20204/235320/18740/17702/14165/13380/16147	9
GO:0035108	limb morphogenesis	9/312	175/23210	0.000627353	0.0121595	0.00930052	13798/14734/20204/235320/18740/17702/14165/13380/16147	9
GO:0038065	collagen-activated signaling pathway	3/312	13/23210	0.000622605	0.0121595	0.00930052	72828/12826/12827	3
GO:0042693	muscle cell fate commitment	3/312	13/23210	0.000622605	0.0121595	0.00930052	21380/14165/13380	3
GO:0043902	positive regulation of multi-organism process	9/312	175/23210	0.000627353	0.0121595	0.00930052	54611/18791/109820/12306/218454/665270/80861/12161/50528	9
GO:0050819	negative regulation of coagulation	5/312	51/23210	0.000601847	0.0121595	0.00930052	21788/72828/12306/19124/18595	5
GO:0060391	positive regulation of SMAD protein signal transduction	3/312	13/23210	0.000622605	0.0121595	0.00930052	21803/12161/13132	3
GO:2000833	positive regulation of steroid hormone secretion	3/312	13/23210	0.000622605	0.0121595	0.00930052	12394/12161/13132	3
GO:1900046	regulation of hemostasis	6/312	78/23210	0.000641338	0.0123658	0.00945832	21788/72828/12306/15442/15376/18595	6
GO:0060351	cartilage development involved in endochondral bone morphogenesis	5/312	52/23210	0.000658633	0.0126335	0.00966307	12306/12406/56788/20855/16147	5
GO:0070306	lens fiber cell differentiation	4/312	30/23210	0.000666159	0.012712	0.0097231	17132/100121/21803/14184	4
GO:0048639	positive regulation of developmental growth	10/312	214/23210	0.000671933	0.0127564	0.00975708	268396/71653/74318/17919/57246/14463/14465/211323/13508/16002	10
GO:0048144	fibroblast proliferation	7/312	109/23210	0.000685814	0.0128877	0.00985754	12306/14456/21803/671535/13617/14165/18595	7
GO:0072009	nephron epithelium development	7/312	109/23210	0.000685814	0.0128877	0.00985754	14734/21803/18654/22422/21410/15208/12705	7
GO:0052548	regulation of endopeptidase activity	13/312	337/23210	0.000691654	0.0129318	0.00989128	14066/13638/14810/14456/12955/227753/21858/12406/69982/97848/19141/20680/20730	13
GO:0001935	endothelial cell proliferation	8/312	143/23210	0.00072199	0.0130381	0.00997255	14066/228852/73230/18654/14184/20692/12161/16002	8
GO:0007163	establishment or maintenance of cell polarity	10/312	216/23210	0.000721824	0.0130381	0.00997255	71653/17826/227753/22422/193385/15208/78906/27494/14165/16772	10
GO:0010634	positive regulation of epithelial cell migration	8/312	143/23210	0.00072199	0.0130381	0.00997255	18438/21803/13036/19141/20692/27494/14165/16002	8
GO:0030326	embryonic limb morphogenesis	8/312	143/23210	0.00072199	0.0130381	0.00997255	13798/14734/20204/235320/18740/17702/13380/16147	8
GO:0035113	embryonic appendage morphogenesis	8/312	143/23210	0.00072199	0.0130381	0.00997255	13798/14734/20204/235320/18740/17702/13380/16147	8
GO:0061383	trabecula morphogenesis	5/312	53/23210	0.000719336	0.0130381	0.00997255	18018/14200/215798/17702/14184	5
GO:0072073	kidney epithelium development	8/312	143/23210	0.00072199	0.0130381	0.00997255	14734/21803/73230/18654/22422/21410/15208/12705	8
GO:0071772	response to BMP	9/312	179/23210	0.00073744	0.0131884	0.0100875	14734/73230/17702/15208/14463/14465/12161/56213/13380	9
GO:0071773	cellular response to BMP stimulus	9/312	179/23210	0.00073744	0.0131884	0.0100875	14734/73230/17702/15208/14463/14465/12161/56213/13380	9
GO:0002065	columnar/cuboidal epithelial cell differentiation	8/312	144/23210	0.000755715	0.0132784	0.0101564	17921/20459/193385/15208/14463/14465/12161/224796	8
GO:0042634	regulation of hair cycle	4/312	31/23210	0.000756818	0.0132784	0.0101564	18018/17702/15442/99662	4
GO:0060795	cell fate commitment involved in formation of primary germ layer	4/312	31/23210	0.000756818	0.0132784	0.0101564	21410/14465/13380/20671	4
GO:1905314	semi-lunar valve development	4/312	31/23210	0.000756818	0.0132784	0.0101564	18018/21803/57246/14463	4
GO:0072511	divalent inorganic cation transport	16/312	475/23210	0.000761476	0.0132971	0.0101707	18438/21452/20193/71912/18018/72828/12306/14810/14456/21803/98660/67547/13617/20855/80982/20730	16
GO:0033674	positive regulation of kinase activity	16/312	476/23210	0.000778581	0.0134462	0.0102847	11539/14456/21803/18003/11552/17873/22422/14184/13731/211323/14165/320825/18595/13132/13380/80982	16
GO:0043116	negative regulation of vascular permeability	3/312	14/23210	0.000784544	0.0134462	0.0102847	54611/69219/27494	3
GO:0055025	positive regulation of cardiac muscle tissue development	5/312	54/23210	0.000784124	0.0134462	0.0102847	21803/57246/14463/14465/211323	5
GO:2000243	positive regulation of reproductive process	6/312	81/23210	0.000783615	0.0134462	0.0102847	54611/18791/218454/12394/17702/665270	6
GO:0035051	cardiocyte differentiation	9/312	182/23210	0.000829944	0.0140938	0.0107801	12306/21803/14200/14463/14465/211323/18595/13380/20671	9
GO:0120032	regulation of plasma membrane bounded cell projection assembly	9/312	182/23210	0.000829944	0.0140938	0.0107801	27205/104445/104252/67425/22376/193385/103967/114602/99662	9
GO:0072088	nephron epithelium morphogenesis	6/312	82/23210	0.000836081	0.0141332	0.0108102	14734/21803/18654/21410/15208/12705	6
GO:0072028	nephron morphogenesis	6/312	83/23210	0.000891216	0.0149967	0.0114707	14734/21803/18654/21410/15208/12705	6
GO:0060491	regulation of cell projection assembly	9/312	184/23210	0.0008967	0.0150207	0.011489	27205/104445/104252/67425/22376/193385/103967/114602/99662	9
GO:0007588	excretion	5/312	56/23210	0.000926638	0.0154523	0.0118191	11539/140494/93835/20855/13132	5
GO:0032970	regulation of actin filament-based process	14/312	393/23210	0.000945263	0.0156802	0.0119934	11539/22351/268396/77569/104445/104252/72042/21803/227753/68760/22376/98660/14463/20855	14
GO:0045861	negative regulation of proteolysis	13/312	349/23210	0.000953009	0.0156802	0.0119934	21788/64138/14734/67701/18791/14456/75387/12955/21858/12406/69982/97848/20730	13
GO:1904062	regulation of cation transmembrane transport	13/312	349/23210	0.000953009	0.0156802	0.0119934	20193/14199/59020/71912/72828/21803/76560/75607/242735/98660/13617/17178/80982	13
GO:0043117	positive regulation of vascular permeability	3/312	15/23210	0.000970956	0.0157653	0.0120585	54611/21803/12161	3
GO:0050930	induction of positive chemotaxis	3/312	15/23210	0.000970956	0.0157653	0.0120585	18654/11876/14165	3
GO:0071599	otic vesicle development	3/312	15/23210	0.000970956	0.0157653	0.0120585	14174/21380/14165	3
GO:0001654	eye development	14/312	397/23210	0.00104106	0.0168297	0.0128727	17132/268396/100121/21803/12955/14184/15208/14165/12161/12826/13508/18595/16772/16147	14
GO:0061333	renal tubule morphogenesis	6/312	86/23210	0.00107353	0.0172792	0.0132165	14734/21803/18654/21410/15208/12826	6
GO:0035116	embryonic hindlimb morphogenesis	4/312	34/23210	0.00108073	0.0173197	0.0132475	14734/235320/18740/17702	4
GO:0002011	morphogenesis of an epithelial sheet	5/312	58/23210	0.00108756	0.0173542	0.0132738	76509/17702/57246/71436/16772	5
GO:0150063	visual system development	14/312	400/23210	0.00111815	0.0177657	0.0135886	17132/268396/100121/21803/12955/14184/15208/14165/12161/12826/13508/18595/16772/16147	14
GO:0002690	positive regulation of leukocyte chemotaxis	6/312	87/23210	0.00114025	0.0178865	0.013681	14456/18654/13143/193385/19141/13617	6
GO:0060560	developmental growth involved in morphogenesis	11/312	270/23210	0.00113644	0.0178865	0.013681	18187/21803/71653/17919/22422/21410/214968/71436/211323/14165/13508	11
GO:0070252	actin-mediated cell contraction	6/312	87/23210	0.00114025	0.0178865	0.013681	11539/71653/98660/13731/14463/20855	6
GO:0001977	renal system process involved in regulation of blood volume	3/312	16/23210	0.00118318	0.018404	0.0140768	11539/14456/13731	3
GO:2001053	regulation of mesenchymal cell apoptotic process	3/312	16/23210	0.00118318	0.018404	0.0140768	21380/17702/21410	3
GO:0048880	sensory system development	14/312	403/23210	0.00119999	0.0185873	0.014217	17132/268396/100121/21803/12955/14184/15208/14165/12161/12826/13508/18595/16772/16147	14
GO:0044344	cellular response to fibroblast growth factor stimulus	6/312	88/23210	0.00121011	0.0185884	0.0142179	14174/21380/83379/14184/71436/14165	6
GO:0051149	positive regulation of muscle cell differentiation	6/312	88/23210	0.00121011	0.0185884	0.0142179	666794/21803/74318/21380/193385/211323	6
GO:0001947	heart looping	5/312	60/23210	0.00126832	0.0194022	0.0148403	21380/57246/14463/16147/20671	5
GO:0051961	negative regulation of nervous system development	13/312	361/23210	0.00129253	0.0196911	0.0150613	64138/54713/21803/22422/13032/14184/15208/214968/211323/103967/15376/13132/13380	13
GO:0032526	response to retinoic acid	6/312	90/23210	0.00135959	0.0203774	0.0155862	13036/12394/21380/20459/14463/13380	6
GO:0060395	SMAD protein signal transduction	6/312	90/23210	0.00135959	0.0203774	0.0155862	21803/17826/14463/12161/13132/12705	6
GO:0071774	response to fibroblast growth factor	6/312	90/23210	0.00135959	0.0203774	0.0155862	14174/21380/83379/14184/71436/14165	6
GO:1905209	positive regulation of cardiocyte differentiation	4/312	36/23210	0.00134408	0.0203774	0.0155862	21803/14463/14465/211323	4
GO:0048286	lung alveolus development	5/312	61/23210	0.00136659	0.0203996	0.0156032	74318/14184/14465/14165/16011	5
GO:0051153	regulation of striated muscle cell differentiation	7/312	123/23210	0.0013945	0.0207328	0.015858	666794/21803/74318/21380/193385/211323/13380	7
GO:0035988	chondrocyte proliferation	3/312	17/23210	0.00142249	0.0208971	0.0159838	56788/20855/16147	3
GO:0040015	negative regulation of multicellular organism growth	3/312	17/23210	0.00142249	0.0208971	0.0159838	14955/19141/231507	3
GO:0097152	mesenchymal cell apoptotic process	3/312	17/23210	0.00142249	0.0208971	0.0159838	21380/17702/21410	3
GO:0001938	positive regulation of endothelial cell proliferation	6/312	91/23210	0.00143942	0.0209741	0.0160427	14066/228852/18654/14184/12161/16002	6
GO:0002028	regulation of sodium ion transport	6/312	91/23210	0.00143942	0.0209741	0.0160427	18438/21803/76560/75607/98660/17178	6
GO:0007519	skeletal muscle tissue development	9/312	197/23210	0.00144473	0.0209741	0.0160427	666794/21803/18740/21380/193385/14463/11459/13380/20671	9
GO:0060393	regulation of pathway-restricted SMAD protein phosphorylation	5/312	62/23210	0.00147035	0.0212627	0.0162634	21803/73230/12161/13132/13380	5
GO:0060070	canonical Wnt signaling pathway	11/312	279/23210	0.00147636	0.0212665	0.0162663	14734/75607/22422/14184/14463/20378/14165/20680/13132/13380/20671	11
GO:0043542	endothelial cell migration	9/312	198/23210	0.0014961	0.0214672	0.0164198	18438/21803/73230/13731/19141/20692/27494/16002/20855	9
GO:0010631	epithelial cell migration	11/312	280/23210	0.00151879	0.0215989	0.0165205	18438/21803/73230/13036/13731/19141/20692/27494/14165/16002/20855	11
GO:0014033	neural crest cell differentiation	6/312	92/23210	0.00152277	0.0215989	0.0165205	18187/21380/14836/214968/13617/20378	6
GO:0070371	ERK1 and ERK2 cascade	12/312	323/23210	0.00151341	0.0215989	0.0165205	14456/21803/73230/13857/13036/75607/14184/14463/13617/14165/18595/13132	12
GO:0008217	regulation of blood pressure	9/312	200/23210	0.00160322	0.0225248	0.0172287	18438/69219/11539/14456/11552/52589/98660/13731/13809	9
GO:0010876	lipid localization	13/312	370/23210	0.00160869	0.0225248	0.0172287	16891/99031/216892/12306/12394/77577/14077/11833/223920/69836/12161/56489/13132	13
GO:0010952	positive regulation of peptidase activity	8/312	162/23210	0.00161239	0.0225248	0.0172287	52377/14066/13638/14810/13036/227753/19141/20680	8
GO:0090132	epithelium migration	11/312	282/23210	0.00160665	0.0225248	0.0172287	18438/21803/73230/13036/13731/19141/20692/27494/14165/16002/20855	11
GO:0048736	appendage development	9/312	201/23210	0.00165905	0.023003	0.0175945	13798/14734/20204/235320/18740/17702/14165/13380/16147	9
GO:0060173	limb development	9/312	201/23210	0.00165905	0.023003	0.0175945	13798/14734/20204/235320/18740/17702/14165/13380/16147	9
GO:0007162	negative regulation of cell adhesion	11/312	284/23210	0.00169862	0.0232045	0.0177486	94212/27205/72828/76509/21803/12394/16777/193385/12161/13508/16147	11
GO:0010466	negative regulation of peptidase activity	10/312	242/23210	0.00169865	0.0232045	0.0177486	21788/14734/67701/14456/12955/21858/12406/69982/97848/20730	10
GO:0090130	tissue migration	11/312	284/23210	0.00169862	0.0232045	0.0177486	18438/21803/73230/13036/13731/19141/20692/27494/14165/16002/20855	11
GO:2000736	regulation of stem cell differentiation	5/312	64/23210	0.00169513	0.0232045	0.0177486	666794/15208/14463/14465/18595	5
GO:0003279	cardiac septum development	7/312	128/23210	0.00175367	0.0238679	0.0182561	18018/18187/21380/17702/57246/14463/14465	7
GO:0006869	lipid transport	12/312	330/23210	0.0018103	0.0244798	0.0187241	16891/99031/216892/12306/12394/77577/14077/11833/223920/69836/12161/13132	12
GO:0043551	regulation of phosphatidylinositol 3-kinase activity	4/312	39/23210	0.00181846	0.0244798	0.0187241	216505/21803/14184/18595	4
GO:0060389	pathway-restricted SMAD protein phosphorylation	5/312	65/23210	0.0018165	0.0244798	0.0187241	21803/73230/12161/13132/13380	5
GO:0001936	regulation of endothelial cell proliferation	7/312	129/23210	0.00183341	0.0245028	0.0187416	14066/228852/18654/14184/20692/12161/16002	7
GO:0045995	regulation of embryonic development	7/312	129/23210	0.00183341	0.0245028	0.0187416	20613/15208/15376/27494/13380/16772/20671	7
GO:0006816	calcium ion transport	14/312	423/23210	0.0018841	0.0250897	0.0191905	18438/20193/71912/18018/72828/12306/14810/14456/21803/98660/13617/20855/80982/20730	14
GO:0030279	negative regulation of ossification	6/312	96/23210	0.00189344	0.0251236	0.0192165	18018/21803/16011/19073/13380/12705	6
GO:0002683	negative regulation of immune system process	15/312	473/23210	0.00198886	0.0253483	0.0193884	94212/11539/72828/235320/21803/12394/319155/193385/15208/15416/80861/14776/56213/16002/16147	15
GO:0010595	positive regulation of endothelial cell migration	6/312	97/23210	0.00199593	0.0253483	0.0193884	18438/21803/19141/20692/27494/16002	6
GO:0010984	regulation of lipoprotein particle clearance	3/312	19/23210	0.00198715	0.0253483	0.0193884	16891/12306/16976	3
GO:0046886	positive regulation of hormone biosynthetic process	3/312	19/23210	0.00198715	0.0253483	0.0193884	12161/16002/13132	3
GO:0048644	muscle organ morphogenesis	6/312	97/23210	0.00199593	0.0253483	0.0193884	21803/13857/21380/14836/57246/14463	6
GO:0060088	auditory receptor cell stereocilium organization	3/312	19/23210	0.00198715	0.0253483	0.0193884	17921/193385/224796	3
GO:0060325	face morphogenesis	4/312	40/23210	0.00199938	0.0253483	0.0193884	21803/21380/18595/13380	4
GO:0060538	skeletal muscle organ development	9/312	206/23210	0.00196203	0.0253483	0.0193884	666794/21803/18740/21380/193385/14463/11459/13380/20671	9
GO:0070838	divalent metal ion transport	15/312	472/23210	0.00194888	0.0253483	0.0193884	18438/20193/71912/18018/72828/12306/14810/14456/21803/98660/67547/13617/20855/80982/20730	15
GO:0086004	regulation of cardiac muscle cell contraction	4/312	40/23210	0.00199938	0.0253483	0.0193884	11539/98660/14463/20855	4
GO:0090030	regulation of steroid hormone biosynthetic process	3/312	19/23210	0.00198715	0.0253483	0.0193884	12161/16002/13132	3
GO:0098801	regulation of renal system process	4/312	40/23210	0.00199938	0.0253483	0.0193884	11539/14456/13731/20855	4
GO:2000114	regulation of establishment of cell polarity	3/312	19/23210	0.00198715	0.0253483	0.0193884	71653/227753/193385	3
GO:0003143	embryonic heart tube morphogenesis	5/312	67/23210	0.00207818	0.0261681	0.0200154	21380/57246/14463/16147/20671	5
GO:0061371	determination of heart left/right asymmetry	5/312	67/23210	0.00207818	0.0261681	0.0200154	21380/57246/14463/16147/20671	5
GO:0072080	nephron tubule development	6/312	98/23210	0.00210256	0.0263854	0.0201816	14734/21803/18654/22422/21410/15208	6
GO:0030111	regulation of Wnt signaling pathway	11/312	292/23210	0.00211056	0.0263963	0.0201899	14734/75607/14836/21410/14184/20378/14165/20680/13132/13380/20671	11
GO:0050768	negative regulation of neurogenesis	12/312	337/23210	0.00215347	0.0268422	0.020531	64138/54713/21803/22422/14184/15208/214968/211323/103967/15376/13132/13380	12
GO:0006821	chloride transport	6/312	99/23210	0.00221344	0.0271993	0.0208042	102566/14394/14404/69454/209195/224796	6
GO:0019216	regulation of lipid metabolic process	12/312	338/23210	0.00220657	0.0271993	0.0208042	11539/216505/20613/21803/75387/14077/14184/15376/12161/18595/16002/13132	12
GO:0055081	anion homeostasis	5/312	68/23210	0.00221885	0.0271993	0.0208042	16891/52377/11539/14077/20855	5
GO:0060122	inner ear receptor cell stereocilium organization	4/312	41/23210	0.00219237	0.0271993	0.0208042	17921/193385/15208/224796	4
GO:1904888	cranial skeletal system development	5/312	68/23210	0.00221885	0.0271993	0.0208042	20204/268396/21380/17702/18595	5
GO:0051928	positive regulation of calcium ion transport	7/312	134/23210	0.00227518	0.0277978	0.0212619	18438/20193/12306/14810/13617/20855/80982	7
GO:0030900	forebrain development	13/312	386/23210	0.00232847	0.0282363	0.0215974	14810/18187/54713/18740/16777/22422/14836/14184/15208/211323/233552/14165/13380	13
GO:0045778	positive regulation of ossification	6/312	100/23210	0.00232867	0.0282363	0.0215974	235320/22422/17702/14184/56788/12161	6
GO:1901615	organic hydroxy compound metabolic process	15/312	481/23210	0.00233396	0.0282363	0.0215974	226101/18574/218476/20613/233549/54447/15186/223920/665270/12161/19228/16833/13132/65969/12705	15
GO:0048146	positive regulation of fibroblast proliferation	5/312	69/23210	0.00236634	0.0284422	0.0217548	12306/14456/21803/14165/18595	5
GO:0055117	regulation of cardiac muscle contraction	5/312	69/23210	0.00236634	0.0284422	0.0217548	18438/11539/98660/14463/20855	5
GO:0010721	negative regulation of cell development	13/312	387/23210	0.00238106	0.0285265	0.0218193	64138/54713/21803/22422/14184/15208/214968/211323/103967/15376/20378/13132/13380	13
GO:0110110	positive regulation of animal organ morphogenesis	6/312	101/23210	0.00244836	0.0292382	0.0223636	14174/21803/13617/14165/18595/13380	6
GO:0048641	regulation of skeletal muscle tissue development	5/312	70/23210	0.00252082	0.0299105	0.0228779	666794/21803/21380/13380/20671	5
GO:1903725	regulation of phospholipid metabolic process	5/312	70/23210	0.00252082	0.0299105	0.0228779	216505/21803/14077/14184/18595	5
GO:0045860	positive regulation of protein kinase activity	14/312	438/23210	0.00258732	0.0306015	0.0234064	11539/14456/21803/18003/11552/17873/22422/13731/211323/14165/320825/13132/13380/80982	14
GO:0003012	muscle system process	13/312	392/23210	0.00265885	0.0313245	0.0239594	18438/11539/71912/18018/11552/227753/98660/57246/14463/14465/13617/16011/20855	13
GO:0031579	membrane raft organization	3/312	21/23210	0.00267384	0.0313245	0.0239594	12306/227753/13731	3
GO:0032332	positive regulation of chondrocyte differentiation	3/312	21/23210	0.00267384	0.0313245	0.0239594	12306/235320/12161	3
GO:0007219	Notch signaling pathway	8/312	177/23210	0.00279936	0.0324866	0.0248483	20613/21803/21410/15208/233552/15376/14165/12563	8
GO:0043010	camera-type eye development	12/312	348/23210	0.00279893	0.0324866	0.0248483	17132/100121/21803/12955/14184/15208/14165/12826/13508/18595/16772/16147	12
GO:0048706	embryonic skeletal system development	7/312	139/23210	0.00279489	0.0324866	0.0248483	20204/15427/21380/14836/15416/18595/16147	7
GO:0003156	regulation of animal organ formation	4/312	44/23210	0.00284772	0.0327753	0.0250691	14174/21380/14165/13380	4
GO:0048645	animal organ formation	5/312	72/23210	0.00285154	0.0327753	0.0250691	14174/21380/14465/14165/13380	5
GO:0048738	cardiac muscle tissue development	10/312	260/23210	0.00285965	0.0327753	0.0250691	14174/21803/13857/14200/57246/14463/14465/211323/18595/13380	10
GO:0050918	positive chemotaxis	4/312	44/23210	0.00284772	0.0327753	0.0250691	18654/11876/22422/14165	4
GO:0070374	positive regulation of ERK1 and ERK2 cascade	9/312	218/23210	0.00287108	0.0328047	0.0250916	14456/21803/73230/13857/14184/14463/13617/14165/18595	9
GO:0043473	pigmentation	6/312	105/23210	0.00297386	0.0337707	0.0258305	13798/216892/17921/20692/16147/12705	6
GO:0048704	embryonic skeletal system morphogenesis	6/312	105/23210	0.00297386	0.0337707	0.0258305	20204/15427/21380/14836/15416/18595	6
GO:0001909	leukocyte mediated cytotoxicity	7/312	141/23210	0.00302651	0.0339705	0.0259833	16904/14131/13036/13032/13731/30925/16002	7
GO:0051145	smooth muscle cell differentiation	5/312	73/23210	0.00302816	0.0339705	0.0259833	18018/21803/22422/14465/14165	5
GO:0061041	regulation of wound healing	7/312	141/23210	0.00302651	0.0339705	0.0259833	21788/72828/12306/74318/15442/15376/18595	7
GO:0070372	regulation of ERK1 and ERK2 cascade	11/312	306/23210	0.00302475	0.0339705	0.0259833	14456/21803/73230/13857/75607/14184/14463/13617/14165/18595/13132	11
GO:0043406	positive regulation of MAP kinase activity	9/312	220/23210	0.00305055	0.0340792	0.0260664	11539/21803/11552/17873/22422/14165/320825/13132/13380	9
GO:0060575	intestinal epithelial cell differentiation	3/312	22/23210	0.00306547	0.0340792	0.0260664	20459/14463/14465	3
GO:0060602	branch elongation of an epithelium	3/312	22/23210	0.00306547	0.0340792	0.0260664	21803/21410/14165	3
GO:0045446	endothelial cell differentiation	6/312	106/23210	0.00311747	0.0345535	0.0264293	228852/12306/22422/12161/20855/20671	6
GO:0045667	regulation of osteoblast differentiation	7/312	142/23210	0.00314769	0.0347843	0.0266058	18018/22422/17702/16011/56788/12161/12705	7
GO:0045927	positive regulation of growth	11/312	308/23210	0.00317803	0.0350151	0.0267823	268396/71653/74318/17919/66102/57246/14463/14465/211323/13508/16002	11
GO:0008543	fibroblast growth factor receptor signaling pathway	5/312	74/23210	0.00321254	0.0352903	0.0269928	14174/83379/14184/71436/14165	5
GO:0048608	reproductive structure development	14/312	449/23210	0.00323008	0.0353779	0.0270598	16691/20613/13857/12394/22422/21410/69982/14463/14165/12161/56213/18595/16002/12705	14
GO:0001823	mesonephros development	6/312	107/23210	0.0032662	0.0355277	0.0271744	14734/235320/21803/73230/18654/21410	6
GO:0048145	regulation of fibroblast proliferation	6/312	107/23210	0.0032662	0.0355277	0.0271744	12306/14456/21803/671535/14165/18595	6
GO:0055007	cardiac muscle cell differentiation	7/312	143/23210	0.00327254	0.0355277	0.0271744	21803/14200/14463/14465/211323/18595/13380	7
GO:1903727	positive regulation of phospholipid metabolic process	4/312	46/23210	0.00335218	0.0362858	0.0277543	21803/14077/14184/18595	4
GO:0030316	osteoclast differentiation	6/312	108/23210	0.00342014	0.0369136	0.0282344	14734/18018/72828/12306/21803/14184	6
GO:0060828	regulation of canonical Wnt signaling pathway	9/312	224/23210	0.00343599	0.0369768	0.0282828	14734/75607/14184/20378/14165/20680/13132/13380/20671	9
GO:0002093	auditory receptor cell morphogenesis	3/312	23/23210	0.00349052	0.0370624	0.0283482	17921/193385/224796	3
GO:0030539	male genitalia development	3/312	23/23210	0.00349052	0.0370624	0.0283482	14165/12161/18595	3
GO:0043576	regulation of respiratory gaseous exchange	3/312	23/23210	0.00349052	0.0370624	0.0283482	11539/14810/98660	3
GO:0061458	reproductive system development	14/312	453/23210	0.003494	0.0370624	0.0283482	16691/20613/13857/12394/22422/21410/69982/14463/14165/12161/56213/18595/16002/12705	14
GO:2000831	regulation of steroid hormone secretion	3/312	23/23210	0.00349052	0.0370624	0.0283482	12394/12161/13132	3
GO:1905952	regulation of lipid localization	7/312	145/23210	0.00353355	0.0373749	0.0285872	16891/12306/12394/14077/12161/56489/13132	7
GO:0032963	collagen metabolic process	6/312	109/23210	0.00357942	0.0377522	0.0288758	52377/21803/12406/14184/210530/16147	6
GO:0003179	heart valve morphogenesis	4/312	47/23210	0.00362581	0.0380248	0.0290844	18018/21803/57246/14463	4
GO:0021532	neural tube patterning	4/312	47/23210	0.00362581	0.0380248	0.0290844	13798/14836/15376/20671	4
GO:0002688	regulation of leukocyte chemotaxis	6/312	111/23210	0.00391444	0.0402819	0.0308108	14456/18654/13143/193385/19141/13617	6
GO:0003272	endocardial cushion formation	3/312	24/23210	0.00394985	0.0402819	0.0308108	20613/17702/57246	3
GO:0021782	glial cell development	6/312	111/23210	0.00391444	0.0402819	0.0308108	21803/225608/215798/14184/15208/211323	6
GO:0022408	negative regulation of cell-cell adhesion	8/312	187/23210	0.00390963	0.0402819	0.0308108	94212/27205/72828/21803/12394/193385/12161/16147	8
GO:0030857	negative regulation of epithelial cell differentiation	4/312	48/23210	0.00391422	0.0402819	0.0308108	17702/15208/20378/12705	4
GO:0032352	positive regulation of hormone metabolic process	3/312	24/23210	0.00394985	0.0402819	0.0308108	12161/16002/13132	3
GO:0032878	regulation of establishment or maintenance of cell polarity	3/312	24/23210	0.00394985	0.0402819	0.0308108	71653/227753/193385	3
GO:0042474	middle ear morphogenesis	3/312	24/23210	0.00394985	0.0402819	0.0308108	20204/21380/14836	3
GO:0043550	regulation of lipid kinase activity	4/312	48/23210	0.00391422	0.0402819	0.0308108	216505/21803/14184/18595	4
GO:1903115	regulation of actin filament-based movement	4/312	48/23210	0.00391422	0.0402819	0.0308108	11539/98660/14463/20855	4
GO:0060976	coronary vasculature development	5/312	78/23210	0.00403145	0.0410011	0.0313609	14734/13857/21380/14463/14465	5
GO:0046632	alpha-beta T cell differentiation	6/312	112/23210	0.00409039	0.0414867	0.0317322	235320/21803/12394/18503/30925/16147	6
GO:0007265	Ras protein signal transduction	13/312	414/23210	0.00421441	0.0425454	0.032542	104445/104252/67425/71653/194231/21858/68760/22376/193385/211323/13617/14165/99662	13
GO:0030195	negative regulation of blood coagulation	4/312	49/23210	0.00421776	0.0425454	0.032542	21788/72828/12306/18595	4
GO:0048663	neuron fate commitment	5/312	79/23210	0.00425747	0.0427131	0.0326703	54713/12394/211323/15376/16147	5
GO:0051279	regulation of release of sequestered calcium ion into cytosol	5/312	79/23210	0.00425747	0.0427131	0.0326703	71912/72828/21803/13617/80982	5
GO:0090101	negative regulation of transmembrane receptor protein serine/threonine kinase signaling pathway	6/312	113/23210	0.00427213	0.0427444	0.0326943	209268/73230/17826/57246/56213/13380	6
GO:0031639	plasminogen activation	3/312	25/23210	0.00444426	0.043991	0.0336478	64138/18791/12306	3
GO:0034764	positive regulation of transmembrane transport	9/312	233/23210	0.0044433	0.043991	0.0336478	20193/14734/59020/76560/75607/24014/242735/13617/80982	9
GO:0071711	basement membrane organization	3/312	25/23210	0.00444426	0.043991	0.0336478	57764/16777/12826	3
GO:0090023	positive regulation of neutrophil chemotaxis	3/312	25/23210	0.00444426	0.043991	0.0336478	13143/193385/13617	3
GO:0031346	positive regulation of cell projection organization	14/312	466/23210	0.00447604	0.044082	0.0337174	104445/104252/14810/67425/71653/13857/17919/20459/193385/211323/103967/13508/114602/99662	14
GO:0032330	regulation of chondrocyte differentiation	4/312	50/23210	0.0045368	0.044082	0.0337174	17132/12306/235320/12161	4
GO:0035137	hindlimb morphogenesis	4/312	50/23210	0.0045368	0.044082	0.0337174	14734/235320/18740/17702	4
GO:0042491	inner ear auditory receptor cell differentiation	4/312	50/23210	0.0045368	0.044082	0.0337174	17921/193385/15208/224796	4
GO:0060113	inner ear receptor cell differentiation	5/312	80/23210	0.00449238	0.044082	0.0337174	17921/193385/14184/15208/224796	5
GO:0072078	nephron tubule morphogenesis	5/312	80/23210	0.00449238	0.044082	0.0337174	14734/21803/18654/21410/15208	5
GO:1900047	negative regulation of hemostasis	4/312	50/23210	0.0045368	0.044082	0.0337174	21788/72828/12306/18595	4
GO:0032368	regulation of lipid transport	6/312	115/23210	0.0046534	0.0450966	0.0344934	16891/12306/12394/14077/12161/13132	6
GO:0071902	positive regulation of protein serine/threonine kinase activity	10/312	279/23210	0.00469802	0.0454101	0.0347332	11539/21803/11552/17873/22422/14165/320825/13132/13380/80982	10
GO:0048771	tissue remodeling	8/312	193/23210	0.00472271	0.0454117	0.0347344	72828/21380/14184/14463/14165/16011/19228/16147	8
GO:0055002	striated muscle cell development	8/312	193/23210	0.00472271	0.0454117	0.0347344	226101/16691/14200/68760/193385/14463/11459/18595	8
GO:0007409	axonogenesis	14/312	470/23210	0.00481963	0.0460077	0.0351903	13638/14810/18187/54713/71653/17919/11876/22422/14184/214968/71436/211323/13508/16772	14
GO:0010927	cellular component assembly involved in morphogenesis	6/312	116/23210	0.00485316	0.0460077	0.0351903	16691/68760/69982/11459/18595/16147	6
GO:0031018	endocrine pancreas development	4/312	51/23210	0.00487169	0.0460077	0.0351903	21410/14465/15376/12161	4
GO:0033619	membrane protein proteolysis	4/312	51/23210	0.00487169	0.0460077	0.0351903	21803/13036/21858/56175	4
GO:0048806	genitalia development	4/312	51/23210	0.00487169	0.0460077	0.0351903	21410/14165/12161/18595	4
GO:0050890	cognition	11/312	326/23210	0.00485761	0.0460077	0.0351903	18574/19085/13798/11539/14810/16777/98660/19141/71828/16002/13380	11
GO:0070588	calcium ion transmembrane transport	10/312	280/23210	0.00481577	0.0460077	0.0351903	18438/20193/71912/72828/14810/14456/21803/98660/13617/80982	10
GO:0035929	steroid hormone secretion	3/312	26/23210	0.0049745	0.046504	0.0355699	12394/12161/13132	3
GO:0050927	positive regulation of positive chemotaxis	3/312	26/23210	0.0049745	0.046504	0.0355699	18654/11876/14165	3
GO:0070168	negative regulation of biomineral tissue development	3/312	26/23210	0.0049745	0.046504	0.0355699	14456/21803/19073	3
GO:2000738	positive regulation of stem cell differentiation	3/312	26/23210	0.0049745	0.046504	0.0355699	666794/14463/14465	3
GO:0035050	embryonic heart tube development	5/312	82/23210	0.00498965	0.0465281	0.0355884	21380/57246/14463/16147/20671	5
GO:0043500	muscle adaptation	6/312	117/23210	0.00505915	0.0470578	0.0359935	18438/18018/227753/14463/14465/16011	6
GO:0045862	positive regulation of proteolysis	11/312	328/23210	0.00508099	0.0471424	0.0360582	52377/14066/13638/14810/13036/227753/13032/12398/19141/20680/13132	11
GO:0043268	positive regulation of potassium ion transport	4/312	52/23210	0.00522278	0.0483368	0.0369718	11539/14199/75607/242735	4
GO:0006942	regulation of striated muscle contraction	5/312	83/23210	0.00525237	0.0484894	0.0370885	18438/11539/98660/14463/20855	5
GO:0003071	renal system process involved in regulation of systemic arterial blood pressure	3/312	27/23210	0.00554126	0.0494308	0.0378085	11539/14456/13731	3
GO:0003073	regulation of systemic arterial blood pressure	6/312	119/23210	0.00549028	0.0494308	0.0378085	69219/11539/14456/52589/13731/13809	6
GO:0003158	endothelium development	6/312	119/23210	0.00549028	0.0494308	0.0378085	228852/12306/22422/12161/20855/20671	6
GO:0010893	positive regulation of steroid biosynthetic process	3/312	27/23210	0.00554126	0.0494308	0.0378085	12161/16002/13132	3
GO:0016055	Wnt signaling pathway	13/312	428/23210	0.00553954	0.0494308	0.0378085	14734/75607/22422/14836/21410/14184/14463/20378/14165/20680/13132/13380/20671	13
GO:0019932	second-messenger-mediated signaling	13/312	427/23210	0.00543501	0.0494308	0.0378085	18438/54611/19085/71912/18018/11552/52589/14200/215798/211323/19228/20730/170761	13
GO:0032801	receptor catabolic process	3/312	27/23210	0.00554126	0.0494308	0.0378085	12306/21803/19141	3
GO:0050926	regulation of positive chemotaxis	3/312	27/23210	0.00554126	0.0494308	0.0378085	18654/11876/14165	3
GO:0060045	positive regulation of cardiac muscle cell proliferation	3/312	27/23210	0.00554126	0.0494308	0.0378085	57246/14463/14465	3
GO:0060343	trabecula formation	3/312	27/23210	0.00554126	0.0494308	0.0378085	14200/215798/17702	3
GO:0060402	calcium ion transport into cytosol	7/312	157/23210	0.00544687	0.0494308	0.0378085	18438/71912/72828/14810/21803/13617/80982	7
GO:0060536	cartilage morphogenesis	3/312	27/23210	0.00554126	0.0494308	0.0378085	20613/22422/20855	3
GO:0061298	retina vasculature development in camera-type eye	3/312	27/23210	0.00554126	0.0494308	0.0378085	12826/18595/16772	3
GO:0071624	positive regulation of granulocyte chemotaxis	3/312	27/23210	0.00554126	0.0494308	0.0378085	13143/193385/13617	3
GO:1903707	negative regulation of hemopoiesis	7/312	158/23210	0.00563559	0.0501513	0.0383597	72828/235320/12394/319155/15208/15416/16147	7
GO:0198738	cell-cell signaling by wnt	13/312	430/23210	0.00575342	0.0510771	0.0390678	14734/75607/22422/14836/21410/14184/14463/20378/14165/20680/13132/13380/20671	13
GO:0002088	lens development in camera-type eye	5/312	85/23210	0.00580691	0.0514286	0.0393366	17132/100121/21803/12955/14184	5
GO:0042552	myelination	7/312	159/23210	0.00582917	0.0515026	0.0393932	21803/225608/215798/13032/14184/15208/211323	7
GO:0001558	regulation of cell growth	13/312	431/23210	0.00586281	0.0516764	0.0395262	14199/21803/71653/17919/12955/66102/214968/211323/20378/16011/13508/13132/20671	13
GO:0007585	respiratory gaseous exchange	4/312	54/23210	0.00597491	0.0521677	0.039902	11539/14810/98660/13617	4
GO:0032964	collagen biosynthetic process	4/312	54/23210	0.00597491	0.0521677	0.039902	52377/21803/12406/16147	4
GO:0035272	exocrine system development	4/312	54/23210	0.00597491	0.0521677	0.039902	57764/14165/16002/16772	4
GO:0051290	protein heterotetramerization	4/312	54/23210	0.00597491	0.0521677	0.039902	12306/14810/319155/97114	4
GO:0001759	organ induction	3/312	28/23210	0.00614522	0.0524184	0.0400937	14174/14165/13380	3
GO:0007411	axon guidance	9/312	245/23210	0.00612845	0.0524184	0.0400937	13638/18187/54713/11876/22422/214968/71436/13508/16772	9
GO:0032102	negative regulation of response to external stimulus	11/312	336/23210	0.00605708	0.0524184	0.0400937	21788/11539/72828/12306/14810/214968/80861/217212/14776/56213/18595	11
GO:0042490	mechanoreceptor differentiation	5/312	86/23210	0.00609909	0.0524184	0.0400937	17921/193385/14184/15208/224796	5
GO:0045992	negative regulation of embryonic development	3/312	28/23210	0.00614522	0.0524184	0.0400937	20613/13380/20671	3
GO:0060039	pericardium development	3/312	28/23210	0.00614522	0.0524184	0.0400937	13857/57246/71436	3
GO:0060445	branching involved in salivary gland morphogenesis	3/312	28/23210	0.00614522	0.0524184	0.0400937	57764/14165/16772	3
GO:0080154	regulation of fertilization	3/312	28/23210	0.00614522	0.0524184	0.0400937	218454/665270/20730	3
GO:1902932	positive regulation of alcohol biosynthetic process	3/312	28/23210	0.00614522	0.0524184	0.0400937	12161/19228/13132	3
GO:1903169	regulation of calcium ion transmembrane transport	7/312	160/23210	0.00602767	0.0524184	0.0400937	20193/71912/72828/21803/98660/13617/80982	7
GO:0097485	neuron projection guidance	9/312	246/23210	0.00628842	0.0535166	0.0409337	13638/18187/54713/11876/22422/214968/71436/13508/16772	9
GO:0007264	small GTPase mediated signal transduction	14/312	485/23210	0.00630297	0.0535174	0.0409343	104445/104252/67425/71653/194231/21858/68760/22376/193385/211323/13617/27494/14165/99662	14
GO:0002064	epithelial cell development	9/312	247/23210	0.00645158	0.0538539	0.0411917	228852/17921/22422/193385/14184/12161/224796/20855/16147	9
GO:0007272	ensheathment of neurons	7/312	162/23210	0.00643977	0.0538539	0.0411917	21803/225608/215798/13032/14184/15208/211323	7
GO:0008366	axon ensheathment	7/312	162/23210	0.00643977	0.0538539	0.0411917	21803/225608/215798/13032/14184/15208/211323	7
GO:0010717	regulation of epithelial to mesenchymal transition	5/312	87/23210	0.00640146	0.0538539	0.0411917	20613/21803/57246/15376/13132	5
GO:0031589	cell-substrate adhesion	11/312	339/23210	0.00645898	0.0538539	0.0411917	57764/77569/76509/16399/14456/18003/16777/15442/13731/268780/13132	11
GO:0035315	hair cell differentiation	4/312	55/23210	0.00637662	0.0538539	0.0411917	17921/193385/15208/224796	4
GO:0042475	odontogenesis of dentin-containing tooth	5/312	87/23210	0.00640146	0.0538539	0.0411917	21380/22422/17702/14165/18595	5
GO:0045773	positive regulation of axon extension	4/312	55/23210	0.00637662	0.0538539	0.0411917	71653/17919/211323/13508	4
GO:0001666	response to hypoxia	8/312	204/23210	0.00654352	0.0543141	0.0415437	69219/11539/18791/18654/12955/14465/12398/13617	8
GO:0031032	actomyosin structure organization	8/312	204/23210	0.00654352	0.0543141	0.0415437	229474/268396/77569/16691/68760/22376/11459/18595	8
GO:0043588	skin development	10/312	293/23210	0.00656786	0.0543943	0.041605	54139/20613/76560/12394/15220/17702/15442/14165/16011/13380	10
GO:0032147	activation of protein kinase activity	9/312	248/23210	0.00661798	0.054687	0.0418289	11539/14456/11552/17873/22422/13731/211323/14165/13132	9
GO:1904064	positive regulation of cation transmembrane transport	7/312	163/23210	0.00665352	0.0548582	0.0419598	20193/59020/76560/75607/242735/13617/80982	7
GO:0007368	determination of left/right symmetry	6/312	124/23210	0.00668504	0.0549956	0.0420649	21380/57246/14463/14165/16147/20671	6
GO:0003413	chondrocyte differentiation involved in endochondral bone morphogenesis	3/312	29/23210	0.00678696	0.0550508	0.0421072	12406/56788/16147	3
GO:0035567	non-canonical Wnt signaling pathway	4/312	56/23210	0.00679584	0.0550508	0.0421072	14734/22422/20378/13132	4
GO:0043112	receptor metabolic process	8/312	205/23210	0.00673216	0.0550508	0.0421072	12306/21803/16976/211323/19141/103967/13132/13380	8
GO:0043536	positive regulation of blood vessel endothelial cell migration	4/312	56/23210	0.00679584	0.0550508	0.0421072	18438/21803/27494/16002	4
GO:0043552	positive regulation of phosphatidylinositol 3-kinase activity	3/312	29/23210	0.00678696	0.0550508	0.0421072	21803/14184/18595	3
GO:0048538	thymus development	4/312	56/23210	0.00679584	0.0550508	0.0421072	14174/21380/18503/14165	4
GO:0060117	auditory receptor cell development	3/312	29/23210	0.00678696	0.0550508	0.0421072	17921/193385/224796	3
GO:0044403	symbiont process	11/312	343/23210	0.00702708	0.0567997	0.0434448	12306/14456/21803/13857/671535/227753/14469/24014/17951/14776/50528	11
GO:0043901	negative regulation of multi-organism process	7/312	165/23210	0.00709678	0.0572381	0.0437802	12306/671535/227753/24014/19215/80861/56213	7
GO:0055001	muscle cell development	8/312	207/23210	0.00712177	0.0573148	0.0438388	226101/16691/14200/68760/193385/14463/11459/18595	8
GO:0003170	heart valve development	4/312	57/23210	0.00723291	0.0579572	0.0443302	18018/21803/57246/14463	4
GO:0010463	mesenchymal cell proliferation	4/312	57/23210	0.00723291	0.0579572	0.0443302	14734/20204/21380/16147	4
GO:0040014	regulation of multicellular organism growth	5/312	90/23210	0.00737145	0.0589398	0.0450818	268396/14955/19141/231507/16002	5
GO:0002176	male germ cell proliferation	2/312	10/23210	0.00754811	0.0592015	0.0452819	19215/69982	2
GO:0021826	substrate-independent telencephalic tangential migration	2/312	10/23210	0.00754811	0.0592015	0.0452819	54713/211323	2
GO:0021843	substrate-independent telencephalic tangential interneuron migration	2/312	10/23210	0.00754811	0.0592015	0.0452819	54713/211323	2
GO:0022011	myelination in peripheral nervous system	3/312	30/23210	0.00746705	0.0592015	0.0452819	225608/215798/211323	3
GO:0031274	positive regulation of pseudopodium assembly	2/312	10/23210	0.00754811	0.0592015	0.0452819	104445/104252	2
GO:0032292	peripheral nervous system axon ensheathment	3/312	30/23210	0.00746705	0.0592015	0.0452819	225608/215798/211323	3
GO:0048643	positive regulation of skeletal muscle tissue development	3/312	30/23210	0.00746705	0.0592015	0.0452819	666794/21380/20671	3
GO:0060326	cell chemotaxis	10/312	299/23210	0.0075272	0.0592015	0.0452819	18438/14456/18654/14131/13143/66102/193385/19141/13617/18595	10
GO:0072070	loop of Henle development	2/312	10/23210	0.00754811	0.0592015	0.0452819	22422/15208	2
GO:0007626	locomotory behavior	9/312	254/23210	0.00768666	0.0595123	0.0455196	18574/13798/14810/54713/98660/15416/211323/15376/13508	9
GO:0009798	axis specification	5/312	91/23210	0.00771634	0.0595123	0.0455196	14734/15376/14165/20855/12705	5
GO:0030260	entry into host cell	4/312	58/23210	0.00768812	0.0595123	0.0455196	14456/227753/17951/50528	4
GO:0044409	entry into host	4/312	58/23210	0.00768812	0.0595123	0.0455196	14456/227753/17951/50528	4
GO:0048864	stem cell development	5/312	91/23210	0.00771634	0.0595123	0.0455196	18187/21380/22422/214968/13617	5
GO:0051806	entry into cell of other organism involved in symbiotic interaction	4/312	58/23210	0.00768812	0.0595123	0.0455196	14456/227753/17951/50528	4
GO:0051828	entry into other organism involved in symbiotic interaction	4/312	58/23210	0.00768812	0.0595123	0.0455196	14456/227753/17951/50528	4
GO:0060443	mammary gland morphogenesis	4/312	58/23210	0.00768812	0.0595123	0.0455196	21803/17702/14165/16011	4
GO:0032535	regulation of cellular component size	12/312	397/23210	0.00783201	0.0602788	0.0461059	22351/104445/104252/72042/71653/17919/227753/22422/22376/214968/211323/13508	12
GO:0110053	regulation of actin filament organization	9/312	255/23210	0.00787687	0.0604983	0.0462738	22351/268396/77569/104445/104252/72042/227753/68760/22376	9
GO:0030595	leukocyte chemotaxis	8/312	211/23210	0.0079518	0.0609473	0.0466173	14456/18654/14131/13143/66102/193385/19141/13617	8
GO:0010524	positive regulation of calcium ion transport into cytosol	4/312	59/23210	0.00816178	0.0619725	0.0474014	18438/14810/13617/80982	4
GO:0060119	inner ear receptor cell development	4/312	59/23210	0.00816178	0.0619725	0.0474014	17921/193385/15208/224796	4
GO:0060986	endocrine hormone secretion	4/312	59/23210	0.00816178	0.0619725	0.0474014	227737/12394/12161/13132	4
GO:0061036	positive regulation of cartilage development	3/312	31/23210	0.008186	0.0619725	0.0474014	12306/235320/12161	3
GO:0070741	response to interleukin-6	3/312	31/23210	0.008186	0.0619725	0.0474014	67445/15376/12705	3
GO:0090022	regulation of neutrophil chemotaxis	3/312	31/23210	0.008186	0.0619725	0.0474014	13143/193385/13617	3
GO:0001890	placenta development	7/312	170/23210	0.00830047	0.0625832	0.0478685	16691/20613/13857/22422/56213/16002/12705	7
GO:0060401	cytosolic calcium ion transport	7/312	170/23210	0.00830047	0.0625832	0.0478685	18438/71912/72828/14810/21803/13617/80982	7
GO:0030099	myeloid cell differentiation	12/312	401/23210	0.00844301	0.0632713	0.0483948	14734/18018/72828/12306/235320/21803/12394/319155/14184/15416/12398/13132	12
GO:0046889	positive regulation of lipid biosynthetic process	5/312	93/23210	0.00843948	0.0632713	0.0483948	75387/14077/12161/16002/13132	5
GO:0050808	synapse organization	13/312	451/23210	0.00842203	0.0632713	0.0483948	14394/14810/18187/17919/22422/71436/211323/19141/103967/20692/12826/19073/13380	13
GO:0060324	face development	4/312	60/23210	0.00865417	0.0644622	0.0493057	21803/21380/18595/13380	4
GO:0071156	regulation of cell cycle arrest	4/312	60/23210	0.00865417	0.0644622	0.0493057	21803/193385/14465/14165	4
GO:0090183	regulation of kidney development	4/312	60/23210	0.00865417	0.0644622	0.0493057	21803/21410/13617/12705	4
GO:0035265	organ growth	8/312	215/23210	0.0088525	0.0658072	0.0503345	12306/17702/57246/14463/14465/14165/18595/20855	8
GO:0001765	membrane raft assembly	2/312	11/23210	0.00914403	0.0658854	0.0503943	12306/13731	2
GO:0002573	myeloid leukocyte differentiation	8/312	216/23210	0.00908914	0.0658854	0.0503943	14734/18018/72828/12306/21803/12394/14184/12398	8
GO:0009111	vitamin catabolic process	2/312	11/23210	0.00914403	0.0658854	0.0503943	12903/65969	2
GO:0031272	regulation of pseudopodium assembly	2/312	11/23210	0.00914403	0.0658854	0.0503943	104445/104252	2
GO:0032342	aldosterone biosynthetic process	2/312	11/23210	0.00914403	0.0658854	0.0503943	12161/13132	2
GO:0036093	germ cell proliferation	2/312	11/23210	0.00914403	0.0658854	0.0503943	19215/69982	2
GO:0048617	embryonic foregut morphogenesis	2/312	11/23210	0.00914403	0.0658854	0.0503943	14463/20671	2
GO:0051180	vitamin transport	3/312	32/23210	0.00894429	0.0658854	0.0503943	21452/93835/65969	3
GO:0060561	apoptotic process involved in morphogenesis	3/312	32/23210	0.00894429	0.0658854	0.0503943	12955/22422/21410	3
GO:0060693	regulation of branching involved in salivary gland morphogenesis	2/312	11/23210	0.00914403	0.0658854	0.0503943	57764/14165	2
GO:0060977	coronary vasculature morphogenesis	3/312	32/23210	0.00894429	0.0658854	0.0503943	13857/21380/14463	3
GO:0061299	retina vasculature morphogenesis in camera-type eye	2/312	11/23210	0.00914403	0.0658854	0.0503943	12826/16772	2
GO:0070831	basement membrane assembly	2/312	11/23210	0.00914403	0.0658854	0.0503943	57764/16777	2
GO:0072178	nephric duct morphogenesis	2/312	11/23210	0.00914403	0.0658854	0.0503943	14734/21410	2
GO:0097006	regulation of plasma lipoprotein particle levels	4/312	61/23210	0.00916557	0.0658854	0.0503943	16891/12306/16976/223920	4
GO:1902305	regulation of sodium ion transmembrane transport	4/312	61/23210	0.00916557	0.0658854	0.0503943	76560/75607/98660/17178	4
GO:1903977	positive regulation of glial cell migration	2/312	11/23210	0.00914403	0.0658854	0.0503943	18438/14810	2
GO:0009855	determination of bilateral symmetry	6/312	133/23210	0.00929397	0.0666788	0.0510012	21380/57246/14463/14165/16147/20671	6
GO:0042445	hormone metabolic process	8/312	218/23210	0.00957653	0.0685732	0.0524501	218476/665270/12903/12161/13809/18595/16002/13132	8
GO:0009799	specification of symmetry	6/312	134/23210	0.00962297	0.0686402	0.0525014	21380/57246/14463/14165/16147/20671	6
GO:0061053	somite development	5/312	96/23210	0.00961017	0.0686402	0.0525014	18503/15376/20378/13380/16147	5
GO:0014044	Schwann cell development	3/312	33/23210	0.00974235	0.0688286	0.0526455	225608/215798/211323	3
GO:0045879	negative regulation of smoothened signaling pathway	3/312	33/23210	0.00974235	0.0688286	0.0526455	14734/22422/14184	3
GO:0060487	lung epithelial cell differentiation	3/312	33/23210	0.00974235	0.0688286	0.0526455	14465/15376/14165	3
GO:0086003	cardiac muscle cell contraction	4/312	62/23210	0.00969628	0.0688286	0.0526455	11539/98660/14463/20855	4
GO:0090218	positive regulation of lipid kinase activity	3/312	33/23210	0.00974235	0.0688286	0.0526455	21803/14184/18595	3
GO:0045638	negative regulation of myeloid cell differentiation	5/312	97/23210	0.010024	0.0702818	0.053757	72828/235320/12394/319155/15416	5
GO:0045666	positive regulation of neuron differentiation	13/312	461/23210	0.00999535	0.0702818	0.053757	54713/71653/13857/17919/11552/21858/20459/211323/233552/15376/12161/13508/13380	13
GO:0070167	regulation of biomineral tissue development	5/312	97/23210	0.010024	0.0702818	0.053757	14456/21803/14184/12161/19073	5
GO:0072676	lymphocyte migration	5/312	97/23210	0.010024	0.0702818	0.053757	216892/14456/11876/66102/193385	5
GO:0008016	regulation of heart contraction	7/312	177/23210	0.0102297	0.0715883	0.0547564	18438/20193/11539/74318/98660/14463/20855	7
GO:0097553	calcium ion transmembrane import into cytosol	6/312	136/23210	0.0103058	0.0719847	0.0550595	71912/72828/14810/21803/13617/80982	6
GO:0001101	response to acid chemical	11/312	364/23210	0.0106785	0.0730731	0.055892	12306/14810/16691/13036/12394/21380/20459/14463/12826/18595/13380	11
GO:0001658	branching involved in ureteric bud morphogenesis	4/312	64/23210	0.0108166	0.0730731	0.055892	14734/21803/18654/21410	4
GO:0001906	cell killing	7/312	179/23210	0.0108363	0.0730731	0.055892	16904/14131/13036/13032/13731/30925/16002	7
GO:0003203	endocardial cushion morphogenesis	3/312	34/23210	0.0105806	0.0730731	0.055892	20613/17702/57246	3
GO:0003306	Wnt signaling pathway involved in heart development	2/312	12/23210	0.0108761	0.0730731	0.055892	13380/20671	2
GO:0006705	mineralocorticoid biosynthetic process	2/312	12/23210	0.0108761	0.0730731	0.055892	12161/13132	2
GO:0006898	receptor-mediated endocytosis	8/312	222/23210	0.0106094	0.0730731	0.055892	12306/16976/66102/103967/93835/13132/13380/65969	8
GO:0007440	foregut morphogenesis	2/312	12/23210	0.0108761	0.0730731	0.055892	14463/20671	2
GO:0010951	negative regulation of endopeptidase activity	7/312	178/23210	0.0105298	0.0730731	0.055892	14456/12955/21858/12406/69982/97848/20730	7
GO:0032341	aldosterone metabolic process	2/312	12/23210	0.0108761	0.0730731	0.055892	12161/13132	2
GO:0032488	Cdc42 protein signal transduction	2/312	12/23210	0.0108761	0.0730731	0.055892	71653/22376	2
GO:0034341	response to interferon-gamma	6/312	137/23210	0.0106597	0.0730731	0.055892	104252/227753/14469/22376/66102/12705	6
GO:0034767	positive regulation of ion transmembrane transport	7/312	179/23210	0.0108363	0.0730731	0.055892	20193/59020/76560/75607/242735/13617/80982	7
GO:0048675	axon extension	6/312	137/23210	0.0106597	0.0730731	0.055892	18187/71653/17919/214968/211323/13508	6
GO:0051798	positive regulation of hair follicle development	2/312	12/23210	0.0108761	0.0730731	0.055892	17702/15442	2
GO:0051926	negative regulation of calcium ion transport	4/312	64/23210	0.0108166	0.0730731	0.055892	21803/98660/20855/20730	4
GO:0060479	lung cell differentiation	3/312	34/23210	0.0105806	0.0730731	0.055892	14465/15376/14165	3
GO:0072176	nephric duct development	2/312	12/23210	0.0108761	0.0730731	0.055892	14734/21410	2
GO:0072540	T-helper 17 cell lineage commitment	2/312	12/23210	0.0108761	0.0730731	0.055892	21803/30925	2
GO:1902624	positive regulation of neutrophil migration	3/312	34/23210	0.0105806	0.0730731	0.055892	13143/193385/13617	3
GO:1903034	regulation of response to wounding	7/312	179/23210	0.0108363	0.0730731	0.055892	21788/72828/12306/74318/15442/15376/18595	7
GO:0007050	cell cycle arrest	6/312	138/23210	0.0110223	0.073921	0.0565405	54139/72927/21803/193385/14465/14165	6
GO:0021700	developmental maturation	10/312	317/23210	0.011063	0.0740602	0.056647	54611/57764/14810/12394/17702/14184/15208/19228/20730/16147	10
GO:0007584	response to nutrient	5/312	100/23210	0.0113385	0.0756192	0.0578395	18438/14810/14456/15376/65969	5
GO:0009954	proximal/distal pattern formation	3/312	35/23210	0.0114593	0.0756192	0.0578395	13798/15208/14165	3
GO:0015698	inorganic anion transport	6/312	139/23210	0.0113934	0.0756192	0.0578395	102566/14394/14404/69454/209195/224796	6
GO:0034381	plasma lipoprotein particle clearance	3/312	35/23210	0.0114593	0.0756192	0.0578395	16891/12306/16976	3
GO:0038084	vascular endothelial growth factor signaling pathway	3/312	35/23210	0.0114593	0.0756192	0.0578395	18187/18654/18595	3
GO:0045940	positive regulation of steroid metabolic process	3/312	35/23210	0.0114593	0.0756192	0.0578395	12161/16002/13132	3
GO:0055090	acylglycerol homeostasis	3/312	35/23210	0.0114593	0.0756192	0.0578395	16891/11539/69836	3
GO:0070328	triglyceride homeostasis	3/312	35/23210	0.0114593	0.0756192	0.0578395	16891/11539/69836	3
GO:0034446	substrate adhesion-dependent cell spreading	5/312	101/23210	0.0118015	0.0777386	0.0594606	57764/18003/16777/268780/13132	5
GO:0055088	lipid homeostasis	6/312	141/23210	0.0121621	0.0799715	0.0611684	16891/52377/11539/14077/223920/69836	6
GO:0001553	luteinization	2/312	13/23210	0.0127404	0.0803722	0.0614749	12394/18595	2
GO:0001702	gastrulation with mouth forming second	3/312	36/23210	0.0123789	0.0803722	0.0614749	14463/15376/27494	3
GO:0002087	regulation of respiratory gaseous exchange by neurological system process	2/312	13/23210	0.0127404	0.0803722	0.0614749	11539/98660	2
GO:0003157	endocardium development	2/312	13/23210	0.0127404	0.0803722	0.0614749	12306/20671	2
GO:0003401	axis elongation	3/312	36/23210	0.0123789	0.0803722	0.0614749	21803/21410/14165	3
GO:0007183	SMAD protein complex assembly	2/312	13/23210	0.0127404	0.0803722	0.0614749	21803/57246	2
GO:0007501	mesodermal cell fate specification	2/312	13/23210	0.0127404	0.0803722	0.0614749	13380/20671	2
GO:0008212	mineralocorticoid metabolic process	2/312	13/23210	0.0127404	0.0803722	0.0614749	12161/13132	2
GO:0010755	regulation of plasminogen activation	2/312	13/23210	0.0127404	0.0803722	0.0614749	64138/12306	2
GO:0019218	regulation of steroid metabolic process	5/312	102/23210	0.0122772	0.0803722	0.0614749	20613/15376/12161/16002/13132	5
GO:0030038	contractile actin filament bundle assembly	5/312	103/23210	0.0127658	0.0803722	0.0614749	229474/268396/77569/68760/22376	5
GO:0031269	pseudopodium assembly	2/312	13/23210	0.0127404	0.0803722	0.0614749	104445/104252	2
GO:0034309	primary alcohol biosynthetic process	2/312	13/23210	0.0127404	0.0803722	0.0614749	12161/13132	2
GO:0042048	olfactory behavior	2/312	13/23210	0.0127404	0.0803722	0.0614749	14810/14621	2
GO:0042063	gliogenesis	10/312	323/23210	0.0124848	0.0803722	0.0614749	18438/14810/21803/16777/225608/215798/14184/15208/211323/14165	10
GO:0042482	positive regulation of odontogenesis	2/312	13/23210	0.0127404	0.0803722	0.0614749	21803/13617	2
GO:0042635	positive regulation of hair cycle	2/312	13/23210	0.0127404	0.0803722	0.0614749	17702/15442	2
GO:0043149	stress fiber assembly	5/312	103/23210	0.0127658	0.0803722	0.0614749	229474/268396/77569/68760/22376	5
GO:0050886	endocrine process	5/312	102/23210	0.0122772	0.0803722	0.0614749	227737/12394/12161/13809/13132	5
GO:0051181	cofactor transport	3/312	36/23210	0.0123789	0.0803722	0.0614749	21452/93835/65969	3
GO:0060911	cardiac cell fate commitment	2/312	13/23210	0.0127404	0.0803722	0.0614749	13380/20671	2
GO:0061140	lung secretory cell differentiation	2/312	13/23210	0.0127404	0.0803722	0.0614749	14465/14165	2
GO:0061384	heart trabecula morphogenesis	3/312	36/23210	0.0123789	0.0803722	0.0614749	18018/14200/215798	3
GO:1901617	organic hydroxy compound biosynthetic process	8/312	229/23210	0.0126123	0.0803722	0.0614749	20613/54447/15186/12161/19228/16833/13132/12705	8
GO:2001054	negative regulation of mesenchymal cell apoptotic process	2/312	13/23210	0.0127404	0.0803722	0.0614749	21380/21410	2
GO:0051480	regulation of cytosolic calcium ion concentration	11/312	374/23210	0.0128611	0.080835	0.061829	18438/71912/72828/14810/21803/13857/98660/13617/19228/18595/80982	11
GO:0036293	response to decreased oxygen levels	8/312	230/23210	0.0129196	0.0810648	0.0620047	69219/11539/18791/18654/12955/14465/12398/13617	8
GO:0001657	ureteric bud development	5/312	104/23210	0.0132673	0.0817599	0.0625364	14734/21803/73230/18654/21410	5
GO:0002053	positive regulation of mesenchymal cell proliferation	3/312	37/23210	0.0133395	0.0817599	0.0625364	20204/21380/16147	3
GO:0007435	salivary gland morphogenesis	3/312	37/23210	0.0133395	0.0817599	0.0625364	57764/14165/16772	3
GO:0014003	oligodendrocyte development	3/312	37/23210	0.0133395	0.0817599	0.0625364	21803/14184/15208	3
GO:0019934	cGMP-mediated signaling	3/312	37/23210	0.0133395	0.0817599	0.0625364	54611/19085/170761	3
GO:0045669	positive regulation of osteoblast differentiation	4/312	68/23210	0.0133002	0.0817599	0.0625364	22422/17702/56788/12161	4
GO:0046637	regulation of alpha-beta T cell differentiation	4/312	68/23210	0.0133002	0.0817599	0.0625364	235320/21803/12394/16147	4
GO:0048846	axon extension involved in axon guidance	3/312	37/23210	0.0133395	0.0817599	0.0625364	18187/214968/13508	3
GO:0060071	Wnt signaling pathway, planar cell polarity pathway	3/312	37/23210	0.0133395	0.0817599	0.0625364	14734/22422/13132	3
GO:0071158	positive regulation of cell cycle arrest	3/312	37/23210	0.0133395	0.0817599	0.0625364	21803/193385/14465	3
GO:0072163	mesonephric epithelium development	5/312	104/23210	0.0132673	0.0817599	0.0625364	14734/21803/73230/18654/21410	5
GO:0072164	mesonephric tubule development	5/312	104/23210	0.0132673	0.0817599	0.0625364	14734/21803/73230/18654/21410	5
GO:1902284	neuron projection extension involved in neuron projection guidance	3/312	37/23210	0.0133395	0.0817599	0.0625364	18187/214968/13508	3
GO:1905475	regulation of protein localization to membrane	7/312	186/23210	0.0131659	0.0817599	0.0625364	14734/59020/21803/17919/227753/13132/80982	7
GO:0007204	positive regulation of cytosolic calcium ion concentration	10/312	327/23210	0.0135065	0.0826465	0.0632145	18438/71912/72828/14810/21803/13857/13617/19228/18595/80982	10
GO:0034754	cellular hormone metabolic process	5/312	105/23210	0.013782	0.0840541	0.0642912	665270/12903/12161/18595/13132	5
GO:0035282	segmentation	5/312	105/23210	0.013782	0.0840541	0.0642912	18187/15208/18503/15376/13380	5
GO:2000146	negative regulation of cell motility	9/312	281/23210	0.0141979	0.0864487	0.0661227	11539/77569/21803/22376/193385/214968/211323/16011/20855	9
GO:0010831	positive regulation of myotube differentiation	3/312	38/23210	0.0143416	0.0868945	0.0664637	666794/21380/193385	3
GO:0032091	negative regulation of protein binding	5/312	106/23210	0.0143099	0.0868945	0.0664637	64138/16976/193385/13132/13380	5
GO:0072210	metanephric nephron development	3/312	38/23210	0.0143416	0.0868945	0.0664637	15208/18595/12705	3
GO:0021903	rostrocaudal neural tube patterning	2/312	14/23210	0.014733	0.0881124	0.0673952	13798/20671	2
GO:0022029	telencephalon cell migration	4/312	70/23210	0.0146671	0.0881124	0.0673952	18187/54713/16777/211323	4
GO:0048505	regulation of timing of cell differentiation	2/312	14/23210	0.014733	0.0881124	0.0673952	15208/233552	2
GO:0060019	radial glial cell differentiation	2/312	14/23210	0.014733	0.0881124	0.0673952	15208/14165	2
GO:0071371	cellular response to gonadotropin stimulus	2/312	14/23210	0.014733	0.0881124	0.0673952	14463/14465	2
GO:1905516	positive regulation of fertilization	2/312	14/23210	0.014733	0.0881124	0.0673952	218454/665270	2
GO:2000052	positive regulation of non-canonical Wnt signaling pathway	2/312	14/23210	0.014733	0.0881124	0.0673952	14734/13132	2
GO:2001044	regulation of integrin-mediated signaling pathway	2/312	14/23210	0.014733	0.0881124	0.0673952	13731/13132	2
GO:0010092	specification of animal organ identity	3/312	39/23210	0.0153852	0.0911081	0.0696866	14174/14165/13380	3
GO:0045621	positive regulation of lymphocyte differentiation	5/312	108/23210	0.0154062	0.0911081	0.0696866	235320/14456/21803/12394/16147	5
GO:0046885	regulation of hormone biosynthetic process	3/312	39/23210	0.0153852	0.0911081	0.0696866	12161/16002/13132	3
GO:0060675	ureteric bud morphogenesis	4/312	71/23210	0.0153826	0.0911081	0.0696866	14734/21803/18654/21410	4
GO:0061045	negative regulation of wound healing	4/312	71/23210	0.0153826	0.0911081	0.0696866	21788/72828/12306/18595	4
GO:0090175	regulation of establishment of planar polarity	3/312	39/23210	0.0153852	0.0911081	0.0696866	14734/22422/13132	3
GO:0120031	plasma membrane bounded cell projection assembly	13/312	488/23210	0.0154017	0.0911081	0.0696866	229474/27205/104445/104252/67425/71653/227753/22376/193385/13731/103967/114602/99662	13
GO:0045444	fat cell differentiation	8/312	238/23210	0.0155787	0.0919814	0.0703546	268396/235320/21803/24014/17702/20378/14165/231507	8
GO:1990138	neuron projection extension	7/312	193/23210	0.0158352	0.0933469	0.071399	18187/71653/17919/214968/71436/211323/13508	7
GO:0090257	regulation of muscle system process	8/312	239/23210	0.015937	0.0936487	0.0716299	18438/11539/18018/11552/98660/14463/16011/20855	8
GO:1903522	regulation of blood circulation	8/312	239/23210	0.015937	0.0936487	0.0716299	18438/20193/11539/74318/11552/98660/14463/20855	8
GO:0008344	adult locomotory behavior	5/312	109/23210	0.0159748	0.0937221	0.071686	13798/14810/98660/15416/15376	5
GO:0022612	gland morphogenesis	6/312	150/23210	0.0160752	0.093977	0.0718809	57764/21803/17702/14165/16011/16772	6
GO:0030239	myofibril assembly	4/312	72/23210	0.0161198	0.093977	0.0718809	16691/68760/11459/18595	4
GO:0043627	response to estrogen	4/312	72/23210	0.0161198	0.093977	0.0718809	14463/14465/17952/12705	4
GO:0072171	mesonephric tubule morphogenesis	4/312	72/23210	0.0161198	0.093977	0.0718809	14734/21803/18654/21410	4
GO:0003188	heart valve formation	2/312	15/23210	0.0168502	0.094531	0.0723047	57246/14463	2
GO:0006936	muscle contraction	9/312	289/23210	0.0167423	0.094531	0.0723047	18438/11539/71912/11552/98660/57246/14463/13617/20855	9
GO:0007422	peripheral nervous system development	4/312	73/23210	0.0168787	0.094531	0.0723047	11876/225608/215798/211323	4
GO:0010470	regulation of gastrulation	3/312	40/23210	0.0164705	0.094531	0.0723047	15376/13380/20671	3
GO:0014037	Schwann cell differentiation	3/312	40/23210	0.0164705	0.094531	0.0723047	225608/215798/211323	3
GO:0021781	glial cell fate commitment	2/312	15/23210	0.0168502	0.094531	0.0723047	15208/211323	2
GO:0021885	forebrain cell migration	4/312	73/23210	0.0168787	0.094531	0.0723047	18187/54713/16777/211323	4
GO:0030178	negative regulation of Wnt signaling pathway	6/312	151/23210	0.0165578	0.094531	0.0723047	14734/14836/20378/13132/13380/20671	6
GO:0030308	negative regulation of cell growth	7/312	194/23210	0.0162457	0.094531	0.0723047	14199/21803/12955/214968/20378/13132/20671	7
GO:0031268	pseudopodium organization	2/312	15/23210	0.0168502	0.094531	0.0723047	104445/104252	2
GO:0034698	response to gonadotropin	2/312	15/23210	0.0168502	0.094531	0.0723047	14463/14465	2
GO:0035307	positive regulation of protein dephosphorylation	3/312	40/23210	0.0164705	0.094531	0.0723047	11539/228852/21803	3
GO:0035587	purinergic receptor signaling pathway	2/312	15/23210	0.0168502	0.094531	0.0723047	18438/11539	2
GO:0043129	surfactant homeostasis	2/312	15/23210	0.0168502	0.094531	0.0723047	52377/13036	2
GO:0043393	regulation of protein binding	8/312	240/23210	0.0163012	0.094531	0.0723047	64138/72828/12306/16976/74318/193385/13132/13380	8
GO:0045605	negative regulation of epidermal cell differentiation	2/312	15/23210	0.0168502	0.094531	0.0723047	17702/15208	2
GO:0048070	regulation of developmental pigmentation	2/312	15/23210	0.0168502	0.094531	0.0723047	216892/16147	2
GO:0050810	regulation of steroid biosynthetic process	4/312	73/23210	0.0168787	0.094531	0.0723047	20613/12161/16002/13132	4
GO:0051127	positive regulation of actin nucleation	2/312	15/23210	0.0168502	0.094531	0.0723047	227753/22376	2
GO:0060347	heart trabecula formation	2/312	15/23210	0.0168502	0.094531	0.0723047	14200/215798	2
GO:0060603	mammary gland duct morphogenesis	3/312	40/23210	0.0164705	0.094531	0.0723047	21803/17702/14165	3
GO:0061430	bone trabecula morphogenesis	2/312	15/23210	0.0168502	0.094531	0.0723047	17702/14184	2
GO:0071542	dopaminergic neuron differentiation	3/312	40/23210	0.0164705	0.094531	0.0723047	13798/15376/13380	3
GO:1900029	positive regulation of ruffle assembly	2/312	15/23210	0.0168502	0.094531	0.0723047	67425/99662	2
GO:1902905	positive regulation of supramolecular fiber organization	7/312	195/23210	0.0166636	0.094531	0.0723047	268396/77569/104445/104252/227753/68760/22376	7
GO:2000095	regulation of Wnt signaling pathway, planar cell polarity pathway	2/312	15/23210	0.0168502	0.094531	0.0723047	14734/13132	2
GO:0046661	male sex differentiation	6/312	152/23210	0.0170503	0.0953478	0.0729294	218454/69982/14463/14165/12161/18595	6
GO:0007431	salivary gland development	3/312	41/23210	0.0175977	0.0979651	0.0749314	57764/14165/16772	3
GO:0010950	positive regulation of endopeptidase activity	6/312	153/23210	0.0175528	0.0979651	0.0749314	14066/13638/14810/227753/19141/20680	6
GO:1903672	positive regulation of sprouting angiogenesis	3/312	41/23210	0.0175977	0.0979651	0.0749314	20193/228852/73230	3
GO:0072503	cellular divalent inorganic cation homeostasis	13/312	497/23210	0.017628	0.0979861	0.0749474	18438/71912/72828/14810/21803/13857/98660/67547/13617/19228/18595/20855/80982	13
GO:0002066	columnar/cuboidal epithelial cell development	4/312	74/23210	0.0176596	0.0980149	0.0749695	17921/193385/12161/224796	4
GO:0001892	embryonic placenta development	5/312	112/23210	0.017764	0.0980811	0.0750201	16691/20613/22422/16002/12705	5
GO:0007611	learning or memory	9/312	292/23210	0.0177775	0.0980811	0.0750201	18574/19085/13798/14810/16777/98660/19141/16002/13380	9
GO:0030516	regulation of axon extension	5/312	112/23210	0.017764	0.0980811	0.0750201	71653/17919/214968/211323/13508	5
GO:0060078	regulation of postsynaptic membrane potential	5/312	112/23210	0.017764	0.0980811	0.0750201	18438/14394/11539/14810/14404	5
GO:0048469	cell maturation	7/312	198/23210	0.017963	0.0989571	0.0756901	54611/57764/12394/15208/19228/20730/16147	7
GO:0006937	regulation of muscle contraction	6/312	154/23210	0.0180654	0.099373	0.0760083	18438/11539/11552/98660/14463/20855	6
GO:0030100	regulation of endocytosis	9/312	293/23210	0.0181328	0.0995957	0.0761786	14734/12306/14456/21803/16976/12263/14131/13132/13380	9
GO:0010769	regulation of cell morphogenesis involved in differentiation	10/312	343/23210	0.0182298	0.0999805	0.0764729	14810/54713/71653/17919/18003/214968/211323/103967/13508/13132	10
GO:0051705	multi-organism behavior	4/312	75/23210	0.0184627	0.10081	0.0771071	13798/218476/14810/21380	4
GO:0060563	neuroepithelial cell differentiation	4/312	75/23210	0.0184627	0.10081	0.0771071	17921/193385/15208/224796	4
GO:0061097	regulation of protein tyrosine kinase activity	4/312	75/23210	0.0184627	0.10081	0.0771071	11539/14456/18003/20459	4
GO:0001709	cell fate determination	3/312	42/23210	0.0187669	0.10095	0.0772147	54713/14465/20671	3
GO:0002295	T-helper cell lineage commitment	2/312	16/23210	0.0190884	0.10095	0.0772147	21803/30925	2
GO:0014733	regulation of skeletal muscle adaptation	2/312	16/23210	0.0190884	0.10095	0.0772147	18018/16011	2
GO:0016045	detection of bacterium	2/312	16/23210	0.0190884	0.10095	0.0772147	17951/17952	2
GO:0019985	translesion synthesis	2/312	16/23210	0.0190884	0.10095	0.0772147	671535/80905	2
GO:0032956	regulation of actin cytoskeleton organization	10/312	344/23210	0.0185608	0.10095	0.0772147	22351/268396/77569/104445/104252/72042/21803/227753/68760/22376	10
GO:0040034	regulation of development, heterochronic	2/312	16/23210	0.0190884	0.10095	0.0772147	15208/233552	2
GO:0042659	regulation of cell fate specification	2/312	16/23210	0.0190884	0.10095	0.0772147	13380/20671	2
GO:0043374	CD8-positive, alpha-beta T cell differentiation	2/312	16/23210	0.0190884	0.10095	0.0772147	12394/18503	2
GO:0043405	regulation of MAP kinase activity	9/312	295/23210	0.0188587	0.10095	0.0772147	11539/21803/11552/17873/22422/14165/320825/13132/13380	9
GO:0043534	blood vessel endothelial cell migration	5/312	114/23210	0.0190275	0.10095	0.0772147	18438/21803/13731/27494/16002	5
GO:0044065	regulation of respiratory system process	2/312	16/23210	0.0190884	0.10095	0.0772147	11539/98660	2
GO:0055023	positive regulation of cardiac muscle tissue growth	3/312	42/23210	0.0187669	0.10095	0.0772147	57246/14463/14465	3
GO:0060979	vasculogenesis involved in coronary vascular morphogenesis	2/312	16/23210	0.0190884	0.10095	0.0772147	13857/14463	2
GO:0070166	enamel mineralization	2/312	16/23210	0.0190884	0.10095	0.0772147	21380/17702	2
GO:0097284	hepatocyte apoptotic process	2/312	16/23210	0.0190884	0.10095	0.0772147	16691/227753	2
GO:0098543	detection of other organism	2/312	16/23210	0.0190884	0.10095	0.0772147	17951/17952	2
GO:1902622	regulation of neutrophil migration	3/312	42/23210	0.0187669	0.10095	0.0772147	13143/193385/13617	3
GO:1902742	apoptotic process involved in development	3/312	42/23210	0.0187669	0.10095	0.0772147	12955/22422/21410	3
GO:1990000	amyloid fibril formation	2/312	16/23210	0.0190884	0.10095	0.0772147	12955/227753	2
GO:1990778	protein localization to cell periphery	10/312	344/23210	0.0185608	0.10095	0.0772147	59020/12306/14810/14456/21803/17919/13731/78906/93835/13132	10
GO:2000647	negative regulation of stem cell proliferation	2/312	16/23210	0.0190884	0.10095	0.0772147	18018/21803	2
GO:0051302	regulation of cell division	6/312	156/23210	0.0191211	0.100979	0.0772369	14174/21803/18654/71733/16002/20671	6
GO:0001913	T cell mediated cytotoxicity	4/312	76/23210	0.0192881	0.101716	0.0778003	16904/13036/13032/13731	4
GO:0008154	actin polymerization or depolymerization	7/312	201/23210	0.0193322	0.101804	0.0778673	320878/22351/104445/104252/72042/227753/22376	7
GO:0046631	alpha-beta T cell activation	6/312	157/23210	0.0196645	0.103346	0.0790469	235320/21803/12394/18503/30925/16147	6
GO:0051209	release of sequestered calcium ion into cytosol	5/312	115/23210	0.0196809	0.103346	0.0790469	71912/72828/21803/13617/80982	5
GO:0003416	endochondral bone growth	3/312	43/23210	0.0199783	0.104022	0.079564	12306/17702/20855	3
GO:0006644	phospholipid metabolic process	10/312	348/23210	0.0199291	0.104022	0.079564	216505/21803/225651/18947/14077/14184/69836/665270/14465/18595	10
GO:0031128	developmental induction	3/312	43/23210	0.0199783	0.104022	0.079564	14174/14165/13380	3
GO:0031670	cellular response to nutrient	3/312	43/23210	0.0199783	0.104022	0.079564	18438/14456/15376	3
GO:0042326	negative regulation of phosphorylation	12/312	452/23210	0.0199468	0.104022	0.079564	19085/216505/72828/21803/17873/75607/20459/12398/15376/13132/13380/20730	12
GO:1902903	regulation of supramolecular fiber organization	10/312	348/23210	0.0199291	0.104022	0.079564	22351/268396/77569/104445/104252/72042/12955/227753/68760/22376	10
GO:0001738	morphogenesis of a polarized epithelium	4/312	77/23210	0.020136	0.104549	0.0799673	14734/22422/13132/16772	4
GO:0061180	mammary gland epithelium development	4/312	77/23210	0.020136	0.104549	0.0799673	54139/21803/17702/14165	4
GO:0002244	hematopoietic progenitor cell differentiation	6/312	158/23210	0.0202183	0.104683	0.0800694	21803/12394/245945/15208/68519/18595	6
GO:0006941	striated muscle contraction	6/312	158/23210	0.0202183	0.104683	0.0800694	18438/11539/71912/98660/14463/20855	6
GO:0050866	negative regulation of cell activation	7/312	203/23210	0.0202846	0.104879	0.0802199	94212/72828/21803/12394/193385/18595/16147	7
GO:0030282	bone mineralization	5/312	116/23210	0.0203488	0.105065	0.0803616	14734/14184/12161/19073/19228	5
GO:0001921	positive regulation of receptor recycling	2/312	17/23210	0.0214438	0.105847	0.0809599	12306/13132	2
GO:0003184	pulmonary valve morphogenesis	2/312	17/23210	0.0214438	0.105847	0.0809599	18018/57246	2
GO:0003198	epithelial to mesenchymal transition involved in endocardial cushion formation	2/312	17/23210	0.0214438	0.105847	0.0809599	20613/17702	2
GO:0007498	mesoderm development	5/312	117/23210	0.0210314	0.105847	0.0809599	20613/21380/15376/13380/20671	5
GO:0008202	steroid metabolic process	9/312	301/23210	0.0211631	0.105847	0.0809599	20613/223920/70861/15376/12161/18595/16002/13132/65969	9
GO:0009886	post-embryonic animal morphogenesis	2/312	17/23210	0.0214438	0.105847	0.0809599	17921/13508	2
GO:0010454	negative regulation of cell fate commitment	2/312	17/23210	0.0214438	0.105847	0.0809599	13380/20671	2
GO:0010934	macrophage cytokine production	2/312	17/23210	0.0214438	0.105847	0.0809599	14456/21803	2
GO:0030833	regulation of actin filament polymerization	6/312	159/23210	0.0207825	0.105847	0.0809599	22351/104445/104252/72042/227753/22376	6
GO:0032740	positive regulation of interleukin-17 production	2/312	17/23210	0.0214438	0.105847	0.0809599	21803/30925	2
GO:0035313	wound healing, spreading of epidermal cells	2/312	17/23210	0.0214438	0.105847	0.0809599	76509/17702	2
GO:0042074	cell migration involved in gastrulation	2/312	17/23210	0.0214438	0.105847	0.0809599	27494/20671	2
GO:0043278	response to morphine	2/312	17/23210	0.0214438	0.105847	0.0809599	14810/13617	2
GO:0043373	CD4-positive, alpha-beta T cell lineage commitment	2/312	17/23210	0.0214438	0.105847	0.0809599	21803/30925	2
GO:0043507	positive regulation of JUN kinase activity	4/312	78/23210	0.0210065	0.105847	0.0809599	22422/320825/13132/13380	4
GO:0044406	adhesion of symbiont to host	2/312	17/23210	0.0214438	0.105847	0.0809599	14456/14469	2
GO:0048875	chemical homeostasis within a tissue	2/312	17/23210	0.0214438	0.105847	0.0809599	52377/13036	2
GO:0050770	regulation of axonogenesis	7/312	205/23210	0.0212693	0.105847	0.0809599	14810/54713/71653/17919/214968/211323/13508	7
GO:0050919	negative chemotaxis	3/312	44/23210	0.0212317	0.105847	0.0809599	18187/214968/211323	3
GO:0051098	regulation of binding	11/312	403/23210	0.0211186	0.105847	0.0809599	227737/64138/72828/12306/21803/16976/74318/17702/193385/13132/13380	11
GO:0051283	negative regulation of sequestering of calcium ion	5/312	117/23210	0.0210314	0.105847	0.0809599	71912/72828/21803/13617/80982	5
GO:0051346	negative regulation of hydrolase activity	11/312	402/23210	0.0207813	0.105847	0.0809599	21788/14734/67701/14456/12955/21858/12406/69982/97848/27494/20730	11
GO:0051701	interaction with host	5/312	117/23210	0.0210314	0.105847	0.0809599	14456/21803/227753/17951/50528	5
GO:0060046	regulation of acrosome reaction	2/312	17/23210	0.0214438	0.105847	0.0809599	665270/20730	2
GO:0060413	atrial septum morphogenesis	2/312	17/23210	0.0214438	0.105847	0.0809599	57246/14463	2
GO:0061098	positive regulation of protein tyrosine kinase activity	3/312	44/23210	0.0212317	0.105847	0.0809599	11539/14456/18003	3
GO:0070527	platelet aggregation	3/312	44/23210	0.0212317	0.105847	0.0809599	72828/16399/18595	3
GO:0071560	cellular response to transforming growth factor beta stimulus	7/312	204/23210	0.0207729	0.105847	0.0809599	21803/12394/17826/12827/56213/13132/12705	7
GO:0072234	metanephric nephron tubule development	2/312	17/23210	0.0214438	0.105847	0.0809599	22422/15208	2
GO:0090185	negative regulation of kidney development	2/312	17/23210	0.0214438	0.105847	0.0809599	21410/12705	2
GO:1901862	negative regulation of muscle tissue development	4/312	78/23210	0.0210065	0.105847	0.0809599	14174/21803/16011/13380	4
GO:2000380	regulation of mesoderm development	2/312	17/23210	0.0214438	0.105847	0.0809599	13380/20671	2
GO:2001028	positive regulation of endothelial cell chemotaxis	2/312	17/23210	0.0214438	0.105847	0.0809599	18438/19141	2
GO:0003208	cardiac ventricle morphogenesis	4/312	79/23210	0.0218998	0.107667	0.082352	21803/13857/57246/14463	4
GO:0006029	proteoglycan metabolic process	4/312	79/23210	0.0218998	0.107667	0.082352	15442/268780/15476/16147	4
GO:0051781	positive regulation of cell division	4/312	79/23210	0.0218998	0.107667	0.082352	14174/21803/18654/16002	4
GO:0032412	regulation of ion transmembrane transporter activity	8/312	254/23210	0.0220503	0.108263	0.082808	20193/14199/59020/71912/75607/242735/98660/17178	8
GO:0097529	myeloid leukocyte migration	7/312	207/23210	0.0222867	0.109278	0.0835847	18438/18654/14131/13143/193385/19141/13617	7
GO:0001961	positive regulation of cytokine-mediated signaling pathway	3/312	45/23210	0.0225273	0.1093	0.0836015	14456/67445/56489	3
GO:0010464	regulation of mesenchymal cell proliferation	3/312	45/23210	0.0225273	0.1093	0.0836015	20204/21380/16147	3
GO:0035136	forelimb morphogenesis	3/312	45/23210	0.0225273	0.1093	0.0836015	13798/235320/17702	3
GO:0050868	negative regulation of T cell activation	5/312	119/23210	0.0224409	0.1093	0.0836015	94212/21803/12394/193385/16147	5
GO:0051282	regulation of sequestering of calcium ion	5/312	119/23210	0.0224409	0.1093	0.0836015	71912/72828/21803/13617/80982	5
GO:0060421	positive regulation of heart growth	3/312	45/23210	0.0225273	0.1093	0.0836015	57246/14463/14465	3
GO:0090090	negative regulation of canonical Wnt signaling pathway	5/312	119/23210	0.0224409	0.1093	0.0836015	14734/20378/13132/13380/20671	5
GO:1903706	regulation of hemopoiesis	11/312	407/23210	0.0225081	0.1093	0.0836015	72828/74039/235320/14456/21803/12394/319155/14184/15208/15416/16147	11
GO:0070613	regulation of protein processing	4/312	80/23210	0.022816	0.110412	0.0844514	64138/12306/75387/227753	4
GO:0071559	response to transforming growth factor beta	7/312	208/23210	0.0228078	0.110412	0.0844514	21803/12394/17826/12827/56213/13132/12705	7
GO:0044419	interspecies interaction between organisms	11/312	408/23210	0.0228657	0.110508	0.0845248	12306/14456/21803/13857/671535/227753/14469/24014/17951/14776/50528	11
GO:0030879	mammary gland development	6/312	163/23210	0.0231463	0.111532	0.0853087	54139/21803/17702/246728/14165/16011	6
GO:0051208	sequestering of calcium ion	5/312	120/23210	0.0231681	0.111532	0.0853087	71912/72828/21803/13617/80982	5
GO:1901136	carbohydrate derivative catabolic process	5/312	120/23210	0.0231681	0.111532	0.0853087	21803/18947/15442/74091/80982	5
GO:0001710	mesodermal cell fate commitment	2/312	18/23210	0.0239131	0.112629	0.0861472	13380/20671	2
GO:0002076	osteoblast development	2/312	18/23210	0.0239131	0.112629	0.0861472	17702/19228	2
GO:0006027	glycosaminoglycan catabolic process	2/312	18/23210	0.0239131	0.112629	0.0861472	21803/80982	2
GO:0006700	C21-steroid hormone biosynthetic process	2/312	18/23210	0.0239131	0.112629	0.0861472	12161/13132	2
GO:0009309	amine biosynthetic process	2/312	18/23210	0.0239131	0.112629	0.0861472	15186/332942	2
GO:0010002	cardioblast differentiation	2/312	18/23210	0.0239131	0.112629	0.0861472	14463/14465	2
GO:0010566	regulation of ketone biosynthetic process	2/312	18/23210	0.0239131	0.112629	0.0861472	12161/13132	2
GO:0014072	response to isoquinoline alkaloid	2/312	18/23210	0.0239131	0.112629	0.0861472	14810/13617	2
GO:0021783	preganglionic parasympathetic fiber development	2/312	18/23210	0.0239131	0.112629	0.0861472	18187/21380	2
GO:0042401	cellular biogenic amine biosynthetic process	2/312	18/23210	0.0239131	0.112629	0.0861472	15186/332942	2
GO:0043367	CD4-positive, alpha-beta T cell differentiation	4/312	81/23210	0.0237552	0.112629	0.0861472	21803/12394/18503/30925	4
GO:0044106	cellular amine metabolic process	4/312	81/23210	0.0237552	0.112629	0.0861472	18574/75387/15186/332942	4
GO:0072148	epithelial cell fate commitment	2/312	18/23210	0.0239131	0.112629	0.0861472	14184/14463	2
GO:0098868	bone growth	3/312	46/23210	0.0238651	0.112629	0.0861472	12306/17702/20855	3
GO:1902667	regulation of axon guidance	3/312	46/23210	0.0238651	0.112629	0.0861472	54713/214968/13508	3
GO:1903909	regulation of receptor clustering	2/312	18/23210	0.0239131	0.112629	0.0861472	21803/227753	2
GO:2000846	regulation of corticosteroid hormone secretion	2/312	18/23210	0.0239131	0.112629	0.0861472	12161/13132	2
GO:0062012	regulation of small molecule metabolic process	10/312	359/23210	0.0240716	0.113231	0.0866081	20613/21803/75387/14077/12398/15376/12161/19228/16002/13132	10
GO:0051056	regulation of small GTPase mediated signal transduction	8/312	259/23210	0.0244132	0.114586	0.0876447	67425/21858/68760/193385/211323/27494/14165/99662	8
GO:0060047	heart contraction	7/312	211/23210	0.0244216	0.114586	0.0876447	18438/20193/11539/74318/98660/14463/20855	7
GO:0007586	digestion	5/312	122/23210	0.0246678	0.115595	0.0884163	109820/233549/54447/14165/17063	5
GO:1903317	regulation of protein maturation	4/312	82/23210	0.0247175	0.115682	0.0884825	64138/12306/75387/227753	4
GO:0045665	negative regulation of neuron differentiation	8/312	260/23210	0.0249062	0.116271	0.088933	64138/54713/15208/214968/103967/15376/13132/13380	8
GO:0048588	developmental cell growth	8/312	260/23210	0.0249062	0.116271	0.088933	18187/71653/17919/214968/14463/71436/211323/13508	8
GO:0035264	multicellular organism growth	7/312	212/23210	0.0249765	0.116452	0.0890717	13798/268396/14955/19141/231507/16002/16147	7
GO:0010718	positive regulation of epithelial to mesenchymal transition	3/312	47/23210	0.0252451	0.117409	0.0898034	20613/21803/13132	3
GO:0048010	vascular endothelial growth factor receptor signaling pathway	3/312	47/23210	0.0252451	0.117409	0.0898034	226101/18654/14165	3
GO:0022898	regulation of transmembrane transporter activity	8/312	262/23210	0.0259131	0.120364	0.092064	20193/14199/59020/71912/75607/242735/98660/17178	8
GO:0001975	response to amphetamine	2/312	19/23210	0.0264926	0.120634	0.0922704	18574/14810	2
GO:0002043	blood vessel endothelial cell proliferation involved in sprouting angiogenesis	2/312	19/23210	0.0264926	0.120634	0.0922704	228852/73230	2
GO:0002363	alpha-beta T cell lineage commitment	2/312	19/23210	0.0264926	0.120634	0.0922704	21803/30925	2
GO:0003215	cardiac right ventricle morphogenesis	2/312	19/23210	0.0264926	0.120634	0.0922704	57246/14463	2
GO:0006071	glycerol metabolic process	2/312	19/23210	0.0264926	0.120634	0.0922704	226101/233549	2
GO:0010544	negative regulation of platelet activation	2/312	19/23210	0.0264926	0.120634	0.0922704	72828/18595	2
GO:0010766	negative regulation of sodium ion transport	2/312	19/23210	0.0264926	0.120634	0.0922704	75607/98660	2
GO:0014902	myotube differentiation	5/312	124/23210	0.0262286	0.120634	0.0922704	226101/666794/21380/193385/11459	5
GO:0035930	corticosteroid hormone secretion	2/312	19/23210	0.0264926	0.120634	0.0922704	12161/13132	2
GO:0046184	aldehyde biosynthetic process	2/312	19/23210	0.0264926	0.120634	0.0922704	12161/13132	2
GO:0048712	negative regulation of astrocyte differentiation	2/312	19/23210	0.0264926	0.120634	0.0922704	14184/15208	2
GO:0060048	cardiac muscle contraction	5/312	124/23210	0.0262286	0.120634	0.0922704	18438/11539/98660/14463/20855	5
GO:0061008	hepaticobiliary system development	5/312	124/23210	0.0262286	0.120634	0.0922704	12394/21410/14465/20378/20671	5
GO:0061572	actin filament bundle organization	6/312	168/23210	0.0263467	0.120634	0.0922704	229474/268396/77569/71653/68760/22376	6
GO:0072520	seminiferous tubule development	2/312	19/23210	0.0264926	0.120634	0.0922704	69982/14463	2
GO:1903975	regulation of glial cell migration	2/312	19/23210	0.0264926	0.120634	0.0922704	18438/14810	2
GO:0010862	positive regulation of pathway-restricted SMAD protein phosphorylation	3/312	48/23210	0.0266672	0.120804	0.0924003	21803/12161/13132	3
GO:0031648	protein destabilization	3/312	48/23210	0.0266672	0.120804	0.0924003	13036/227753/20671	3
GO:0045637	regulation of myeloid cell differentiation	7/312	215/23210	0.026693	0.120804	0.0924003	72828/235320/21803/12394/319155/14184/15416	7
GO:0048483	autonomic nervous system development	3/312	48/23210	0.0266672	0.120804	0.0924003	18187/21380/13617	3
GO:2000725	regulation of cardiac muscle cell differentiation	3/312	48/23210	0.0266672	0.120804	0.0924003	21803/211323/13380	3
GO:0006066	alcohol metabolic process	9/312	314/23210	0.0268397	0.12132	0.0927947	226101/233549/54447/223920/665270/12161/19228/13132/65969	9
GO:0043523	regulation of neuron apoptotic process	8/312	264/23210	0.0269481	0.121661	0.0930557	64138/13798/14810/13857/15220/14184/19141/12705	8
GO:0006874	cellular calcium ion homeostasis	12/312	473/23210	0.0271211	0.122293	0.0935391	18438/71912/72828/14810/21803/13857/98660/13617/19228/18595/20855/80982	12
GO:0014032	neural crest cell development	4/312	85/23210	0.0277444	0.124648	0.0953403	18187/21380/214968/13617	4
GO:0042632	cholesterol homeostasis	4/312	85/23210	0.0277444	0.124648	0.0953403	16891/14077/223920/69836	4
GO:0046890	regulation of lipid biosynthetic process	6/312	170/23210	0.0277051	0.124648	0.0953403	20613/75387/14077/12161/16002/13132	6
GO:0051271	negative regulation of cellular component movement	9/312	316/23210	0.0277999	0.124746	0.0954155	11539/77569/21803/22376/193385/214968/211323/16011/20855	9
GO:0050807	regulation of synapse organization	8/312	266/23210	0.0280115	0.125543	0.0960251	14810/18187/17919/71436/103967/20692/19073/13380	8
GO:0033173	calcineurin-NFAT signaling cascade	3/312	49/23210	0.0281312	0.125623	0.0960867	18018/14200/211323	3
GO:0046638	positive regulation of alpha-beta T cell differentiation	3/312	49/23210	0.0281312	0.125623	0.0960867	235320/12394/16147	3
GO:0090102	cochlea development	3/312	49/23210	0.0281312	0.125623	0.0960867	21380/14184/20378	3
GO:0007612	learning	6/312	171/23210	0.0284014	0.126525	0.0967759	18574/13798/14810/98660/19141/13380	6
GO:0043271	negative regulation of ion transport	6/312	171/23210	0.0284014	0.126525	0.0967759	11539/21803/75607/98660/20855/20730	6
GO:0051495	positive regulation of cytoskeleton organization	7/312	218/23210	0.0284883	0.126759	0.0969554	268396/77569/104445/104252/227753/68760/22376	7
GO:0048640	negative regulation of developmental growth	5/312	127/23210	0.0286857	0.127331	0.097393	14955/14184/214968/19141/231507	5
GO:0061387	regulation of extent of cell growth	5/312	127/23210	0.0286857	0.127331	0.097393	71653/17919/214968/211323/13508	5
GO:0035304	regulation of protein dephosphorylation	4/312	86/23210	0.0288002	0.127534	0.097548	11539/228852/77976/21803	4
GO:0055092	sterol homeostasis	4/312	86/23210	0.0288002	0.127534	0.097548	16891/14077/223920/69836	4
GO:0014075	response to amine	2/312	20/23210	0.029179	0.128291	0.0981267	18574/14810	2
GO:0030336	negative regulation of cell migration	8/312	268/23210	0.0291036	0.128291	0.0981267	11539/77569/21803/193385/214968/211323/16011/20855	8
GO:0032148	activation of protein kinase B activity	2/312	20/23210	0.029179	0.128291	0.0981267	14456/11552	2
GO:0070269	pyroptosis	2/312	20/23210	0.029179	0.128291	0.0981267	17951/17952	2
GO:0072079	nephron tubule formation	2/312	20/23210	0.029179	0.128291	0.0981267	21410/15208	2
GO:0072243	metanephric nephron epithelium development	2/312	20/23210	0.029179	0.128291	0.0981267	22422/15208	2
GO:0048701	embryonic cranial skeleton morphogenesis	3/312	50/23210	0.0296373	0.129536	0.0990794	20204/21380/18595	3
GO:0060043	regulation of cardiac muscle cell proliferation	3/312	50/23210	0.0296373	0.129536	0.0990794	57246/14463/14465	3
GO:0071622	regulation of granulocyte chemotaxis	3/312	50/23210	0.0296373	0.129536	0.0990794	13143/193385/13617	3
GO:1901343	negative regulation of vasculature development	5/312	128/23210	0.029536	0.129536	0.0990794	18018/13638/20692/27494/12827	5
GO:1902930	regulation of alcohol biosynthetic process	3/312	50/23210	0.0296373	0.129536	0.0990794	12161/19228/13132	3
GO:0051100	negative regulation of binding	6/312	173/23210	0.0298283	0.130217	0.0996004	64138/16976/17702/193385/13132/13380	6
GO:0003015	heart process	7/312	221/23210	0.0303637	0.132399	0.101269	18438/20193/11539/74318/98660/14463/20855	7
GO:0071900	regulation of protein serine/threonine kinase activity	11/312	427/23210	0.0304765	0.132734	0.101525	19085/11539/21803/11552/17873/22422/14165/320825/13132/13380/80982	11
GO:0030041	actin filament polymerization	6/312	174/23210	0.0305591	0.132937	0.101681	22351/104445/104252/72042/227753/22376	6
GO:0051235	maintenance of location	9/312	322/23210	0.0308253	0.133938	0.102446	71912/72828/21803/105785/227753/13617/19073/56489/80982	9
GO:0051492	regulation of stress fiber assembly	4/312	88/23210	0.0309828	0.134307	0.102729	268396/77569/68760/22376	4
GO:1903035	negative regulation of response to wounding	4/312	88/23210	0.0309828	0.134307	0.102729	21788/72828/12306/18595	4
GO:0030901	midbrain development	3/312	51/23210	0.0311851	0.134397	0.102798	13798/14184/13380	3
GO:0045912	negative regulation of carbohydrate metabolic process	3/312	51/23210	0.0311851	0.134397	0.102798	21803/12398/15376	3
GO:0060760	positive regulation of response to cytokine stimulus	3/312	51/23210	0.0311851	0.134397	0.102798	14456/67445/56489	3
GO:0072132	mesenchyme morphogenesis	3/312	51/23210	0.0311851	0.134397	0.102798	20613/17702/57246	3
GO:2000649	regulation of sodium ion transmembrane transporter activity	3/312	51/23210	0.0311851	0.134397	0.102798	75607/98660/17178	3
GO:0045807	positive regulation of endocytosis	6/312	175/23210	0.0313014	0.134742	0.103061	14734/12306/14456/12263/14131/13132	6
GO:0032409	regulation of transporter activity	8/312	272/23210	0.0313753	0.134903	0.103184	20193/14199/59020/71912/75607/242735/98660/17178	8
GO:0090150	establishment of protein localization to membrane	7/312	223/23210	0.0316591	0.135965	0.103997	11539/59020/666060/17919/224454/93835/80982	7
GO:0003177	pulmonary valve development	2/312	21/23210	0.031969	0.136034	0.104049	18018/57246	2
GO:0003283	atrial septum development	2/312	21/23210	0.031969	0.136034	0.104049	57246/14463	2
GO:0007635	chemosensory behavior	2/312	21/23210	0.031969	0.136034	0.104049	14810/14621	2
GO:0022010	central nervous system myelination	2/312	21/23210	0.031969	0.136034	0.104049	14184/15208	2
GO:0032291	axon ensheathment in central nervous system	2/312	21/23210	0.031969	0.136034	0.104049	14184/15208	2
GO:0043369	CD4-positive or CD8-positive, alpha-beta T cell lineage commitment	2/312	21/23210	0.031969	0.136034	0.104049	21803/30925	2
GO:0048486	parasympathetic nervous system development	2/312	21/23210	0.031969	0.136034	0.104049	18187/21380	2
GO:0072170	metanephric tubule development	2/312	21/23210	0.031969	0.136034	0.104049	22422/15208	2
GO:0008064	regulation of actin polymerization or depolymerization	6/312	176/23210	0.0320555	0.136245	0.104211	22351/104445/104252/72042/227753/22376	6
GO:0060415	muscle tissue morphogenesis	4/312	89/23210	0.0321097	0.136319	0.104267	21803/13857/21380/57246	4
GO:1903038	negative regulation of leukocyte cell-cell adhesion	5/312	131/23210	0.0321816	0.136468	0.104381	94212/21803/12394/193385/16147	5
GO:0010712	regulation of collagen metabolic process	3/312	52/23210	0.0327747	0.138349	0.10582	21803/14184/16147	3
GO:0035924	cellular response to vascular endothelial growth factor stimulus	3/312	52/23210	0.0327747	0.138349	0.10582	18187/18654/18595	3
GO:0097720	calcineurin-mediated signaling	3/312	52/23210	0.0327747	0.138349	0.10582	18018/14200/211323	3
GO:2000677	regulation of transcription regulatory region DNA binding	3/312	52/23210	0.0327747	0.138349	0.10582	227737/21803/17702	3
GO:0030177	positive regulation of Wnt signaling pathway	5/312	132/23210	0.0330954	0.139543	0.106734	14734/75607/14184/14165/13132	5
GO:0014031	mesenchymal cell development	4/312	90/23210	0.0332603	0.139761	0.1069	18187/21380/214968/13617	4
GO:0043535	regulation of blood vessel endothelial cell migration	4/312	90/23210	0.0332603	0.139761	0.1069	18438/21803/27494/16002	4
GO:0045833	negative regulation of lipid metabolic process	4/312	90/23210	0.0332603	0.139761	0.1069	11539/216505/20613/75387	4
GO:0043524	negative regulation of neuron apoptotic process	6/312	178/23210	0.033599	0.141024	0.107866	13798/14810/13857/15220/19141/12705	6
GO:2000116	regulation of cysteine-type endopeptidase activity	7/312	226/23210	0.0336709	0.141166	0.107975	14066/14810/14456/12955/227753/19141/20680	7
GO:0050803	regulation of synapse structure or activity	8/312	276/23210	0.0337657	0.141243	0.108034	14810/18187/17919/71436/103967/20692/19073/13380	8
GO:0055074	calcium ion homeostasis	12/312	489/23210	0.0337323	0.141243	0.108034	18438/71912/72828/14810/21803/13857/98660/13617/19228/18595/20855/80982	12
GO:0009308	amine metabolic process	4/312	91/23210	0.0344347	0.142912	0.10931	18574/75387/15186/332942	4
GO:0030514	negative regulation of BMP signaling pathway	3/312	53/23210	0.0344057	0.142912	0.10931	73230/56213/13380	3
GO:0030832	regulation of actin filament length	6/312	179/23210	0.0343884	0.142912	0.10931	22351/104445/104252/72042/227753/22376	6
GO:0035176	social behavior	3/312	53/23210	0.0344057	0.142912	0.10931	13798/14810/21380	3
GO:0046683	response to organophosphorus	4/312	91/23210	0.0344347	0.142912	0.10931	18438/54611/16011/12705	4
GO:0051703	intraspecies interaction between organisms	3/312	53/23210	0.0344057	0.142912	0.10931	13798/14810/21380	3
GO:0051932	synaptic transmission, GABAergic	3/312	53/23210	0.0344057	0.142912	0.10931	14394/11539/14404	3
GO:0014912	negative regulation of smooth muscle cell migration	2/312	22/23210	0.0348594	0.142912	0.10931	214968/16011	2
GO:0019400	alditol metabolic process	2/312	22/23210	0.0348594	0.142912	0.10931	226101/233549	2
GO:0022412	cellular process involved in reproduction in multicellular organism	11/312	436/23210	0.0346518	0.142912	0.10931	54611/100121/235320/21803/12394/22441/69982/72891/75514/20730/16147	11
GO:0045683	negative regulation of epidermis development	2/312	22/23210	0.0348594	0.142912	0.10931	17702/15208	2
GO:0051797	regulation of hair follicle development	2/312	22/23210	0.0348594	0.142912	0.10931	17702/15442	2
GO:0071800	podosome assembly	2/312	22/23210	0.0348594	0.142912	0.10931	268396/227753	2
GO:0072215	regulation of metanephros development	2/312	22/23210	0.0348594	0.142912	0.10931	21410/12705	2
GO:0072273	metanephric nephron morphogenesis	2/312	22/23210	0.0348594	0.142912	0.10931	15208/12705	2
GO:0098581	detection of external biotic stimulus	2/312	22/23210	0.0348594	0.142912	0.10931	17951/17952	2
GO:1902307	positive regulation of sodium ion transmembrane transport	2/312	22/23210	0.0348594	0.142912	0.10931	76560/75607	2
GO:2001026	regulation of endothelial cell chemotaxis	2/312	22/23210	0.0348594	0.142912	0.10931	18438/19141	2
GO:0046578	regulation of Ras protein signal transduction	7/312	228/23210	0.0350584	0.143569	0.109813	67425/21858/68760/193385/211323/14165/99662	7
GO:0007416	synapse assembly	6/312	180/23210	0.0351898	0.143948	0.110102	14394/14810/71436/211323/103967/13380	6
GO:0014909	smooth muscle cell migration	4/312	92/23210	0.035633	0.145298	0.111135	14066/18791/214968/16011	4
GO:0030838	positive regulation of actin filament polymerization	4/312	92/23210	0.035633	0.145298	0.111135	104445/104252/227753/22376	4
GO:0072659	protein localization to plasma membrane	8/312	279/23210	0.0356377	0.145298	0.111135	59020/12306/14456/21803/17919/13731/93835/13132	8
GO:0032350	regulation of hormone metabolic process	3/312	54/23210	0.0360781	0.146128	0.11177	12161/16002/13132	3
GO:0044060	regulation of endocrine process	3/312	54/23210	0.0360781	0.146128	0.11177	12394/12161/13132	3
GO:0045598	regulation of fat cell differentiation	5/312	135/23210	0.0359329	0.146128	0.11177	268396/235320/21803/17702/20378	5
GO:0046718	viral entry into host cell	3/312	54/23210	0.0360781	0.146128	0.11177	14456/227753/50528	3
GO:0051496	positive regulation of stress fiber assembly	3/312	54/23210	0.0360781	0.146128	0.11177	268396/77569/68760	3
GO:1903533	regulation of protein targeting	3/312	54/23210	0.0360781	0.146128	0.11177	59020/75387/80982	3
GO:0040013	negative regulation of locomotion	9/312	332/23210	0.0363654	0.147131	0.112537	11539/77569/21803/22376/193385/214968/211323/16011/20855	9
GO:0043506	regulation of JUN kinase activity	4/312	93/23210	0.0368552	0.148787	0.113804	22422/320825/13132/13380	4
GO:0045619	regulation of lymphocyte differentiation	6/312	182/23210	0.0368284	0.148787	0.113804	74039/235320/14456/21803/12394/16147	6
GO:2001056	positive regulation of cysteine-type endopeptidase activity	5/312	136/23210	0.036911	0.14885	0.113852	14066/14810/227753/19141/20680	5
GO:0002833	positive regulation of response to biotic stimulus	3/312	55/23210	0.0377917	0.150817	0.115357	109820/80861/12161	3
GO:0010665	regulation of cardiac muscle cell apoptotic process	3/312	55/23210	0.0377917	0.150817	0.115357	75387/14463/14465	3
GO:0030042	actin filament depolymerization	3/312	55/23210	0.0377917	0.150817	0.115357	320878/22351/227753	3
GO:0035019	somatic stem cell population maintenance	3/312	55/23210	0.0377917	0.150817	0.115357	21410/14184/14165	3
GO:0035306	positive regulation of dephosphorylation	3/312	55/23210	0.0377917	0.150817	0.115357	11539/228852/21803	3
GO:0043501	skeletal muscle adaptation	2/312	23/23210	0.0378469	0.150817	0.115357	18018/16011	2
GO:0048066	developmental pigmentation	3/312	55/23210	0.0377917	0.150817	0.115357	216892/16147/12705	3
GO:0048333	mesodermal cell differentiation	2/312	23/23210	0.0378469	0.150817	0.115357	13380/20671	2
GO:0070482	response to oxygen levels	8/312	282/23210	0.0375788	0.150817	0.115357	69219/11539/18791/18654/12955/14465/12398/13617	8
GO:0072337	modified amino acid transport	2/312	23/23210	0.0378469	0.150817	0.115357	59020/30962	2
GO:1903077	negative regulation of protein localization to plasma membrane	2/312	23/23210	0.0378469	0.150817	0.115357	21803/13132	2
GO:0001894	tissue homeostasis	7/312	232/23210	0.037946	0.150887	0.11541	52377/333329/72828/13036/19228/17063/16147	7
GO:0002456	T cell mediated immunity	5/312	137/23210	0.0379054	0.150887	0.11541	16904/13036/13032/22376/13731	5
GO:0060021	roof of mouth development	4/312	94/23210	0.0381013	0.15118	0.115634	54139/20613/21380/18595	4
GO:0097061	dendritic spine organization	4/312	94/23210	0.0381013	0.15118	0.115634	14810/17919/19141/103967	4
GO:0016032	viral process	8/312	283/23210	0.0382413	0.151573	0.115935	12306/14456/21803/13857/671535/227753/24014/50528	8
GO:0001764	neuron migration	6/312	185/23210	0.0393766	0.155573	0.118995	18187/54713/14456/71653/57246/211323	6
GO:0010770	positive regulation of cell morphogenesis involved in differentiation	6/312	185/23210	0.0393766	0.155573	0.118995	71653/17919/18003/211323/13508/13132	6
GO:0045582	positive regulation of T cell differentiation	4/312	95/23210	0.0393713	0.155573	0.118995	235320/21803/12394/16147	4
GO:0006813	potassium ion transport	7/312	234/23210	0.0394467	0.155684	0.119079	11539/14199/75607/242735/98660/16494/17178	7
GO:0031641	regulation of myelination	3/312	56/23210	0.0395461	0.155744	0.119126	13032/15208/211323	3
GO:0035456	response to interferon-beta	3/312	56/23210	0.0395461	0.155744	0.119126	16145/14469/56489	3
GO:0007281	germ cell development	9/312	339/23210	0.0406273	0.159832	0.122252	54611/100121/235320/22441/69982/72891/75514/20730/16147	9
GO:0006301	postreplication repair	2/312	24/23210	0.0409284	0.159997	0.122378	671535/80905	2
GO:0034104	negative regulation of tissue remodeling	2/312	24/23210	0.0409284	0.159997	0.122378	72828/14463	2
GO:0034505	tooth mineralization	2/312	24/23210	0.0409284	0.159997	0.122378	21380/17702	2
GO:0050687	negative regulation of defense response to virus	2/312	24/23210	0.0409284	0.159997	0.122378	80861/56213	2
GO:0072207	metanephric epithelium development	2/312	24/23210	0.0409284	0.159997	0.122378	22422/15208	2
GO:0097186	amelogenesis	2/312	24/23210	0.0409284	0.159997	0.122378	21380/17702	2
GO:0001736	establishment of planar polarity	3/312	57/23210	0.0413413	0.160931	0.123093	14734/22422/13132	3
GO:0001825	blastocyst formation	3/312	57/23210	0.0413413	0.160931	0.123093	74318/21410/20671	3
GO:0046622	positive regulation of organ growth	3/312	57/23210	0.0413413	0.160931	0.123093	57246/14463/14465	3
GO:0048016	inositol phosphate-mediated signaling	3/312	57/23210	0.0413413	0.160931	0.123093	18018/14200/211323	3
GO:0007548	sex differentiation	8/312	288/23210	0.0416713	0.162045	0.123945	218454/12394/21410/69982/14463/14165/12161/18595	8
GO:0022407	regulation of cell-cell adhesion	10/312	395/23210	0.0419411	0.162923	0.124617	94212/27205/72828/235320/21803/12394/193385/12161/16002/16147	10
GO:0043254	regulation of protein complex assembly	11/312	451/23210	0.0424824	0.164853	0.126093	22351/104445/104252/72042/21803/12955/227753/22376/21410/57246/13380	11
GO:0007164	establishment of tissue polarity	3/312	58/23210	0.0431769	0.166849	0.127619	14734/22422/13132	3
GO:0010662	regulation of striated muscle cell apoptotic process	3/312	58/23210	0.0431769	0.166849	0.127619	75387/14463/14465	3
GO:0050680	negative regulation of epithelial cell proliferation	5/312	142/23210	0.0431222	0.166849	0.127619	14734/21803/14184/20692/13132	5
GO:1903510	mucopolysaccharide metabolic process	3/312	58/23210	0.0431769	0.166849	0.127619	21803/268780/80982	3
GO:0010001	glial cell differentiation	7/312	239/23210	0.0433668	0.167233	0.127913	21803/225608/215798/14184/15208/211323/14165	7
GO:0015850	organic hydroxy compound transport	7/312	239/23210	0.0433668	0.167233	0.127913	16891/12306/14131/11833/223920/12161/13132	7
GO:0009595	detection of biotic stimulus	2/312	25/23210	0.044101	0.167365	0.128014	17951/17952	2
GO:0010575	positive regulation of vascular endothelial growth factor production	2/312	25/23210	0.044101	0.167365	0.128014	15442/14463	2
GO:0019233	sensory perception of pain	5/312	143/23210	0.0442148	0.167365	0.128014	18438/11539/14810/15416/13617	5
GO:0021895	cerebral cortex neuron differentiation	2/312	25/23210	0.044101	0.167365	0.128014	54713/233552	2
GO:0031333	negative regulation of protein complex assembly	5/312	143/23210	0.0442148	0.167365	0.128014	22351/12955/227753/57246/13380	5
GO:0032373	positive regulation of sterol transport	2/312	25/23210	0.044101	0.167365	0.128014	16891/12306	2
GO:0032376	positive regulation of cholesterol transport	2/312	25/23210	0.044101	0.167365	0.128014	16891/12306	2
GO:0043171	peptide catabolic process	2/312	25/23210	0.044101	0.167365	0.128014	13036/13809	2
GO:0043567	regulation of insulin-like growth factor receptor signaling pathway	2/312	25/23210	0.044101	0.167365	0.128014	16012/16011	2
GO:0044706	multi-multicellular organism process	6/312	190/23210	0.0438675	0.167365	0.128014	268396/13857/11552/16777/13731/16011	6
GO:0046330	positive regulation of JNK cascade	5/312	143/23210	0.0442148	0.167365	0.128014	17873/22422/320825/13132/13380	5
GO:0048266	behavioral response to pain	2/312	25/23210	0.044101	0.167365	0.128014	18438/12394	2
GO:0050832	defense response to fungus	2/312	25/23210	0.044101	0.167365	0.128014	72042/21803	2
GO:0071677	positive regulation of mononuclear cell migration	2/312	25/23210	0.044101	0.167365	0.128014	21803/19141	2
GO:0085029	extracellular matrix assembly	2/312	25/23210	0.044101	0.167365	0.128014	21803/16147	2
GO:1904376	negative regulation of protein localization to cell periphery	2/312	25/23210	0.044101	0.167365	0.128014	21803/13132	2
GO:1905809	negative regulation of synapse organization	2/312	25/23210	0.044101	0.167365	0.128014	103967/13380	2
GO:2000679	positive regulation of transcription regulatory region DNA binding	2/312	25/23210	0.044101	0.167365	0.128014	227737/21803	2
GO:0062014	negative regulation of small molecule metabolic process	4/312	99/23210	0.0446908	0.168994	0.12926	20613/21803/75387/12398	4
GO:0015672	monovalent inorganic cation transport	11/312	455/23210	0.0447616	0.169071	0.129319	18438/11539/14199/140494/21803/76560/75607/242735/98660/16494/17178	11
GO:0021915	neural tube development	6/312	191/23210	0.0448025	0.169071	0.129319	13798/21803/14836/15208/15376/20671	6
GO:0001755	neural crest cell migration	3/312	59/23210	0.0450528	0.169497	0.129645	18187/21380/214968	3
GO:0008347	glial cell migration	3/312	59/23210	0.0450528	0.169497	0.129645	18438/14810/16777	3
GO:0010659	cardiac muscle cell apoptotic process	3/312	59/23210	0.0450528	0.169497	0.129645	75387/14463/14465	3
GO:0051402	neuron apoptotic process	8/312	293/23210	0.0452999	0.170254	0.130224	64138/13798/14810/13857/15220/14184/19141/12705	8
GO:0030593	neutrophil chemotaxis	4/312	100/23210	0.0460805	0.172487	0.131932	14131/13143/193385/13617	4
GO:0035710	CD4-positive, alpha-beta T cell activation	4/312	100/23210	0.0460805	0.172487	0.131932	21803/12394/18503/30925	4
GO:0110020	regulation of actomyosin structure organization	4/312	100/23210	0.0460805	0.172487	0.131932	268396/77569/68760/22376	4
GO:1902105	regulation of leukocyte differentiation	8/312	294/23210	0.0460497	0.172487	0.131932	72828/74039/235320/14456/21803/12394/14184/16147	8
GO:1903900	regulation of viral life cycle	5/312	145/23210	0.0464494	0.173693	0.132854	12306/671535/227753/24014/50528	5
GO:0003299	muscle hypertrophy in response to stress	2/312	26/23210	0.0473615	0.175472	0.134215	14463/14465	2
GO:0006026	aminoglycan catabolic process	2/312	26/23210	0.0473615	0.175472	0.134215	21803/80982	2
GO:0014898	cardiac muscle hypertrophy in response to stress	2/312	26/23210	0.0473615	0.175472	0.134215	14463/14465	2
GO:0031532	actin cytoskeleton reorganization	4/312	101/23210	0.047494	0.175472	0.134215	21803/18003/227753/14165	4
GO:0036342	post-anal tail morphogenesis	2/312	26/23210	0.0473615	0.175472	0.134215	14174/14184	2
GO:0045787	positive regulation of cell cycle	9/312	349/23210	0.0472839	0.175472	0.134215	21803/17702/193385/14463/14465/233552/19141/14165/16002	9
GO:0048642	negative regulation of skeletal muscle tissue development	2/312	26/23210	0.0473615	0.175472	0.134215	21803/13380	2
GO:0050848	regulation of calcium-mediated signaling	4/312	101/23210	0.047494	0.175472	0.134215	18438/71912/14200/211323	4
GO:0051125	regulation of actin nucleation	2/312	26/23210	0.0473615	0.175472	0.134215	227753/22376	2
GO:0090189	regulation of branching involved in ureteric bud morphogenesis	2/312	26/23210	0.0473615	0.175472	0.134215	21803/21410	2
GO:0090263	positive regulation of canonical Wnt signaling pathway	4/312	101/23210	0.047494	0.175472	0.134215	14734/75607/14184/14165	4
GO:2000050	regulation of non-canonical Wnt signaling pathway	2/312	26/23210	0.0473615	0.175472	0.134215	14734/13132	2
GO:0099173	postsynapse organization	6/312	194/23210	0.047682	0.175991	0.134612	14810/18187/17919/19141/103967/19073	6
GO:0030856	regulation of epithelial cell differentiation	5/312	147/23210	0.0487502	0.179173	0.137046	17702/15208/20378/12161/12705	5
GO:0042133	neurotransmitter metabolic process	5/312	147/23210	0.0487502	0.179173	0.137046	18438/18574/69219/13857/15186	5
GO:0045600	positive regulation of fat cell differentiation	3/312	61/23210	0.0489238	0.179173	0.137046	268396/235320/20378	3
GO:0046849	bone remodeling	4/312	102/23210	0.0489315	0.179173	0.137046	72828/14184/19228/16147	4
GO:0050772	positive regulation of axonogenesis	4/312	102/23210	0.0489315	0.179173	0.137046	71653/17919/211323/13508	4
GO:0051783	regulation of nuclear division	6/312	195/23210	0.0486667	0.179173	0.137046	54611/21803/17702/193385/14184/16002	6
GO:0106027	neuron projection organization	4/312	102/23210	0.0489315	0.179173	0.137046	14810/17919/19141/103967	4
GO:1905477	positive regulation of protein localization to membrane	4/312	102/23210	0.0489315	0.179173	0.137046	59020/21803/17919/80982	4
GO:0003171	atrioventricular valve development	2/312	27/23210	0.0507071	0.181774	0.139035	57246/14463	2
GO:0003229	ventricular cardiac muscle tissue development	3/312	62/23210	0.0509184	0.181774	0.139035	21803/13857/14463	3
GO:0003231	cardiac ventricle development	5/312	148/23210	0.0499254	0.181774	0.139035	18018/21803/13857/57246/14463	5
GO:0007214	gamma-aminobutyric acid signaling pathway	2/312	27/23210	0.0507071	0.181774	0.139035	14394/14404	2
GO:0009953	dorsal/ventral pattern formation	4/312	103/23210	0.0503927	0.181774	0.139035	13798/14836/57246/15376	4
GO:0010658	striated muscle cell apoptotic process	3/312	62/23210	0.0509184	0.181774	0.139035	75387/14463/14465	3
GO:0014829	vascular smooth muscle contraction	2/312	27/23210	0.0507071	0.181774	0.139035	11552/13617	2
GO:0014887	cardiac muscle adaptation	2/312	27/23210	0.0507071	0.181774	0.139035	14463/14465	2
GO:0014911	positive regulation of smooth muscle cell migration	3/312	62/23210	0.0509184	0.181774	0.139035	14066/214968/16011	3
GO:0017015	regulation of transforming growth factor beta receptor signaling pathway	4/312	103/23210	0.0503927	0.181774	0.139035	21803/17826/56213/13132	4
GO:0021871	forebrain regionalization	2/312	27/23210	0.0507071	0.181774	0.139035	54713/22422	2
GO:0030212	hyaluronan metabolic process	2/312	27/23210	0.0507071	0.181774	0.139035	21803/80982	2
GO:0030878	thyroid gland development	2/312	27/23210	0.0507071	0.181774	0.139035	21380/14165	2
GO:0032231	regulation of actin filament bundle assembly	4/312	103/23210	0.0503927	0.181774	0.139035	268396/77569/68760/22376	4
GO:0032365	intracellular lipid transport	2/312	27/23210	0.0507071	0.181774	0.139035	12306/14077	2
GO:0032925	regulation of activin receptor signaling pathway	2/312	27/23210	0.0507071	0.181774	0.139035	209268/14165	2
GO:0034308	primary alcohol metabolic process	3/312	62/23210	0.0509184	0.181774	0.139035	665270/12161/13132	3
GO:0036037	CD8-positive, alpha-beta T cell activation	2/312	27/23210	0.0507071	0.181774	0.139035	12394/18503	2
GO:0045668	negative regulation of osteoblast differentiation	3/312	62/23210	0.0509184	0.181774	0.139035	18018/16011/12705	3
GO:0046639	negative regulation of alpha-beta T cell differentiation	2/312	27/23210	0.0507071	0.181774	0.139035	12394/16147	2
GO:0048008	platelet-derived growth factor receptor signaling pathway	3/312	62/23210	0.0509184	0.181774	0.139035	14066/18791/18595	3
GO:0048709	oligodendrocyte differentiation	4/312	103/23210	0.0503927	0.181774	0.139035	21803/14184/15208/211323	4
GO:0060038	cardiac muscle cell proliferation	3/312	62/23210	0.0509184	0.181774	0.139035	57246/14463/14465	3
GO:0071260	cellular response to mechanical stimulus	3/312	62/23210	0.0509184	0.181774	0.139035	193385/98660/13617	3
GO:0090103	cochlea morphogenesis	2/312	27/23210	0.0507071	0.181774	0.139035	21380/20378	2
GO:2000727	positive regulation of cardiac muscle cell differentiation	2/312	27/23210	0.0507071	0.181774	0.139035	21803/211323	2
GO:0042136	neurotransmitter biosynthetic process	4/312	104/23210	0.0518777	0.184842	0.141382	18438/69219/13857/15186	4
GO:0046634	regulation of alpha-beta T cell activation	4/312	104/23210	0.0518777	0.184842	0.141382	235320/21803/12394/16147	4
GO:0045785	positive regulation of cell adhesion	10/312	411/23210	0.0522246	0.1859	0.142191	27205/235320/21803/12394/18003/13731/268780/16002/13132/16147	10
GO:0014013	regulation of gliogenesis	5/312	150/23210	0.0523255	0.18608	0.142328	18438/14810/21803/14184/15208	5
GO:0019058	viral life cycle	6/312	199/23210	0.0527306	0.18734	0.143292	12306/14456/671535/227753/24014/50528	6
GO:0010830	regulation of myotube differentiation	3/312	63/23210	0.052952	0.187767	0.143619	666794/21380/193385	3
GO:0046579	positive regulation of Ras protein signal transduction	3/312	63/23210	0.052952	0.187767	0.143619	68760/211323/14165	3
GO:0008306	associative learning	4/312	105/23210	0.0533864	0.188046	0.143832	18574/14810/98660/19141	4
GO:0014897	striated muscle hypertrophy	4/312	105/23210	0.0533864	0.188046	0.143832	18438/14463/14465/16011	4
GO:0035249	synaptic transmission, glutamatergic	4/312	105/23210	0.0533864	0.188046	0.143832	11539/18791/14810/13380	4
GO:0038127	ERBB signaling pathway	4/312	105/23210	0.0533864	0.188046	0.143832	11539/21803/225608/19141	4
GO:0043266	regulation of potassium ion transport	4/312	105/23210	0.0533864	0.188046	0.143832	11539/14199/75607/242735	4
GO:0050764	regulation of phagocytosis	4/312	105/23210	0.0533864	0.188046	0.143832	14456/21803/12263/14131	4
GO:1903844	regulation of cellular response to transforming growth factor beta stimulus	4/312	105/23210	0.0533864	0.188046	0.143832	21803/17826/56213/13132	4
GO:0001945	lymph vessel development	2/312	28/23210	0.054135	0.188353	0.144067	18018/21380	2
GO:0002089	lens morphogenesis in camera-type eye	2/312	28/23210	0.054135	0.188353	0.144067	100121/14184	2
GO:0002360	T cell lineage commitment	2/312	28/23210	0.054135	0.188353	0.144067	21803/30925	2
GO:0002507	tolerance induction	2/312	28/23210	0.054135	0.188353	0.144067	21803/12394	2
GO:0006929	substrate-dependent cell migration	2/312	28/23210	0.054135	0.188353	0.144067	18187/71653	2
GO:0032388	positive regulation of intracellular transport	6/312	200/23210	0.0537779	0.188353	0.144067	59020/12306/14456/21803/13132/80982	6
GO:0045187	regulation of circadian sleep/wake cycle, sleep	2/312	28/23210	0.054135	0.188353	0.144067	11539/19215	2
GO:0045822	negative regulation of heart contraction	2/312	28/23210	0.054135	0.188353	0.144067	11539/98660	2
GO:0050863	regulation of T cell activation	8/312	304/23210	0.0539973	0.188353	0.144067	94212/235320/21803/12394/227753/193385/16002/16147	8
GO:0060444	branching involved in mammary gland duct morphogenesis	2/312	28/23210	0.054135	0.188353	0.144067	21803/17702	2
GO:0061217	regulation of mesonephros development	2/312	28/23210	0.054135	0.188353	0.144067	21803/21410	2
GO:0072539	T-helper 17 cell differentiation	2/312	28/23210	0.054135	0.188353	0.144067	21803/30925	2
GO:0090314	positive regulation of protein targeting to membrane	2/312	28/23210	0.054135	0.188353	0.144067	59020/80982	2
GO:0051250	negative regulation of lymphocyte activation	5/312	152/23210	0.0547919	0.19046	0.145679	94212/21803/12394/193385/16147	5
GO:0014812	muscle cell migration	4/312	106/23210	0.0549189	0.190722	0.145879	14066/18791/214968/16011	4
GO:0032233	positive regulation of actin filament bundle assembly	3/312	64/23210	0.0550242	0.190909	0.146022	268396/77569/68760	3
GO:0016042	lipid catabolic process	8/312	306/23210	0.0556858	0.193023	0.147639	16891/11539/54447/66857/18947/69836/665270/12903	8
GO:0014074	response to purine-containing compound	4/312	107/23210	0.0564749	0.19521	0.149312	18438/54611/16011/12705	4
GO:0014896	muscle hypertrophy	4/312	107/23210	0.0564749	0.19521	0.149312	18438/14463/14465/16011	4
GO:0097756	negative regulation of blood vessel diameter	4/312	107/23210	0.0564749	0.19521	0.149312	11539/11552/98660/13617	4
GO:0001707	mesoderm formation	3/312	65/23210	0.0571348	0.197307	0.150916	20613/13380/20671	3
GO:0000731	DNA synthesis involved in DNA repair	2/312	29/23210	0.0576422	0.197951	0.151409	671535/80905	2
GO:0001919	regulation of receptor recycling	2/312	29/23210	0.0576422	0.197951	0.151409	12306/13132	2
GO:0010800	positive regulation of peptidyl-threonine phosphorylation	2/312	29/23210	0.0576422	0.197951	0.151409	21803/80982	2
GO:0050802	circadian sleep/wake cycle, sleep	2/312	29/23210	0.0576422	0.197951	0.151409	11539/19215	2
GO:0060914	heart formation	2/312	29/23210	0.0576422	0.197951	0.151409	21380/13380	2
GO:1900027	regulation of ruffle assembly	2/312	29/23210	0.0576422	0.197951	0.151409	67425/99662	2
GO:0035725	sodium ion transmembrane transport	4/312	108/23210	0.0580544	0.199182	0.15235	76560/75607/98660/17178	4
GO:0034394	protein localization to cell surface	3/312	66/23210	0.0592832	0.203022	0.155287	13731/211323/14165	3
GO:1901184	regulation of ERBB signaling pathway	3/312	66/23210	0.0592832	0.203022	0.155287	11539/225608/19141	3
GO:0046879	hormone secretion	9/312	365/23210	0.0593746	0.203147	0.155382	227737/11539/12394/75387/235415/21410/15376/12161/13132	9
GO:0006612	protein targeting to membrane	4/312	109/23210	0.0596575	0.203363	0.155548	11539/59020/224454/80982	4
GO:0018958	phenol-containing compound metabolic process	4/312	109/23210	0.0596575	0.203363	0.155548	18574/218476/15186/12705	4
GO:0048259	regulation of receptor-mediated endocytosis	4/312	109/23210	0.0596575	0.203363	0.155548	12306/16976/13132/13380	4
GO:0051403	stress-activated MAPK cascade	7/312	257/23210	0.0595189	0.203363	0.155548	12955/17873/22422/14184/320825/13132/13380	7
GO:0000132	establishment of mitotic spindle orientation	2/312	30/23210	0.0612262	0.206503	0.157949	78906/14165	2
GO:0003309	type B pancreatic cell differentiation	2/312	30/23210	0.0612262	0.206503	0.157949	14465/12161	2
GO:0021602	cranial nerve morphogenesis	2/312	30/23210	0.0612262	0.206503	0.157949	18187/21380	2
GO:0021904	dorsal/ventral neural tube patterning	2/312	30/23210	0.0612262	0.206503	0.157949	14836/15376	2
GO:0035767	endothelial cell chemotaxis	2/312	30/23210	0.0612262	0.206503	0.157949	18438/19141	2
GO:0042481	regulation of odontogenesis	2/312	30/23210	0.0612262	0.206503	0.157949	21803/13617	2
GO:0044062	regulation of excretion	2/312	30/23210	0.0612262	0.206503	0.157949	11539/20855	2
GO:0044319	wound healing, spreading of cells	2/312	30/23210	0.0612262	0.206503	0.157949	76509/17702	2
GO:0048015	phosphatidylinositol-mediated signaling	5/312	157/23210	0.061248	0.206503	0.157949	228852/216505/227753/211323/18595	5
GO:0060317	cardiac epithelial to mesenchymal transition	2/312	30/23210	0.0612262	0.206503	0.157949	20613/17702	2
GO:0061082	myeloid leukocyte cytokine production	2/312	30/23210	0.0612262	0.206503	0.157949	14456/21803	2
GO:0090505	epiboly involved in wound healing	2/312	30/23210	0.0612262	0.206503	0.157949	76509/17702	2
GO:0001885	endothelial cell development	3/312	67/23210	0.0614692	0.206684	0.158088	228852/22422/20855	3
GO:0006940	regulation of smooth muscle contraction	3/312	67/23210	0.0614692	0.206684	0.158088	11539/11552/98660	3
GO:0048678	response to axon injury	3/312	67/23210	0.0614692	0.206684	0.158088	18438/14184/71436	3
GO:1901214	regulation of neuron death	9/312	368/23210	0.0618437	0.207754	0.158907	64138/13798/11539/14810/13857/15220/14184/19141/12705	9
GO:0002449	lymphocyte mediated immunity	10/312	425/23210	0.0624964	0.209757	0.160438	16904/21803/12263/14131/13036/13032/22376/13731/30925/16002	10
GO:0034109	homotypic cell-cell adhesion	3/312	68/23210	0.0636924	0.213577	0.163361	72828/16399/18595	3
GO:0019722	calcium-mediated signaling	6/312	209/23210	0.0637704	0.213645	0.163413	18438/71912/18018/52589/14200/211323	6
GO:0006335	DNA replication-dependent nucleosome assembly	2/312	31/23210	0.0648841	0.213708	0.163461	319155/97114	2
GO:0006939	smooth muscle contraction	4/312	112/23210	0.0646066	0.213708	0.163461	11539/11552/98660/13617	4
GO:0007589	body fluid secretion	4/312	112/23210	0.0646066	0.213708	0.163461	11539/12306/246728/14165	4
GO:0010574	regulation of vascular endothelial growth factor production	2/312	31/23210	0.0648841	0.213708	0.163461	15442/14463	2
GO:0016525	negative regulation of angiogenesis	4/312	112/23210	0.0646066	0.213708	0.163461	13638/20692/27494/12827	4
GO:0019935	cyclic-nucleotide-mediated signaling	6/312	210/23210	0.0649438	0.213708	0.163461	54611/19085/11552/215798/19228/170761	6
GO:0032967	positive regulation of collagen biosynthetic process	2/312	31/23210	0.0648841	0.213708	0.163461	21803/16147	2
GO:0033157	regulation of intracellular protein transport	6/312	210/23210	0.0649438	0.213708	0.163461	59020/14456/21803/75387/225608/80982	6
GO:0034219	carbohydrate transmembrane transport	4/312	112/23210	0.0646066	0.213708	0.163461	14734/70652/24014/13617	4
GO:0034723	DNA replication-dependent nucleosome organization	2/312	31/23210	0.0648841	0.213708	0.163461	319155/97114	2
GO:0042749	regulation of circadian sleep/wake cycle	2/312	31/23210	0.0648841	0.213708	0.163461	11539/19215	2
GO:0044030	regulation of DNA methylation	2/312	31/23210	0.0648841	0.213708	0.163461	73708/14955	2
GO:0045932	negative regulation of muscle contraction	2/312	31/23210	0.0648841	0.213708	0.163461	11539/98660	2
GO:0048535	lymph node development	2/312	31/23210	0.0648841	0.213708	0.163461	216892/21803	2
GO:0051491	positive regulation of filopodium assembly	2/312	31/23210	0.0648841	0.213708	0.163461	193385/103967	2
GO:0090075	relaxation of muscle	2/312	31/23210	0.0648841	0.213708	0.163461	18438/11539	2
GO:0090162	establishment of epithelial cell polarity	2/312	31/23210	0.0648841	0.213708	0.163461	15208/16772	2
GO:0090504	epiboly	2/312	31/23210	0.0648841	0.213708	0.163461	76509/17702	2
GO:1905476	negative regulation of protein localization to membrane	2/312	31/23210	0.0648841	0.213708	0.163461	21803/13132	2
GO:2001014	regulation of skeletal muscle cell differentiation	2/312	31/23210	0.0648841	0.213708	0.163461	666794/21380	2
GO:0007565	female pregnancy	5/312	160/23210	0.06532	0.214375	0.16397	13857/11552/16777/13731/16011	5
GO:0048017	inositol lipid-mediated signaling	5/312	160/23210	0.06532	0.214375	0.16397	228852/216505/227753/211323/18595	5
GO:0048871	multicellular organismal homeostasis	11/312	486/23210	0.0653021	0.214375	0.16397	52377/11539/333329/72828/13036/12161/14776/19228/231507/17063/16147	11
GO:0006766	vitamin metabolic process	3/312	69/23210	0.0659524	0.215305	0.164682	20613/12903/65969	3
GO:0008542	visual learning	3/312	69/23210	0.0659524	0.215305	0.164682	18574/14810/98660	3
GO:0021536	diencephalon development	3/312	69/23210	0.0659524	0.215305	0.164682	18187/18740/14165	3
GO:0046635	positive regulation of alpha-beta T cell activation	3/312	69/23210	0.0659524	0.215305	0.164682	235320/12394/16147	3
GO:0048332	mesoderm morphogenesis	3/312	69/23210	0.0659524	0.215305	0.164682	20613/13380/20671	3
GO:1903670	regulation of sprouting angiogenesis	3/312	69/23210	0.0659524	0.215305	0.164682	20193/228852/73230	3
GO:0006814	sodium ion transport	6/312	211/23210	0.0661298	0.215314	0.164689	18438/21803/76560/75607/98660/17178	6
GO:0009914	hormone transport	9/312	373/23210	0.0661029	0.215314	0.164689	227737/11539/12394/75387/235415/21410/15376/12161/13132	9
GO:0010810	regulation of cell-substrate adhesion	6/312	211/23210	0.0661298	0.215314	0.164689	77569/76509/18003/13731/268780/13132	6
GO:0072175	epithelial tube formation	5/312	161/23210	0.0667103	0.217013	0.165989	14174/21803/21410/15208/14165	5
GO:0001779	natural killer cell differentiation	2/312	32/23210	0.0686134	0.219729	0.168066	14456/30925	2
GO:0001964	startle response	2/312	32/23210	0.0686134	0.219729	0.168066	14810/211323	2
GO:0002090	regulation of receptor internalization	3/312	70/23210	0.0682487	0.219729	0.168066	16976/13132/13380	3
GO:0003016	respiratory system process	2/312	32/23210	0.0686134	0.219729	0.168066	11539/98660	2
GO:0009913	epidermal cell differentiation	6/312	213/23210	0.0685397	0.219729	0.168066	54139/17921/17702/193385/15208/224796	6
GO:0010453	regulation of cell fate commitment	2/312	32/23210	0.0686134	0.219729	0.168066	13380/20671	2
GO:0016054	organic acid catabolic process	6/312	213/23210	0.0685397	0.219729	0.168066	69219/21803/15186/12903/74091/80982	6
GO:0022410	circadian sleep/wake cycle process	2/312	32/23210	0.0686134	0.219729	0.168066	11539/19215	2
GO:0030947	regulation of vascular endothelial growth factor receptor signaling pathway	2/312	32/23210	0.0686134	0.219729	0.168066	226101/14165	2
GO:0032414	positive regulation of ion transmembrane transporter activity	4/312	114/23210	0.0680218	0.219729	0.168066	20193/59020/75607/242735	4
GO:0042130	negative regulation of T cell proliferation	3/312	70/23210	0.0682487	0.219729	0.168066	21803/193385/16147	3
GO:0046395	carboxylic acid catabolic process	6/312	213/23210	0.0685397	0.219729	0.168066	69219/21803/15186/12903/74091/80982	6
GO:0046466	membrane lipid catabolic process	2/312	32/23210	0.0686134	0.219729	0.168066	54447/18947	2
GO:0051057	positive regulation of small GTPase mediated signal transduction	3/312	70/23210	0.0682487	0.219729	0.168066	68760/211323/14165	3
GO:0051150	regulation of smooth muscle cell differentiation	2/312	32/23210	0.0686134	0.219729	0.168066	18018/21803	2
GO:0060669	embryonic placenta morphogenesis	2/312	32/23210	0.0686134	0.219729	0.168066	22422/16002	2
GO:0060706	cell differentiation involved in embryonic placenta development	2/312	32/23210	0.0686134	0.219729	0.168066	16691/20613	2
GO:0072538	T-helper 17 type immune response	2/312	32/23210	0.0686134	0.219729	0.168066	21803/30925	2
GO:0042110	T cell activation	11/312	491/23210	0.0691079	0.221121	0.169131	94212/235320/21803/12394/227753/22376/193385/18503/30925/16002/16147	11
GO:0060041	retina development in camera-type eye	5/312	163/23210	0.0695401	0.222312	0.170042	12826/13508/18595/16772/16147	5
GO:0000187	activation of MAPK activity	4/312	115/23210	0.0697638	0.222451	0.170148	11552/22422/14165/13132	4
GO:0033673	negative regulation of kinase activity	6/312	214/23210	0.0697636	0.222451	0.170148	19085/216505/72828/17873/20459/15376	6
GO:0071346	cellular response to interferon-gamma	4/312	115/23210	0.0697638	0.222451	0.170148	104252/227753/14469/22376	4
GO:0042733	embryonic digit morphogenesis	3/312	71/23210	0.0705811	0.224863	0.171993	235320/17702/16147	3
GO:0032271	regulation of protein polymerization	6/312	215/23210	0.0710001	0.226004	0.172865	22351/104445/104252/72042/227753/22376	6
GO:0002040	sprouting angiogenesis	4/312	116/23210	0.0715286	0.227058	0.173672	20193/228852/73230/18654	4
GO:0006775	fat-soluble vitamin metabolic process	2/312	33/23210	0.0724116	0.227058	0.173672	20613/12903	2
GO:0007179	transforming growth factor beta receptor signaling pathway	5/312	165/23210	0.0724354	0.227058	0.173672	21803/17826/56213/13132/12705	5
GO:0010543	regulation of platelet activation	2/312	33/23210	0.0724116	0.227058	0.173672	72828/18595	2
GO:0010573	vascular endothelial growth factor production	2/312	33/23210	0.0724116	0.227058	0.173672	15442/14463	2
GO:0010667	negative regulation of cardiac muscle cell apoptotic process	2/312	33/23210	0.0724116	0.227058	0.173672	75387/14463	2
GO:0014741	negative regulation of muscle hypertrophy	2/312	33/23210	0.0724116	0.227058	0.173672	18438/16011	2
GO:0032660	regulation of interleukin-17 production	2/312	33/23210	0.0724116	0.227058	0.173672	21803/30925	2
GO:0035094	response to nicotine	2/312	33/23210	0.0724116	0.227058	0.173672	98660/16002	2
GO:0035883	enteroendocrine cell differentiation	2/312	33/23210	0.0724116	0.227058	0.173672	14465/12161	2
GO:0040001	establishment of mitotic spindle localization	2/312	33/23210	0.0724116	0.227058	0.173672	78906/14165	2
GO:0046596	regulation of viral entry into host cell	2/312	33/23210	0.0724116	0.227058	0.173672	227753/50528	2
GO:0048841	regulation of axon extension involved in axon guidance	2/312	33/23210	0.0724116	0.227058	0.173672	214968/13508	2
GO:0051017	actin filament bundle assembly	5/312	165/23210	0.0724354	0.227058	0.173672	229474/268396/77569/68760/22376	5
GO:0071709	membrane assembly	2/312	33/23210	0.0724116	0.227058	0.173672	12306/13731	2
GO:0071827	plasma lipoprotein particle organization	2/312	33/23210	0.0724116	0.227058	0.173672	16891/223920	2
GO:1903828	negative regulation of cellular protein localization	4/312	116/23210	0.0715286	0.227058	0.173672	21803/75387/193385/13132	4
GO:2000181	negative regulation of blood vessel morphogenesis	4/312	116/23210	0.0715286	0.227058	0.173672	13638/20692/27494/12827	4
GO:0007632	visual behavior	3/312	72/23210	0.0729489	0.228475	0.174755	18574/14810/98660	3
GO:0032386	regulation of intracellular transport	10/312	438/23210	0.0731324	0.228856	0.175047	59020/12306/14456/21803/75387/235415/12955/225608/13132/80982	10
GO:0019751	polyol metabolic process	4/312	118/23210	0.0751262	0.234896	0.179667	226101/233549/54447/19228	4
GO:0000186	activation of MAPKK activity	2/312	34/23210	0.076276	0.237289	0.181497	11539/17873	2
GO:0003209	cardiac atrium morphogenesis	2/312	34/23210	0.076276	0.237289	0.181497	57246/14463	2
GO:0010714	positive regulation of collagen metabolic process	2/312	34/23210	0.076276	0.237289	0.181497	21803/16147	2
GO:0031338	regulation of vesicle fusion	2/312	34/23210	0.076276	0.237289	0.181497	12306/235415	2
GO:0090313	regulation of protein targeting to membrane	2/312	34/23210	0.076276	0.237289	0.181497	59020/80982	2
GO:0097366	response to bronchodilator	2/312	34/23210	0.076276	0.237289	0.181497	18574/14810	2
GO:0097164	ammonium ion metabolic process	5/312	168/23210	0.0769005	0.238811	0.182661	18574/54447/15186/14077/332942	5
GO:1902107	positive regulation of leukocyte differentiation	5/312	168/23210	0.0769005	0.238811	0.182661	235320/14456/21803/12394/16147	5
GO:1990266	neutrophil migration	4/312	119/23210	0.0769587	0.238811	0.182661	14131/13143/193385/13617	4
GO:0045453	bone resorption	3/312	74/23210	0.0777896	0.241187	0.184479	72828/19228/16147	3
GO:0044070	regulation of anion transport	4/312	120/23210	0.0788136	0.244157	0.18675	11539/59020/14077/20855	4
GO:0006471	protein ADP-ribosylation	2/312	35/23210	0.0802043	0.246375	0.188447	671535/75387	2
GO:0007260	tyrosine phosphorylation of STAT protein	3/312	75/23210	0.0802616	0.246375	0.188447	20459/14184/15208	3
GO:0015804	neutral amino acid transport	2/312	35/23210	0.0802043	0.246375	0.188447	209837/30962	2
GO:0030201	heparan sulfate proteoglycan metabolic process	2/312	35/23210	0.0802043	0.246375	0.188447	15442/15476	2
GO:0033238	regulation of cellular amine metabolic process	2/312	35/23210	0.0802043	0.246375	0.188447	18574/75387	2
GO:0042446	hormone biosynthetic process	3/312	75/23210	0.0802616	0.246375	0.188447	12161/16002/13132	3
GO:0042745	circadian sleep/wake cycle	2/312	35/23210	0.0802043	0.246375	0.188447	11539/19215	2
GO:0045686	negative regulation of glial cell differentiation	2/312	35/23210	0.0802043	0.246375	0.188447	14184/15208	2
GO:0045843	negative regulation of striated muscle tissue development	3/312	75/23210	0.0802616	0.246375	0.188447	14174/21803/13380	3
GO:0046320	regulation of fatty acid oxidation	2/312	35/23210	0.0802043	0.246375	0.188447	75387/14077	2
GO:0048710	regulation of astrocyte differentiation	2/312	35/23210	0.0802043	0.246375	0.188447	14184/15208	2
GO:0001889	liver development	4/312	121/23210	0.0806906	0.246669	0.188672	12394/21410/14465/20378	4
GO:0031497	chromatin assembly	4/312	121/23210	0.0806906	0.246669	0.188672	78303/671535/319155/97114	4
GO:0032411	positive regulation of transporter activity	4/312	121/23210	0.0806906	0.246669	0.188672	20193/59020/75607/242735	4
GO:0046546	development of primary male sexual characteristics	4/312	121/23210	0.0806906	0.246669	0.188672	218454/69982/14463/18595	4
GO:1903409	reactive oxygen species biosynthetic process	4/312	121/23210	0.0806906	0.246669	0.188672	18438/69219/14810/13857	4
GO:0032874	positive regulation of stress-activated MAPK cascade	5/312	171/23210	0.081511	0.248972	0.190433	17873/22422/320825/13132/13380	5
GO:0006809	nitric oxide biosynthetic process	3/312	76/23210	0.0827674	0.251978	0.192732	18438/69219/13857	3
GO:0021879	forebrain neuron differentiation	3/312	76/23210	0.0827674	0.251978	0.192732	18187/54713/15208	3
GO:0030168	platelet activation	3/312	76/23210	0.0827674	0.251978	0.192732	72828/16399/18595	3
GO:0055008	cardiac muscle tissue morphogenesis	3/312	76/23210	0.0827674	0.251978	0.192732	21803/13857/57246	3
GO:0001819	positive regulation of cytokine production	10/312	449/23210	0.0829716	0.252392	0.193049	74039/21803/14131/12394/17951/15442/14463/67445/30925/80861	10
GO:0070304	positive regulation of stress-activated protein kinase signaling cascade	5/312	172/23210	0.0830799	0.252514	0.193142	17873/22422/320825/13132/13380	5
GO:0002861	regulation of inflammatory response to antigenic stimulus	2/312	36/23210	0.084194	0.25361	0.193981	14131/14776	2
GO:0002920	regulation of humoral immune response	2/312	36/23210	0.084194	0.25361	0.193981	216892/109820	2
GO:0003417	growth plate cartilage development	2/312	36/23210	0.084194	0.25361	0.193981	12306/20855	2
GO:0010664	negative regulation of striated muscle cell apoptotic process	2/312	36/23210	0.084194	0.25361	0.193981	75387/14463	2
GO:0021953	central nervous system neuron differentiation	6/312	225/23210	0.0840551	0.25361	0.193981	18187/54713/15208/57246/233552/13380	6
GO:0033363	secretory granule organization	2/312	36/23210	0.084194	0.25361	0.193981	69982/19073	2
GO:0035115	embryonic forelimb morphogenesis	2/312	36/23210	0.084194	0.25361	0.193981	13798/17702	2
GO:0035886	vascular smooth muscle cell differentiation	2/312	36/23210	0.084194	0.25361	0.193981	18018/14465	2
GO:0042311	vasodilation	2/312	36/23210	0.084194	0.25361	0.193981	18438/11539	2
GO:0048009	insulin-like growth factor receptor signaling pathway	2/312	36/23210	0.084194	0.25361	0.193981	16012/16011	2
GO:0051294	establishment of spindle orientation	2/312	36/23210	0.084194	0.25361	0.193981	78906/14165	2
GO:0035296	regulation of tube diameter	5/312	173/23210	0.0846648	0.2542	0.194432	18438/11539/11552/98660/13617	5
GO:0050880	regulation of blood vessel size	5/312	173/23210	0.0846648	0.2542	0.194432	18438/11539/11552/98660/13617	5
GO:0071621	granulocyte chemotaxis	4/312	123/23210	0.0845107	0.2542	0.194432	14131/13143/193385/13617	4
GO:0097746	regulation of blood vessel diameter	5/312	173/23210	0.0846648	0.2542	0.194432	18438/11539/11552/98660/13617	5
GO:0001756	somitogenesis	3/312	77/23210	0.0853065	0.254476	0.194643	18503/15376/13380	3
GO:0014855	striated muscle cell proliferation	3/312	77/23210	0.0853065	0.254476	0.194643	57246/14463/14465	3
GO:0015918	sterol transport	3/312	77/23210	0.0853065	0.254476	0.194643	16891/12306/223920	3
GO:0030301	cholesterol transport	3/312	77/23210	0.0853065	0.254476	0.194643	16891/12306/223920	3
GO:0048635	negative regulation of muscle organ development	3/312	77/23210	0.0853065	0.254476	0.194643	14174/21803/13380	3
GO:0050766	positive regulation of phagocytosis	3/312	77/23210	0.0853065	0.254476	0.194643	14456/12263/14131	3
GO:0051785	positive regulation of nuclear division	3/312	77/23210	0.0853065	0.254476	0.194643	21803/17702/16002	3
GO:0055021	regulation of cardiac muscle tissue growth	3/312	77/23210	0.0853065	0.254476	0.194643	57246/14463/14465	3
GO:0045786	negative regulation of cell cycle	10/312	452/23210	0.0857895	0.255711	0.195587	54139/14199/72927/21803/21858/193385/14184/14465/71733/14165	10
GO:0035150	regulation of tube size	5/312	174/23210	0.0862655	0.256923	0.196515	18438/11539/11552/98660/13617	5
GO:0030098	lymphocyte differentiation	9/312	395/23210	0.0870034	0.258912	0.198036	18018/74039/235320/14456/21803/12394/18503/30925/16147	9
GO:0002761	regulation of myeloid leukocyte differentiation	4/312	125/23210	0.0884177	0.260193	0.199016	72828/21803/12394/14184	4
GO:0007340	acrosome reaction	2/312	37/23210	0.0882429	0.260193	0.199016	665270/20730	2
GO:0010955	negative regulation of protein processing	2/312	37/23210	0.0882429	0.260193	0.199016	64138/75387	2
GO:0010977	negative regulation of neuron projection development	5/312	175/23210	0.0878821	0.260193	0.199016	64138/214968/103967/13132/13380	5
GO:0021884	forebrain neuron development	2/312	37/23210	0.0882429	0.260193	0.199016	18187/54713	2
GO:0032273	positive regulation of protein polymerization	4/312	125/23210	0.0884177	0.260193	0.199016	104445/104252/227753/22376	4
GO:0032885	regulation of polysaccharide biosynthetic process	2/312	37/23210	0.0882429	0.260193	0.199016	21803/16002	2
GO:0040020	regulation of meiotic nuclear division	2/312	37/23210	0.0882429	0.260193	0.199016	54611/17702	2
GO:0045684	positive regulation of epidermis development	2/312	37/23210	0.0882429	0.260193	0.199016	17702/15442	2
GO:0051693	actin filament capping	2/312	37/23210	0.0882429	0.260193	0.199016	22351/227753	2
GO:0071514	genetic imprinting	2/312	37/23210	0.0882429	0.260193	0.199016	73708/14955	2
GO:0071825	protein-lipid complex subunit organization	2/312	37/23210	0.0882429	0.260193	0.199016	16891/223920	2
GO:0099175	regulation of postsynapse organization	4/312	125/23210	0.0884177	0.260193	0.199016	14810/18187/103967/19073	4
GO:1903318	negative regulation of protein maturation	2/312	37/23210	0.0882429	0.260193	0.199016	64138/75387	2
GO:0035148	tube formation	5/312	176/23210	0.0895145	0.263211	0.201324	14174/21803/21410/15208/14165	5
GO:0031623	receptor internalization	4/312	126/23210	0.0904035	0.265614	0.203162	16976/103967/13132/13380	4
GO:0071496	cellular response to external stimulus	7/312	285/23210	0.0911506	0.267597	0.204679	18438/14456/193385/98660/13617/15376/12161	7
GO:0000578	embryonic axis specification	2/312	38/23210	0.0923485	0.269373	0.206038	15376/12705	2
GO:0003230	cardiac atrium development	2/312	38/23210	0.0923485	0.269373	0.206038	57246/14463	2
GO:0010565	regulation of cellular ketone metabolic process	4/312	127/23210	0.0924106	0.269373	0.206038	75387/14077/12161/13132	4
GO:0010811	positive regulation of cell-substrate adhesion	4/312	127/23210	0.0924106	0.269373	0.206038	18003/13731/268780/13132	4
GO:0030851	granulocyte differentiation	2/312	38/23210	0.0923485	0.269373	0.206038	12394/12398	2
GO:0040019	positive regulation of embryonic development	2/312	38/23210	0.0923485	0.269373	0.206038	15376/27494	2
GO:0043368	positive T cell selection	2/312	38/23210	0.0923485	0.269373	0.206038	21803/30925	2
GO:0048265	response to pain	2/312	38/23210	0.0923485	0.269373	0.206038	18438/12394	2
GO:1900026	positive regulation of substrate adhesion-dependent cell spreading	2/312	38/23210	0.0923485	0.269373	0.206038	18003/13132	2
GO:0021675	nerve development	3/312	80/23210	0.0931193	0.270375	0.206804	18187/21380/14184	3
GO:0030500	regulation of bone mineralization	3/312	80/23210	0.0931193	0.270375	0.206804	14184/12161/19073	3
GO:0045682	regulation of epidermis development	3/312	80/23210	0.0931193	0.270375	0.206804	17702/15442/15208	3
GO:0046209	nitric oxide metabolic process	3/312	80/23210	0.0931193	0.270375	0.206804	18438/69219/13857	3
GO:1904427	positive regulation of calcium ion transmembrane transport	3/312	80/23210	0.0931193	0.270375	0.206804	20193/13617/80982	3
GO:1903037	regulation of leukocyte cell-cell adhesion	7/312	287/23210	0.0937135	0.271887	0.20796	94212/235320/21803/12394/193385/16002/16147	7
GO:0072593	reactive oxygen species metabolic process	7/312	288/23210	0.0950099	0.275432	0.210672	18438/69219/268396/14810/21803/13857/12955	7
GO:0007257	activation of JUN kinase activity	2/312	39/23210	0.0965087	0.277603	0.212332	22422/13132	2
GO:0008207	C21-steroid hormone metabolic process	2/312	39/23210	0.0965087	0.277603	0.212332	12161/13132	2
GO:0009620	response to fungus	2/312	39/23210	0.0965087	0.277603	0.212332	72042/21803	2
GO:0021983	pituitary gland development	2/312	39/23210	0.0965087	0.277603	0.212332	18740/14165	2
GO:0030431	sleep	2/312	39/23210	0.0965087	0.277603	0.212332	11539/19215	2
GO:0031076	embryonic camera-type eye development	2/312	39/23210	0.0965087	0.277603	0.212332	14165/16147	2
GO:0044331	cell-cell adhesion mediated by cadherin	2/312	39/23210	0.0965087	0.277603	0.212332	12161/12563	2
GO:0060337	type I interferon signaling pathway	2/312	39/23210	0.0965087	0.277603	0.212332	246728/56489	2
GO:0071357	cellular response to type I interferon	2/312	39/23210	0.0965087	0.277603	0.212332	246728/56489	2
GO:1902476	chloride transmembrane transport	2/312	39/23210	0.0965087	0.277603	0.212332	14394/14404	2
GO:0033002	muscle cell proliferation	6/312	234/23210	0.0968652	0.278412	0.212951	15208/57246/14463/14465/13617/16011	6
GO:0031098	stress-activated protein kinase signaling cascade	7/312	290/23210	0.0976326	0.280296	0.214392	12955/17873/22422/14184/320825/13132/13380	7
GO:0070997	neuron death	9/312	405/23210	0.097672	0.280296	0.214392	64138/13798/11539/14810/13857/15220/14184/19141/12705	9
GO:0048747	muscle fiber development	3/312	82/23210	0.098486	0.281964	0.215668	226101/193385/11459	3
GO:0051899	membrane depolarization	3/312	82/23210	0.098486	0.281964	0.215668	18438/14199/71653	3
GO:1902850	microtubule cytoskeleton organization involved in mitosis	4/312	130/23210	0.098558	0.281964	0.215668	193385/78906/14165/68519	4
GO:1903901	negative regulation of viral life cycle	3/312	82/23210	0.098486	0.281964	0.215668	671535/227753/24014	3
GO:0001881	receptor recycling	2/312	40/23210	0.100721	0.284416	0.217544	12306/13132	2
GO:0002686	negative regulation of leukocyte migration	2/312	40/23210	0.100721	0.284416	0.217544	11539/193385	2
GO:0002695	negative regulation of leukocyte activation	5/312	182/23210	0.0996358	0.284416	0.217544	94212/21803/12394/193385/16147	5
GO:0016331	morphogenesis of embryonic epithelium	5/312	182/23210	0.0996358	0.284416	0.217544	21803/22422/21410/15208/14165	5
GO:0032620	interleukin-17 production	2/312	40/23210	0.100721	0.284416	0.217544	21803/30925	2
GO:0044091	membrane biogenesis	2/312	40/23210	0.100721	0.284416	0.217544	12306/13731	2
GO:0044764	multi-organism cellular process	2/312	40/23210	0.100721	0.284416	0.217544	14456/80861	2
GO:0045022	early endosome to late endosome transport	2/312	40/23210	0.100721	0.284416	0.217544	13731/13132	2
GO:0045747	positive regulation of Notch signaling pathway	2/312	40/23210	0.100721	0.284416	0.217544	15208/14165	2
GO:0045911	positive regulation of DNA recombination	2/312	40/23210	0.100721	0.284416	0.217544	21803/22376	2
GO:0048741	skeletal muscle fiber development	2/312	40/23210	0.100721	0.284416	0.217544	193385/11459	2
GO:0070884	regulation of calcineurin-NFAT signaling cascade	2/312	40/23210	0.100721	0.284416	0.217544	14200/211323	2
GO:0090316	positive regulation of intracellular protein transport	4/312	131/23210	0.100649	0.284416	0.217544	59020/14456/21803/80982	4
GO:0106056	regulation of calcineurin-mediated signaling	2/312	40/23210	0.100721	0.284416	0.217544	14200/211323	2
GO:0110111	negative regulation of animal organ morphogenesis	2/312	40/23210	0.100721	0.284416	0.217544	21410/12705	2
GO:1905332	positive regulation of morphogenesis of an epithelium	2/312	40/23210	0.100721	0.284416	0.217544	21803/18595	2
GO:2000273	positive regulation of signaling receptor activity	2/312	40/23210	0.100721	0.284416	0.217544	11539/11552	2
GO:0001933	negative regulation of protein phosphorylation	9/312	408/23210	0.101014	0.285027	0.218011	19085/72828/21803/17873/75607/20459/13132/13380/20730	9
GO:0030203	glycosaminoglycan metabolic process	3/312	83/23210	0.101215	0.285159	0.218112	21803/268780/80982	3
GO:1901019	regulation of calcium ion transmembrane transporter activity	3/312	83/23210	0.101215	0.285159	0.218112	20193/71912/98660	3
GO:0050792	regulation of viral process	5/312	183/23210	0.101377	0.285396	0.218293	12306/671535/227753/24014/50528	5
GO:0009895	negative regulation of catabolic process	7/312	294/23210	0.102997	0.289738	0.221614	666794/11539/12306/21858/14463/211323/12398	7
GO:0032945	negative regulation of mononuclear cell proliferation	3/312	84/23210	0.103975	0.291161	0.222702	21803/193385/16147	3
GO:0034103	regulation of tissue remodeling	3/312	84/23210	0.103975	0.291161	0.222702	72828/14184/14463	3
GO:0050672	negative regulation of lymphocyte proliferation	3/312	84/23210	0.103975	0.291161	0.222702	21803/193385/16147	3
GO:0060420	regulation of heart growth	3/312	84/23210	0.103975	0.291161	0.222702	57246/14463/14465	3
GO:1901379	regulation of potassium ion transmembrane transport	3/312	84/23210	0.103975	0.291161	0.222702	14199/75607/242735	3
GO:2001057	reactive nitrogen species metabolic process	3/312	84/23210	0.103975	0.291161	0.222702	18438/69219/13857	3
GO:0002832	negative regulation of response to biotic stimulus	2/312	41/23210	0.104984	0.292438	0.22368	80861/56213	2
GO:0006509	membrane protein ectodomain proteolysis	2/312	41/23210	0.104984	0.292438	0.22368	21858/56175	2
GO:0030501	positive regulation of bone mineralization	2/312	41/23210	0.104984	0.292438	0.22368	14184/12161	2
GO:0046326	positive regulation of glucose import	2/312	41/23210	0.104984	0.292438	0.22368	14734/24014	2
GO:0051281	positive regulation of release of sequestered calcium ion into cytosol	2/312	41/23210	0.104984	0.292438	0.22368	13617/80982	2
GO:0055026	negative regulation of cardiac muscle tissue development	2/312	41/23210	0.104984	0.292438	0.22368	14174/13380	2
GO:1903170	negative regulation of calcium ion transmembrane transport	2/312	41/23210	0.104984	0.292438	0.22368	21803/98660	2
GO:0050954	sensory perception of mechanical stimulus	7/312	296/23210	0.105738	0.294318	0.225117	18438/140494/21380/17921/193385/224796/80982	7
GO:0006109	regulation of carbohydrate metabolic process	5/312	186/23210	0.106689	0.296726	0.226959	21803/12398/15376/19228/16002	5
GO:0014910	regulation of smooth muscle cell migration	3/312	85/23210	0.106764	0.296726	0.226959	14066/214968/16011	3
GO:0002698	negative regulation of immune effector process	4/312	134/23210	0.107042	0.297054	0.22721	21803/80861/56213/16002	4
GO:1904375	regulation of protein localization to cell periphery	4/312	134/23210	0.107042	0.297054	0.22721	21803/17919/78906/13132	4
GO:2001233	regulation of apoptotic signaling pathway	9/312	414/23210	0.107894	0.299193	0.228846	20613/13036/54447/13143/227753/13032/14463/14165/13132	9
GO:0010518	positive regulation of phospholipase activity	2/312	42/23210	0.109295	0.300155	0.229582	14184/18595	2
GO:0010765	positive regulation of sodium ion transport	2/312	42/23210	0.109295	0.300155	0.229582	76560/75607	2
GO:0021522	spinal cord motor neuron differentiation	2/312	42/23210	0.109295	0.300155	0.229582	57246/233552	2
GO:0022409	positive regulation of cell-cell adhesion	6/312	242/23210	0.109076	0.300155	0.229582	27205/235320/21803/12394/16002/16147	6
GO:0030534	adult behavior	5/312	187/23210	0.10849	0.300155	0.229582	13798/14810/98660/15416/15376	5
GO:0030835	negative regulation of actin filament depolymerization	2/312	42/23210	0.109295	0.300155	0.229582	22351/227753	2
GO:0035023	regulation of Rho protein signal transduction	4/312	135/23210	0.109214	0.300155	0.229582	67425/68760/193385/99662	4
GO:0046636	negative regulation of alpha-beta T cell activation	2/312	42/23210	0.109295	0.300155	0.229582	12394/16147	2
GO:0050870	positive regulation of T cell activation	5/312	187/23210	0.10849	0.300155	0.229582	235320/21803/12394/16002/16147	5
GO:0097178	ruffle assembly	2/312	42/23210	0.109295	0.300155	0.229582	67425/99662	2
GO:0098927	vesicle-mediated transport between endosomal compartments	2/312	42/23210	0.109295	0.300155	0.229582	13731/13132	2
GO:1903523	negative regulation of blood circulation	2/312	42/23210	0.109295	0.300155	0.229582	11539/98660	2
GO:2000826	regulation of heart morphogenesis	2/312	42/23210	0.109295	0.300155	0.229582	21380/13380	2
GO:0008593	regulation of Notch signaling pathway	3/312	86/23210	0.109582	0.300275	0.229673	15208/233552/14165	3
GO:0010827	regulation of glucose transmembrane transport	3/312	86/23210	0.109582	0.300275	0.229673	14734/24014/13617	3
GO:0060079	excitatory postsynaptic potential	3/312	86/23210	0.109582	0.300275	0.229673	18438/11539/14810	3
GO:0046328	regulation of JNK cascade	5/312	188/23210	0.110306	0.302036	0.231021	17873/22422/320825/13132/13380	5
GO:0043624	cellular protein complex disassembly	4/312	136/23210	0.111405	0.304594	0.232977	320878/22351/227753/211323	4
GO:0050905	neuromuscular process	4/312	136/23210	0.111405	0.304594	0.232977	14810/17921/211323/224796	4
GO:1901215	negative regulation of neuron death	6/312	244/23210	0.112247	0.30667	0.234565	13798/14810/13857/15220/19141/12705	6
GO:0072091	regulation of stem cell proliferation	3/312	87/23210	0.112428	0.306939	0.234771	18018/21803/20671	3
GO:0006754	ATP biosynthetic process	4/312	137/23210	0.113615	0.308233	0.235761	21803/12398/16833/216019	4
GO:0032371	regulation of sterol transport	2/312	43/23210	0.113652	0.308233	0.235761	16891/12306	2
GO:0032374	regulation of cholesterol transport	2/312	43/23210	0.113652	0.308233	0.235761	16891/12306	2
GO:0032924	activin receptor signaling pathway	2/312	43/23210	0.113652	0.308233	0.235761	209268/14165	2
GO:0040018	positive regulation of multicellular organism growth	2/312	43/23210	0.113652	0.308233	0.235761	268396/16002	2
GO:0043277	apoptotic cell clearance	2/312	43/23210	0.113652	0.308233	0.235761	14456/12263	2
GO:0048593	camera-type eye morphogenesis	4/312	137/23210	0.113615	0.308233	0.235761	100121/14184/13508/16147	4
GO:0051293	establishment of spindle localization	2/312	43/23210	0.113652	0.308233	0.235761	78906/14165	2
GO:1901381	positive regulation of potassium ion transmembrane transport	2/312	43/23210	0.113652	0.308233	0.235761	75607/242735	2
GO:0071695	anatomical structure maturation	5/312	190/23210	0.113982	0.308902	0.236272	54611/57764/14810/17702/14184	5
GO:0031334	positive regulation of protein complex assembly	6/312	246/23210	0.115464	0.312007	0.238647	104445/104252/21803/227753/22376/21410	6
GO:0035914	skeletal muscle cell differentiation	3/312	88/23210	0.115303	0.312007	0.238647	666794/21380/14463	3
GO:0051348	negative regulation of transferase activity	6/312	246/23210	0.115464	0.312007	0.238647	19085/216505/72828/17873/20459/15376	6
GO:0070664	negative regulation of leukocyte proliferation	3/312	88/23210	0.115303	0.312007	0.238647	21803/193385/16147	3
GO:0071804	cellular potassium ion transport	5/312	191/23210	0.115841	0.312569	0.239077	14199/75607/242735/98660/16494	5
GO:0071805	potassium ion transmembrane transport	5/312	191/23210	0.115841	0.312569	0.239077	14199/75607/242735/98660/16494	5
GO:0007229	integrin-mediated signaling pathway	3/312	89/23210	0.118205	0.317097	0.24254	16399/13731/13132	3
GO:0014015	positive regulation of gliogenesis	3/312	89/23210	0.118205	0.317097	0.24254	18438/14810/21803	3
GO:0014904	myotube cell development	2/312	44/23210	0.118053	0.317097	0.24254	193385/11459	2
GO:0021872	forebrain generation of neurons	3/312	89/23210	0.118205	0.317097	0.24254	18187/54713/15208	3
GO:0032881	regulation of polysaccharide metabolic process	2/312	44/23210	0.118053	0.317097	0.24254	21803/16002	2
GO:0034340	response to type I interferon	2/312	44/23210	0.118053	0.317097	0.24254	246728/56489	2
GO:0042181	ketone biosynthetic process	2/312	44/23210	0.118053	0.317097	0.24254	12161/13132	2
GO:0043616	keratinocyte proliferation	2/312	44/23210	0.118053	0.317097	0.24254	54139/14165	2
GO:0021537	telencephalon development	6/312	249/23210	0.120377	0.322225	0.246463	14810/18187/54713/16777/15208/211323	6
GO:0072089	stem cell proliferation	4/312	140/23210	0.120362	0.322225	0.246463	18018/21803/68519/20671	4
GO:0090068	positive regulation of cell cycle process	6/312	249/23210	0.120377	0.322225	0.246463	21803/17702/193385/14465/14165/16002	6
GO:0002063	chondrocyte development	2/312	45/23210	0.122496	0.324414	0.248137	12406/17702	2
GO:0002318	myeloid progenitor cell differentiation	1/312	10/23210	0.126601	0.324414	0.248137	12394	1
GO:0002706	regulation of lymphocyte mediated immunity	5/312	195/23210	0.123423	0.324414	0.248137	21803/14131/22376/30925/16002	5
GO:0003129	heart induction	1/312	10/23210	0.126601	0.324414	0.248137	13380	1
GO:0003382	epithelial cell morphogenesis	2/312	46/23210	0.126979	0.324414	0.248137	20855/16147	2
GO:0006576	cellular biogenic amine metabolic process	2/312	46/23210	0.126979	0.324414	0.248137	15186/332942	2
GO:0006591	ornithine metabolic process	1/312	10/23210	0.126601	0.324414	0.248137	332942	1
GO:0008300	isoprenoid catabolic process	1/312	10/23210	0.126601	0.324414	0.248137	12903	1
GO:0010677	negative regulation of cellular carbohydrate metabolic process	2/312	46/23210	0.126979	0.324414	0.248137	12398/15376	2
GO:0010799	regulation of peptidyl-threonine phosphorylation	2/312	46/23210	0.126979	0.324414	0.248137	21803/80982	2
GO:0014883	transition between fast and slow fiber	1/312	10/23210	0.126601	0.324414	0.248137	18018	1
GO:0019374	galactolipid metabolic process	1/312	10/23210	0.126601	0.324414	0.248137	18947	1
GO:0021612	facial nerve structural organization	1/312	10/23210	0.126601	0.324414	0.248137	18187	1
GO:0021800	cerebral cortex tangential migration	1/312	10/23210	0.126601	0.324414	0.248137	18187	1
GO:0030307	positive regulation of cell growth	5/312	195/23210	0.123423	0.324414	0.248137	71653/17919/66102/211323/13508	5
GO:0030853	negative regulation of granulocyte differentiation	1/312	10/23210	0.126601	0.324414	0.248137	12394	1
GO:0030854	positive regulation of granulocyte differentiation	1/312	10/23210	0.126601	0.324414	0.248137	12394	1
GO:0031642	negative regulation of myelination	1/312	10/23210	0.126601	0.324414	0.248137	13032	1
GO:0032354	response to follicle-stimulating hormone	1/312	10/23210	0.126601	0.324414	0.248137	14463	1
GO:0032908	regulation of transforming growth factor beta1 production	1/312	10/23210	0.126601	0.324414	0.248137	14465	1
GO:0032965	regulation of collagen biosynthetic process	2/312	45/23210	0.122496	0.324414	0.248137	21803/16147	2
GO:0033084	regulation of immature T cell proliferation in thymus	1/312	10/23210	0.126601	0.324414	0.248137	16147	1
GO:0033085	negative regulation of T cell differentiation in thymus	1/312	10/23210	0.126601	0.324414	0.248137	16147	1
GO:0033131	regulation of glucokinase activity	1/312	10/23210	0.126601	0.324414	0.248137	15376	1
GO:0034370	triglyceride-rich lipoprotein particle remodeling	1/312	10/23210	0.126601	0.324414	0.248137	16891	1
GO:0035437	maintenance of protein localization in endoplasmic reticulum	1/312	10/23210	0.126601	0.324414	0.248137	105785	1
GO:0035458	cellular response to interferon-beta	2/312	46/23210	0.126979	0.324414	0.248137	16145/14469	2
GO:0039532	negative regulation of viral-induced cytoplasmic pattern recognition receptor signaling pathway	1/312	10/23210	0.126601	0.324414	0.248137	80861	1
GO:0043029	T cell homeostasis	2/312	46/23210	0.126979	0.324414	0.248137	216892/21803	2
GO:0043416	regulation of skeletal muscle tissue regeneration	1/312	10/23210	0.126601	0.324414	0.248137	74318	1
GO:0045010	actin nucleation	2/312	46/23210	0.126979	0.324414	0.248137	227753/22376	2
GO:0045607	regulation of inner ear auditory receptor cell differentiation	1/312	10/23210	0.126601	0.324414	0.248137	15208	1
GO:0045631	regulation of mechanoreceptor differentiation	1/312	10/23210	0.126601	0.324414	0.248137	15208	1
GO:0045685	regulation of glial cell differentiation	3/312	91/23210	0.124089	0.324414	0.248137	21803/14184/15208	3
GO:0045741	positive regulation of epidermal growth factor-activated receptor activity	1/312	10/23210	0.126601	0.324414	0.248137	11539	1
GO:0045762	positive regulation of adenylate cyclase activity	1/312	10/23210	0.126601	0.324414	0.248137	21858	1
GO:0046165	alcohol biosynthetic process	4/312	141/23210	0.122648	0.324414	0.248137	54447/12161/19228/13132	4
GO:0046512	sphingosine biosynthetic process	1/312	10/23210	0.126601	0.324414	0.248137	54447	1
GO:0046543	development of secondary female sexual characteristics	1/312	10/23210	0.126601	0.324414	0.248137	21803	1
GO:0048382	mesendoderm development	1/312	10/23210	0.126601	0.324414	0.248137	15376	1
GO:0048703	embryonic viscerocranium morphogenesis	1/312	10/23210	0.126601	0.324414	0.248137	21380	1
GO:0052803	imidazole-containing compound metabolic process	1/312	10/23210	0.126601	0.324414	0.248137	15186	1
GO:0060484	lung-associated mesenchyme development	1/312	10/23210	0.126601	0.324414	0.248137	22422	1
GO:0060513	prostatic bud formation	1/312	10/23210	0.126601	0.324414	0.248137	14165	1
GO:0060710	chorio-allantoic fusion	1/312	10/23210	0.126601	0.324414	0.248137	22422	1
GO:0060982	coronary artery morphogenesis	1/312	10/23210	0.126601	0.324414	0.248137	21380	1
GO:0061028	establishment of endothelial barrier	2/312	45/23210	0.122496	0.324414	0.248137	228852/22422	2
GO:0071526	semaphorin-plexin signaling pathway	2/312	45/23210	0.122496	0.324414	0.248137	18187/214968	2
GO:0071635	negative regulation of transforming growth factor beta production	1/312	10/23210	0.126601	0.324414	0.248137	14465	1
GO:0072173	metanephric tubule morphogenesis	1/312	10/23210	0.126601	0.324414	0.248137	15208	1
GO:0072203	cell proliferation involved in metanephros development	1/312	10/23210	0.126601	0.324414	0.248137	14734	1
GO:0072604	interleukin-6 secretion	2/312	46/23210	0.126979	0.324414	0.248137	14456/67445	2
GO:0090009	primitive streak formation	1/312	10/23210	0.126601	0.324414	0.248137	15376	1
GO:0090184	positive regulation of kidney development	2/312	45/23210	0.122496	0.324414	0.248137	21803/13617	2
GO:0090279	regulation of calcium ion import	2/312	46/23210	0.126979	0.324414	0.248137	20855/20730	2
GO:1900038	negative regulation of cellular response to hypoxia	1/312	10/23210	0.126601	0.324414	0.248137	69219	1
GO:1902893	regulation of pri-miRNA transcription by RNA polymerase II	2/312	45/23210	0.122496	0.324414	0.248137	21803/14465	2
GO:1902947	regulation of tau-protein kinase activity	1/312	10/23210	0.126601	0.324414	0.248137	13380	1
GO:1903800	positive regulation of production of miRNAs involved in gene silencing by miRNA	1/312	10/23210	0.126601	0.324414	0.248137	21803	1
GO:1905097	regulation of guanyl-nucleotide exchange factor activity	1/312	10/23210	0.126601	0.324414	0.248137	193385	1
GO:1905245	regulation of aspartic-type peptidase activity	1/312	10/23210	0.126601	0.324414	0.248137	13638	1
GO:1905456	regulation of lymphoid progenitor cell differentiation	1/312	10/23210	0.126601	0.324414	0.248137	15208	1
GO:2000389	regulation of neutrophil extravasation	1/312	10/23210	0.126601	0.324414	0.248137	193385	1
GO:2000391	positive regulation of neutrophil extravasation	1/312	10/23210	0.126601	0.324414	0.248137	193385	1
GO:2000644	regulation of receptor catabolic process	1/312	10/23210	0.126601	0.324414	0.248137	12306	1
GO:2000980	regulation of inner ear receptor cell differentiation	1/312	10/23210	0.126601	0.324414	0.248137	15208	1
GO:0006476	protein deacetylation	3/312	92/23210	0.127071	0.324426	0.248146	21803/74318/75387	3
GO:0090288	negative regulation of cellular response to growth factor stimulus	4/312	143/23210	0.127277	0.324727	0.248377	73230/17826/56213/13380	4
GO:0044282	small molecule catabolic process	7/312	311/23210	0.127526	0.325138	0.248691	69219/21803/15186/12903/74091/80982/65969	7
GO:0043903	regulation of symbiosis, encompassing mutualism through parasitism	5/312	198/23210	0.129258	0.329327	0.251895	12306/671535/227753/24014/50528	5
GO:0006333	chromatin assembly or disassembly	4/312	144/23210	0.129618	0.330019	0.252424	78303/671535/319155/97114	4
GO:0045445	myoblast differentiation	3/312	93/23210	0.130078	0.330962	0.253146	21803/18740/193385	3
GO:0034330	cell junction organization	6/312	255/23210	0.130508	0.331828	0.253808	54419/77569/20613/21803/12161/12563	6
GO:0045581	negative regulation of T cell differentiation	2/312	47/23210	0.1315	0.333663	0.255212	12394/16147	2
GO:0051489	regulation of filopodium assembly	2/312	47/23210	0.1315	0.333663	0.255212	193385/103967	2
GO:0071300	cellular response to retinoic acid	2/312	47/23210	0.1315	0.333663	0.255212	21380/20459	2
GO:0001865	NK T cell differentiation	1/312	11/23210	0.138347	0.334526	0.255872	235320	1
GO:0002118	aggressive behavior	1/312	11/23210	0.138347	0.334526	0.255872	218476	1
GO:0002664	regulation of T cell tolerance induction	1/312	11/23210	0.138347	0.334526	0.255872	12394	1
GO:0002714	positive regulation of B cell mediated immunity	2/312	48/23210	0.136058	0.334526	0.255872	21803/14131	2
GO:0002762	negative regulation of myeloid leukocyte differentiation	2/312	48/23210	0.136058	0.334526	0.255872	72828/12394	2
GO:0002831	regulation of response to biotic stimulus	4/312	147/23210	0.136749	0.334526	0.255872	109820/80861/12161/56213	4
GO:0002891	positive regulation of immunoglobulin mediated immune response	2/312	48/23210	0.136058	0.334526	0.255872	21803/14131	2
GO:0003263	cardioblast proliferation	1/312	11/23210	0.138347	0.334526	0.255872	21380	1
GO:0003266	regulation of secondary heart field cardioblast proliferation	1/312	11/23210	0.138347	0.334526	0.255872	21380	1
GO:0006054	N-acetylneuraminate metabolic process	1/312	11/23210	0.138347	0.334526	0.255872	74091	1
GO:0006527	arginine catabolic process	1/312	11/23210	0.138347	0.334526	0.255872	69219	1
GO:0006605	protein targeting	6/312	256/23210	0.132235	0.334526	0.255872	11539/59020/75387/385493/224454/80982	6
GO:0007254	JNK cascade	5/312	202/23210	0.137228	0.334526	0.255872	17873/22422/320825/13132/13380	5
GO:0007520	myoblast fusion	2/312	48/23210	0.136058	0.334526	0.255872	226101/193385	2
GO:0008643	carbohydrate transport	4/312	147/23210	0.136749	0.334526	0.255872	14734/70652/24014/13617	4
GO:0009206	purine ribonucleoside triphosphate biosynthetic process	4/312	147/23210	0.136749	0.334526	0.255872	21803/12398/16833/216019	4
GO:0010107	potassium ion import	2/312	48/23210	0.136058	0.334526	0.255872	75607/98660	2
GO:0014824	artery smooth muscle contraction	1/312	11/23210	0.138347	0.334526	0.255872	13617	1
GO:0014889	muscle atrophy	1/312	11/23210	0.138347	0.334526	0.255872	227753	1
GO:0016050	vesicle organization	6/312	259/23210	0.137483	0.334526	0.255872	12306/235415/17921/69982/103967/19073	6
GO:0019511	peptidyl-proline hydroxylation	1/312	11/23210	0.138347	0.334526	0.255872	210530	1
GO:0021892	cerebral cortex GABAergic interneuron differentiation	1/312	11/23210	0.138347	0.334526	0.255872	54713	1
GO:0022602	ovulation cycle process	2/312	48/23210	0.136058	0.334526	0.255872	12394/18595	2
GO:0031630	regulation of synaptic vesicle fusion to presynaptic active zone membrane	1/312	11/23210	0.138347	0.334526	0.255872	235415	1
GO:0032463	negative regulation of protein homooligomerization	1/312	11/23210	0.138347	0.334526	0.255872	12955	1
GO:0032905	transforming growth factor beta1 production	1/312	11/23210	0.138347	0.334526	0.255872	14465	1
GO:0033080	immature T cell proliferation in thymus	1/312	11/23210	0.138347	0.334526	0.255872	16147	1
GO:0033327	Leydig cell differentiation	1/312	11/23210	0.138347	0.334526	0.255872	18595	1
GO:0034776	response to histamine	1/312	11/23210	0.138347	0.334526	0.255872	14394	1
GO:0035845	photoreceptor cell outer segment organization	1/312	11/23210	0.138347	0.334526	0.255872	333329	1
GO:0036005	response to macrophage colony-stimulating factor	1/312	11/23210	0.138347	0.334526	0.255872	18574	1
GO:0036006	cellular response to macrophage colony-stimulating factor stimulus	1/312	11/23210	0.138347	0.334526	0.255872	18574	1
GO:0038066	p38MAPK cascade	2/312	48/23210	0.136058	0.334526	0.255872	17873/14184	2
GO:0042368	vitamin D biosynthetic process	1/312	11/23210	0.138347	0.334526	0.255872	20613	1
GO:0043281	regulation of cysteine-type endopeptidase activity involved in apoptotic process	5/312	201/23210	0.135215	0.334526	0.255872	14066/14456/12955/227753/20680	5
GO:0043568	positive regulation of insulin-like growth factor receptor signaling pathway	1/312	11/23210	0.138347	0.334526	0.255872	16011	1
GO:0044557	relaxation of smooth muscle	1/312	11/23210	0.138347	0.334526	0.255872	11539	1
GO:0044848	biological phase	2/312	48/23210	0.136058	0.334526	0.255872	18018/17702	2
GO:0045216	cell-cell junction organization	4/312	145/23210	0.131978	0.334526	0.255872	54419/20613/21803/12563	4
GO:0045945	positive regulation of transcription by RNA polymerase III	1/312	11/23210	0.138347	0.334526	0.255872	15376	1
GO:0046520	sphingoid biosynthetic process	1/312	11/23210	0.138347	0.334526	0.255872	54447	1
GO:0046660	female sex differentiation	4/312	147/23210	0.136749	0.334526	0.255872	218454/12394/14165/18595	4
GO:0048563	post-embryonic animal organ morphogenesis	1/312	11/23210	0.138347	0.334526	0.255872	17921	1
GO:0048845	venous blood vessel morphogenesis	1/312	11/23210	0.138347	0.334526	0.255872	57246	1
GO:0050850	positive regulation of calcium-mediated signaling	2/312	48/23210	0.136058	0.334526	0.255872	18438/211323	2
GO:0051014	actin filament severing	1/312	11/23210	0.138347	0.334526	0.255872	227753	1
GO:0051653	spindle localization	2/312	48/23210	0.136058	0.334526	0.255872	78906/14165	2
GO:0051967	negative regulation of synaptic transmission, glutamatergic	1/312	11/23210	0.138347	0.334526	0.255872	11539	1
GO:0055015	ventricular cardiac muscle cell development	1/312	11/23210	0.138347	0.334526	0.255872	14200	1
GO:0060056	mammary gland involution	1/312	11/23210	0.138347	0.334526	0.255872	16011	1
GO:0060174	limb bud formation	1/312	11/23210	0.138347	0.334526	0.255872	14165	1
GO:0060346	bone trabecula formation	1/312	11/23210	0.138347	0.334526	0.255872	17702	1
GO:0060600	dichotomous subdivision of an epithelial terminal unit	1/312	11/23210	0.138347	0.334526	0.255872	13036	1
GO:0070142	synaptic vesicle budding	1/312	11/23210	0.138347	0.334526	0.255872	103967	1
GO:0070213	protein auto-ADP-ribosylation	1/312	11/23210	0.138347	0.334526	0.255872	671535	1
GO:0071864	positive regulation of cell proliferation in bone marrow	1/312	11/23210	0.138347	0.334526	0.255872	14184	1
GO:0072102	glomerulus morphogenesis	1/312	11/23210	0.138347	0.334526	0.255872	18595	1
GO:0072172	mesonephric tubule formation	1/312	11/23210	0.138347	0.334526	0.255872	21410	1
GO:0090281	negative regulation of calcium ion import	1/312	11/23210	0.138347	0.334526	0.255872	20730	1
GO:0097530	granulocyte migration	4/312	146/23210	0.134355	0.334526	0.255872	14131/13143/193385/13617	4
GO:0097709	connective tissue replacement	1/312	11/23210	0.138347	0.334526	0.255872	14463	1
GO:0098722	asymmetric stem cell division	1/312	11/23210	0.138347	0.334526	0.255872	235320	1
GO:1901678	iron coordination entity transport	1/312	11/23210	0.138347	0.334526	0.255872	65969	1
GO:1902904	negative regulation of supramolecular fiber organization	4/312	147/23210	0.136749	0.334526	0.255872	22351/12955/227753/22376	4
GO:1903299	regulation of hexokinase activity	1/312	11/23210	0.138347	0.334526	0.255872	15376	1
GO:1903431	positive regulation of cell maturation	1/312	11/23210	0.138347	0.334526	0.255872	12394	1
GO:1903799	negative regulation of production of miRNAs involved in gene silencing by miRNA	1/312	11/23210	0.138347	0.334526	0.255872	21803	1
GO:1903867	extraembryonic membrane development	1/312	11/23210	0.138347	0.334526	0.255872	56213	1
GO:1904862	inhibitory synapse assembly	1/312	11/23210	0.138347	0.334526	0.255872	14394	1
GO:2000288	positive regulation of myoblast proliferation	1/312	11/23210	0.138347	0.334526	0.255872	14465	1
GO:2000344	positive regulation of acrosome reaction	1/312	11/23210	0.138347	0.334526	0.255872	665270	1
GO:2000377	regulation of reactive oxygen species metabolic process	5/312	200/23210	0.133216	0.334526	0.255872	69219/14810/21803/13857/12955	5
GO:0042176	regulation of protein catabolic process	8/312	378/23210	0.138877	0.335589	0.256685	14734/12306/21858/13032/211323/12398/13132/20671	8
GO:0009145	purine nucleoside triphosphate biosynthetic process	4/312	148/23210	0.139161	0.335625	0.256712	21803/12398/16833/216019	4
GO:0014066	regulation of phosphatidylinositol 3-kinase signaling	3/312	96/23210	0.139248	0.335625	0.256712	228852/216505/211323	3
GO:0099565	chemical synaptic transmission, postsynaptic	3/312	96/23210	0.139248	0.335625	0.256712	18438/11539/14810	3
GO:1903039	positive regulation of leukocyte cell-cell adhesion	5/312	203/23210	0.139254	0.335625	0.256712	235320/21803/12394/16002/16147	5
GO:0007159	leukocyte cell-cell adhesion	7/312	319/23210	0.140005	0.337213	0.257927	94212/235320/21803/12394/193385/16002/16147	7
GO:0021545	cranial nerve development	2/312	49/23210	0.140651	0.337891	0.258445	18187/21380	2
GO:0032941	secretion by tissue	2/312	49/23210	0.140651	0.337891	0.258445	11539/14165	2
GO:0070169	positive regulation of biomineral tissue development	2/312	49/23210	0.140651	0.337891	0.258445	14184/12161	2
GO:0098586	cellular response to virus	2/312	49/23210	0.140651	0.337891	0.258445	80861/56489	2
GO:0007160	cell-matrix adhesion	5/312	204/23210	0.141294	0.338995	0.25929	77569/76509/16399/15442/13731	5
GO:0007188	adenylate cyclase-modulating G protein-coupled receptor signaling pathway	5/312	204/23210	0.141294	0.338995	0.25929	11539/11552/215798/13617/19228	5
GO:0001824	blastocyst development	4/312	149/23210	0.14159	0.339486	0.259665	74318/381546/21410/20671	4
GO:0002460	adaptive immune response based on somatic recombination of immune receptors built from immunoglobulin superfamily domains	9/312	441/23210	0.141993	0.340232	0.260236	16904/21803/12263/14131/13036/13032/22376/13731/30925	9
GO:0006334	nucleosome assembly	3/312	97/23210	0.142352	0.340431	0.260388	78303/319155/97114	3
GO:0043502	regulation of muscle adaptation	3/312	97/23210	0.142352	0.340431	0.260388	18438/18018/16011	3
GO:0048525	negative regulation of viral process	3/312	97/23210	0.142352	0.340431	0.260388	671535/227753/24014	3
GO:0031345	negative regulation of cell projection organization	5/312	205/23210	0.143346	0.342587	0.262037	64138/214968/103967/13132/13380	5
GO:0001778	plasma membrane repair	1/312	12/23210	0.149935	0.343478	0.262718	226101	1
GO:0001787	natural killer cell proliferation	1/312	12/23210	0.149935	0.343478	0.262718	30925	1
GO:0001973	adenosine receptor signaling pathway	1/312	12/23210	0.149935	0.343478	0.262718	11539	1
GO:0001974	blood vessel remodeling	2/312	51/23210	0.149933	0.343478	0.262718	21380/14165	2
GO:0003183	mitral valve morphogenesis	1/312	12/23210	0.149935	0.343478	0.262718	14463	1
GO:0003207	cardiac chamber formation	1/312	12/23210	0.149935	0.343478	0.262718	57246	1
GO:0003264	regulation of cardioblast proliferation	1/312	12/23210	0.149935	0.343478	0.262718	21380	1
GO:0003337	mesenchymal to epithelial transition involved in metanephros morphogenesis	1/312	12/23210	0.149935	0.343478	0.262718	12705	1
GO:0006517	protein deglycosylation	1/312	12/23210	0.149935	0.343478	0.262718	17160	1
GO:0006521	regulation of cellular amino acid metabolic process	1/312	12/23210	0.149935	0.343478	0.262718	75387	1
GO:0007168	receptor guanylyl cyclase signaling pathway	1/312	12/23210	0.149935	0.343478	0.262718	170761	1
GO:0008038	neuron recognition	2/312	50/23210	0.145277	0.343478	0.262718	54713/13508	2
GO:0009201	ribonucleoside triphosphate biosynthetic process	4/312	150/23210	0.144036	0.343478	0.262718	21803/12398/16833/216019	4
GO:0010596	negative regulation of endothelial cell migration	2/312	50/23210	0.145277	0.343478	0.262718	21803/20855	2
GO:0010660	regulation of muscle cell apoptotic process	3/312	98/23210	0.145479	0.343478	0.262718	75387/14463/14465	3
GO:0010675	regulation of cellular carbohydrate metabolic process	4/312	152/23210	0.148976	0.343478	0.262718	12398/15376/19228/16002	4
GO:0010749	regulation of nitric oxide mediated signal transduction	1/312	12/23210	0.149935	0.343478	0.262718	20730	1
GO:0010828	positive regulation of glucose transmembrane transport	2/312	50/23210	0.145277	0.343478	0.262718	14734/24014	2
GO:0010838	positive regulation of keratinocyte proliferation	1/312	12/23210	0.149935	0.343478	0.262718	14165	1
GO:0014745	negative regulation of muscle adaptation	1/312	12/23210	0.149935	0.343478	0.262718	16011	1
GO:0015816	glycine transport	1/312	12/23210	0.149935	0.343478	0.262718	209837	1
GO:0015893	drug transport	5/312	207/23210	0.147489	0.343478	0.262718	21452/12394/209837/93835/65969	5
GO:0017145	stem cell division	2/312	51/23210	0.149933	0.343478	0.262718	235320/20671	2
GO:0021561	facial nerve development	1/312	12/23210	0.149935	0.343478	0.262718	18187	1
GO:0021610	facial nerve morphogenesis	1/312	12/23210	0.149935	0.343478	0.262718	18187	1
GO:0030834	regulation of actin filament depolymerization	2/312	51/23210	0.149933	0.343478	0.262718	22351/227753	2
GO:0031663	lipopolysaccharide-mediated signaling pathway	2/312	50/23210	0.145277	0.343478	0.262718	21803/12161	2
GO:0032355	response to estradiol	2/312	51/23210	0.149933	0.343478	0.262718	21803/17702	2
GO:0032799	low-density lipoprotein receptor particle metabolic process	1/312	12/23210	0.149935	0.343478	0.262718	12306	1
GO:0032825	positive regulation of natural killer cell differentiation	1/312	12/23210	0.149935	0.343478	0.262718	14456	1
GO:0033083	regulation of immature T cell proliferation	1/312	12/23210	0.149935	0.343478	0.262718	16147	1
GO:0033632	regulation of cell-cell adhesion mediated by integrin	1/312	12/23210	0.149935	0.343478	0.262718	27205	1
GO:0034375	high-density lipoprotein particle remodeling	1/312	12/23210	0.149935	0.343478	0.262718	16891	1
GO:0035457	cellular response to interferon-alpha	1/312	12/23210	0.149935	0.343478	0.262718	14456	1
GO:0035588	G protein-coupled purinergic receptor signaling pathway	1/312	12/23210	0.149935	0.343478	0.262718	11539	1
GO:0042268	regulation of cytolysis	1/312	12/23210	0.149935	0.343478	0.262718	21803	1
GO:0042989	sequestering of actin monomers	1/312	12/23210	0.149935	0.343478	0.262718	227753	1
GO:0043370	regulation of CD4-positive, alpha-beta T cell differentiation	2/312	50/23210	0.145277	0.343478	0.262718	21803/12394	2
GO:0043691	reverse cholesterol transport	1/312	12/23210	0.149935	0.343478	0.262718	16891	1
GO:0045580	regulation of T cell differentiation	4/312	150/23210	0.144036	0.343478	0.262718	235320/21803/12394/16147	4
GO:0046189	phenol-containing compound biosynthetic process	2/312	50/23210	0.145277	0.343478	0.262718	15186/12705	2
GO:0051280	negative regulation of release of sequestered calcium ion into cytosol	1/312	12/23210	0.149935	0.343478	0.262718	21803	1
GO:0060033	anatomical structure regression	1/312	12/23210	0.149935	0.343478	0.262718	22422	1
GO:0060179	male mating behavior	1/312	12/23210	0.149935	0.343478	0.262718	14810	1
GO:0060433	bronchus development	1/312	12/23210	0.149935	0.343478	0.262718	22422	1
GO:0060439	trachea morphogenesis	1/312	12/23210	0.149935	0.343478	0.262718	22422	1
GO:0060586	multicellular organismal iron ion homeostasis	1/312	12/23210	0.149935	0.343478	0.262718	12161	1
GO:0070341	fat cell proliferation	1/312	12/23210	0.149935	0.343478	0.262718	14165	1
GO:0070344	regulation of fat cell proliferation	1/312	12/23210	0.149935	0.343478	0.262718	14165	1
GO:0070472	regulation of uterine smooth muscle contraction	1/312	12/23210	0.149935	0.343478	0.262718	11552	1
GO:0071073	positive regulation of phospholipid biosynthetic process	1/312	12/23210	0.149935	0.343478	0.262718	14077	1
GO:0071281	cellular response to iron ion	1/312	12/23210	0.149935	0.343478	0.262718	12161	1
GO:0071294	cellular response to zinc ion	1/312	12/23210	0.149935	0.343478	0.262718	18438	1
GO:0071318	cellular response to ATP	1/312	12/23210	0.149935	0.343478	0.262718	18438	1
GO:0071675	regulation of mononuclear cell migration	2/312	50/23210	0.145277	0.343478	0.262718	21803/19141	2
GO:0071838	cell proliferation in bone marrow	1/312	12/23210	0.149935	0.343478	0.262718	14184	1
GO:0071863	regulation of cell proliferation in bone marrow	1/312	12/23210	0.149935	0.343478	0.262718	14184	1
GO:0072044	collecting duct development	1/312	12/23210	0.149935	0.343478	0.262718	22422	1
GO:0072330	monocarboxylic acid biosynthetic process	6/312	264/23210	0.146442	0.343478	0.262718	16891/54447/19215/12398/16833/216019	6
GO:0090161	Golgi ribbon formation	1/312	12/23210	0.149935	0.343478	0.262718	229474	1
GO:0099639	neurotransmitter receptor transport, endosome to plasma membrane	1/312	12/23210	0.149935	0.343478	0.262718	17919	1
GO:1900165	negative regulation of interleukin-6 secretion	1/312	12/23210	0.149935	0.343478	0.262718	14456	1
GO:1900272	negative regulation of long-term synaptic potentiation	1/312	12/23210	0.149935	0.343478	0.262718	11539	1
GO:1900426	positive regulation of defense response to bacterium	1/312	12/23210	0.149935	0.343478	0.262718	109820	1
GO:1903708	positive regulation of hemopoiesis	5/312	208/23210	0.14958	0.343478	0.262718	235320/14456/21803/12394/16147	5
GO:2000035	regulation of stem cell division	1/312	12/23210	0.149935	0.343478	0.262718	20671	1
GO:2000402	negative regulation of lymphocyte migration	1/312	12/23210	0.149935	0.343478	0.262718	193385	1
GO:0007605	sensory perception of sound	6/312	266/23210	0.150098	0.343638	0.262841	140494/21380/17921/193385/224796/80982	6
GO:0008361	regulation of cell size	5/312	209/23210	0.151683	0.346892	0.26533	71653/17919/214968/211323/13508	5
GO:0055013	cardiac muscle cell development	3/312	100/23210	0.151801	0.346892	0.26533	14200/14463/18595	3
GO:0060359	response to ammonium ion	3/312	100/23210	0.151801	0.346892	0.26533	14394/14810/13617	3
GO:0001845	phagolysosome assembly	1/312	13/23210	0.161368	0.350533	0.268115	17921	1
GO:0002091	negative regulation of receptor internalization	1/312	13/23210	0.161368	0.350533	0.268115	16976	1
[truncated: 2,290 more rows]

## Sheet: GO_DW2_265
ID	Description	GeneRatio	BgRatio	pvalue	p.adjust (FDR)	qvalue	geneID	Count
[truncated: 2,889 more rows]
