# Supplementary material for: β-catenin perturbations control differentiation programs in mouse embryonic stem cells
Source: iScience. 2022 Jan 10;25(2):103756. doi: 10.1016/j.isci.2022.103756 (PMC8804270; doi:10.1016/j.isci.2022.103756)
Supplement: Table S8. Oligonucleotides, related to Figures 1, 2, and S1–S5 — List of oligonucleotides used in this study. [file mmc9.xlsx]

## Sheet: Sheet1
Reagent or Resource	Source	Identifier
Actin-Fwd: ACGTTGACATCCGTAAAGACCT	Pedone et al., 2019	N/A
Actin-Rev: GCAGTAATCTCCTTCTGCATCC	Pedone et al., 2019	N/A
Fgf5-Fwd: AAAACCTGGTGCACCCTAGA	Kalkan et al., 2017	N/A
Fgf5-Rev: CATCACATTCCCGAATTAAGC	Kalkan et al., 2017	N/A
Gata6-For: GAGCTGGTGCTACCAAGAGG	This paper	N/A
Gat6-Rev: TGCAAAAGCCCATCTCTTCT	This paper	N/A
Pou3f1 (Oct6)-For: TCGAGGTGGGTGTCAAAGG	This paper	N/A
Pou3f1 (Oct6)-Rev: GGCGCATAAACGTCGTCCA	This paper	N/A
Nanog-For: AACCAAAGGATGAAGTGCAAG	This paper	N/A
Nanog-Rev: TCCAAGTTGGGTTGGTCCAAGTCT	This paper	N/A
Esrrb-For: CTCGCCAACTCAGATTCGAT	This paper	N/A
Esrrb-Rev: AGAAGTGTTGCACGGCTTTG	This paper	N/A
